# Supplementary material for: Transcriptomic profiling of near-isogenic lines reveals candidate genes for a significant locus conferring metribuzin resistance in wheat
Source: BMC Plant Biol. 2023 May 5;23:237. doi: 10.1186/s12870-023-04166-2 (PMC10161546; doi:10.1186/s12870-023-04166-2)
Supplement: Supplementary file 1 — Supplementary Material 1 [file 12870_2023_4166_MOESM1_ESM.xlsx]

## Sheet: Major SNPs
Table S 3 Overlapping SNPs detected within the QTL and their descriptions in details
						NIL_3R (Control&Treatment)						NIL_3S (Control&Treatment)
Variant	Reference seq. variant	Variant (R or S)	Position (bp)	Assocoated Gene ID	Gene function	3R_CI	3RC_II	3RC_III	3RT_I	3RT_II	3RT_III	3SC_I	3S C_II	3SC_III	3ST_I	3ST_II	3ST_III
SNP	G	T	709770189	TraesCS4A03G1080800	Cellular homeostasis	G	G	G	G	G	G	G	T	T	G	G	G
SNP	A	G	714355066	TraesCS4A03G1099000,TraesCS4A03G1098900	Nitrate excretion transporter (NAXT)	A	A	A	A	A	A	G	G	A	G	G	G
SNP	T	C	724909357	TraesCS4A03G1133400	Biosynthesis of secondary metabolites	C	C	T	T	T	T	T	T	T	T	T	T
SNP	A	G	726024541	TraesCS4A03G1138500	Glutathione S-transferase	A	A	A	A	G	G	A	G	G	G	G	G
SNP	C	T	739694493	TraesCS4A03G1181300,TraesCS4A03G1181200	Aspartic proteinase nepenthes in-1-like; xylanase inhibitor	C	C	T	T	C	C	C	C	C	C	C	C
						NIL_17R (Control&Treatment)							NIL_17S (Control&Treatment)
Variant	Reference seq. variant	Variant (R or S)	Position (bp)	Assocoated Gene ID	Gene function	17RC_I	17RC_II	17RC_III	17RT_I	17RT_II	17RT_III	17SC_I	17SC_II	17SC_III	17ST_I	17ST_II	17ST_III
SNP	G	T	709770189	TraesCS4A03G1080800	Cellular homeostasis	G	G	G	G	G	G	No	T	T	G	G	G
SNP	A	G	714355066	TraesCS4A03G1099000,TraesCS4A03G1098900	Nitrate excretion transporter (NAXT)	A	A	A	A	A	A	A	G	G	A	A	A
SNP	T	C	724909357	TraesCS4A03G1133400	Biosynthesis of secondary metabolites	C	C	T	T	T	T	T	T	T	T	T	T
SNP	A	G	726024541	TraesCS4A03G1138500	Glutathione S-transferase	G	A	A	G	G	G	G	G	G	A	A	A
SNP	C	T	739694493	TraesCS4A03G1181300,TraesCS4A03G1181200	Aspartic proteinase nepenthes in-1-like; xylanase inhibitor	C	C	T	C	C	C	C	C	C	C	C	C
Note: SNPs non-detected are lettered with ''No''.
Lines 3R-C1 and 3R-T1 is the replication-I (R-I) of resistant isolines of 3NIL in control and treatment and so on.
Lines 17R-C1 and 17R-T1 is the replication-I (R-I) of resistant lines of 17NIL in control and treatment and so on.
Lines 3S-C1 and 3S-T1 is the replication-I (R-I) of suceptible lines of 3NIL in control and treatment and so on.
Lines 17S-C1 and 17S-T1 is the replication-I (R-I) of suceptible lines of 17NIL in control and treatment and so on.
