# Supplementary material for: Transcriptomic profiling of near-isogenic lines reveals candidate genes for a significant locus conferring metribuzin resistance in wheat
Source: BMC Plant Biol. 2023 May 5;23:237. doi: 10.1186/s12870-023-04166-2 (PMC10161546; doi:10.1186/s12870-023-04166-2)
Supplement: Supplementary file 2 — Supplementary Material 2 [file 12870_2023_4166_MOESM2_ESM.xlsx]

## Sheet: Sheet1
Table S 4 Details of GO analysis for biological process, cellular component and molecular function of genes
GO ID (Lev1)	GO Term (Lev1)	GO ID (Lev2)	GO Term (Lev2)	GO ID (Lev3)	GO Term (Lev3)	GO ID (Lev4)	GO Term (Lev4)	Gene Number	Gene List
GO:0008150	Biological Process	GO:0000003	reproduction	GO:0051321	meiotic cell cycle	GO:1903046	meiotic cell cycle process	6	TraesCS1B03G0468600,TraesCS1A03G0386900,TraesCS1D03G0361000,TraesCS6A03G0930900,TraesCS6D03G0805400,TraesCS6B03G1129200
GO:0008150	Biological Process	GO:0000003	reproduction	GO:0051321	meiotic cell cycle	GO:0007126	meiotic nuclear division	6	TraesCS6D03G0805400,TraesCS6B03G1129200,TraesCS1A03G0386900,TraesCS1B03G0468600,TraesCS6A03G0930900,TraesCS1D03G0361000
GO:0008150	Biological Process	GO:0065007	biological regulation	GO:0065009	regulation of molecular function	GO:0050790	regulation of catalytic activity	55	TraesCS4B03G0268000,TraesCS2D03G0452800,TraesCS5B03G0343900,TraesCS2D03G0886500,TraesCS2A03G0991000,TraesCS1B03G0661800,TraesCS1B03G0731000,TraesCS7A03G0649900,TraesCS6B03G0817300,TraesCS4A03G0650800,TraesCS5D03G1128200,TraesCS1B03G0165000,TraesCS1A03G0645400,TraesCS5B03G1258500,TraesCS2D03G0929800,TraesCS3D03G1131600,TraesCS2A03G0944900,TraesCS5A03G0353800,TraesCS3A03G1187000,TraesCS6D03G0548300…
GO:0008150	Biological Process	GO:0065007	biological regulation	GO:0065009	regulation of molecular function	GO:0044093	positive regulation of molecular function	12	TraesCS4A03G0878000,TraesCS5B03G0343900,TraesCS5A03G0353800,TraesCS3A03G1187000,TraesCS4B03G0268000,TraesCS4A03G0529200LC,TraesCS3D03G1131600,TraesCS5B03G1258500,TraesCS4D03G0228900,TraesCS3B03G1431700,TraesCS5D03G1128200,TraesCS5D03G0339100
GO:0008150	Biological Process	GO:0065007	biological regulation	GO:0065009	regulation of molecular function	GO:0044092	negative regulation of molecular function	9	TraesCS3B03G1034700,TraesCS6D03G0476200,TraesCS6A03G0571700LC,TraesCS3A03G0916700,TraesCS1D03G0003500,TraesCS7A03G0649900,TraesCS6B03G0686500,TraesCS3D03G0838700,TraesCS1A03G0011500
GO:0008150	Biological Process	GO:0065007	biological regulation	GO:0065008	regulation of biological quality	GO:0051235	maintenance of location	19	TraesCS7A03G0633600,TraesCS7D03G0614800,TraesCS5A03G0784500,TraesCS1A03G0855900,TraesCS1D03G0827000LC,TraesCS4B03G0314800,TraesCS5B03G0817700,TraesCS5A03G0785000,TraesCS5D03G1160700,TraesCS1B03G0990700LC,TraesCS4A03G0847400,TraesCS4D03G0257800,TraesCS1B03G0990600,TraesCS5B03G0815900,TraesCS5B03G1294900,TraesCS5D03G0743600,TraesCS7B03G0460800,TraesCS5D03G0742800LC,TraesCS4A03G0499000
GO:0008150	Biological Process	GO:0065007	biological regulation	GO:0065008	regulation of biological quality	GO:0090066	regulation of anatomical structure size	29	TraesCS7A03G1263800,TraesCS5D03G1171100LC,TraesCS7D03G1205000,TraesCS2B03G1023500,TraesCS2B03G0657500LC,TraesCS2D03G0224100,TraesCS4D03G0376700,TraesCS4A03G0375900,TraesCS7A03G1174600LC,TraesCS2D03G0870600,TraesCS2B03G0320600,TraesCS7D03G1119000,TraesCS2A03G0218000,TraesCS3D03G0559700,TraesCS5B03G1311500,TraesCS3B03G0410600,TraesCS7A03G1175400LC,TraesCS2D03G0238000,TraesCS3B03G0690400,TraesCS7B03…
GO:0008150	Biological Process	GO:0065007	biological regulation	GO:0065008	regulation of biological quality	GO:0042592	homeostatic process	1262	TraesCS6B03G0408800LC,TraesCS3A03G0972000,TraesCS2B03G0329600LC,TraesCS1A03G0895700LC,TraesCS1D03G0684900LC,TraesCS7A03G1090000LC,TraesCS4A03G0582300LC,TraesCS1B03G0524700LC,TraesCSU03G0205200LC,TraesCS7D03G0854300LC,TraesCS6D03G0876100,TraesCS6A03G0602300LC,TraesCS5A03G0264100LC,TraesCS6A03G0384400LC,TraesCS3A03G0330100LC,TraesCS3B03G1253000LC,TraesCS1A03G0182600LC,TraesCS2B03G1269500,TraesCS3D0…
GO:0008150	Biological Process	GO:0065007	biological regulation	GO:0065008	regulation of biological quality	GO:0031647	regulation of protein stability	30	TraesCS6D03G0252500LC,TraesCS4D03G0074900,TraesCS6B03G0314400,TraesCS1B03G0206200,TraesCS3B03G0683800LC,TraesCS3D03G0982800,TraesCS1A03G0287000LC,TraesCS2D03G0645500LC,TraesCS7D03G0613200,TraesCS6B03G0087800LC,TraesCS3D03G0053500,TraesCS5D03G0517100LC,TraesCS3D03G0554400LC,TraesCS3B03G0448900,TraesCS4B03G0268900LC,TraesCS1D03G0193400LC,TraesCS5D03G0018500,TraesCS7A03G0225500,TraesCS1D03G0470500,T…
GO:0008150	Biological Process	GO:0065007	biological regulation	GO:0065008	regulation of biological quality	GO:0010817	regulation of hormone levels	44	TraesCS6D03G0388100,TraesCS6B03G0574900LC,TraesCSU03G0207000LC,TraesCS3D03G0306000,TraesCS7D03G0848800,TraesCS1D03G0405900,novel.14163,TraesCS3D03G0304300LC,TraesCS6D03G0387800LC,TraesCS1A03G0609600,TraesCS6B03G0574500,TraesCS3B03G1308100,TraesCS3D03G0230100,TraesCS7B03G1227600,TraesCS1B03G0704000,TraesCS3A03G1128900,TraesCS3A03G0238600,TraesCS3B03G0385400LC,TraesCS3D03G0705800,TraesCS3A03G029840…
GO:0008150	Biological Process	GO:0065007	biological regulation	GO:0065008	regulation of biological quality	GO:0001505	regulation of neurotransmitter levels	9	TraesCS2D03G1159900,TraesCS3A03G0642900,TraesCS3D03G0588300LC,TraesCS3B03G0722000LC,TraesCS3D03G0588200,TraesCS2B03G1374200,TraesCS3B03G0721900,TraesCS3A03G0643000LC,TraesCS2A03G1204700
GO:0008150	Biological Process	GO:0065007	biological regulation	GO:0050789	regulation of biological process	GO:0023051	regulation of signaling	39	TraesCS6D03G0423100LC,TraesCS5B03G0911400,TraesCS7A03G0964300,TraesCS2B03G0959900,TraesCS6D03G0505700,TraesCS5A03G0866900,TraesCS6B03G0733000,TraesCS4D03G0545000,TraesCS5B03G0370800,TraesCS3B03G0711200,TraesCS4B03G0617000,TraesCS2D03G0445500,TraesCS2B03G0553200,TraesCS3D03G0579200,TraesCS6A03G0603400LC,TraesCS6A03G0603200,TraesCS4D03G0027700,TraesCS2A03G0424400,TraesCS4B03G0148700,TraesCS3A03G021…
GO:0008150	Biological Process	GO:0065007	biological regulation	GO:0050789	regulation of biological process	GO:0019222	regulation of metabolic process	4486	TraesCS7A03G0800900LC,TraesCS6D03G0527100,TraesCS4D03G0376000LC,TraesCS2B03G0774000LC,TraesCS7B03G0284100LC,TraesCS6D03G0121600,TraesCS2D03G0211500LC,TraesCS2D03G0174000,TraesCS6B03G1304700,TraesCS2B03G0030300,TraesCS2A03G1099300LC,TraesCS2B03G0714000,TraesCS3A03G0966700LC,TraesCS4D03G0636000LC,TraesCS6B03G1117200,TraesCS2B03G0478600,TraesCS6A03G0345600LC,TraesCS2A03G1156400,TraesCS7B03G1277800LC…
0177600,TraesCS7A03G0816300,TraesCS2B03G0475600,TraesCS7D03G0716100LC,TraesCS5B03G0238100,TraesCS3D03G0623500,TraesCS2B03G0526000,TraesCS1B03G0854900LC,TraesCS2B03G0905500LC,TraesCS6D03G0040500,TraesCS1D03G0851300,TraesCS2B03G0970500LC,TraesCS4A03G1042900,TraesCS4D03G0747300LC,novel.5957,TraesCS5D03G1217900,TraesCS7A03G0682400LC,TraesCS5B03G0961800,TraesCS2D03G1061500,TraesCS5D03G0911600,TraesCS5…
0010100LC,TraesCS6D03G0648100,TraesCS2A03G0614100LC,TraesCS3A03G0246600,TraesCS5D03G0716900,TraesCS3A03G0882900LC,TraesCS7D03G0226100LC,TraesCS5B03G0790300,TraesCS4D03G0146700,TraesCS2B03G1043500,TraesCS5B03G0715000,TraesCS5D03G0048800,TraesCS6D03G0477500,TraesCS5D03G0567500,TraesCS7D03G0398000,TraesCS4B03G0985800,TraesCS1A03G0903300,TraesCS6D03G0599900LC,TraesCS5A03G0622600,TraesCS7A03G1128100,T…
GO:0008150	Biological Process	GO:0065007	biological regulation	GO:0050789	regulation of biological process	GO:0044087	regulation of cellular component biogenesis	54	TraesCS2B03G0966300,TraesCS2D03G0238000,TraesCS2B03G0299300,TraesCS4B03G0502000LC,TraesCS6D03G0217000,TraesCS2A03G0233100,TraesCSU03G0283900,TraesCS3A03G0609600,TraesCS2B03G1071600LC,TraesCS4B03G0465700,TraesCS5D03G0274700,TraesCS2D03G0908200,TraesCS5A03G1283500LC,TraesCS6A03G0263200,TraesCS5B03G0164300,TraesCS5A03G0589700,TraesCS2B03G1023500,TraesCS2A03G0871800,TraesCS5A03G0283600,TraesCS7A03G11…
GO:0008150	Biological Process	GO:0065007	biological regulation	GO:0050789	regulation of biological process	GO:0048583	regulation of response to stimulus	54	TraesCS2A03G0868800,TraesCS3B03G0093300,TraesCS3A03G0630200LC,TraesCS2D03G0808900LC,TraesCS4B03G0038400,TraesCS1D03G0572400,TraesCS6D03G0350500,TraesCS6B03G0502000,TraesCS2D03G1202000,TraesCS2A03G1245900,TraesCS4A03G0650800,TraesCS4A03G0133700,TraesCS1B03G0165000,TraesCS3A03G0630300,TraesCS2B03G1428200,TraesCS5D03G0356000,TraesCS3D03G0067900,TraesCS7B03G0802300,TraesCS3A03G0086600,TraesCS3B03G026…
GO:0008150	Biological Process	GO:0065007	biological regulation	GO:0050789	regulation of biological process	GO:0040008	regulation of growth	4	TraesCS2D03G0891500LC,novel.8603,TraesCS2B03G1048700,TraesCS2A03G0949700
GO:0008150	Biological Process	GO:0065007	biological regulation	GO:0050789	regulation of biological process	GO:0050793	regulation of developmental process	6	TraesCS3B03G1121800,TraesCS7B03G0414900,TraesCS7A03G0589600,TraesCS3D03G0911300,TraesCS3A03G0974900,TraesCS7D03G0571400
GO:0008150	Biological Process	GO:0065007	biological regulation	GO:0050789	regulation of biological process	GO:0043900	regulation of multi-organism process	12	TraesCS1D03G0572400,TraesCS3A03G0086900,TraesCS3D03G0067900,TraesCS3B03G0092900,TraesCS1A03G0603300,TraesCS3D03G0068100,TraesCS3A03G0086600,TraesCS1B03G0695700,TraesCS3B03G0093300,TraesCS1B03G0695800,TraesCS1D03G0572300,TraesCS1A03G0603400
GO:0008150	Biological Process	GO:0065007	biological regulation	GO:0050789	regulation of biological process	GO:0051239	regulation of multicellular organismal process	6	TraesCS3A03G0974900,TraesCS7D03G0571400,TraesCS7B03G0414900,TraesCS3B03G1121800,TraesCS3D03G0911300,TraesCS7A03G0589600
GO:0008150	Biological Process	GO:0065007	biological regulation	GO:0050789	regulation of biological process	GO:0048518	positive regulation of biological process	92	TraesCSU03G0283900,TraesCS5A03G0353800,TraesCS3A03G0609600,TraesCS3A03G0974900,TraesCS2B03G1071600LC,TraesCS7D03G0571400,TraesCS5B03G0276300,TraesCS6A03G0263200,TraesCS5A03G1283500LC,TraesCS2D03G0908200,TraesCS2A03G0868800,TraesCS3D03G0911300,TraesCS7A03G0589600,TraesCS6D03G0217000,TraesCS4B03G0502000LC,TraesCS2B03G0725400,TraesCS4B03G0268000,TraesCS5B03G1311500,TraesCS1D03G0338300,TraesCS1B03G04…
GO:0008150	Biological Process	GO:0065007	biological regulation	GO:0050789	regulation of biological process	GO:0050794	regulation of cellular process	5580	TraesCS1D03G0351900,TraesCS2A03G0825700,TraesCS6A03G0645900,TraesCS1B03G1280400LC,TraesCS7A03G1239100,TraesCS3A03G1218400,TraesCS2B03G0656900,TraesCS3D03G0743500,TraesCS4B03G0280000,TraesCS6D03G0302700LC,TraesCS1A03G0374400,TraesCS7B03G1294900LC,TraesCS6A03G0266900,TraesCS5B03G1188900LC,TraesCS5B03G0147200LC,TraesCS5A03G0113900LC,TraesCS6D03G0734100,TraesCS6A03G0992800,TraesCS4B03G0022600,TraesCS…
B03G0915000,TraesCS6B03G0402300,TraesCS6B03G0554100LC,TraesCS6D03G0328600,TraesCS4B03G0685600LC,TraesCS1B03G1100800,TraesCS5A03G0896800,TraesCS1D03G0861100,TraesCS1B03G0822000,TraesCS2A03G1272900,TraesCS5D03G1044300,TraesCS5A03G0358400LC,TraesCS5A03G0239500,TraesCS7D03G0544200LC,TraesCS5D03G0063000,TraesCS5B03G0653600,TraesCS2A03G1236600,TraesCS3D03G0534500LC,TraesCS6B03G1159400,TraesCSU03G029550…
867900,TraesCS7D03G0288200,TraesCS7B03G0022700,TraesCS4A03G0952200,TraesCS3A03G1074900,TraesCS2B03G0173100LC,TraesCS4B03G0411300,TraesCS7A03G1142100LC,TraesCS1D03G0001600,TraesCS5D03G0168100,TraesCS3B03G1102500LC,TraesCS7D03G0068100,TraesCS2A03G0964500,TraesCS1D03G0419600LC,TraesCS5B03G0653900LC,TraesCS3A03G0637700LC,TraesCS7B03G1249700,TraesCS3A03G0235400,TraesCS6D03G0569600LC,TraesCS6D03G056940…
CS2B03G1303800,TraesCS2B03G0912500,TraesCS6B03G1027700,TraesCS7B03G0376800,TraesCS1B03G0548600,TraesCS2D03G0748300LC,TraesCS1B03G0015600,TraesCS5B03G0985300,TraesCS4D03G0356600LC,TraesCS3B03G0828000,TraesCS7B03G1090000,TraesCS3A03G0543600,TraesCS1B03G0003600LC,TraesCS5B03G0648200,TraesCS4D03G0022800,TraesCS6B03G1038000LC,TraesCS4D03G0424000LC,TraesCS3B03G1505100,TraesCS5A03G0271300,TraesCS6D03G05…
GO:0008150	Biological Process	GO:0065007	biological regulation	GO:0050789	regulation of biological process	GO:0048519	negative regulation of biological process	278	TraesCS3A03G0882900LC,TraesCS2A03G1114900,TraesCS5B03G0309800,TraesCS3D03G0125700,TraesCS3B03G1523800,TraesCS1D03G1006300,TraesCS3B03G1165200LC,TraesCS5D03G0570300,TraesCS4A03G0375900,TraesCS6A03G1016400,TraesCS7B03G0168800,TraesCS6D03G0476200,TraesCS4A03G0058400,TraesCS6B03G0088000LC,TraesCS2A03G0230700LC,TraesCS3B03G1467000,TraesCS5A03G1120400,TraesCS5D03G0086200LC,TraesCS5A03G1186400,TraesCS7A…
GO:0008150	Biological Process	GO:0065007	biological regulation	GO:0050789	regulation of biological process	GO:0002682	regulation of immune system process	12	TraesCS1A03G0603300,TraesCS3D03G0068100,TraesCS3A03G0086600,TraesCS1D03G0572400,TraesCS3A03G0086900,TraesCS3D03G0067900,TraesCS3B03G0092900,TraesCS1A03G0603400,TraesCS1B03G0695700,TraesCS3B03G0093300,TraesCS1B03G0695800,TraesCS1D03G0572300
GO:0008150	Biological Process	GO:0044699	single-organism process	GO:0044710	single-organism metabolic process	GO:0044712	single-organism catabolic process	319	TraesCS5A03G0034100,TraesCS7B03G0346600,TraesCS3B03G1041200,TraesCS7A03G0287000LC,TraesCS1A03G0560800,TraesCS1B03G0401500,TraesCS1A03G0225600LC,TraesCS3A03G0916700,TraesCS5A03G0367000,TraesCS2B03G0704900LC,TraesCS5D03G0254600LC,TraesCS4D03G0536100LC,TraesCS2D03G0519500,TraesCS5B03G0520000,TraesCS3D03G0226000,TraesCS6B03G0011000,TraesCS5A03G0310500,TraesCS3A03G0814700,TraesCS3D03G0745500,TraesCS7D…
GO:0008150	Biological Process	GO:0044699	single-organism process	GO:0044710	single-organism metabolic process	GO:0044281	small molecule metabolic process	2505	TraesCS1A03G0956900,TraesCS7B03G1348200,TraesCS4D03G0750600LC,TraesCS2B03G0425100,TraesCS1B03G0764900LC,TraesCS3A03G1138800,TraesCS4D03G0433500,TraesCS5A03G1178600LC,TraesCS5B03G0786900,TraesCS6B03G0532800,TraesCS2B03G0055900LC,TraesCS2B03G0677200,TraesCS3A03G1154100,TraesCS3A03G0919600,TraesCS2D03G0522800,TraesCS4B03G0919800,TraesCS4B03G0995400LC,TraesCS2A03G0729800LC,TraesCS7B03G0291400LC,Traes…
00,TraesCS5D03G1196400,TraesCS5A03G1175900,TraesCS7B03G0580000,TraesCS2A03G0954300,TraesCS2A03G0926400LC,TraesCS3D03G0374900,TraesCS6B03G0805100LC,TraesCS5D03G0037100,TraesCS7B03G0296600,TraesCS4B03G0917100LC,TraesCS6A03G0782800,TraesCS4D03G0014400LC,TraesCS7D03G0190100,TraesCS2D03G0474500,TraesCS4A03G0022400,TraesCS3D03G0041800,TraesCS7B03G1102100,TraesCS7B03G0471700LC,TraesCS3B03G0657500,TraesC…
GO:0008150	Biological Process	GO:0044699	single-organism process	GO:0044710	single-organism metabolic process	GO:0006281	DNA repair	139	TraesCS7D03G1201900,TraesCS2A03G0885100,TraesCS5A03G0573900,TraesCS3B03G0740600,TraesCS6A03G0356000,TraesCS5B03G0890500,TraesCS3A03G0218200,TraesCS2D03G0814000,TraesCS7D03G0467000,TraesCS5D03G0539500,TraesCS7D03G0179200LC,TraesCS6A03G0559000,TraesCS3A03G0788700,TraesCS5A03G0911700,TraesCS3B03G0911200,TraesCS5B03G0586700,TraesCS3B03G1409300,TraesCS3A03G0839800,TraesCS1A03G0991900,TraesCS3D03G01480…
GO:0008150	Biological Process	GO:0044699	single-organism process	GO:0044710	single-organism metabolic process	GO:0019748	secondary metabolic process	5	TraesCS5A03G1226100,TraesCS4D03G0809600,TraesCS7D03G0441200,TraesCS7A03G0456300,TraesCS7B03G0266400
GO:0008150	Biological Process	GO:0044699	single-organism process	GO:0044710	single-organism metabolic process	GO:0006081	cellular aldehyde metabolic process	55	TraesCS2D03G0788600LC,TraesCS2B03G0746500,TraesCS3D03G1086600,TraesCS6D03G0133600LC,TraesCS6A03G0191900,novel.12227,TraesCS2A03G0847100LC,TraesCS7A03G0219700,TraesCS6A03G0141300,TraesCS2A03G0846900LC,TraesCS7A03G0024700LC,TraesCS4A03G1141700,TraesCS7A03G0025000,TraesCS6B03G0200000,TraesCS4D03G0265600LC,TraesCS4A03G1142500LC,TraesCS4A03G1142200LC,TraesCS4A03G1140600LC,novel.12023,TraesCS3B03G14134…
GO:0008150	Biological Process	GO:0044699	single-organism process	GO:0044710	single-organism metabolic process	GO:0006629	lipid metabolic process	900	TraesCS4A03G0773100,TraesCS5D03G0012000,TraesCS1B03G1191600LC,TraesCS5D03G1035200,TraesCS6B03G0321400LC,TraesCS7A03G0028800,TraesCS7A03G0089800LC,TraesCS5D03G0713800LC,TraesCS6A03G0542000,TraesCS5A03G0981200,TraesCS3D03G0657600LC,TraesCS3B03G0056000,TraesCS1B03G0495300,TraesCSU03G0015200LC,TraesCS4A03G0443300LC,TraesCS2D03G0145500LC,TraesCS5D03G0713900,TraesCS6D03G0655900,TraesCS7A03G0255400,Trae…
GO:0008150	Biological Process	GO:0044699	single-organism process	GO:0044710	single-organism metabolic process	GO:0055114	oxidation-reduction process	642	TraesCS6D03G0460000LC,TraesCS3B03G1060900,TraesCS3B03G1196900LC,TraesCS4B03G0507500,TraesCS3D03G0540700LC,TraesCS1D03G0463100LC,TraesCS1A03G0269800LC,TraesCS2B03G0519200,TraesCS5D03G0020400,TraesCS5D03G0252400LC,TraesCS7A03G0847000,TraesCS1A03G0269600LC,TraesCS2B03G0300300LC,TraesCS7A03G1244600,TraesCS2B03G0861800LC,TraesCS5D03G1135200LC,TraesCS4D03G0346900,TraesCS4D03G0282600,TraesCS5D03G0517300…
GO:0008150	Biological Process	GO:0044699	single-organism process	GO:0044710	single-organism metabolic process	GO:1901657	glycosyl compound metabolic process	783	TraesCS3A03G0615800,TraesCS1D03G0465200LC,TraesCS6B03G0605000LC,TraesCS7A03G0524800,TraesCS4B03G0357600LC,TraesCS4A03G0550400,TraesCS2D03G0487000LC,TraesCS7B03G0386400,TraesCS6D03G0864000,TraesCS3B03G1268200,TraesCS1D03G0614800,TraesCS2A03G1239800LC,TraesCS6A03G0501300LC,TraesCS1B03G0892400,TraesCS6A03G0633300,TraesCS5B03G0026700,TraesCS1B03G0453800,TraesCS7D03G0448600,TraesCSU03G0186500LC,TraesC…
GO:0008150	Biological Process	GO:0044699	single-organism process	GO:0044710	single-organism metabolic process	GO:0042440	pigment metabolic process	54	TraesCS6A03G0423000,TraesCS1A03G0352600,TraesCS5A03G0855000,TraesCS4D03G0641600,TraesCS7B03G1192000,TraesCS7A03G0154300,TraesCS7A03G0913800,TraesCS3A03G0224100,TraesCS3D03G0214300,TraesCS6B03G0011000,TraesCS7D03G1291700,TraesCS6A03G0348200,TraesCS3B03G1364700,TraesCS4A03G1042000,TraesCS6A03G0001500,TraesCS5A03G0472700,TraesCS3D03G0502500,TraesCS5D03G0436000,TraesCS4B03G0013400,TraesCS4A03G1022200…
GO:0008150	Biological Process	GO:0044699	single-organism process	GO:0044710	single-organism metabolic process	GO:1901568	fatty acid derivative metabolic process	3	TraesCS5A03G1118300,TraesCS5D03G1070200,TraesCS5B03G1186500
GO:0008150	Biological Process	GO:0044699	single-organism process	GO:0044710	single-organism metabolic process	GO:0044711	single-organism biosynthetic process	1898	TraesCS7A03G0178400LC,TraesCS2A03G0447100,TraesCS4D03G0578600,TraesCS1B03G1029300,TraesCS6B03G0666800,TraesCS7B03G0014800,TraesCS6D03G0175900,TraesCS4B03G0538100,TraesCS7B03G0013900,TraesCS1A03G0095400,TraesCS1B03G1187400,TraesCS2D03G0541100,TraesCS7D03G1213600LC,TraesCS5D03G1015550LC,TraesCS7D03G0660000LC,TraesCS3B03G1042200,TraesCS6A03G0964200,TraesCS6D03G0054100LC,TraesCS6B03G0007000,TraesCS3A…
sCS6D03G0146300,TraesCS1B03G0661000,TraesCS3B03G0828300,TraesCS3B03G0696100,TraesCS6A03G0731700,TraesCS1A03G1005700,TraesCS5B03G1259800,TraesCS7B03G1211000,TraesCS1A03G0889500,TraesCS4A03G0385200,TraesCS4A03G0226300LC,TraesCSU03G0524100LC,TraesCS1D03G0318600LC,TraesCS4D03G0344700,TraesCS1B03G0364000LC,TraesCS7A03G0456300,TraesCS6A03G0675700LC,TraesCS5D03G0099300LC,TraesCS4B03G0971100,TraesCS2D03G…
GO:0008150	Biological Process	GO:0044699	single-organism process	GO:0044710	single-organism metabolic process	GO:0016570	histone modification	99	novel.2393,TraesCS3D03G0741600,TraesCS6B03G0866200,TraesCS1D03G0090300,TraesCS3D03G1168300LC,TraesCS3D03G0954700,TraesCS5B03G0387700,TraesCS3A03G0758800,novel.5190,TraesCS6D03G0611400,TraesCS7B03G0844700,TraesCS3D03G1170800,TraesCS2B03G1265100,TraesCS6D03G0739900,TraesCS3B03G0926300,TraesCS2B03G1260500,TraesCS5D03G0376400,TraesCS6A03G0623700,TraesCS6D03G0517000,TraesCS2B03G1017200,TraesCS3A03G123…
GO:0008150	Biological Process	GO:0044699	single-organism process	GO:0044710	single-organism metabolic process	GO:0044723	single-organism carbohydrate metabolic process	816	TraesCS2A03G0332800,TraesCS6B03G0805100LC,TraesCS5B03G0056200LC,TraesCS1B03G0333700LC,TraesCS3A03G1145100,TraesCS1B03G0296500LC,TraesCS3A03G0969800,TraesCS2D03G0217000,TraesCS1D03G0783100,TraesCS5A03G0116900,TraesCS4B03G0485900,TraesCS2D03G0454900,TraesCS4D03G0093400,TraesCS7A03G0779900,TraesCS4A03G0744100LC,TraesCS2D03G0352900,TraesCS7D03G0066500LC,TraesCS7B03G0272500,TraesCS2A03G0447600,TraesCS…
GO:0008150	Biological Process	GO:0044699	single-organism process	GO:0044767	single-organism developmental process	GO:0007275	multicellular organismal development	47	TraesCS7D03G0060000,TraesCS7A03G0147300,TraesCS3D03G0911300,TraesCS7A03G0589600,TraesCS6A03G0212600,TraesCS3B03G1121800,TraesCS7A03G0146900,TraesCS7D03G0571400,TraesCS3A03G0974900,TraesCS7A03G0147000,TraesCS6D03G0490900,TraesCS4A03G1113100,TraesCS2A03G1065700,TraesCS7D03G1015000,TraesCS7D03G0506000,TraesCS4A03G1098300,TraesCS2B03G1193200,TraesCS2D03G1007200,TraesCS7A03G0527500,TraesCS7D03G0134600…
GO:0008150	Biological Process	GO:0044699	single-organism process	GO:0044767	single-organism developmental process	GO:0009791	post-embryonic development	6	TraesCS7B03G0414900,TraesCS3B03G1121800,TraesCS3D03G0911300,TraesCS7A03G0589600,TraesCS3A03G0974900,TraesCS7D03G0571400
GO:0008150	Biological Process	GO:0044699	single-organism process	GO:0044763	single-organism cellular process	GO:0006486	protein glycosylation	33	TraesCS2A03G0874400,TraesCS1A03G0812200,TraesCS2B03G0918400,TraesCS3D03G0906400,TraesCS7B03G0846900,TraesCS1D03G0783100,TraesCS5A03G0116900,TraesCS3A03G0969800,TraesCS6A03G0177000,TraesCS6D03G0823500LC,TraesCS7A03G1006300,TraesCS7A03G1004500,TraesCS1D03G0080900,TraesCS3B03G1115400LC,TraesCS6D03G0478400,TraesCS6B03G0692100,TraesCS1A03G0091000,TraesCS5D03G0139300,TraesCS2B03G0969200,TraesCS7D03G095…
GO:0008150	Biological Process	GO:0044699	single-organism process	GO:0044763	single-organism cellular process	GO:0006020	inositol metabolic process	8	TraesCS4B03G0710900,TraesCS1D03G0318600LC,TraesCS7D03G0860400,TraesCS7B03G0737900,TraesCS7A03G0874200,TraesCS4D03G0634400,TraesCSU03G0005900LC,TraesCS4A03G0074200
GO:0008150	Biological Process	GO:0044699	single-organism process	GO:0044763	single-organism cellular process	GO:0019725	cellular homeostasis	368	TraesCS5B03G0542200,TraesCS5B03G0414600,TraesCS2B03G1383300,TraesCS1B03G0389900,TraesCS3B03G1117600,TraesCS4B03G0551500,TraesCS4B03G0491100,TraesCS5D03G0251600,TraesCS6B03G0982200,TraesCS6A03G0969500,TraesCS1B03G0360300,TraesCS5A03G0113900LC,TraesCS6D03G0011500,TraesCS6A03G0992800,TraesCS3A03G0578300,TraesCS7A03G0293700,TraesCS3A03G1075400,TraesCSU03G0031300,TraesCS1D03G0253200,TraesCS6D03G008210…
GO:0008150	Biological Process	GO:0044699	single-organism process	GO:0044763	single-organism cellular process	GO:0006928	movement of cell or subcellular component	192	TraesCS4A03G0454600,TraesCS5D03G0729400,TraesCS7B03G0195300,TraesCS6B03G0579300,TraesCS3D03G0375700,TraesCS1D03G0821900,TraesCS5D03G0408400,TraesCS5A03G0769300,TraesCS4D03G0296700,TraesCS7D03G0001200LC,TraesCS1D03G0679700,TraesCS4D03G0367300,TraesCS4A03G0070600,TraesCS5A03G0932600,TraesCS2D03G0702200,TraesCS1B03G0730900,TraesCS5B03G0982800,TraesCS6D03G0840000,TraesCS4D03G0640000,TraesCS6D03G05424…
GO:0008150	Biological Process	GO:0044699	single-organism process	GO:0044763	single-organism cellular process	GO:0006771	riboflavin metabolic process	23	TraesCS3D03G0678100,TraesCS1B03G0820600,TraesCS6D03G0873600,TraesCS3B03G0840200,TraesCS6D03G0470800,TraesCS5A03G0507200,TraesCS1A03G0394600,TraesCS6B03G0652700,TraesCS2B03G0956600,TraesCS1D03G0365400,TraesCS6B03G1211700,TraesCS6A03G0566700,TraesCS7A03G1006400,TraesCS2D03G0804700,TraesCS6A03G0988100,TraesCS1B03G0483800,TraesCS2A03G0861500,TraesCS5D03G0473400,TraesCS1A03G0719000,TraesCS5B03G0512800…
GO:0008150	Biological Process	GO:0044699	single-organism process	GO:0044763	single-organism cellular process	GO:0008037	cell recognition	503	TraesCS2D03G1195700,TraesCS3B03G1436800,TraesCS3D03G0576600,TraesCS3A03G0777500,TraesCS7B03G0892200,TraesCS2A03G1137500,TraesCS2A03G1242900,TraesCS6A03G0996600,TraesCS4B03G0966500,TraesCS2B03G0822500,TraesCS4A03G0668900,TraesCS5B03G1068300LC,TraesCS2B03G1284400,TraesCS3D03G0247000,TraesCS7D03G0905600,TraesCS2B03G0987000,TraesCS4A03G0669100,TraesCS2B03G0243500,TraesCS7A03G0300700,novel.10859,Traes…
GO:0008150	Biological Process	GO:0044699	single-organism process	GO:0044763	single-organism cellular process	GO:0022900	electron transport chain	438	TraesCS5D03G0021300LC,TraesCS2B03G0486100LC,TraesCS6B03G1041400LC,TraesCS7A03G0022800LC,TraesCS7A03G0695300LC,TraesCS6B03G0597300LC,TraesCS7D03G0533200,TraesCSU03G0540900LC,TraesCS7D03G0661600,TraesCS3B03G0371100LC,TraesCS5A03G0356200LC,TraesCS4A03G0393800LC,TraesCS4D03G0565000LC,TraesCS6A03G0223500LC,TraesCS2B03G0349400LC,TraesCS6B03G0476800LC,TraesCS4D03G0277600LC,TraesCS7D03G0422600LC,TraesCS7…
GO:0008150	Biological Process	GO:0044699	single-organism process	GO:0044763	single-organism cellular process	GO:0007154	cell communication	1299	TraesCS2A03G0264000,TraesCS1A03G0747100,TraesCS2B03G0195700,TraesCS1B03G1074800,TraesCS2B03G1414200,TraesCS1D03G0714000,TraesCS5B03G0546300LC,TraesCS2A03G0916900,TraesCS3A03G0119400LC,TraesCS2A03G1132200,TraesCS4A03G0427800,TraesCS7A03G1383400,TraesCS4B03G0801700LC,TraesCS4A03G0763700,TraesCS3B03G1322300,TraesCS5B03G0963800,TraesCS1B03G0037600,TraesCS2A03G0422000,TraesCS2B03G1422700LC,TraesCS2A03…
GO:0008150	Biological Process	GO:0044699	single-organism process	GO:0044763	single-organism cellular process	GO:0051651	maintenance of location in cell	13	TraesCS5B03G0817700,TraesCS5A03G0785000,TraesCS5D03G1160700,TraesCS1B03G0990700LC,TraesCS7B03G0460800,TraesCS1A03G0855900,TraesCS5B03G1294900,TraesCS1D03G0827000LC,TraesCS5D03G0743600,TraesCS4A03G0847400,TraesCS7A03G0633600,TraesCS1B03G0990600,TraesCS7D03G0614800
GO:0008150	Biological Process	GO:0044699	single-organism process	GO:0044763	single-organism cellular process	GO:0015980	energy derivation by oxidation of organic compounds	315	TraesCSU03G0449500,TraesCS1B03G1269600LC,TraesCS5B03G1141400LC,TraesCS2A03G0207200LC,TraesCS3B03G1314300LC,TraesCSU03G0097000LC,TraesCS2B03G0682800LC,TraesCS7B03G0827500LC,TraesCS1A03G0235100LC,TraesCS7A03G0232700LC,TraesCS4D03G0503000LC,TraesCS4B03G0799900LC,TraesCS3B03G0454400LC,TraesCS2B03G0684000LC,TraesCS3B03G0413800,TraesCS4B03G0353900,TraesCS5A03G1078200,TraesCSU03G0097300LC,TraesCS2B03G05…
GO:0008150	Biological Process	GO:0044699	single-organism process	GO:0044763	single-organism cellular process	GO:0016458	gene silencing	66	TraesCS3D03G0379700,TraesCS5D03G0323100,TraesCS5B03G0193400,TraesCS5D03G1110700,TraesCS1D03G0244100,TraesCS4D03G0777000,TraesCS7A03G0007000,TraesCS1D03G0879100LC,TraesCS2B03G0699000,TraesCS7D03G1195900,TraesCS5A03G1222700LC,TraesCS5A03G0310600,TraesCS4B03G0460700,TraesCS7D03G1126100LC,TraesCS7B03G1075500,TraesCS3D03G0532200,TraesCS3D03G0810600,TraesCS4A03G0438100,TraesCS4A03G0900500,TraesCS1D03G0…
GO:0008150	Biological Process	GO:0044699	single-organism process	GO:0044763	single-organism cellular process	GO:0044255	cellular lipid metabolic process	823	TraesCS3B03G0031100,TraesCS6B03G0749900,TraesCS5D03G0175900,TraesCS6A03G0969200,TraesCS7D03G0753800,TraesCS4A03G0993800LC,TraesCS7D03G0818300,TraesCS4D03G0141300,TraesCS6B03G0541500,TraesCS3D03G0171800,TraesCS6D03G0056900LC,TraesCS7D03G0234800,TraesCS7B03G0298300LC,TraesCS4A03G0125900LC,TraesCS4A03G0012800,TraesCS4D03G0196400,TraesCSU03G0248800,TraesCS3A03G0027500,TraesCS4A03G0567000,TraesCS5D03G…
GO:0008150	Biological Process	GO:0044699	single-organism process	GO:0044763	single-organism cellular process	GO:0022402	cell cycle process	60	TraesCS6D03G0705200,TraesCS6D03G0805400,TraesCS3B03G0140100LC,TraesCS5D03G0489000,TraesCS6A03G0813300,TraesCS4D03G0415900,TraesCS1A03G0386900,TraesCS6D03G0687300,TraesCS5A03G0283600,TraesCS6B03G0796500,TraesCS1A03G0407000,TraesCS4A03G0308600,TraesCS6B03G1129200,TraesCS1D03G0376100,TraesCSU03G0111500,TraesCS4B03G0402400,TraesCS5B03G0624000,TraesCS7D03G0391000,TraesCS5A03G1188200,TraesCS5A03G052380…
GO:0008150	Biological Process	GO:0044699	single-organism process	GO:0044763	single-organism cellular process	GO:0007059	chromosome segregation	22	TraesCS3B03G1034700,TraesCS6D03G0570400,TraesCS6B03G0796500,TraesCS6B03G1129200,TraesCS7D03G0226100LC,TraesCS6A03G0680500,TraesCS6A03G0571700LC,TraesCS6A03G0813300,TraesCS6B03G0686500,TraesCS3B03G0584300,TraesCS3D03G0480700,TraesCS6D03G0805400,TraesCS6B03G0965200,TraesCS3D03G0838700,TraesCS1D03G0361000,TraesCS6D03G0687300,TraesCS1B03G0468600,TraesCS1A03G0386900,TraesCS6D03G0476200,TraesCS6A03G093…
GO:0008150	Biological Process	GO:0044699	single-organism process	GO:0044763	single-organism cellular process	GO:0009110	vitamin biosynthetic process	67	TraesCS4D03G0265700,TraesCS3A03G0348000,TraesCS6D03G0470800,TraesCS1A03G0394600,TraesCS4B03G0324200,TraesCS6B03G0652700,TraesCS1D03G0365400,TraesCS2A03G0661600,TraesCS2B03G0956600,TraesCS2D03G0804700,TraesCS3B03G0423700,TraesCS4D03G0686900,TraesCS6A03G0988100,TraesCS4A03G0021700,TraesCS6B03G0500700,TraesCS6D03G0348200,TraesCS1B03G0483800,TraesCS4A03G0487400LC,TraesCS1D03G0681800,TraesCS3A03G10933…
GO:0008150	Biological Process	GO:0044699	single-organism process	GO:0044763	single-organism cellular process	GO:0051691	cellular oligosaccharide metabolic process	3	TraesCS2D03G0817900,TraesCS2B03G0969200,TraesCS2A03G0874400
GO:0008150	Biological Process	GO:0044699	single-organism process	GO:0044763	single-organism cellular process	GO:0006081	cellular aldehyde metabolic process	55	TraesCS2D03G0788600LC,TraesCS2B03G0746500,TraesCS3D03G1086600,TraesCS6D03G0133600LC,TraesCS6A03G0191900,novel.12227,TraesCS2A03G0847100LC,TraesCS7A03G0219700,TraesCS6A03G0141300,TraesCS2A03G0846900LC,TraesCS7A03G0024700LC,TraesCS4A03G1141700,TraesCS7A03G0025000,TraesCS6B03G0200000,TraesCS4D03G0265600LC,TraesCS4A03G1142500LC,TraesCS4A03G1142200LC,TraesCS4A03G1140600LC,novel.12023,TraesCS3B03G14134…
GO:0008150	Biological Process	GO:0044699	single-organism process	GO:0044763	single-organism cellular process	GO:0032196	transposition	32	TraesCS7D03G0795800LC,TraesCS4D03G0374100LC,TraesCS2B03G0384600LC,TraesCS6A03G0454500LC,TraesCS6B03G0813400LC,TraesCS5D03G0156200LC,TraesCS2B03G0601100LC,TraesCS7D03G0965300LC,TraesCS6B03G0893800LC,TraesCS7D03G0189400LC,TraesCS3B03G1281600LC,TraesCS4D03G0247200LC,TraesCS6A03G0147400LC,TraesCS7B03G0047200LC,TraesCS4B03G0614500LC,TraesCS4A03G1097000LC,TraesCS5B03G0766700LC,TraesCS7D03G0632900LC,Tra…
GO:0008150	Biological Process	GO:0044699	single-organism process	GO:0044763	single-organism cellular process	GO:0019627	urea metabolic process	3	TraesCS5B03G1207600,TraesCS5A03G1137200,TraesCS5D03G1090300
GO:0008150	Biological Process	GO:0044699	single-organism process	GO:0044763	single-organism cellular process	GO:0007049	cell cycle	101	TraesCS7D03G0600700,TraesCS1B03G0731000,TraesCS2A03G0991000,TraesCS2D03G0886500,TraesCS2D03G0452800,TraesCS6B03G1129200,TraesCS6B03G0796500,TraesCS1A03G0645400,TraesCS5A03G0283600,TraesCS6D03G0805400,TraesCS3B03G0140100LC,TraesCS4B03G0442200,TraesCS5D03G0489000,TraesCS6B03G0817300,TraesCS4A03G0325300,TraesCS6B03G0992500,TraesCS4B03G0876100,TraesCS6D03G0548300,TraesCS2A03G0944900,TraesCS5A03G06074…
GO:0008150	Biological Process	GO:0044699	single-organism process	GO:0044763	single-organism cellular process	GO:0032535	regulation of cellular component size	29	TraesCS3A03G0609600,TraesCS4B03G0465700,TraesCS5A03G1283500LC,TraesCS2A03G0233100,TraesCS4A03G0830300,TraesCS4B03G0502000LC,TraesCS7B03G1045800LC,TraesCS2D03G0238000,TraesCS3B03G0690400,TraesCS2A03G0932300,TraesCS7B03G1180800,TraesCS2B03G0299300,TraesCS3B03G0410600,TraesCS7A03G1175400LC,TraesCS2B03G0320600,TraesCS2A03G0218000,TraesCS7D03G1119000,TraesCS3D03G0559700,TraesCS5B03G1311500,TraesCS2B03…
GO:0008150	Biological Process	GO:0044699	single-organism process	GO:0044763	single-organism cellular process	GO:0071804	cellular potassium ion transport	101	TraesCS7B03G0999200,TraesCS3A03G1121700,TraesCS5D03G0556600,TraesCS2A03G0724000,TraesCS1A03G0114300,TraesCS3B03G1231400,TraesCS2D03G0166200LC,TraesCS6A03G0771000,TraesCS2B03G0604300,TraesCS3A03G1044600LC,TraesCS1B03G0911500,TraesCS3D03G0972700,TraesCS7A03G1137600,TraesCS3B03G1192600,TraesCS5D03G0556000,TraesCS5B03G0607700,TraesCS7A03G0953300,TraesCS5A03G0592800,TraesCS6D03G0653000,TraesCS2A03G100…
GO:0008150	Biological Process	GO:0044699	single-organism process	GO:0044763	single-organism cellular process	GO:0055085	transmembrane transport	1028	TraesCS2D03G0903000,TraesCS2B03G1134900,TraesCS3B03G1231400,TraesCS1D03G0341700LC,TraesCS5D03G0928700LC,TraesCS7B03G1098500,TraesCS4A03G0383500LC,TraesCS3D03G0649400,TraesCS5B03G0133700,TraesCS6D03G0672500,TraesCS7D03G1113000,TraesCS1A03G0370700,TraesCS7B03G1066400,TraesCS4B03G0808600,TraesCS4A03G0206400,TraesCS1B03G0161300,TraesCS2D03G0675900,TraesCS4A03G0385300,TraesCS1B03G1006300,TraesCS3D03G0…
GO:0008150	Biological Process	GO:0044699	single-organism process	GO:0044763	single-organism cellular process	GO:0034637	cellular carbohydrate biosynthetic process	286	TraesCS4B03G0314900LC,TraesCS4A03G0360700,TraesCS6A03G0689200LC,TraesCS2A03G0346700,TraesCS4A03G0074200,TraesCS5B03G0243400,TraesCS7B03G0697700LC,TraesCS5D03G0004700,TraesCS1D03G0535100,TraesCS5B03G0513600,TraesCS2D03G0352700,TraesCS1A03G0402200,TraesCS5B03G1148100,TraesCS1D03G0508600,TraesCS3A03G0344900,TraesCS5A03G0570800,TraesCS6A03G0761000,TraesCS2A03G1350800,TraesCSU03G0344200LC,TraesCS3D03G…
GO:0008150	Biological Process	GO:0044699	single-organism process	GO:0044763	single-organism cellular process	GO:0055086	nucleobase-containing small molecule metabolic process	1012	TraesCS5D03G1013800,TraesCS1D03G0393600LC,TraesCS6B03G0880900,TraesCS3B03G1363400,TraesCS7B03G0771700,TraesCS3A03G0904900,TraesCS7D03G0717600LC,TraesCS4D03G0072800LC,TraesCS2A03G0876400LC,TraesCS1D03G0467100,TraesCS5A03G0048000,TraesCS4B03G0507200,TraesCS3B03G0722500,TraesCS6B03G0506800,TraesCS5D03G0104500LC,TraesCS6B03G0999000LC,TraesCS7D03G1093300,TraesCS5D03G0464500LC,TraesCS3D03G0559500,Traes…
GO:0008150	Biological Process	GO:0044699	single-organism process	GO:0044763	single-organism cellular process	GO:0043647	inositol phosphate metabolic process	24	novel.14704,TraesCS5A03G0743600,TraesCS5D03G0707600,TraesCS7B03G0170600,novel.9702,TraesCS4D03G0571000,TraesCS7B03G0170400LC,TraesCS5B03G0780600,TraesCS1A03G0821600,TraesCS7A03G0373200,TraesCS1D03G0505100,TraesCS4A03G0118200,TraesCS1A03G0520700,TraesCS7B03G0170500LC,TraesCS1D03G0790700,TraesCS1B03G0946400,TraesCS4A03G0673000,TraesCS7D03G0357400,TraesCS7D03G0357500LC,TraesCS4B03G0641900,TraesCS1B0…
GO:0008150	Biological Process	GO:0044699	single-organism process	GO:0044763	single-organism cellular process	GO:0042816	vitamin B6 metabolic process	14	TraesCS4D03G0265600LC,TraesCS4B03G0324200,TraesCS2B03G0746500,novel.12023,TraesCS4A03G0487400LC,TraesCS2A03G0661600,TraesCS6A03G0191900,TraesCS4D03G0265700,TraesCS4B03G0766600,TraesCS4D03G0686900,TraesCS6B03G0290800,TraesCS2D03G0617200,TraesCS4A03G0487500,TraesCS4A03G0021700
GO:0008150	Biological Process	GO:0044699	single-organism process	GO:0044763	single-organism cellular process	GO:0019400	alditol metabolic process	4	TraesCS4B03G0110600,TraesCS4D03G0093400,TraesCS5A03G0313700LC,TraesCS4A03G0686000
GO:0008150	Biological Process	GO:0044699	single-organism process	GO:0044763	single-organism cellular process	GO:0022406	membrane docking	44	TraesCS6A03G0910500,TraesCS6D03G0781300,TraesCS5A03G0098500,TraesCS5D03G0115200,TraesCS2B03G1187200,TraesCS7A03G0671300,TraesCS2B03G0362300LC,TraesCS3B03G0598400,TraesCS2A03G0648500,TraesCS3A03G0507000,TraesCS7D03G0768100,TraesCS2B03G0197100LC,TraesCS4D03G0217100,TraesCS7B03G0500400,TraesCS2A03G0139400,TraesCS5B03G0104400,TraesCS2B03G0720600,TraesCS4D03G0659200,TraesCS4B03G0253800,TraesCS2B03G019…
GO:0008150	Biological Process	GO:0044699	single-organism process	GO:0044763	single-organism cellular process	GO:1902589	single-organism organelle organization	1096	TraesCSU03G0255800LC,TraesCS2B03G0299300,TraesCS2A03G1197600LC,TraesCS7B03G0193200LC,TraesCS6A03G0996900LC,TraesCS7D03G0959000,TraesCS3D03G1018900LC,TraesCS3B03G1479300,TraesCS6B03G1062900LC,TraesCS6A03G0102900LC,TraesCS3B03G0022400LC,TraesCS2D03G1112500LC,TraesCS2A03G0126000LC,TraesCS4A03G0904000LC,TraesCS6B03G0734000LC,TraesCS6D03G0447200LC,TraesCS5A03G0512400LC,TraesCS6B03G1129200,TraesCS6B03G…
GO:0008150	Biological Process	GO:0044699	single-organism process	GO:0044763	single-organism cellular process	GO:0030029	actin filament-based process	29	TraesCS7A03G1175400LC,TraesCS3B03G0410600,TraesCS3D03G0559700,TraesCS5B03G1311500,TraesCS2B03G0320600,TraesCS7D03G1119000,TraesCS2A03G0218000,TraesCS4A03G0375900,TraesCS2D03G0870600,TraesCS7A03G1174600LC,TraesCS2B03G0657500LC,TraesCS2B03G1023500,TraesCS4D03G0376700,TraesCS2D03G0224100,TraesCS7A03G1263800,TraesCS5D03G1171100LC,TraesCS7D03G1205000,TraesCS4B03G0465700,TraesCS5A03G1283500LC,TraesCS3A…
GO:0008150	Biological Process	GO:0044699	single-organism process	GO:0044763	single-organism cellular process	GO:0044802	single-organism membrane organization	99	TraesCS3A03G1100600,TraesCS4D03G0814100LC,TraesCS5A03G0323300LC,TraesCS5B03G1294700,TraesCS2D03G1044600,TraesCS3A03G0999000,TraesCS7D03G0463700,TraesCS5A03G0983000LC,novel.9938,TraesCS6D03G0442500LC,TraesCS1A03G0508100,TraesCS4D03G0813700,TraesCS5A03G0709200LC,TraesCS1A03G1032200LC,TraesCS5A03G1248700,novel.1435,TraesCS7B03G0179900,TraesCS7A03G0820900,TraesCS3A03G0761100,TraesCS4D03G0826900,Traes…
GO:0008150	Biological Process	GO:0044699	single-organism process	GO:0044763	single-organism cellular process	GO:0042168	heme metabolic process	16	TraesCS5A03G0472700,TraesCS5D03G0436000,TraesCS2B03G1413300,TraesCS7B03G0366300,TraesCS7D03G0527000,TraesCS7D03G0877700,TraesCS7A03G0549200,TraesCS1B03G0425900,TraesCS1A03G0352600,TraesCS2A03G1236200,TraesCS7A03G0913800,TraesCS1D03G0316300,TraesCS5B03G0468200,TraesCS2D03G1192700,TraesCS7B03G0757900,TraesCS7D03G1291700
GO:0008150	Biological Process	GO:0044699	single-organism process	GO:0044763	single-organism cellular process	GO:0051301	cell division	13	TraesCS6A03G0680500,TraesCS6A03G0571700LC,TraesCS3A03G0916700,TraesCS5D03G0274700,TraesCS3B03G1034700,TraesCS6B03G0796500,TraesCS6D03G0570400,TraesCS6D03G0476200,TraesCS7D03G0226100LC,TraesCS5B03G0308800,TraesCS3D03G0838700,TraesCS5A03G0283600,TraesCS6B03G0686500
GO:0008150	Biological Process	GO:0044699	single-organism process	GO:0044763	single-organism cellular process	GO:0042723	thiamine-containing compound metabolic process	15	TraesCS6D03G0304700,TraesCSU03G0247400,TraesCS3A03G1091200LC,TraesCS4B03G0050400,TraesCS3D03G1026600,TraesCS6B03G0447200,TraesCSU03G0222700,TraesCS3D03G1019800,TraesCS3B03G1271000,TraesCS6A03G0350700,TraesCS3A03G1093300,TraesCS3B03G1273000,TraesCS3A03G1091100,TraesCS4D03G0034600,TraesCS4A03G0740400
GO:0008150	Biological Process	GO:0044699	single-organism process	GO:0044763	single-organism cellular process	GO:0006082	organic acid metabolic process	1544	TraesCS5A03G0368300,TraesCS4D03G0030100,novel.8808,TraesCS5D03G0247600,TraesCS7D03G0715600,TraesCS2A03G0030900,TraesCS5D03G0983800,TraesCS6A03G0970900,TraesCS2A03G0633900LC,TraesCS4A03G1147300,TraesCS2D03G0866000,TraesCS7D03G0442100LC,TraesCS7D03G0958100,TraesCS5B03G0776200,TraesCS4B03G0989100LC,TraesCS5A03G0598900,TraesCS6A03G0505900,TraesCS3B03G1451600,TraesCS2D03G0788600LC,TraesCS5A03G0177000,…
GO:0008150	Biological Process	GO:0044699	single-organism process	GO:0044763	single-organism cellular process	GO:0007017	microtubule-based process	226	TraesCS7B03G0457400,TraesCS5D03G0172800,novel.13633,TraesCS4B03G0566700,TraesCS2D03G1071100,TraesCS5B03G0254100,TraesCS5D03G0489000,TraesCS6B03G0727200LC,TraesCS4B03G0922200LC,TraesCS5B03G0164300,TraesCS4B03G0295800,TraesCS2A03G0936000,TraesCS7A03G0394900,TraesCS2A03G0816200,TraesCSU03G0111500,TraesCS5A03G1148400,TraesCS6A03G1008800LC,TraesCS4D03G0500300,TraesCS3D03G0539400,TraesCS3B03G0644200,Tr…
GO:0008150	Biological Process	GO:0044699	single-organism process	GO:0044763	single-organism cellular process	GO:0046937	phytochelatin metabolic process	5	TraesCS5A03G1226100,TraesCS7B03G0266400,TraesCS7A03G0456300,TraesCS7D03G0441200,TraesCS4D03G0809600
GO:0008150	Biological Process	GO:0044699	single-organism process	GO:0044763	single-organism cellular process	GO:0043062	extracellular structure organization	105	TraesCS7A03G0321000,TraesCS2A03G0233100,TraesCS4D03G0466100,TraesCS6A03G0854800,TraesCS4B03G0465700,TraesCS2D03G0880200,TraesCS2D03G0238000,TraesCS2B03G0966300,TraesCS2B03G0299300,TraesCS5D03G0895400LC,TraesCS5A03G0935800,TraesCS5D03G0172800,TraesCS3B03G0410600,TraesCS5A03G0240500LC,TraesCS7D03G0305900,TraesCS6D03G0842200,TraesCS2A03G0871800,TraesCS5B03G0164300,TraesCS3A03G0957700,TraesCS7A03G117…
GO:0008150	Biological Process	GO:0044699	single-organism process	GO:0044763	single-organism cellular process	GO:0009235	cobalamin metabolic process	7	TraesCS6B03G0500700,TraesCS6D03G0348200,TraesCS5B03G0168800,TraesCS5D03G0180600,TraesCS5A03G0164100,TraesCS6A03G0411100,TraesCS6D03G0348400
GO:0008150	Biological Process	GO:0044699	single-organism process	GO:0044763	single-organism cellular process	GO:0005984	disaccharide metabolic process	113	TraesCS7A03G1358900,TraesCS1A03G0158700,TraesCS6D03G0775000,TraesCS2D03G0144800LC,TraesCS1B03G0211600,TraesCS2A03G0834300LC,TraesCS3A03G0030800,TraesCS4D03G0578600,TraesCS2B03G1097100,TraesCS3A03G0190400,novel.10574,TraesCS1B03G0581400,TraesCS1B03G0961400,TraesCS1B03G0290200,TraesCS2A03G0976200,TraesCS1A03G0215100,TraesCS5A03G0317900,TraesCS1D03G0210000,TraesCS1A03G1068400LC,TraesCS1A03G0835900,T…
GO:0008150	Biological Process	GO:0044699	single-organism process	GO:0044763	single-organism cellular process	GO:0022411	cellular component disassembly	41	TraesCS5B03G0276300,TraesCS2D03G0465100LC,TraesCS4A03G0246900,TraesCS3A03G1172000LC,TraesCS4B03G0465700,TraesCS2D03G0603400,TraesCS1A03G0194800,TraesCS4A03G0163100,TraesCS2A03G0233100,TraesCS1A03G0608100,TraesCS2B03G0725400,TraesCS2D03G0238000,TraesCS5A03G0272500,TraesCS2B03G0577000LC,TraesCS2B03G0505400,TraesCS2B03G0320600,TraesCS4D03G0543000,TraesCS1B03G0263700,TraesCS3D03G0879200,TraesCS2D03G0…
GO:0008150	Biological Process	GO:0044699	single-organism process	GO:0044763	single-organism cellular process	GO:0042180	cellular ketone metabolic process	18	TraesCS5A03G0436400,TraesCS6B03G0526000,TraesCS5D03G0598500,TraesCS2A03G1274800,TraesCS2D03G1230100,TraesCS5D03G0403800,TraesCS6D03G0364900,TraesCS5B03G0430700,TraesCS6A03G0430700,TraesCS6D03G0364300,TraesCS6B03G0526200,TraesCS6D03G0364800,TraesCS5A03G0631000,TraesCS6A03G0431100,TraesCS6B03G0525900,TraesCS5B03G0652900,TraesCS6A03G0430800,TraesCS2B03G1458100
GO:0008150	Biological Process	GO:0044699	single-organism process	GO:0044763	single-organism cellular process	GO:0006281	DNA repair	139	TraesCS7D03G1201900,TraesCS2A03G0885100,TraesCS5A03G0573900,TraesCS3B03G0740600,TraesCS6A03G0356000,TraesCS5B03G0890500,TraesCS3A03G0218200,TraesCS2D03G0814000,TraesCS7D03G0467000,TraesCS5D03G0539500,TraesCS7D03G0179200LC,TraesCS6A03G0559000,TraesCS3A03G0788700,TraesCS5A03G0911700,TraesCS3B03G0911200,TraesCS5B03G0586700,TraesCS3B03G1409300,TraesCS3A03G0839800,TraesCS1A03G0991900,TraesCS3D03G01480…
GO:0008150	Biological Process	GO:0044699	single-organism process	GO:0044763	single-organism cellular process	GO:0032940	secretion by cell	199	TraesCS5A03G0548800,TraesCS7D03G1086800LC,TraesCS6B03G0370800,TraesCS7D03G0804200,TraesCS2B03G1408900,TraesCS5A03G0098500,TraesCS2B03G0091500,TraesCS2A03G1308200,TraesCS2B03G1187200,TraesCS7A03G0671300,TraesCS7A03G0487400,TraesCS2B03G1429700,TraesCS7A03G0819800,TraesCS6B03G1077300,TraesCS1D03G0054600,TraesCS2A03G1249300,TraesCS6A03G0910500,TraesCS2D03G1190800,TraesCS2A03G1234100,TraesCS2D03G12043…
GO:0008150	Biological Process	GO:0044699	single-organism process	GO:0044707	single-multicellular organism process	GO:0007275	multicellular organismal development	47	TraesCS7D03G0060000,TraesCS7A03G0147300,TraesCS3D03G0911300,TraesCS7A03G0589600,TraesCS6A03G0212600,TraesCS3B03G1121800,TraesCS7A03G0146900,TraesCS7D03G0571400,TraesCS3A03G0974900,TraesCS7A03G0147000,TraesCS6D03G0490900,TraesCS4A03G1113100,TraesCS2A03G1065700,TraesCS7D03G1015000,TraesCS7D03G0506000,TraesCS4A03G1098300,TraesCS2B03G1193200,TraesCS2D03G1007200,TraesCS7A03G0527500,TraesCS7D03G0134600…
GO:0008150	Biological Process	GO:0044699	single-organism process	GO:0044707	single-multicellular organism process	GO:0051240	positive regulation of multicellular organismal process	6	TraesCS7D03G0571400,TraesCS3A03G0974900,TraesCS7A03G0589600,TraesCS3D03G0911300,TraesCS3B03G1121800,TraesCS7B03G0414900
GO:0008150	Biological Process	GO:0044699	single-organism process	GO:0044707	single-multicellular organism process	GO:0009791	post-embryonic development	6	TraesCS7B03G0414900,TraesCS3B03G1121800,TraesCS3D03G0911300,TraesCS7A03G0589600,TraesCS3A03G0974900,TraesCS7D03G0571400
GO:0008150	Biological Process	GO:0044699	single-organism process	GO:1902578	single-organism localization	GO:1902580	single-organism cellular localization	122	TraesCS4B03G0928900,TraesCS7A03G0681300LC,TraesCS4B03G0929100LC,TraesCS3B03G0667400,TraesCS3A03G1170400,TraesCS5A03G1230400,TraesCS1B03G0251500LC,TraesCS3D03G0823500LC,TraesCS1D03G0479100,TraesCS4A03G0527800,TraesCS1D03G0479000,TraesCS5B03G0349400,TraesCS4D03G0538100,TraesCS3D03G0542200,TraesCS1B03G0344200,TraesCS5D03G0762700LC,TraesCS7D03G0805200,TraesCS3A03G0706900,TraesCS4A03G0914900,TraesCS1D…
GO:0008150	Biological Process	GO:0044699	single-organism process	GO:1902578	single-organism localization	GO:0090151	establishment of protein localization to mitochondrial membrane	3	TraesCS3B03G1151500,TraesCS3A03G0999000,TraesCS3D03G0932800
GO:0008150	Biological Process	GO:0044699	single-organism process	GO:1902578	single-organism localization	GO:0044765	single-organism transport	4048	TraesCS5A03G0460000,TraesCS3A03G1063900,TraesCS2D03G0415900,TraesCS7B03G0042900,TraesCS7D03G1146500,TraesCS1A03G0864100,TraesCS1B03G0668700,TraesCSU03G0003500,TraesCS5D03G0402300,TraesCS7D03G0535500,TraesCS3A03G0772300,TraesCS6B03G0694700,TraesCS2A03G0061700,TraesCS7D03G0760700,TraesCS7B03G0669900,TraesCS1D03G0518700,TraesCS3A03G0584700,TraesCS4D03G0697800,TraesCS6A03G0855900,TraesCS4A03G0168500,…
S7A03G0842800,TraesCS5B03G1050400,TraesCS4B03G0700400,TraesCS7D03G0973500,TraesCS4A03G0478800,TraesCS1B03G0794000,TraesCS3D03G0656600LC,TraesCS1A03G0933400,TraesCS2D03G0657200,TraesCS1D03G0493800,TraesCS2A03G0944200,TraesCS7D03G0192800,TraesCS2A03G0392500,TraesCS6D03G0148500LC,TraesCS4B03G0238600,TraesCS6A03G0754100,TraesCS1A03G0536800,TraesCS2D03G0834300LC,TraesCS3D03G0787500,TraesCS7B03G0143200…
67200,TraesCS4A03G1002000,TraesCS5B03G0397900,TraesCS3A03G1005300LC,TraesCS5D03G0607600LC,TraesCS5B03G0837000,TraesCS5D03G1186900,TraesCS5A03G0929900,TraesCS5A03G0073600,TraesCS6B03G0102800,TraesCS7D03G0259800,TraesCSU03G0247500LC,TraesCS1A03G0548900,TraesCS5D03G0865600,TraesCS7A03G0281400,TraesCS5A03G1298000,TraesCSU03G0262100LC,TraesCS4A03G0714300,TraesCS2B03G0969300,TraesCS7A03G0836800,TraesCS…
GO:0008150	Biological Process	GO:0044699	single-organism process	GO:1902578	single-organism localization	GO:0051651	maintenance of location in cell	13	TraesCS5B03G0817700,TraesCS5A03G0785000,TraesCS5D03G1160700,TraesCS1B03G0990700LC,TraesCS7B03G0460800,TraesCS1A03G0855900,TraesCS5B03G1294900,TraesCS1D03G0827000LC,TraesCS5D03G0743600,TraesCS4A03G0847400,TraesCS7A03G0633600,TraesCS1B03G0990600,TraesCS7D03G0614800
GO:0008150	Biological Process	GO:0044699	single-organism process	GO:0044700	single organism signaling	GO:0023056	positive regulation of signaling	8	TraesCS2A03G0868800,TraesCS6B03G0733000,TraesCS6D03G0505700,TraesCS2B03G0959900,TraesCS6A03G0603200,TraesCS6D03G0423100LC,TraesCS6A03G0603400LC,TraesCS2D03G0808900LC
GO:0008150	Biological Process	GO:0044699	single-organism process	GO:0044700	single organism signaling	GO:0007165	signal transduction	568	TraesCS3D03G0667400,TraesCS4B03G0556200,TraesCS7D03G0331900,novel.3220,TraesCS4B03G0623100,TraesCS3B03G1363000,TraesCS5D03G0735000,TraesCS4B03G0148700,TraesCS4A03G0761800,TraesCS7B03G0780400,TraesCS5B03G1209200,TraesCS6B03G0085200,TraesCS2B03G1364200,TraesCS6D03G0720800,TraesCS6D03G0882700,TraesCS2B03G0222700,TraesCS2D03G0161600,TraesCS7A03G0823600LC,TraesCS2D03G0331800,TraesCS3B03G0260400,TraesC…
GO:0008150	Biological Process	GO:0002376	immune system process	GO:0006955	immune response	GO:0050776	regulation of immune response	12	TraesCS1A03G0603300,TraesCS3A03G0086600,TraesCS3D03G0068100,TraesCS3B03G0092900,TraesCS3D03G0067900,TraesCS3A03G0086900,TraesCS1D03G0572400,TraesCS1A03G0603400,TraesCS1B03G0695800,TraesCS1B03G0695700,TraesCS3B03G0093300,TraesCS1D03G0572300
GO:0008150	Biological Process	GO:0002376	immune system process	GO:0006955	immune response	GO:0002437	inflammatory response to antigenic stimulus	38	TraesCS6B03G0269800,TraesCS6A03G0201600,TraesCS6B03G0270000LC,TraesCS4A03G0734300,TraesCS6B03G0270100,TraesCS5B03G1197400LC,TraesCS6B03G0270200,TraesCS4A03G0730900,TraesCS4D03G0041000,TraesCS4A03G0735000LC,TraesCS5B03G1309800,TraesCS4B03G0058800,TraesCSU03G0224300LC,TraesCS4A03G0832200,TraesCS3D03G0159900,TraesCS4A03G0732300,TraesCS4A03G0731000,TraesCS4A03G0734100,TraesCS4A03G0735900,TraesCS4B03G…
GO:0008150	Biological Process	GO:0002376	immune system process	GO:0006955	immune response	GO:0002250	adaptive immune response	38	TraesCS4D03G0000100,TraesCS6A03G0202100,TraesCS4D03G0039900,TraesCS4A03G0734100,TraesCS4B03G0061500,TraesCS4A03G0735900,TraesCS4D03G0039800,TraesCS4D03G0623300,TraesCS6A03G0202200,TraesCS4A03G0000100,TraesCS4A03G0077600,TraesCS4D03G0623100,TraesCS4B03G0061600,TraesCS4D03G0623200,TraesCS4A03G0731200,TraesCS4A03G0730800,TraesCS5B03G1198000LC,TraesCS4A03G0731100LC,TraesCS5D03G1169900,TraesCS4D03G062…
GO:0008150	Biological Process	GO:0002376	immune system process	GO:0006955	immune response	GO:0045087	innate immune response	12	TraesCS1D03G0572300,TraesCS1B03G0695800,TraesCS3B03G0093300,TraesCS1B03G0695700,TraesCS1A03G0603400,TraesCS3A03G0086900,TraesCS3D03G0067900,TraesCS3B03G0092900,TraesCS1D03G0572400,TraesCS3A03G0086600,TraesCS3D03G0068100,TraesCS1A03G0603300
GO:0008150	Biological Process	GO:0002376	immune system process	GO:0002252	immune effector process	GO:0002443	leukocyte mediated immunity	38	TraesCS4D03G0623200,TraesCS4A03G0731200,TraesCS4B03G0061600,TraesCS4D03G0623100,TraesCS4A03G0730800,TraesCS5B03G1198000LC,TraesCS4A03G0731100LC,TraesCS5D03G1169900,TraesCS4D03G0623000,TraesCSU03G0477400,TraesCS4D03G0039900,TraesCS4D03G0000100,TraesCS6A03G0202100,TraesCS4D03G0039800,TraesCS4D03G0623300,TraesCS4A03G0734100,TraesCS4B03G0061500,TraesCS4A03G0735900,TraesCS4A03G0000100,TraesCS6A03G0202…
GO:0008150	Biological Process	GO:0002376	immune system process	GO:0002682	regulation of immune system process	GO:0050776	regulation of immune response	12	TraesCS1A03G0603300,TraesCS3A03G0086600,TraesCS3D03G0068100,TraesCS3B03G0092900,TraesCS3D03G0067900,TraesCS3A03G0086900,TraesCS1D03G0572400,TraesCS1A03G0603400,TraesCS1B03G0695800,TraesCS1B03G0695700,TraesCS3B03G0093300,TraesCS1D03G0572300
GO:0008150	Biological Process	GO:0009987	cellular process	GO:0050794	regulation of cellular process	GO:0032886	regulation of microtubule-based process	22	TraesCS2D03G0203600,TraesCS5A03G0589700,TraesCS5B03G0164300,TraesCS2A03G0871800,TraesCS5A03G0152800,TraesCS5D03G0172800,TraesCS2D03G0814700,TraesCS5D03G0547400,TraesCS2D03G0203500LC,TraesCS1D03G0244900,TraesCS2B03G0966300,TraesCS6D03G0217000,TraesCS2A03G0967500,TraesCS1B03G0335100,TraesCS6B03G0352100,TraesCSU03G0283900,TraesCSU03G0477100LC,TraesCS2B03G1071600LC,TraesCS2D03G0908200,TraesCS5B03G060…
GO:0008150	Biological Process	GO:0009987	cellular process	GO:0050794	regulation of cellular process	GO:0010646	regulation of cell communication	39	TraesCS5B03G0370800,TraesCS2D03G0445500,TraesCS4B03G0617000,TraesCS3B03G0711200,TraesCS6D03G0423100LC,TraesCS5B03G0911400,TraesCS4D03G0545000,TraesCS6B03G0733000,TraesCS5A03G0866900,TraesCS7A03G0964300,TraesCS6D03G0505700,TraesCS2B03G0959900,TraesCS4A03G0747600,TraesCS3A03G0217500,TraesCS4D03G0126400,TraesCS7D03G0924400,TraesCS6A03G0603200,TraesCS6A03G0603400LC,TraesCS3D03G0579200,TraesCS2B03G055…
GO:0008150	Biological Process	GO:0009987	cellular process	GO:0050794	regulation of cellular process	GO:0051726	regulation of cell cycle	66	TraesCS7B03G0207000,TraesCS1B03G0497800,TraesCS3A03G0916700,TraesCS5D03G0274700,TraesCS4B03G0402400,TraesCS5A03G1188200,TraesCS2B03G1100000,TraesCS2B03G1265900,TraesCS4A03G0308600,TraesCS1A03G0407000,TraesCS1D03G0376100,TraesCS1B03G0661800,TraesCS6D03G0705200,TraesCS4D03G0415900,TraesCS2D03G0929800,TraesCS6A03G0831500,TraesCS3A03G0113000LC,TraesCSU03G0016700,TraesCS2A03G0909000,TraesCS2D03G106890…
GO:0008150	Biological Process	GO:0009987	cellular process	GO:0050794	regulation of cellular process	GO:0007165	signal transduction	568	TraesCS3D03G0667400,TraesCS4B03G0556200,TraesCS7D03G0331900,novel.3220,TraesCS4B03G0623100,TraesCS3B03G1363000,TraesCS5D03G0735000,TraesCS4B03G0148700,TraesCS4A03G0761800,TraesCS7B03G0780400,TraesCS5B03G1209200,TraesCS6B03G0085200,TraesCS2B03G1364200,TraesCS6D03G0720800,TraesCS6D03G0882700,TraesCS2B03G0222700,TraesCS2D03G0161600,TraesCS7A03G0823600LC,TraesCS2D03G0331800,TraesCS3B03G0260400,TraesC…
GO:0008150	Biological Process	GO:0009987	cellular process	GO:0050794	regulation of cellular process	GO:0031323	regulation of cellular metabolic process	4381	TraesCS7D03G1210400,TraesCS7B03G0151400,TraesCS4B03G0032600LC,TraesCS3D03G0881100,TraesCS7A03G0623900,TraesCS6A03G0043200,TraesCS5A03G0757800,TraesCS5D03G0320400LC,TraesCS6A03G0042700,TraesCS3A03G0386200LC,TraesCS6A03G0697000,TraesCS5A03G0756100,TraesCS5B03G0525900,TraesCS6D03G0046800,TraesCS2D03G0705000,TraesCS4B03G0870000LC,TraesCS2D03G0590000LC,TraesCS2A03G0908200,TraesCS5B03G1342100,TraesCS1D…
0,TraesCS7A03G1027500,TraesCS7B03G0791700,TraesCS1A03G0903200LC,TraesCS3B03G1106800,TraesCS1D03G0966600,TraesCS5D03G0114800,TraesCS4B03G0807000LC,TraesCS7B03G0200700LC,TraesCS7D03G0019800,TraesCS2D03G0357900LC,TraesCS5A03G0669400,TraesCS5B03G0834900,TraesCS3A03G0807300LC,TraesCS7A03G1288900,TraesCS3B03G1017000,TraesCS4D03G0261500,TraesCS4B03G0643900,TraesCS3B03G1021800,TraesCS5D03G0699100,TraesCS…
G0464300LC,TraesCS2B03G0926400,TraesCS5D03G0546500,TraesCS7B03G0208300,TraesCS2D03G1068900,TraesCS2A03G1263300,TraesCS3D03G0911700,TraesCS1D03G0663600,TraesCS1D03G0237100LC,TraesCSU03G0194900,TraesCS5D03G0564000,TraesCS2B03G0478200,TraesCS1D03G0094400,TraesCS2B03G0932600LC,TraesCS5D03G0723100,TraesCS2A03G0102600,TraesCS6A03G0803900,TraesCS7B03G0623500,TraesCSU03G0261100,TraesCS3B03G0560100,TraesC…
GO:0008150	Biological Process	GO:0009987	cellular process	GO:0050794	regulation of cellular process	GO:0048523	negative regulation of cellular process	188	TraesCS2B03G0327300,TraesCS4B03G0140600LC,TraesCS6A03G0831500,TraesCS3D03G0878800LC,TraesCSU03G0016700,TraesCS3D03G0243200LC,TraesCS3B03G1524500LC,TraesCS5D03G1071600,TraesCS3B03G1227300LC,TraesCS2D03G0776200,TraesCS1D03G0580600,TraesCS2A03G0909000,TraesCS2B03G1268300,TraesCS1B03G0706100,TraesCS3D03G0838700,TraesCS2B03G0006500,TraesCS7A03G1086400,TraesCS6D03G0031400,TraesCS3B03G1034700,TraesCS5A0…
GO:0008150	Biological Process	GO:0009987	cellular process	GO:0050794	regulation of cellular process	GO:0048522	positive regulation of cellular process	73	TraesCS2A03G0868800,TraesCS2B03G0725400,TraesCS4B03G0502000LC,TraesCS6D03G0217000,TraesCSU03G0283900,TraesCS2D03G0908200,TraesCS5B03G0276300,TraesCS6A03G0263200,TraesCS5A03G1283500LC,TraesCS3A03G0609600,TraesCS2B03G1071600LC,TraesCS1B03G0439800,TraesCS2B03G1023500,TraesCS5A03G0589700,TraesCS1D03G0338300,TraesCS5B03G1311500,TraesCS3B03G0690400,TraesCS2B03G0959900,TraesCS4A03G0830300,TraesCS5B03G06…
GO:0008150	Biological Process	GO:0009987	cellular process	GO:0050794	regulation of cellular process	GO:0051983	regulation of chromosome segregation	10	TraesCS6B03G0686500,TraesCS3D03G0838700,TraesCS3B03G1034700,TraesCS6B03G0796500,TraesCS6D03G0570400,TraesCS6D03G0476200,TraesCS7D03G0226100LC,TraesCS6A03G0680500,TraesCS6A03G0571700LC,TraesCS3A03G0916700
GO:0008150	Biological Process	GO:0009987	cellular process	GO:0050794	regulation of cellular process	GO:0051128	regulation of cellular component organization	75	TraesCS1A03G0230800,TraesCS5B03G0605400,TraesCSU03G0477100LC,TraesCS4A03G0830300,TraesCS3B03G0690400,TraesCS7A03G1175400LC,TraesCS6D03G0826400LC,TraesCS5B03G0308800,TraesCS3D03G0559700,TraesCS7D03G1119000,TraesCS3B03G1034700,TraesCS5D03G0547400,TraesCS2D03G0224100,TraesCS5D03G0272800,TraesCS3D03G0838700,TraesCS2A03G0645200,TraesCS7A03G1263800,TraesCS6B03G0686500,TraesCS2A03G0379400,TraesCS5A03G12…
GO:0008150	Biological Process	GO:0009987	cellular process	GO:0050794	regulation of cellular process	GO:0080135	regulation of cellular response to stress	3	TraesCS2A03G1245900,TraesCS2B03G1428200,TraesCS2D03G1202000
GO:0008150	Biological Process	GO:0009987	cellular process	GO:0050794	regulation of cellular process	GO:0032970	regulation of actin filament-based process	29	TraesCS7A03G1263800,TraesCS5D03G1171100LC,TraesCS7D03G1205000,TraesCS4A03G0375900,TraesCS2D03G0870600,TraesCS7A03G1174600LC,TraesCS2B03G0657500LC,TraesCS2B03G1023500,TraesCS4D03G0376700,TraesCS2D03G0224100,TraesCS3D03G0559700,TraesCS5B03G1311500,TraesCS2B03G0320600,TraesCS2A03G0218000,TraesCS7D03G1119000,TraesCS7A03G1175400LC,TraesCS3B03G0410600,TraesCS3B03G0690400,TraesCS2A03G0932300,TraesCS7B03…
GO:0008150	Biological Process	GO:0009987	cellular process	GO:0050794	regulation of cellular process	GO:0051302	regulation of cell division	13	TraesCS3D03G0838700,TraesCS5A03G0283600,TraesCS6B03G0686500,TraesCS6A03G0680500,TraesCS3A03G0916700,TraesCS6A03G0571700LC,TraesCS5D03G0274700,TraesCS3B03G1034700,TraesCS6D03G0570400,TraesCS6B03G0796500,TraesCS7D03G0226100LC,TraesCS5B03G0308800,TraesCS6D03G0476200
GO:0008150	Biological Process	GO:0009987	cellular process	GO:0044237	cellular metabolic process	GO:0044255	cellular lipid metabolic process	823	TraesCS3B03G0031100,TraesCS6B03G0749900,TraesCS5D03G0175900,TraesCS6A03G0969200,TraesCS7D03G0753800,TraesCS4A03G0993800LC,TraesCS7D03G0818300,TraesCS4D03G0141300,TraesCS6B03G0541500,TraesCS3D03G0171800,TraesCS6D03G0056900LC,TraesCS7D03G0234800,TraesCS7B03G0298300LC,TraesCS4A03G0125900LC,TraesCS4A03G0012800,TraesCS4D03G0196400,TraesCSU03G0248800,TraesCS3A03G0027500,TraesCS4A03G0567000,TraesCS5D03G…
GO:0008150	Biological Process	GO:0009987	cellular process	GO:0044237	cellular metabolic process	GO:0034641	cellular nitrogen compound metabolic process	12905	TraesCS5D03G0022800LC,TraesCS1B03G0139300LC,TraesCS5A03G0427000,TraesCS7D03G0577500,TraesCS1D03G1000000LC,TraesCS1A03G0967300LC,TraesCS3B03G1498400,TraesCS1B03G1157000,TraesCS3B03G1497900LC,TraesCS7A03G0704600LC,TraesCS2B03G1256100,TraesCS5D03G1001700,TraesCS2B03G0026800,TraesCS6B03G0878300,TraesCS4A03G0386100LC,TraesCS1A03G0850900,TraesCS1B03G0233900LC,TraesCS2B03G0565000LC,TraesCS5D03G0195500,T…
esCS2D03G0693700LC,TraesCS2D03G0590000LC,TraesCS5B03G0525900,TraesCS5A03G0756100,TraesCS1D03G0464300LC,TraesCS2D03G0705000,TraesCS1B03G0150000LC,TraesCS1B03G1269600LC,TraesCS3A03G0386200LC,TraesCS2D03G0855100LC,TraesCS5A03G0768900,TraesCS1D03G0158600LC,TraesCS3A03G0920100,TraesCS4B03G0450500LC,TraesCS1B03G0941200LC,TraesCS7A03G0449000,TraesCS4D03G0128000LC,TraesCS4D03G0498000,TraesCS5A03G0756500,…
5D03G0718800,TraesCS6B03G0670700LC,TraesCS4B03G0768800LC,TraesCS5B03G1168200,TraesCS6A03G0855100LC,TraesCS5B03G0849200LC,TraesCS7B03G1124800,TraesCS4A03G0695900,TraesCS6D03G0796100,TraesCS3B03G0450400LC,TraesCS2D03G0490100LC,TraesCS7A03G1072200,TraesCS7A03G1300000,TraesCS4D03G0272100LC,TraesCS2B03G0851000LC,TraesCS4D03G0668500LC,TraesCS1A03G0926300,TraesCS3A03G0657200,TraesCS6D03G0043000,TraesCS6…
03G0531300LC,TraesCS5B03G0596900,TraesCS2B03G0800600,TraesCS7D03G1162400LC,TraesCS5D03G1172300,TraesCS7D03G0812200,TraesCS2D03G0577000LC,TraesCS5A03G0397500,TraesCS1B03G0683400LC,TraesCS3D03G0558700,TraesCS2B03G0168800,TraesCS1B03G1114400,TraesCS5A03G0696200LC,TraesCS2B03G1431800,TraesCS1B03G0274800,TraesCS6B03G0703800LC,TraesCS4D03G0120300LC,TraesCS6A03G0808700LC,TraesCS1D03G0545500,TraesCS4A03G…
0LC,TraesCS6B03G0181200,TraesCS1A03G0898900,TraesCS6D03G0362000LC,TraesCS2B03G0504200LC,TraesCS2A03G0481400,TraesCS1B03G1172400,TraesCS3B03G0971800,TraesCS4A03G0724900LC,TraesCS2D03G1332000,TraesCS5D03G0756300LC,TraesCS2D03G1179300,TraesCS4A03G1148800LC,TraesCS4B03G0436200LC,TraesCS7D03G0567600LC,TraesCS4B03G0716400LC,TraesCS2D03G1339400LC,TraesCS3B03G0147000,TraesCS3B03G0279500LC,TraesCS6A03G094…
A03G0489400,TraesCS3A03G0196200,TraesCS4A03G0481400LC,TraesCS5D03G0514000,TraesCSU03G0524600LC,TraesCS6B03G1030400,TraesCS1D03G0445400,TraesCS5A03G0728000,TraesCS1A03G0350200LC,TraesCS2B03G0259400LC,TraesCS4D03G0355000LC,TraesCS6D03G0402000LC,TraesCS2A03G1358800,TraesCS7B03G0047200LC,TraesCS1D03G0496400LC,TraesCS2A03G0797600LC,TraesCS4A03G0151000LC,TraesCS4B03G0368800LC,TraesCS1A03G0635400LC,Trae…
3D03G0355400LC,TraesCSU03G0100800LC,TraesCS4A03G0545300,TraesCS5D03G1037200LC,TraesCS1A03G0345800LC,TraesCS7A03G0691900LC,TraesCS2B03G1312700LC,TraesCS6A03G0293100,TraesCS3A03G0348000,TraesCS5B03G0562300LC,TraesCS6D03G0436500LC,TraesCS6D03G0396700,TraesCSU03G0188400LC,TraesCS1B03G0528600,TraesCS3B03G0792400,TraesCS2D03G0232700,TraesCS2D03G0432900LC,TraesCSU03G0226800LC,TraesCS1D03G0784700LC,Traes…
676800,TraesCS5B03G0893300,TraesCS3D03G1073600,TraesCS6D03G0754800LC,TraesCS6A03G0689300LC,TraesCS2D03G0620700,TraesCS5B03G0622800,TraesCS5B03G0797800,TraesCS5A03G0453200LC,TraesCS1B03G1056200,TraesCS3B03G0745100,TraesCS1D03G0905700LC,TraesCS6A03G0407100,TraesCS4D03G0435100,TraesCS3B03G0473700LC,TraesCS5D03G0015800LC,TraesCS2B03G0925400LC,TraesCS3B03G0918600,TraesCS5D03G1189100,TraesCS3D03G102660…
40100LC,TraesCS4D03G0367100LC,TraesCS5D03G1128500,TraesCS4D03G0058000,TraesCS3D03G0654800,TraesCS6A03G0549800LC,TraesCS7B03G1120000LC,TraesCS1B03G1061200,TraesCS2D03G0542700,TraesCS6B03G0216300LC,TraesCS5A03G0397700,TraesCS7B03G0421400LC,TraesCS2D03G0570400,TraesCS4D03G0832200,TraesCS7B03G0373600,TraesCS6D03G0632000LC,TraesCS1A03G0005300LC,TraesCS6D03G0423000,TraesCS2D03G0623400LC,TraesCS4A03G065…
GO:0008150	Biological Process	GO:0009987	cellular process	GO:0044237	cellular metabolic process	GO:0006575	cellular modified amino acid metabolic process	99	TraesCS3D03G0337700LC,TraesCS1A03G0224100,TraesCS6D03G0354700,TraesCS3B03G0210600LC,TraesCS4A03G0815000,TraesCS3A03G0043500,TraesCS2B03G0465400,TraesCS1A03G0106600,TraesCS5B03G1331600,TraesCS3B03G0210700LC,TraesCS6B03G0223100,TraesCS5B03G0606700,TraesCS2D03G1300100,TraesCS1D03G0904500,TraesCS6A03G0430800,TraesCS6D03G0563700,TraesCS6D03G0364800,TraesCS6A03G0673200,TraesCS5B03G0265000,TraesCS6D03G0…
GO:0008150	Biological Process	GO:0009987	cellular process	GO:0044237	cellular metabolic process	GO:0042133	neurotransmitter metabolic process	9	TraesCS3A03G0643000LC,TraesCS3B03G0721900,TraesCS2A03G1204700,TraesCS2D03G1159900,TraesCS3A03G0642900,TraesCS3D03G0588200,TraesCS3D03G0588300LC,TraesCS3B03G0722000LC,TraesCS2B03G1374200
GO:0008150	Biological Process	GO:0009987	cellular process	GO:0044237	cellular metabolic process	GO:0006793	phosphorus metabolic process	8045	TraesCS5D03G1162000,TraesCS4D03G0731700,TraesCS3D03G0628600,TraesCS4A03G0943600,TraesCS3A03G0034400,TraesCS2D03G1121500,TraesCS3A03G0236000,TraesCS1D03G0576600,TraesCS4A03G1023200,TraesCS3A03G0079200,TraesCS3B03G0379100,TraesCS2D03G0138900,TraesCS6B03G0718500,TraesCS5B03G1311000,TraesCS2D03G1195700,TraesCS3A03G0158700,TraesCS1B03G0249200,TraesCS7A03G1190000,TraesCS1B03G0888700LC,TraesCS1D03G03399…
TraesCS2D03G0356900,TraesCS5B03G0812700,TraesCS3A03G1277500,TraesCS5A03G1010100,TraesCS7B03G1059300,TraesCS7B03G1000200,TraesCS1B03G1090100,TraesCS5D03G0840000,TraesCS7B03G0155300LC,TraesCS1A03G0009000,TraesCS3B03G0175900LC,TraesCS6B03G1109400,TraesCS5A03G1059600LC,TraesCS1B03G0792400LC,TraesCS7A03G0839100,TraesCS3A03G0089100,TraesCSU03G0035900,TraesCS7D03G0343700,TraesCS3A03G1170300,TraesCS5D03G…
900,TraesCS7A03G0099200,TraesCS5B03G1001300,TraesCS4B03G0418800,TraesCS3B03G0394600LC,TraesCS3A03G0634400,TraesCS2A03G0462900,TraesCS5B03G0888400,TraesCS7A03G0309100,TraesCS2D03G0006900,TraesCS3B03G0676200,TraesCSU03G0009400LC,TraesCS3D03G1061400,TraesCS6D03G0764900,novel.1083,TraesCS2B03G0157500,TraesCS5B03G0188000,TraesCS6A03G0376400,TraesCS2D03G0601800,TraesCS2B03G0218500,TraesCS6A03G0958500,T…
CS5B03G0099200,TraesCS6A03G0572900,TraesCS7A03G1165000LC,TraesCS5D03G0104500LC,TraesCS5A03G0885400LC,TraesCS7A03G0016300LC,TraesCS1D03G0734800,TraesCS3B03G0502000,TraesCS1A03G0195000,TraesCS7D03G1093300,TraesCS3A03G1030700LC,TraesCS3D03G0023900,TraesCS2D03G0130700,novel.3563,TraesCS3B03G1417600,TraesCS1B03G0974300LC,TraesCS5D03G0284300,TraesCS5D03G0455800,TraesCS5B03G1128200LC,TraesCS3B03G1510400…
sCS6D03G0434100LC,TraesCS2A03G0342900,TraesCS6A03G0040300,TraesCS4B03G0819700,TraesCS6A03G0955600,TraesCS3D03G0287900,TraesCS3A03G0291100,TraesCS3B03G1251700,TraesCS5D03G1099100LC,TraesCS2A03G0201500,TraesCS5D03G0886400,TraesCS7A03G1109700,TraesCS6D03G0251600,TraesCS1B03G0698700,TraesCS2A03G0768500,TraesCS3B03G0501300,TraesCS3D03G0072900,TraesCS3A03G0069100,TraesCSU03G0487200,TraesCS6D03G0609900,…
GO:0008150	Biological Process	GO:0009987	cellular process	GO:0044237	cellular metabolic process	GO:0046483	heterocycle metabolic process	10620	TraesCS3D03G0404200,TraesCS6D03G0406800LC,TraesCS6D03G0447200LC,TraesCS2A03G0385400,TraesCS7A03G0266600LC,TraesCS2A03G0126000LC,TraesCS1D03G0091400,TraesCS2D03G0374600,TraesCS6B03G0479100LC,TraesCSU03G0054600LC,TraesCS7B03G0361100,TraesCS5B03G1291500,TraesCS3D03G0577800,TraesCS2D03G0889600,TraesCS3D03G0792200,TraesCS2D03G0659500,TraesCS5B03G1365700,TraesCS5A03G0702700,TraesCS7A03G0496900,TraesCS7…
2200LC,TraesCS6A03G0386500LC,TraesCS5A03G0935500,TraesCS1D03G0083800,TraesCS3B03G1386800LC,TraesCS7D03G0453100,TraesCS4A03G1238500LC,TraesCS4D03G0756900,TraesCS5D03G0404200,TraesCS6D03G0708000,TraesCS5D03G1201200,TraesCS4A03G0829600LC,TraesCS4A03G0928300,TraesCS7D03G1093400,TraesCS3B03G0794900,TraesCS7B03G0043300LC,TraesCS6D03G0600000,TraesCS2A03G0308400LC,TraesCS3A03G0399400,TraesCS7B03G1054500L…
sCS6B03G0269900LC,TraesCS3B03G0341400LC,TraesCS5D03G0050000LC,TraesCS3A03G0943200,TraesCS3D03G0841900,TraesCS5D03G0394300,TraesCS2D03G0501000LC,TraesCS2A03G0968000LC,TraesCS6D03G0548700LC,TraesCS4B03G0451600LC,TraesCS5D03G0464800,TraesCS6B03G0870000LC,TraesCS5A03G0175300,TraesCS2B03G0565100LC,TraesCS7B03G0403500LC,TraesCS2A03G0596000LC,TraesCS5A03G0515700,TraesCS2D03G0182800LC,TraesCS4B03G0388200…
B03G0172200LC,TraesCS4B03G0074300,TraesCS3A03G0620300,TraesCS3D03G1169300LC,TraesCS3B03G0074700LC,TraesCS2D03G0694500LC,TraesCS1B03G0353300LC,TraesCS7B03G0703000LC,TraesCS3B03G0662600LC,TraesCS3B03G0902200LC,TraesCS1B03G0570700LC,TraesCS3A03G0938900,TraesCS4B03G0355500,TraesCS5A03G1241000LC,TraesCS4A03G0001800,TraesCS5D03G0044100,TraesCS7D03G0141900,TraesCS1B03G0423400LC,TraesCS6B03G0246800LC,Tra…
3B03G0964100,TraesCS3B03G0363500LC,TraesCS2B03G1191300LC,TraesCS2D03G0564700LC,TraesCS6D03G0780200LC,TraesCSU03G0524100LC,TraesCS7D03G0318300LC,TraesCS1A03G1005700,TraesCS1D03G0298800,TraesCS5D03G0518900LC,TraesCS7D03G0807700,TraesCS5D03G1201000,TraesCS6B03G0399500LC,TraesCS1A03G0987800,TraesCS5B03G0029500,TraesCS4D03G0782600LC,TraesCS3D03G1147800LC,TraesCS5A03G0720300LC,TraesCS5A03G0193700LC,Tra…
S7D03G1120900,TraesCS5A03G0913300LC,TraesCSU03G0255300,TraesCS5D03G1218100,TraesCS5A03G0003000LC,TraesCS4D03G0228900,TraesCS4A03G0409200LC,TraesCS6D03G0667900,TraesCS5D03G1129400,TraesCS7B03G0944400,TraesCS5B03G0708200,TraesCS6A03G0549800LC,TraesCS1B03G1061200,TraesCS4B03G0095300LC,TraesCS7D03G0640100LC,TraesCS4D03G0367100LC,TraesCS3D03G0654800,TraesCS4D03G0058000,TraesCS5D03G1128500,TraesCS7B03G…
03G0348600,TraesCSU03G0396900,TraesCS1B03G1203500LC,TraesCS5D03G0444800LC,TraesCS7B03G0656900LC,TraesCS7B03G0551700LC,TraesCS2A03G0228000LC,TraesCS2A03G1349200,TraesCS6B03G0053000,novel.11613,TraesCS3B03G0570600LC,TraesCS3D03G0218300,TraesCS7B03G0509400LC,TraesCS2B03G0712900,TraesCS2B03G0689300LC,TraesCS4A03G0983900,TraesCS6A03G0191900,TraesCS7A03G1293100LC,TraesCS1B03G0415600LC,TraesCS2B03G03964…
GO:0008150	Biological Process	GO:0009987	cellular process	GO:0044237	cellular metabolic process	GO:0006725	cellular aromatic compound metabolic process	10607	TraesCS3B03G0947300LC,TraesCS4A03G0398100LC,TraesCS6B03G0072900LC,TraesCS2B03G1104000LC,TraesCS4D03G0825100LC,TraesCS4D03G0024800LC,TraesCS5D03G0927600,TraesCS2A03G0665300,TraesCS3D03G0533200,TraesCS3A03G0454200,TraesCS3D03G0793500,TraesCS3D03G0322900LC,TraesCS6A03G0348200,TraesCS7D03G0061500LC,TraesCS5D03G0183600,TraesCS4B03G0019600,TraesCS4A03G0151300LC,TraesCS3B03G1084200,TraesCS5D03G0728900,T…
,TraesCS1B03G0760400,TraesCS5D03G0523200,TraesCS7B03G0236800,TraesCS6A03G0574700,TraesCS7A03G0219700,TraesCS3B03G0842700,TraesCS2A03G0553000,TraesCS7D03G1127200,TraesCS3D03G0538100LC,TraesCS7A03G0234500,TraesCS6A03G0033700LC,TraesCS7D03G0033900,TraesCS6A03G0679700,TraesCS5D03G0602900LC,TraesCS7B03G0902000,TraesCS6B03G0865000,TraesCS5B03G0389600,TraesCS4D03G0018700,TraesCS4A03G0115200LC,TraesCS5D0…
1233600LC,TraesCS2D03G0818800LC,TraesCS1B03G0231800,TraesCS1D03G0825000,TraesCS7B03G0745100,TraesCS6B03G0104200,TraesCS2D03G0695700,TraesCS2B03G1481300,TraesCS7B03G1026200LC,novel.3103,TraesCS7A03G0906700LC,TraesCS4D03G0639600,TraesCS6D03G0467500LC,TraesCS7B03G1233200,TraesCS6B03G0735300LC,TraesCS7A03G0211000,TraesCS6D03G0873300,TraesCS4A03G0764300LC,TraesCS6B03G0679600LC,TraesCS5A03G1262700,Trae…
CS4D03G0705500,TraesCS5B03G0389000LC,TraesCS1D03G0684900LC,TraesCS5A03G0473200LC,TraesCS2D03G0818100,novel.7534,TraesCS1A03G0895700LC,TraesCS7B03G0366300,TraesCS2D03G0778800,TraesCS2B03G0725700LC,TraesCS7B03G1014200LC,TraesCS5A03G0756000,TraesCS6A03G0888000,TraesCS5B03G0872000LC,TraesCS2D03G0468900LC,TraesCS2A03G0208200,TraesCS2B03G0601100LC,TraesCS7B03G1334600,TraesCS5B03G0221600LC,TraesCS7D03G0…
0,TraesCS1D03G0126000LC,TraesCS3A03G0586800LC,TraesCS3B03G0620800LC,TraesCS7D03G1008800,TraesCS4A03G0181200,TraesCS3B03G0217600,TraesCS2B03G0917400,TraesCS4B03G0140500LC,TraesCS2D03G0672300,TraesCS2D03G0214600LC,TraesCS5B03G0639900,TraesCS6D03G0423100LC,TraesCS1A03G0162000LC,TraesCS2D03G0827300LC,TraesCS6D03G0158900LC,TraesCS6A03G0545900LC,TraesCS6D03G0044400,TraesCS7B03G0051300LC,TraesCS7D03G126…
D03G0595600LC,TraesCS3A03G0304100,TraesCS3A03G0556400,TraesCS7D03G0782300,TraesCS2B03G1339500,TraesCS1B03G0284100LC,TraesCS2B03G1228900LC,TraesCS1A03G0698700,TraesCS6D03G0540500,novel.8053,TraesCS4D03G0346400LC,novel.4193,TraesCS7B03G1178300,TraesCS3B03G0138700,TraesCS7D03G0580600LC,TraesCS2A03G1095300,TraesCS3A03G0899000,TraesCS6B03G0970400,TraesCS5A03G0277000LC,TraesCS6D03G0826000,TraesCS3B03G0…
raesCS1B03G0665500LC,TraesCS3B03G0328100LC,TraesCS7D03G0574500LC,TraesCSU03G0425800,TraesCS3D03G1086600,TraesCS6D03G0581300,TraesCS3B03G0528900,TraesCS3A03G1086100LC,TraesCS5D03G0107200,TraesCS4A03G0917900LC,TraesCS7A03G1047700LC,TraesCS2D03G0125500,TraesCS2D03G0492600LC,TraesCS5D03G0720100,novel.12023,TraesCS4B03G0199500,TraesCS5D03G0980300LC,TraesCS7B03G0670000LC,TraesCS1B03G0827000,TraesCS3D03…
GO:0008150	Biological Process	GO:0009987	cellular process	GO:0044237	cellular metabolic process	GO:0017144	drug metabolic process	132	TraesCS3B03G0401400,TraesCSU03G0214200,TraesCS2B03G0098500LC,TraesCS3D03G0588200,TraesCS2A03G1361900LC,TraesCS7B03G0998600,TraesCS5D03G0444100,TraesCS1D03G0191900LC,TraesCS4B03G0470100,TraesCS7A03G1333800,TraesCS2D03G0799000,TraesCS5B03G0999600,TraesCS7B03G1266400,TraesCS1D03G0604100,TraesCS1D03G0523200,TraesCS2D03G0798500,TraesCS1A03G0542400,TraesCS6B03G0615400,TraesCS2B03G0949900,TraesCS2B03G15…
GO:0008150	Biological Process	GO:0009987	cellular process	GO:0044237	cellular metabolic process	GO:0031324	negative regulation of cellular metabolic process	159	TraesCS7A03G1364600LC,TraesCS5B03G1188800,TraesCS1A03G0831400,TraesCS3B03G1518200,TraesCS2D03G0186500,TraesCS5A03G0373400LC,TraesCS3D03G1141200,TraesCSU03G0478000LC,TraesCS1A03G0701600,TraesCS2B03G1569000,TraesCSU03G0261100,TraesCS2D03G0778200,TraesCS4D03G0667700LC,TraesCS4B03G0990500,TraesCS1D03G1006300,TraesCS3B03G1523800,TraesCS2A03G1340100LC,TraesCS7D03G0216200LC,TraesCS5D03G0003400,TraesCS5A…
GO:0008150	Biological Process	GO:0009987	cellular process	GO:0044237	cellular metabolic process	GO:0044260	cellular macromolecule metabolic process	19945	TraesCS7D03G1224400,TraesCS2B03G0195500LC,TraesCS3B03G1481600LC,TraesCS5D03G0054400,TraesCS6D03G0826300,TraesCS2A03G0458100,TraesCS4A03G0287700,TraesCS7D03G0892800,TraesCS7B03G0139200,TraesCS7B03G0874700,TraesCS4B03G1006300LC,TraesCS7D03G0296700,TraesCS3D03G0644100,TraesCS2A03G0925900LC,TraesCS2D03G0280800,TraesCS1D03G0560200,TraesCS7B03G1333500,TraesCS7D03G0402500LC,TraesCS7D03G0983900,TraesCS2B…
esCS2B03G0645500LC,TraesCS3A03G1090300LC,TraesCS3A03G1084200LC,TraesCS6A03G0288300,TraesCS1B03G0216900,TraesCS3B03G0866200,TraesCS4B03G0825900,TraesCS2D03G0213200,TraesCS6A03G0751600,TraesCS2A03G0564900LC,TraesCS1D03G0295700LC,TraesCS7B03G0942300,TraesCS3B03G0055800LC,TraesCS6B03G0076200,TraesCS3D03G0109200,TraesCS2B03G0862100,TraesCS7D03G0555200,TraesCS1A03G0260600,TraesCS4B03G0429000LC,TraesCS7…
3600,TraesCS2A03G1146900LC,TraesCS5D03G0860500,TraesCS3B03G0037300,TraesCS2A03G1270100,TraesCS7D03G0849700,TraesCS4B03G0006400,TraesCS4D03G0072700,TraesCS5D03G0569600,TraesCS7A03G0199100LC,TraesCS7A03G1092300,TraesCS2B03G1148900,TraesCS3A03G0392100LC,TraesCS7B03G0595200LC,TraesCS1D03G0940600,TraesCS7D03G0019800,TraesCS3A03G1158200LC,TraesCS3B03G0127100,TraesCS5D03G0114800,TraesCS1D03G0966600,Trae…
raesCS6A03G0169000LC,TraesCS1D03G0883600,TraesCS5B03G0067800,TraesCS2B03G0727800LC,TraesCS3A03G0448600,TraesCS4D03G0540400,TraesCS4A03G0167700,TraesCS2A03G0341200LC,TraesCS2B03G1118800LC,TraesCS7D03G0841800,TraesCS7A03G0760200LC,TraesCS5B03G1342100,TraesCS5D03G0591500,TraesCS4B03G0870000LC,TraesCS1A03G0034300LC,TraesCS2A03G0855100LC,TraesCS6A03G0697000,TraesCS3A03G1101100,TraesCS6A03G0000500,Trae…
100LC,TraesCS6D03G0110400LC,TraesCS4D03G0696600LC,TraesCS7A03G1025100LC,TraesCS4D03G0374100LC,TraesCS6D03G0352500,TraesCS6A03G0442400LC,TraesCS5D03G0822800,TraesCS5B03G1347700,TraesCS4A03G1172800,TraesCS7B03G0858200,TraesCS4D03G0214000LC,TraesCS5D03G0801800LC,TraesCS6A03G0673700,TraesCS1A03G0280000,TraesCS5A03G0514700,TraesCS5D03G0507900LC,TraesCS3A03G0226600,TraesCS7A03G0596200LC,TraesCS6A03G052…
G0091300,TraesCS2B03G0072200,TraesCS2B03G0928000,TraesCS1A03G0456300LC,TraesCS7A03G1388300LC,TraesCS5B03G0290000,TraesCS1D03G0903300,TraesCSU03G0452700,TraesCS1A03G0731000,TraesCS4B03G0521600,TraesCS6A03G0253400,TraesCS6A03G0955600,TraesCS3D03G0287900,TraesCS3B03G1251700,TraesCS1D03G0487400,TraesCS2B03G1213800,TraesCS7B03G0808000,TraesCS2D03G0304600LC,TraesCS5B03G0711100LC,TraesCS6A03G0987800,Tra…
96100,TraesCS7B03G0737200,TraesCS7A03G1379100,TraesCS3B03G0676300LC,TraesCS6A03G0668200,TraesCS7D03G1221800,TraesCS7D03G1300700LC,TraesCS2A03G0463300LC,TraesCS3B03G1498300,TraesCS3A03G0314300,TraesCS7A03G0393400,TraesCS3D03G0096400,TraesCS5B03G1128200LC,TraesCS1D03G0250900,TraesCS2D03G0737600LC,TraesCS6D03G0420200LC,TraesCS3D03G0023900,TraesCS2B03G1152700,TraesCS4B03G0614500LC,TraesCS1A03G0195000…
CS5D03G0039800LC,TraesCS3A03G0137800LC,TraesCS1A03G0611000,TraesCS1B03G0349600LC,TraesCS2B03G0488700LC,TraesCSU03G0012600LC,TraesCS5A03G0215600LC,TraesCS6B03G0512100,TraesCS3B03G0886600LC,TraesCS6A03G0170400LC,TraesCS6B03G0808400,TraesCS4B03G0388700LC,TraesCS7B03G0383900LC,TraesCSU03G0086300LC,TraesCS2A03G0764400,TraesCS6A03G0760000,TraesCS2B03G0295700,TraesCS5B03G0310200LC,TraesCS7D03G0653900LC,…
00,TraesCS1B03G1078300,TraesCS6B03G0319600LC,TraesCS4A03G0257800,TraesCS6B03G1000100LC,TraesCS6D03G0015200LC,TraesCS7A03G0910300LC,TraesCS2D03G0830700,TraesCS5D03G0171700,TraesCS1A03G0380500LC,TraesCS4A03G0598400,TraesCS2A03G0269600,TraesCS3A03G0695500,TraesCSU03G0256900,TraesCS6D03G0301600,TraesCS6B03G0061200,TraesCS5D03G0716700,TraesCS3A03G0457200LC,TraesCS3B03G0114200LC,TraesCS2A03G0766000LC,T…
923700,TraesCS5B03G1195600,TraesCS7A03G0104100,TraesCS1D03G0650100,TraesCS4B03G0463700LC,TraesCS6D03G0787100,TraesCS7A03G1036600LC,TraesCS7B03G0215500,TraesCS2D03G1111300,TraesCS6D03G0434800LC,TraesCS5A03G0209800,TraesCS7A03G0576100,TraesCS7A03G0123500,TraesCS4A03G0036900LC,TraesCS1A03G0892700,TraesCS2A03G0752800,TraesCS1B03G0799200,TraesCS5D03G0717700,TraesCS7B03G0902100,TraesCS7D03G0343500,Trae…
06300,TraesCS6A03G0920200,TraesCS7B03G1062900,TraesCS2B03G0268400,TraesCS6D03G0552200,TraesCS3A03G0787600,TraesCS4D03G0211100,TraesCS2D03G0687400,TraesCS3A03G0753800LC,TraesCS2A03G0464300,TraesCS7D03G1012400LC,TraesCS3D03G0050900,TraesCS1A03G1004000,TraesCS2A03G1148200,TraesCS1D03G0990900LC,TraesCS6D03G0867600LC,TraesCS3D03G0227900,TraesCS7B03G0914200LC,TraesCS5A03G0526300LC,TraesCS6A03G0602300LC…
sCSU03G0207300LC,TraesCS6D03G0844700,TraesCS4D03G0460100,TraesCS3A03G1003100,TraesCS3D03G0679800,TraesCS2D03G0317200,TraesCS1D03G0563400,TraesCS6B03G0672700,TraesCS1D03G0333600,TraesCS2A03G0551900,TraesCS2A03G0623300LC,TraesCS1B03G0577600LC,TraesCS3D03G0882300,TraesCS4D03G0703900,TraesCS4D03G0816400LC,TraesCS4A03G0305400,TraesCS1B03G0792000,TraesCS7B03G0078300,TraesCS7B03G0404500,TraesCS2D03G0462…
G0311800,TraesCS3A03G1182600LC,TraesCS6A03G0523600LC,TraesCS4D03G0699400,TraesCS1A03G0354100LC,novel.14624,TraesCS1D03G0328500LC,TraesCS4A03G1215500,TraesCS5B03G0324000,TraesCS3A03G0727800,TraesCS1D03G0128100LC,TraesCS7B03G0052100LC,TraesCS1A03G0694000,TraesCS6D03G0696100,TraesCS2D03G0433200,TraesCS7A03G1125300,TraesCS1A03G1082500,TraesCS2A03G1025200,TraesCS7A03G0148800,TraesCSU03G0199000,TraesCS…
GO:0008150	Biological Process	GO:0009987	cellular process	GO:0044237	cellular metabolic process	GO:0006082	organic acid metabolic process	1544	TraesCS5A03G0368300,TraesCS4D03G0030100,novel.8808,TraesCS5D03G0247600,TraesCS7D03G0715600,TraesCS2A03G0030900,TraesCS5D03G0983800,TraesCS6A03G0970900,TraesCS2A03G0633900LC,TraesCS4A03G1147300,TraesCS2D03G0866000,TraesCS7D03G0442100LC,TraesCS7D03G0958100,TraesCS5B03G0776200,TraesCS4B03G0989100LC,TraesCS5A03G0598900,TraesCS6A03G0505900,TraesCS3B03G1451600,TraesCS2D03G0788600LC,TraesCS5A03G0177000,…
GO:0008150	Biological Process	GO:0009987	cellular process	GO:0044237	cellular metabolic process	GO:0097354	prenylation	13	TraesCS7B03G0978800,TraesCS5B03G0763900,TraesCS5B03G0764200,TraesCS4A03G0488600,TraesCS5D03G0693100LC,TraesCS5D03G0693400LC,TraesCS4B03G0325200,TraesCS4D03G0266200,TraesCS5A03G0726200,TraesCS7A03G1123600,TraesCSU03G0309300LC,TraesCS7D03G1071400,TraesCS5D03G0692700
GO:0008150	Biological Process	GO:0009987	cellular process	GO:0044237	cellular metabolic process	GO:0051186	cofactor metabolic process	449	TraesCS4A03G0188900,TraesCS4A03G0542800,TraesCS2D03G1192700,TraesCS7A03G0467600,TraesCS3D03G0536800,TraesCS7A03G1072200,TraesCS7A03G1021800LC,TraesCS4A03G0964800,TraesCS6B03G0478800,TraesCS4B03G0638900LC,TraesCS1B03G0425900,TraesCS6B03G0875600LC,TraesCS6D03G0622300,TraesCS7D03G0624300,TraesCS4A03G0550400,TraesCS2B03G0829800,TraesCS3B03G0275600,TraesCS7A03G0524800,TraesCS6A03G0672900,TraesCS3A03G0…
GO:0008150	Biological Process	GO:0009987	cellular process	GO:0044237	cellular metabolic process	GO:0031325	positive regulation of cellular metabolic process	20	TraesCS2B03G0449600,TraesCS1D03G0338300,TraesCS2B03G0505400,TraesCS6D03G0826400LC,TraesCS4D03G0540300,TraesCS2D03G0351800,TraesCS2A03G0379400,TraesCS6B03G1159800,TraesCS2D03G0397100,TraesCS2A03G0645200,TraesCS1B03G0439800,TraesCS1A03G0370000,TraesCS5D03G0272800,TraesCS4B03G0609300,TraesCS4A03G0165600,TraesCS2D03G0603400,TraesCS5B03G0276300,TraesCS5A03G0272500,TraesCS2A03G0330900,TraesCS2B03G07254…
GO:0008150	Biological Process	GO:0009987	cellular process	GO:0044237	cellular metabolic process	GO:0044262	cellular carbohydrate metabolic process	499	TraesCS5A03G0631700,TraesCS7A03G1350700,TraesCS6A03G0448000LC,TraesCS7A03G0733500LC,novel.3156,TraesCS4A03G0686000,TraesCS2A03G0211700,TraesCS1B03G0581400,TraesCS7A03G0733400,TraesCS7A03G1036500LC,TraesCS6A03G0759600LC,TraesCS3A03G0190400,novel.10574,TraesCS7A03G1037100,TraesCS5D03G0098000,novel.13866,TraesCS5D03G1128300,TraesCS6B03G0326200LC,TraesCS3A03G0209200,TraesCS1A03G1068400LC,TraesCS7A03G…
GO:0008150	Biological Process	GO:0009987	cellular process	GO:0044237	cellular metabolic process	GO:0031323	regulation of cellular metabolic process	4381	TraesCS7D03G1210400,TraesCS7B03G0151400,TraesCS4B03G0032600LC,TraesCS3D03G0881100,TraesCS7A03G0623900,TraesCS6A03G0043200,TraesCS5A03G0757800,TraesCS5D03G0320400LC,TraesCS6A03G0042700,TraesCS3A03G0386200LC,TraesCS6A03G0697000,TraesCS5A03G0756100,TraesCS5B03G0525900,TraesCS6D03G0046800,TraesCS2D03G0705000,TraesCS4B03G0870000LC,TraesCS2D03G0590000LC,TraesCS2A03G0908200,TraesCS5B03G1342100,TraesCS1D…
0,TraesCS7A03G1027500,TraesCS7B03G0791700,TraesCS1A03G0903200LC,TraesCS3B03G1106800,TraesCS1D03G0966600,TraesCS5D03G0114800,TraesCS4B03G0807000LC,TraesCS7B03G0200700LC,TraesCS7D03G0019800,TraesCS2D03G0357900LC,TraesCS5A03G0669400,TraesCS5B03G0834900,TraesCS3A03G0807300LC,TraesCS7A03G1288900,TraesCS3B03G1017000,TraesCS4D03G0261500,TraesCS4B03G0643900,TraesCS3B03G1021800,TraesCS5D03G0699100,TraesCS…
G0464300LC,TraesCS2B03G0926400,TraesCS5D03G0546500,TraesCS7B03G0208300,TraesCS2D03G1068900,TraesCS2A03G1263300,TraesCS3D03G0911700,TraesCS1D03G0663600,TraesCS1D03G0237100LC,TraesCSU03G0194900,TraesCS5D03G0564000,TraesCS2B03G0478200,TraesCS1D03G0094400,TraesCS2B03G0932600LC,TraesCS5D03G0723100,TraesCS2A03G0102600,TraesCS6A03G0803900,TraesCS7B03G0623500,TraesCSU03G0261100,TraesCS3B03G0560100,TraesC…
GO:0008150	Biological Process	GO:0009987	cellular process	GO:0044237	cellular metabolic process	GO:0044249	cellular biosynthetic process	9569	TraesCS7D03G0066200,TraesCS2A03G0605900LC,TraesCS6A03G0177000,TraesCS4A03G0985500,TraesCS1B03G0493300,TraesCS2A03G0905100LC,TraesCS1B03G0966700,TraesCS1D03G0427100,TraesCS6D03G0322600,TraesCS2A03G0207000,TraesCS3B03G0450500LC,TraesCS1B03G0119200,TraesCS5D03G0330600,TraesCS6D03G0545300,TraesCS6B03G0056800,TraesCS5D03G0013900LC,TraesCS3D03G1157300LC,TraesCS3D03G0755300,TraesCS1A03G0933300LC,TraesCS…
S6B03G0592100,TraesCS7B03G1139600,TraesCS6B03G0760600,TraesCS6A03G0937800,TraesCS6A03G0098800LC,TraesCS3A03G0690300,TraesCS5A03G1033500,TraesCS5A03G1225100,TraesCS6B03G0631200LC,TraesCS3A03G1140500LC,TraesCS1A03G0854100,TraesCS3B03G0832600,TraesCS5A03G0275800LC,TraesCS7D03G1033600,TraesCS2B03G0047400,TraesCS4B03G0152700,TraesCS6D03G0505700,TraesCS6D03G0136200,TraesCS3A03G0889900LC,TraesCS7B03G067…
TraesCS3A03G1097200,TraesCS6D03G0823900LC,TraesCS3A03G0632400,TraesCS7B03G0892700,TraesCS4D03G0072900LC,TraesCS6A03G0297000,TraesCS4A03G0621900LC,TraesCS6B03G0944500,TraesCS3A03G1055300LC,TraesCS3B03G0506300,TraesCS4B03G0201800,TraesCS3D03G0544700,TraesCS1A03G0934400LC,TraesCS1A03G0422500,TraesCS3A03G0252800,TraesCS2D03G0603400,TraesCS3B03G0375900,TraesCS7A03G1000300,TraesCS5A03G0758600,TraesCS5A…
0311000LC,TraesCS6B03G0944600LC,TraesCS2D03G1179100LC,TraesCSU03G0164800LC,TraesCS4D03G0709700,TraesCS2B03G1331400LC,TraesCS2B03G1068900,TraesCS7B03G0191000,TraesCS5B03G0878400,TraesCS5B03G1148100,TraesCS7A03G0304700,TraesCS3B03G0183400,TraesCS1B03G0015600,novel.11654,TraesCS7A03G0870200,TraesCS5A03G0487000,TraesCS2D03G0789700,TraesCS6B03G1027700,TraesCS7B03G0376800,TraesCS1B03G0355800,TraesCS2B0…
D03G0323100,TraesCS3A03G1055000LC,TraesCS6A03G0696200,TraesCS7D03G1202600,TraesCS3B03G1059600LC,TraesCS5A03G0465500,TraesCS7A03G0991400,TraesCS7D03G0731400,TraesCS7B03G1066200,TraesCS1B03G0107600,TraesCS1A03G0967300LC,TraesCS3B03G1497900LC,TraesCS1B03G1157000,TraesCS3B03G1498400,TraesCS7A03G0704600LC,TraesCS2B03G1256100,TraesCS5D03G1001700,TraesCS7A03G0256000,TraesCS5D03G0022800LC,TraesCS5A03G042…
700LC,TraesCS1B03G0162800LC,TraesCS3A03G0530000LC,TraesCS7D03G0076800,TraesCS5A03G1207700LC,TraesCS7D03G0279200LC,TraesCS4A03G0414600LC,TraesCS7B03G0132300,TraesCS3B03G1445600,TraesCS7B03G0127800LC,TraesCS3B03G1429200,TraesCS4B03G0209400LC,TraesCS7B03G0981600,TraesCS6A03G0279700,TraesCS6D03G0684000,TraesCS4D03G0251000,TraesCS7A03G0725400,TraesCS1D03G0804800,TraesCS4D03G0380100LC,TraesCS6D03G06480…
GO:0008150	Biological Process	GO:0009987	cellular process	GO:0044237	cellular metabolic process	GO:0034754	cellular hormone metabolic process	44	TraesCS2B03G1006200,TraesCS6D03G0387900,TraesCS2A03G0917400,TraesCS7A03G1307200LC,TraesCS7B03G1227700LC,TraesCS3D03G1050800,TraesCSU03G0206900LC,TraesCS7A03G0888400,TraesCS3D03G0303800,TraesCS7A03G1307300,TraesCS3D03G0305400,TraesCS3B03G0305700,TraesCS3D03G0303900,TraesCS3A03G0298200,TraesCS3B03G0876900,TraesCS3B03G0385800,TraesCS2D03G0857700,TraesCS1B03G0521500,TraesCS3A03G0763900,TraesCS3B03G03…
GO:0008150	Biological Process	GO:0009987	cellular process	GO:0044237	cellular metabolic process	GO:0006091	generation of precursor metabolites and energy	881	TraesCS4A03G0388000,TraesCS5D03G0021600LC,novel.10072,TraesCS7A03G0232700LC,TraesCS2B03G0682800LC,TraesCS1A03G0235100LC,TraesCS2D03G1254000,TraesCS6B03G0806400LC,TraesCS1B03G0452300LC,TraesCS1D03G0497600LC,TraesCS6A03G0618600LC,TraesCS6A03G0195400LC,TraesCS5A03G0997000LC,TraesCS1B03G1088800,TraesCS4B03G0799900LC,TraesCS3B03G0413800,TraesCS7D03G0164900,TraesCS3D03G0903300,TraesCS5D03G0584200,Traes…
GO:0008150	Biological Process	GO:0009987	cellular process	GO:0044237	cellular metabolic process	GO:0044248	cellular catabolic process	926	TraesCS2B03G1563400LC,TraesCS7A03G1381000,TraesCS6B03G0155600,TraesCS3A03G0140000,TraesCS7D03G0881500LC,TraesCS3B03G0118500,TraesCS3B03G0072000LC,TraesCS1A03G0096700,TraesCS5A03G1240100,TraesCS2D03G0782700,TraesCS2D03G0888300,TraesCS7A03G0008400,TraesCS1D03G0523200,TraesCS5B03G0652900,TraesCS1A03G0326800,TraesCS1A03G0778700,TraesCS4D03G0267000,TraesCS2D03G0799000,TraesCS3A03G0509800,TraesCS6D03G0…
GO:0008150	Biological Process	GO:0009987	cellular process	GO:0044237	cellular metabolic process	GO:0006790	sulfur compound metabolic process	113	TraesCS3B03G0194300LC,TraesCS4B03G0349300LC,TraesCS3A03G0166800,TraesCS2A03G1332900,TraesCS5A03G0249300,TraesCS3A03G0151300,TraesCS1B03G0695000,TraesCS4D03G0759800,TraesCS7B03G0915200,TraesCS6A03G0334300,TraesCS4A03G0733700,TraesCS4D03G0314000LC,TraesCS4D03G0020700,TraesCS3D03G0444800,TraesCS6A03G0673300LC,TraesCS3D03G0150100,TraesCS2A03G0219300,TraesCS4A03G0088700,TraesCS3A03G0482500,TraesCS7D03…
GO:0008150	Biological Process	GO:0009987	cellular process	GO:0044237	cellular metabolic process	GO:0042180	cellular ketone metabolic process	18	TraesCS5A03G0436400,TraesCS6B03G0526000,TraesCS5D03G0598500,TraesCS2A03G1274800,TraesCS2D03G1230100,TraesCS5D03G0403800,TraesCS6D03G0364900,TraesCS5B03G0430700,TraesCS6A03G0430700,TraesCS6D03G0364300,TraesCS6B03G0526200,TraesCS6D03G0364800,TraesCS5A03G0631000,TraesCS6A03G0431100,TraesCS6B03G0525900,TraesCS5B03G0652900,TraesCS6A03G0430800,TraesCS2B03G1458100
GO:0008150	Biological Process	GO:0009987	cellular process	GO:0044237	cellular metabolic process	GO:0006081	cellular aldehyde metabolic process	55	TraesCS2D03G0788600LC,TraesCS2B03G0746500,TraesCS3D03G1086600,TraesCS6D03G0133600LC,TraesCS6A03G0191900,novel.12227,TraesCS2A03G0847100LC,TraesCS7A03G0219700,TraesCS6A03G0141300,TraesCS2A03G0846900LC,TraesCS7A03G0024700LC,TraesCS4A03G1141700,TraesCS7A03G0025000,TraesCS6B03G0200000,TraesCS4D03G0265600LC,TraesCS4A03G1142500LC,TraesCS4A03G1142200LC,TraesCS4A03G1140600LC,novel.12023,TraesCS3B03G14134…
GO:0008150	Biological Process	GO:0009987	cellular process	GO:0044237	cellular metabolic process	GO:0072593	reactive oxygen species metabolic process	23	TraesCS4D03G0584800,TraesCS2A03G1258100LC,TraesCS4B03G0662400,TraesCS2B03G1422400,TraesCS7D03G0098400,TraesCS2D03G0260200,TraesCS7D03G0199700,TraesCS7D03G0686800,TraesCS2D03G1196600,TraesCS7A03G0708300,TraesCS6A03G0039700LC,TraesCS4A03G0974600,TraesCS2A03G0959500,TraesCS2B03G0343500LC,TraesCS2D03G0901400,TraesCS4A03G1080200,TraesCS2A03G1241200,TraesCS2A03G0249400,TraesCS7A03G0215700,TraesCS2B03G1…
GO:0008150	Biological Process	GO:0009987	cellular process	GO:0044237	cellular metabolic process	GO:0015979	photosynthesis	307	TraesCS6B03G0684900LC,TraesCS5A03G0342500LC,TraesCS5D03G0020400,TraesCS4D03G0074700LC,TraesCS5D03G1046400LC,TraesCS5A03G1058200LC,TraesCS4D03G0429100,TraesCS4A03G0387700,TraesCS6D03G0460000LC,TraesCS5D03G1041400LC,TraesCS6D03G0167400,TraesCS1D03G0463100LC,TraesCS4B03G0254900LC,TraesCS4B03G0481800,TraesCS4D03G0346900,TraesCS7A03G0695800LC,TraesCS1B03G1088700LC,TraesCS2B03G0300300LC,TraesCS5D03G025…
GO:0008150	Biological Process	GO:0009987	cellular process	GO:0051716	cellular response to stimulus	GO:0070887	cellular response to chemical stimulus	1	TraesCS7B03G0329900
GO:0008150	Biological Process	GO:0009987	cellular process	GO:0051716	cellular response to stimulus	GO:0007165	signal transduction	568	TraesCS3D03G0667400,TraesCS4B03G0556200,TraesCS7D03G0331900,novel.3220,TraesCS4B03G0623100,TraesCS3B03G1363000,TraesCS5D03G0735000,TraesCS4B03G0148700,TraesCS4A03G0761800,TraesCS7B03G0780400,TraesCS5B03G1209200,TraesCS6B03G0085200,TraesCS2B03G1364200,TraesCS6D03G0720800,TraesCS6D03G0882700,TraesCS2B03G0222700,TraesCS2D03G0161600,TraesCS7A03G0823600LC,TraesCS2D03G0331800,TraesCS3B03G0260400,TraesC…
GO:0008150	Biological Process	GO:0009987	cellular process	GO:0051716	cellular response to stimulus	GO:0033554	cellular response to stress	1159	TraesCS1D03G0901700LC,TraesCS3D03G1128200LC,TraesCSU03G0221500LC,TraesCS5B03G0545000,TraesCS6B03G1086600LC,TraesCS5D03G0582300LC,TraesCS2B03G0215000LC,TraesCS3A03G0186300LC,TraesCS2B03G0626800LC,TraesCS5D03G0511200LC,TraesCS3D03G0651000LC,TraesCS1A03G0456300LC,TraesCS1B03G1029400,TraesCS2B03G0851100LC,TraesCS2B03G0923400,TraesCS2D03G0738400LC,TraesCS5A03G0746700LC,TraesCS2B03G1489700,TraesCS2A03G…
GO:0008150	Biological Process	GO:0009987	cellular process	GO:0051716	cellular response to stimulus	GO:0031668	cellular response to extracellular stimulus	16	TraesCS6A03G0865600,TraesCS3B03G1051200,TraesCS6D03G0734000LC,TraesCS3A03G1137200,TraesCS6B03G1036200,TraesCS3B03G1322300,TraesCS3D03G1060000,TraesCS7B03G0191600,TraesCS7D03G0377300LC,TraesCS5B03G0951300,TraesCS3D03G0858900,TraesCS5A03G0901900,TraesCS3A03G0926200,TraesCS5D03G0864600,TraesCS6D03G0733900,TraesCS3D03G1058600LC
GO:0008150	Biological Process	GO:0009987	cellular process	GO:0044763	single-organism cellular process	GO:0046937	phytochelatin metabolic process	5	TraesCS5A03G1226100,TraesCS7B03G0266400,TraesCS7A03G0456300,TraesCS7D03G0441200,TraesCS4D03G0809600
GO:0008150	Biological Process	GO:0009987	cellular process	GO:0044763	single-organism cellular process	GO:0007017	microtubule-based process	226	TraesCS7B03G0457400,TraesCS5D03G0172800,novel.13633,TraesCS4B03G0566700,TraesCS2D03G1071100,TraesCS5B03G0254100,TraesCS5D03G0489000,TraesCS6B03G0727200LC,TraesCS4B03G0922200LC,TraesCS5B03G0164300,TraesCS4B03G0295800,TraesCS2A03G0936000,TraesCS7A03G0394900,TraesCS2A03G0816200,TraesCSU03G0111500,TraesCS5A03G1148400,TraesCS6A03G1008800LC,TraesCS4D03G0500300,TraesCS3D03G0539400,TraesCS3B03G0644200,Tr…
GO:0008150	Biological Process	GO:0009987	cellular process	GO:0044763	single-organism cellular process	GO:0006082	organic acid metabolic process	1544	TraesCS5A03G0368300,TraesCS4D03G0030100,novel.8808,TraesCS5D03G0247600,TraesCS7D03G0715600,TraesCS2A03G0030900,TraesCS5D03G0983800,TraesCS6A03G0970900,TraesCS2A03G0633900LC,TraesCS4A03G1147300,TraesCS2D03G0866000,TraesCS7D03G0442100LC,TraesCS7D03G0958100,TraesCS5B03G0776200,TraesCS4B03G0989100LC,TraesCS5A03G0598900,TraesCS6A03G0505900,TraesCS3B03G1451600,TraesCS2D03G0788600LC,TraesCS5A03G0177000,…
GO:0008150	Biological Process	GO:0009987	cellular process	GO:0044763	single-organism cellular process	GO:0051301	cell division	13	TraesCS6A03G0680500,TraesCS6A03G0571700LC,TraesCS3A03G0916700,TraesCS5D03G0274700,TraesCS3B03G1034700,TraesCS6B03G0796500,TraesCS6D03G0570400,TraesCS6D03G0476200,TraesCS7D03G0226100LC,TraesCS5B03G0308800,TraesCS3D03G0838700,TraesCS5A03G0283600,TraesCS6B03G0686500
GO:0008150	Biological Process	GO:0009987	cellular process	GO:0044763	single-organism cellular process	GO:0042723	thiamine-containing compound metabolic process	15	TraesCS6D03G0304700,TraesCSU03G0247400,TraesCS3A03G1091200LC,TraesCS4B03G0050400,TraesCS3D03G1026600,TraesCS6B03G0447200,TraesCSU03G0222700,TraesCS3D03G1019800,TraesCS3B03G1271000,TraesCS6A03G0350700,TraesCS3A03G1093300,TraesCS3B03G1273000,TraesCS3A03G1091100,TraesCS4D03G0034600,TraesCS4A03G0740400
GO:0008150	Biological Process	GO:0009987	cellular process	GO:0044763	single-organism cellular process	GO:0044802	single-organism membrane organization	99	TraesCS3A03G1100600,TraesCS4D03G0814100LC,TraesCS5A03G0323300LC,TraesCS5B03G1294700,TraesCS2D03G1044600,TraesCS3A03G0999000,TraesCS7D03G0463700,TraesCS5A03G0983000LC,novel.9938,TraesCS6D03G0442500LC,TraesCS1A03G0508100,TraesCS4D03G0813700,TraesCS5A03G0709200LC,TraesCS1A03G1032200LC,TraesCS5A03G1248700,novel.1435,TraesCS7B03G0179900,TraesCS7A03G0820900,TraesCS3A03G0761100,TraesCS4D03G0826900,Traes…
GO:0008150	Biological Process	GO:0009987	cellular process	GO:0044763	single-organism cellular process	GO:0042168	heme metabolic process	16	TraesCS5A03G0472700,TraesCS5D03G0436000,TraesCS2B03G1413300,TraesCS7B03G0366300,TraesCS7D03G0527000,TraesCS7D03G0877700,TraesCS7A03G0549200,TraesCS1B03G0425900,TraesCS1A03G0352600,TraesCS2A03G1236200,TraesCS7A03G0913800,TraesCS1D03G0316300,TraesCS5B03G0468200,TraesCS2D03G1192700,TraesCS7B03G0757900,TraesCS7D03G1291700
GO:0008150	Biological Process	GO:0009987	cellular process	GO:0044763	single-organism cellular process	GO:0030029	actin filament-based process	29	TraesCS7A03G1175400LC,TraesCS3B03G0410600,TraesCS3D03G0559700,TraesCS5B03G1311500,TraesCS2B03G0320600,TraesCS7D03G1119000,TraesCS2A03G0218000,TraesCS4A03G0375900,TraesCS2D03G0870600,TraesCS7A03G1174600LC,TraesCS2B03G0657500LC,TraesCS2B03G1023500,TraesCS4D03G0376700,TraesCS2D03G0224100,TraesCS7A03G1263800,TraesCS5D03G1171100LC,TraesCS7D03G1205000,TraesCS4B03G0465700,TraesCS5A03G1283500LC,TraesCS3A…
GO:0008150	Biological Process	GO:0009987	cellular process	GO:0044763	single-organism cellular process	GO:1902589	single-organism organelle organization	1096	TraesCSU03G0255800LC,TraesCS2B03G0299300,TraesCS2A03G1197600LC,TraesCS7B03G0193200LC,TraesCS6A03G0996900LC,TraesCS7D03G0959000,TraesCS3D03G1018900LC,TraesCS3B03G1479300,TraesCS6B03G1062900LC,TraesCS6A03G0102900LC,TraesCS3B03G0022400LC,TraesCS2D03G1112500LC,TraesCS2A03G0126000LC,TraesCS4A03G0904000LC,TraesCS6B03G0734000LC,TraesCS6D03G0447200LC,TraesCS5A03G0512400LC,TraesCS6B03G1129200,TraesCS6B03G…
GO:0008150	Biological Process	GO:0009987	cellular process	GO:0044763	single-organism cellular process	GO:0019400	alditol metabolic process	4	TraesCS4B03G0110600,TraesCS4D03G0093400,TraesCS5A03G0313700LC,TraesCS4A03G0686000
GO:0008150	Biological Process	GO:0009987	cellular process	GO:0044763	single-organism cellular process	GO:0022406	membrane docking	44	TraesCS6A03G0910500,TraesCS6D03G0781300,TraesCS5A03G0098500,TraesCS5D03G0115200,TraesCS2B03G1187200,TraesCS7A03G0671300,TraesCS2B03G0362300LC,TraesCS3B03G0598400,TraesCS2A03G0648500,TraesCS3A03G0507000,TraesCS7D03G0768100,TraesCS2B03G0197100LC,TraesCS4D03G0217100,TraesCS7B03G0500400,TraesCS2A03G0139400,TraesCS5B03G0104400,TraesCS2B03G0720600,TraesCS4D03G0659200,TraesCS4B03G0253800,TraesCS2B03G019…
GO:0008150	Biological Process	GO:0009987	cellular process	GO:0044763	single-organism cellular process	GO:0043647	inositol phosphate metabolic process	24	novel.14704,TraesCS5A03G0743600,TraesCS5D03G0707600,TraesCS7B03G0170600,novel.9702,TraesCS4D03G0571000,TraesCS7B03G0170400LC,TraesCS5B03G0780600,TraesCS1A03G0821600,TraesCS7A03G0373200,TraesCS1D03G0505100,TraesCS4A03G0118200,TraesCS1A03G0520700,TraesCS7B03G0170500LC,TraesCS1D03G0790700,TraesCS1B03G0946400,TraesCS4A03G0673000,TraesCS7D03G0357400,TraesCS7D03G0357500LC,TraesCS4B03G0641900,TraesCS1B0…
GO:0008150	Biological Process	GO:0009987	cellular process	GO:0044763	single-organism cellular process	GO:0042816	vitamin B6 metabolic process	14	TraesCS4D03G0265600LC,TraesCS4B03G0324200,TraesCS2B03G0746500,novel.12023,TraesCS4A03G0487400LC,TraesCS2A03G0661600,TraesCS6A03G0191900,TraesCS4D03G0265700,TraesCS4B03G0766600,TraesCS4D03G0686900,TraesCS6B03G0290800,TraesCS2D03G0617200,TraesCS4A03G0487500,TraesCS4A03G0021700
GO:0008150	Biological Process	GO:0009987	cellular process	GO:0044763	single-organism cellular process	GO:0055086	nucleobase-containing small molecule metabolic process	1012	TraesCS5D03G1013800,TraesCS1D03G0393600LC,TraesCS6B03G0880900,TraesCS3B03G1363400,TraesCS7B03G0771700,TraesCS3A03G0904900,TraesCS7D03G0717600LC,TraesCS4D03G0072800LC,TraesCS2A03G0876400LC,TraesCS1D03G0467100,TraesCS5A03G0048000,TraesCS4B03G0507200,TraesCS3B03G0722500,TraesCS6B03G0506800,TraesCS5D03G0104500LC,TraesCS6B03G0999000LC,TraesCS7D03G1093300,TraesCS5D03G0464500LC,TraesCS3D03G0559500,Traes…
GO:0008150	Biological Process	GO:0009987	cellular process	GO:0044763	single-organism cellular process	GO:0034637	cellular carbohydrate biosynthetic process	286	TraesCS4B03G0314900LC,TraesCS4A03G0360700,TraesCS6A03G0689200LC,TraesCS2A03G0346700,TraesCS4A03G0074200,TraesCS5B03G0243400,TraesCS7B03G0697700LC,TraesCS5D03G0004700,TraesCS1D03G0535100,TraesCS5B03G0513600,TraesCS2D03G0352700,TraesCS1A03G0402200,TraesCS5B03G1148100,TraesCS1D03G0508600,TraesCS3A03G0344900,TraesCS5A03G0570800,TraesCS6A03G0761000,TraesCS2A03G1350800,TraesCSU03G0344200LC,TraesCS3D03G…
GO:0008150	Biological Process	GO:0009987	cellular process	GO:0044763	single-organism cellular process	GO:0032940	secretion by cell	199	TraesCS5A03G0548800,TraesCS7D03G1086800LC,TraesCS6B03G0370800,TraesCS7D03G0804200,TraesCS2B03G1408900,TraesCS5A03G0098500,TraesCS2B03G0091500,TraesCS2A03G1308200,TraesCS2B03G1187200,TraesCS7A03G0671300,TraesCS7A03G0487400,TraesCS2B03G1429700,TraesCS7A03G0819800,TraesCS6B03G1077300,TraesCS1D03G0054600,TraesCS2A03G1249300,TraesCS6A03G0910500,TraesCS2D03G1190800,TraesCS2A03G1234100,TraesCS2D03G12043…
GO:0008150	Biological Process	GO:0009987	cellular process	GO:0044763	single-organism cellular process	GO:0006281	DNA repair	139	TraesCS7D03G1201900,TraesCS2A03G0885100,TraesCS5A03G0573900,TraesCS3B03G0740600,TraesCS6A03G0356000,TraesCS5B03G0890500,TraesCS3A03G0218200,TraesCS2D03G0814000,TraesCS7D03G0467000,TraesCS5D03G0539500,TraesCS7D03G0179200LC,TraesCS6A03G0559000,TraesCS3A03G0788700,TraesCS5A03G0911700,TraesCS3B03G0911200,TraesCS5B03G0586700,TraesCS3B03G1409300,TraesCS3A03G0839800,TraesCS1A03G0991900,TraesCS3D03G01480…
GO:0008150	Biological Process	GO:0009987	cellular process	GO:0044763	single-organism cellular process	GO:0042180	cellular ketone metabolic process	18	TraesCS5A03G0436400,TraesCS6B03G0526000,TraesCS5D03G0598500,TraesCS2A03G1274800,TraesCS2D03G1230100,TraesCS5D03G0403800,TraesCS6D03G0364900,TraesCS5B03G0430700,TraesCS6A03G0430700,TraesCS6D03G0364300,TraesCS6B03G0526200,TraesCS6D03G0364800,TraesCS5A03G0631000,TraesCS6A03G0431100,TraesCS6B03G0525900,TraesCS5B03G0652900,TraesCS6A03G0430800,TraesCS2B03G1458100
GO:0008150	Biological Process	GO:0009987	cellular process	GO:0044763	single-organism cellular process	GO:0022411	cellular component disassembly	41	TraesCS5B03G0276300,TraesCS2D03G0465100LC,TraesCS4A03G0246900,TraesCS3A03G1172000LC,TraesCS4B03G0465700,TraesCS2D03G0603400,TraesCS1A03G0194800,TraesCS4A03G0163100,TraesCS2A03G0233100,TraesCS1A03G0608100,TraesCS2B03G0725400,TraesCS2D03G0238000,TraesCS5A03G0272500,TraesCS2B03G0577000LC,TraesCS2B03G0505400,TraesCS2B03G0320600,TraesCS4D03G0543000,TraesCS1B03G0263700,TraesCS3D03G0879200,TraesCS2D03G0…
GO:0008150	Biological Process	GO:0009987	cellular process	GO:0044763	single-organism cellular process	GO:0005984	disaccharide metabolic process	113	TraesCS7A03G1358900,TraesCS1A03G0158700,TraesCS6D03G0775000,TraesCS2D03G0144800LC,TraesCS1B03G0211600,TraesCS2A03G0834300LC,TraesCS3A03G0030800,TraesCS4D03G0578600,TraesCS2B03G1097100,TraesCS3A03G0190400,novel.10574,TraesCS1B03G0581400,TraesCS1B03G0961400,TraesCS1B03G0290200,TraesCS2A03G0976200,TraesCS1A03G0215100,TraesCS5A03G0317900,TraesCS1D03G0210000,TraesCS1A03G1068400LC,TraesCS1A03G0835900,T…
GO:0008150	Biological Process	GO:0009987	cellular process	GO:0044763	single-organism cellular process	GO:0009235	cobalamin metabolic process	7	TraesCS6B03G0500700,TraesCS6D03G0348200,TraesCS5B03G0168800,TraesCS5D03G0180600,TraesCS5A03G0164100,TraesCS6A03G0411100,TraesCS6D03G0348400
GO:0008150	Biological Process	GO:0009987	cellular process	GO:0044763	single-organism cellular process	GO:0043062	extracellular structure organization	105	TraesCS7A03G0321000,TraesCS2A03G0233100,TraesCS4D03G0466100,TraesCS6A03G0854800,TraesCS4B03G0465700,TraesCS2D03G0880200,TraesCS2D03G0238000,TraesCS2B03G0966300,TraesCS2B03G0299300,TraesCS5D03G0895400LC,TraesCS5A03G0935800,TraesCS5D03G0172800,TraesCS3B03G0410600,TraesCS5A03G0240500LC,TraesCS7D03G0305900,TraesCS6D03G0842200,TraesCS2A03G0871800,TraesCS5B03G0164300,TraesCS3A03G0957700,TraesCS7A03G117…
GO:0008150	Biological Process	GO:0009987	cellular process	GO:0044763	single-organism cellular process	GO:0044255	cellular lipid metabolic process	823	TraesCS3B03G0031100,TraesCS6B03G0749900,TraesCS5D03G0175900,TraesCS6A03G0969200,TraesCS7D03G0753800,TraesCS4A03G0993800LC,TraesCS7D03G0818300,TraesCS4D03G0141300,TraesCS6B03G0541500,TraesCS3D03G0171800,TraesCS6D03G0056900LC,TraesCS7D03G0234800,TraesCS7B03G0298300LC,TraesCS4A03G0125900LC,TraesCS4A03G0012800,TraesCS4D03G0196400,TraesCSU03G0248800,TraesCS3A03G0027500,TraesCS4A03G0567000,TraesCS5D03G…
GO:0008150	Biological Process	GO:0009987	cellular process	GO:0044763	single-organism cellular process	GO:0016458	gene silencing	66	TraesCS3D03G0379700,TraesCS5D03G0323100,TraesCS5B03G0193400,TraesCS5D03G1110700,TraesCS1D03G0244100,TraesCS4D03G0777000,TraesCS7A03G0007000,TraesCS1D03G0879100LC,TraesCS2B03G0699000,TraesCS7D03G1195900,TraesCS5A03G1222700LC,TraesCS5A03G0310600,TraesCS4B03G0460700,TraesCS7D03G1126100LC,TraesCS7B03G1075500,TraesCS3D03G0532200,TraesCS3D03G0810600,TraesCS4A03G0438100,TraesCS4A03G0900500,TraesCS1D03G0…
GO:0008150	Biological Process	GO:0009987	cellular process	GO:0044763	single-organism cellular process	GO:0015980	energy derivation by oxidation of organic compounds	315	TraesCSU03G0449500,TraesCS1B03G1269600LC,TraesCS5B03G1141400LC,TraesCS2A03G0207200LC,TraesCS3B03G1314300LC,TraesCSU03G0097000LC,TraesCS2B03G0682800LC,TraesCS7B03G0827500LC,TraesCS1A03G0235100LC,TraesCS7A03G0232700LC,TraesCS4D03G0503000LC,TraesCS4B03G0799900LC,TraesCS3B03G0454400LC,TraesCS2B03G0684000LC,TraesCS3B03G0413800,TraesCS4B03G0353900,TraesCS5A03G1078200,TraesCSU03G0097300LC,TraesCS2B03G05…
GO:0008150	Biological Process	GO:0009987	cellular process	GO:0044763	single-organism cellular process	GO:0007154	cell communication	1299	TraesCS2A03G0264000,TraesCS1A03G0747100,TraesCS2B03G0195700,TraesCS1B03G1074800,TraesCS2B03G1414200,TraesCS1D03G0714000,TraesCS5B03G0546300LC,TraesCS2A03G0916900,TraesCS3A03G0119400LC,TraesCS2A03G1132200,TraesCS4A03G0427800,TraesCS7A03G1383400,TraesCS4B03G0801700LC,TraesCS4A03G0763700,TraesCS3B03G1322300,TraesCS5B03G0963800,TraesCS1B03G0037600,TraesCS2A03G0422000,TraesCS2B03G1422700LC,TraesCS2A03…
GO:0008150	Biological Process	GO:0009987	cellular process	GO:0044763	single-organism cellular process	GO:0022900	electron transport chain	438	TraesCS5D03G0021300LC,TraesCS2B03G0486100LC,TraesCS6B03G1041400LC,TraesCS7A03G0022800LC,TraesCS7A03G0695300LC,TraesCS6B03G0597300LC,TraesCS7D03G0533200,TraesCSU03G0540900LC,TraesCS7D03G0661600,TraesCS3B03G0371100LC,TraesCS5A03G0356200LC,TraesCS4A03G0393800LC,TraesCS4D03G0565000LC,TraesCS6A03G0223500LC,TraesCS2B03G0349400LC,TraesCS6B03G0476800LC,TraesCS4D03G0277600LC,TraesCS7D03G0422600LC,TraesCS7…
GO:0008150	Biological Process	GO:0009987	cellular process	GO:0044763	single-organism cellular process	GO:0051651	maintenance of location in cell	13	TraesCS5B03G0817700,TraesCS5A03G0785000,TraesCS5D03G1160700,TraesCS1B03G0990700LC,TraesCS7B03G0460800,TraesCS1A03G0855900,TraesCS5B03G1294900,TraesCS1D03G0827000LC,TraesCS5D03G0743600,TraesCS4A03G0847400,TraesCS7A03G0633600,TraesCS1B03G0990600,TraesCS7D03G0614800
GO:0008150	Biological Process	GO:0009987	cellular process	GO:0044763	single-organism cellular process	GO:0008037	cell recognition	503	TraesCS2D03G1195700,TraesCS3B03G1436800,TraesCS3D03G0576600,TraesCS3A03G0777500,TraesCS7B03G0892200,TraesCS2A03G1137500,TraesCS2A03G1242900,TraesCS6A03G0996600,TraesCS4B03G0966500,TraesCS2B03G0822500,TraesCS4A03G0668900,TraesCS5B03G1068300LC,TraesCS2B03G1284400,TraesCS3D03G0247000,TraesCS7D03G0905600,TraesCS2B03G0987000,TraesCS4A03G0669100,TraesCS2B03G0243500,TraesCS7A03G0300700,novel.10859,Traes…
GO:0008150	Biological Process	GO:0009987	cellular process	GO:0044763	single-organism cellular process	GO:0006928	movement of cell or subcellular component	192	TraesCS4A03G0454600,TraesCS5D03G0729400,TraesCS7B03G0195300,TraesCS6B03G0579300,TraesCS3D03G0375700,TraesCS1D03G0821900,TraesCS5D03G0408400,TraesCS5A03G0769300,TraesCS4D03G0296700,TraesCS7D03G0001200LC,TraesCS1D03G0679700,TraesCS4D03G0367300,TraesCS4A03G0070600,TraesCS5A03G0932600,TraesCS2D03G0702200,TraesCS1B03G0730900,TraesCS5B03G0982800,TraesCS6D03G0840000,TraesCS4D03G0640000,TraesCS6D03G05424…
GO:0008150	Biological Process	GO:0009987	cellular process	GO:0044763	single-organism cellular process	GO:0006771	riboflavin metabolic process	23	TraesCS3D03G0678100,TraesCS1B03G0820600,TraesCS6D03G0873600,TraesCS3B03G0840200,TraesCS6D03G0470800,TraesCS5A03G0507200,TraesCS1A03G0394600,TraesCS6B03G0652700,TraesCS2B03G0956600,TraesCS1D03G0365400,TraesCS6B03G1211700,TraesCS6A03G0566700,TraesCS7A03G1006400,TraesCS2D03G0804700,TraesCS6A03G0988100,TraesCS1B03G0483800,TraesCS2A03G0861500,TraesCS5D03G0473400,TraesCS1A03G0719000,TraesCS5B03G0512800…
GO:0008150	Biological Process	GO:0009987	cellular process	GO:0044763	single-organism cellular process	GO:0019725	cellular homeostasis	368	TraesCS5B03G0542200,TraesCS5B03G0414600,TraesCS2B03G1383300,TraesCS1B03G0389900,TraesCS3B03G1117600,TraesCS4B03G0551500,TraesCS4B03G0491100,TraesCS5D03G0251600,TraesCS6B03G0982200,TraesCS6A03G0969500,TraesCS1B03G0360300,TraesCS5A03G0113900LC,TraesCS6D03G0011500,TraesCS6A03G0992800,TraesCS3A03G0578300,TraesCS7A03G0293700,TraesCS3A03G1075400,TraesCSU03G0031300,TraesCS1D03G0253200,TraesCS6D03G008210…
GO:0008150	Biological Process	GO:0009987	cellular process	GO:0044763	single-organism cellular process	GO:0006020	inositol metabolic process	8	TraesCS4B03G0710900,TraesCS1D03G0318600LC,TraesCS7D03G0860400,TraesCS7B03G0737900,TraesCS7A03G0874200,TraesCS4D03G0634400,TraesCSU03G0005900LC,TraesCS4A03G0074200
GO:0008150	Biological Process	GO:0009987	cellular process	GO:0044763	single-organism cellular process	GO:0006486	protein glycosylation	33	TraesCS2A03G0874400,TraesCS1A03G0812200,TraesCS2B03G0918400,TraesCS3D03G0906400,TraesCS7B03G0846900,TraesCS1D03G0783100,TraesCS5A03G0116900,TraesCS3A03G0969800,TraesCS6A03G0177000,TraesCS6D03G0823500LC,TraesCS7A03G1006300,TraesCS7A03G1004500,TraesCS1D03G0080900,TraesCS3B03G1115400LC,TraesCS6D03G0478400,TraesCS6B03G0692100,TraesCS1A03G0091000,TraesCS5D03G0139300,TraesCS2B03G0969200,TraesCS7D03G095…
GO:0008150	Biological Process	GO:0009987	cellular process	GO:0044763	single-organism cellular process	GO:0055085	transmembrane transport	1028	TraesCS2D03G0903000,TraesCS2B03G1134900,TraesCS3B03G1231400,TraesCS1D03G0341700LC,TraesCS5D03G0928700LC,TraesCS7B03G1098500,TraesCS4A03G0383500LC,TraesCS3D03G0649400,TraesCS5B03G0133700,TraesCS6D03G0672500,TraesCS7D03G1113000,TraesCS1A03G0370700,TraesCS7B03G1066400,TraesCS4B03G0808600,TraesCS4A03G0206400,TraesCS1B03G0161300,TraesCS2D03G0675900,TraesCS4A03G0385300,TraesCS1B03G1006300,TraesCS3D03G0…
GO:0008150	Biological Process	GO:0009987	cellular process	GO:0044763	single-organism cellular process	GO:0071804	cellular potassium ion transport	101	TraesCS7B03G0999200,TraesCS3A03G1121700,TraesCS5D03G0556600,TraesCS2A03G0724000,TraesCS1A03G0114300,TraesCS3B03G1231400,TraesCS2D03G0166200LC,TraesCS6A03G0771000,TraesCS2B03G0604300,TraesCS3A03G1044600LC,TraesCS1B03G0911500,TraesCS3D03G0972700,TraesCS7A03G1137600,TraesCS3B03G1192600,TraesCS5D03G0556000,TraesCS5B03G0607700,TraesCS7A03G0953300,TraesCS5A03G0592800,TraesCS6D03G0653000,TraesCS2A03G100…
GO:0008150	Biological Process	GO:0009987	cellular process	GO:0044763	single-organism cellular process	GO:0032535	regulation of cellular component size	29	TraesCS3A03G0609600,TraesCS4B03G0465700,TraesCS5A03G1283500LC,TraesCS2A03G0233100,TraesCS4A03G0830300,TraesCS4B03G0502000LC,TraesCS7B03G1045800LC,TraesCS2D03G0238000,TraesCS3B03G0690400,TraesCS2A03G0932300,TraesCS7B03G1180800,TraesCS2B03G0299300,TraesCS3B03G0410600,TraesCS7A03G1175400LC,TraesCS2B03G0320600,TraesCS2A03G0218000,TraesCS7D03G1119000,TraesCS3D03G0559700,TraesCS5B03G1311500,TraesCS2B03…
GO:0008150	Biological Process	GO:0009987	cellular process	GO:0044763	single-organism cellular process	GO:0007049	cell cycle	101	TraesCS7D03G0600700,TraesCS1B03G0731000,TraesCS2A03G0991000,TraesCS2D03G0886500,TraesCS2D03G0452800,TraesCS6B03G1129200,TraesCS6B03G0796500,TraesCS1A03G0645400,TraesCS5A03G0283600,TraesCS6D03G0805400,TraesCS3B03G0140100LC,TraesCS4B03G0442200,TraesCS5D03G0489000,TraesCS6B03G0817300,TraesCS4A03G0325300,TraesCS6B03G0992500,TraesCS4B03G0876100,TraesCS6D03G0548300,TraesCS2A03G0944900,TraesCS5A03G06074…
GO:0008150	Biological Process	GO:0009987	cellular process	GO:0044763	single-organism cellular process	GO:0019627	urea metabolic process	3	TraesCS5B03G1207600,TraesCS5A03G1137200,TraesCS5D03G1090300
GO:0008150	Biological Process	GO:0009987	cellular process	GO:0044763	single-organism cellular process	GO:0006081	cellular aldehyde metabolic process	55	TraesCS2D03G0788600LC,TraesCS2B03G0746500,TraesCS3D03G1086600,TraesCS6D03G0133600LC,TraesCS6A03G0191900,novel.12227,TraesCS2A03G0847100LC,TraesCS7A03G0219700,TraesCS6A03G0141300,TraesCS2A03G0846900LC,TraesCS7A03G0024700LC,TraesCS4A03G1141700,TraesCS7A03G0025000,TraesCS6B03G0200000,TraesCS4D03G0265600LC,TraesCS4A03G1142500LC,TraesCS4A03G1142200LC,TraesCS4A03G1140600LC,novel.12023,TraesCS3B03G14134…
GO:0008150	Biological Process	GO:0009987	cellular process	GO:0044763	single-organism cellular process	GO:0032196	transposition	32	TraesCS7D03G0795800LC,TraesCS4D03G0374100LC,TraesCS2B03G0384600LC,TraesCS6A03G0454500LC,TraesCS6B03G0813400LC,TraesCS5D03G0156200LC,TraesCS2B03G0601100LC,TraesCS7D03G0965300LC,TraesCS6B03G0893800LC,TraesCS7D03G0189400LC,TraesCS3B03G1281600LC,TraesCS4D03G0247200LC,TraesCS6A03G0147400LC,TraesCS7B03G0047200LC,TraesCS4B03G0614500LC,TraesCS4A03G1097000LC,TraesCS5B03G0766700LC,TraesCS7D03G0632900LC,Tra…
GO:0008150	Biological Process	GO:0009987	cellular process	GO:0044763	single-organism cellular process	GO:0051691	cellular oligosaccharide metabolic process	3	TraesCS2D03G0817900,TraesCS2B03G0969200,TraesCS2A03G0874400
GO:0008150	Biological Process	GO:0009987	cellular process	GO:0044763	single-organism cellular process	GO:0009110	vitamin biosynthetic process	67	TraesCS4D03G0265700,TraesCS3A03G0348000,TraesCS6D03G0470800,TraesCS1A03G0394600,TraesCS4B03G0324200,TraesCS6B03G0652700,TraesCS1D03G0365400,TraesCS2A03G0661600,TraesCS2B03G0956600,TraesCS2D03G0804700,TraesCS3B03G0423700,TraesCS4D03G0686900,TraesCS6A03G0988100,TraesCS4A03G0021700,TraesCS6B03G0500700,TraesCS6D03G0348200,TraesCS1B03G0483800,TraesCS4A03G0487400LC,TraesCS1D03G0681800,TraesCS3A03G10933…
GO:0008150	Biological Process	GO:0009987	cellular process	GO:0044763	single-organism cellular process	GO:0007059	chromosome segregation	22	TraesCS3B03G1034700,TraesCS6D03G0570400,TraesCS6B03G0796500,TraesCS6B03G1129200,TraesCS7D03G0226100LC,TraesCS6A03G0680500,TraesCS6A03G0571700LC,TraesCS6A03G0813300,TraesCS6B03G0686500,TraesCS3B03G0584300,TraesCS3D03G0480700,TraesCS6D03G0805400,TraesCS6B03G0965200,TraesCS3D03G0838700,TraesCS1D03G0361000,TraesCS6D03G0687300,TraesCS1B03G0468600,TraesCS1A03G0386900,TraesCS6D03G0476200,TraesCS6A03G093…
GO:0008150	Biological Process	GO:0009987	cellular process	GO:0044763	single-organism cellular process	GO:0022402	cell cycle process	60	TraesCS6D03G0705200,TraesCS6D03G0805400,TraesCS3B03G0140100LC,TraesCS5D03G0489000,TraesCS6A03G0813300,TraesCS4D03G0415900,TraesCS1A03G0386900,TraesCS6D03G0687300,TraesCS5A03G0283600,TraesCS6B03G0796500,TraesCS1A03G0407000,TraesCS4A03G0308600,TraesCS6B03G1129200,TraesCS1D03G0376100,TraesCSU03G0111500,TraesCS4B03G0402400,TraesCS5B03G0624000,TraesCS7D03G0391000,TraesCS5A03G1188200,TraesCS5A03G052380…
GO:0008150	Biological Process	GO:0009987	cellular process	GO:0048522	positive regulation of cellular process	GO:0010647	positive regulation of cell communication	8	TraesCS6A03G0603400LC,TraesCS6D03G0423100LC,TraesCS6A03G0603200,TraesCS2D03G0808900LC,TraesCS6B03G0733000,TraesCS2A03G0868800,TraesCS6D03G0505700,TraesCS2B03G0959900
GO:0008150	Biological Process	GO:0009987	cellular process	GO:0048522	positive regulation of cellular process	GO:0031325	positive regulation of cellular metabolic process	20	TraesCS2B03G0449600,TraesCS1D03G0338300,TraesCS2B03G0505400,TraesCS6D03G0826400LC,TraesCS4D03G0540300,TraesCS2D03G0351800,TraesCS2A03G0379400,TraesCS6B03G1159800,TraesCS2D03G0397100,TraesCS2A03G0645200,TraesCS1B03G0439800,TraesCS1A03G0370000,TraesCS5D03G0272800,TraesCS4B03G0609300,TraesCS4A03G0165600,TraesCS2D03G0603400,TraesCS5B03G0276300,TraesCS5A03G0272500,TraesCS2A03G0330900,TraesCS2B03G07254…
GO:0008150	Biological Process	GO:0009987	cellular process	GO:0048522	positive regulation of cellular process	GO:0051130	positive regulation of cellular component organization	56	TraesCS7A03G1174600LC,TraesCS2B03G1023500,TraesCS5B03G0164300,TraesCS5A03G0589700,TraesCS2A03G0871800,TraesCS2D03G0397100,TraesCS6B03G1159800,TraesCS3B03G0410600,TraesCS2B03G0505400,TraesCS5B03G1311500,TraesCS5D03G0172800,TraesCS4B03G0502000LC,TraesCS2B03G0725400,TraesCS6D03G0217000,TraesCS2B03G0299300,TraesCS5A03G0272500,TraesCS2B03G0966300,TraesCS2D03G0908200,TraesCS5B03G0276300,TraesCS6A03G026…
GO:0008150	Biological Process	GO:0009987	cellular process	GO:0016043	cellular component organization	GO:0032535	regulation of cellular component size	29	TraesCS3A03G0609600,TraesCS4B03G0465700,TraesCS5A03G1283500LC,TraesCS2A03G0233100,TraesCS4A03G0830300,TraesCS4B03G0502000LC,TraesCS7B03G1045800LC,TraesCS2D03G0238000,TraesCS3B03G0690400,TraesCS2A03G0932300,TraesCS7B03G1180800,TraesCS2B03G0299300,TraesCS3B03G0410600,TraesCS7A03G1175400LC,TraesCS2B03G0320600,TraesCS2A03G0218000,TraesCS7D03G1119000,TraesCS3D03G0559700,TraesCS5B03G1311500,TraesCS2B03…
GO:0008150	Biological Process	GO:0009987	cellular process	GO:0016043	cellular component organization	GO:0006996	organelle organization	1358	TraesCS1B03G0708400LC,TraesCS5A03G0284300LC,TraesCS3A03G1086000LC,TraesCS7B03G0571800LC,TraesCS7B03G0766200LC,TraesCS2B03G0574200LC,TraesCS4D03G0692700,TraesCSU03G0477100LC,TraesCS5A03G0367300LC,TraesCS2B03G1578200,TraesCS3B03G1123400LC,TraesCS4B03G1006300LC,TraesCS3A03G0325500LC,TraesCS6B03G1018900LC,TraesCS7B03G0193300LC,TraesCS7B03G0897200LC,TraesCS5D03G1058400,TraesCS3B03G1475200,TraesCS3D03G…
GO:0008150	Biological Process	GO:0009987	cellular process	GO:0016043	cellular component organization	GO:0051129	negative regulation of cellular component organization	12	TraesCS2D03G0238000,TraesCS6B03G0686500,TraesCS4A03G0375900,TraesCS3D03G0838700,TraesCS4D03G0376700,TraesCS6D03G0476200,TraesCS2B03G0320600,TraesCS2A03G0233100,TraesCS3B03G1034700,TraesCS4B03G0465700,TraesCS3A03G0916700,TraesCS6A03G0571700LC
GO:0008150	Biological Process	GO:0009987	cellular process	GO:0016043	cellular component organization	GO:0010256	endomembrane system organization	6	TraesCS1B03G0586500,TraesCS7B03G0179900,TraesCS1A03G0486000,TraesCS1D03G0458300,TraesCS7D03G0366400,TraesCS7A03G0381600
GO:0008150	Biological Process	GO:0009987	cellular process	GO:0016043	cellular component organization	GO:0022411	cellular component disassembly	41	TraesCS5B03G0276300,TraesCS2D03G0465100LC,TraesCS4A03G0246900,TraesCS3A03G1172000LC,TraesCS4B03G0465700,TraesCS2D03G0603400,TraesCS1A03G0194800,TraesCS4A03G0163100,TraesCS2A03G0233100,TraesCS1A03G0608100,TraesCS2B03G0725400,TraesCS2D03G0238000,TraesCS5A03G0272500,TraesCS2B03G0577000LC,TraesCS2B03G0505400,TraesCS2B03G0320600,TraesCS4D03G0543000,TraesCS1B03G0263700,TraesCS3D03G0879200,TraesCS2D03G0…
GO:0008150	Biological Process	GO:0009987	cellular process	GO:0016043	cellular component organization	GO:0051128	regulation of cellular component organization	75	TraesCS1A03G0230800,TraesCS5B03G0605400,TraesCSU03G0477100LC,TraesCS4A03G0830300,TraesCS3B03G0690400,TraesCS7A03G1175400LC,TraesCS6D03G0826400LC,TraesCS5B03G0308800,TraesCS3D03G0559700,TraesCS7D03G1119000,TraesCS3B03G1034700,TraesCS5D03G0547400,TraesCS2D03G0224100,TraesCS5D03G0272800,TraesCS3D03G0838700,TraesCS2A03G0645200,TraesCS7A03G1263800,TraesCS6B03G0686500,TraesCS2A03G0379400,TraesCS5A03G12…
GO:0008150	Biological Process	GO:0009987	cellular process	GO:0016043	cellular component organization	GO:0043062	extracellular structure organization	105	TraesCS7A03G0321000,TraesCS2A03G0233100,TraesCS4D03G0466100,TraesCS6A03G0854800,TraesCS4B03G0465700,TraesCS2D03G0880200,TraesCS2D03G0238000,TraesCS2B03G0966300,TraesCS2B03G0299300,TraesCS5D03G0895400LC,TraesCS5A03G0935800,TraesCS5D03G0172800,TraesCS3B03G0410600,TraesCS5A03G0240500LC,TraesCS7D03G0305900,TraesCS6D03G0842200,TraesCS2A03G0871800,TraesCS5B03G0164300,TraesCS3A03G0957700,TraesCS7A03G117…
GO:0008150	Biological Process	GO:0009987	cellular process	GO:0016043	cellular component organization	GO:0043933	macromolecular complex subunit organization	517	TraesCS3B03G0769900,TraesCS2D03G0814500,TraesCS5A03G0049100,TraesCS1D03G0234400,TraesCS2D03G0885000,TraesCS7D03G1073100,TraesCS2B03G1042000,TraesCS4A03G1048000,TraesCS1A03G0316500LC,TraesCS2A03G0957600,TraesCS2A03G0967500,TraesCS5D03G1114300LC,TraesCS1D03G0587400,TraesCS5B03G1291500,TraesCS5A03G1045700,TraesCS1A03G0765100,TraesCS4D03G0543000,TraesCS5B03G0164300,TraesCS7D03G0959000,TraesCS5B03G050…
GO:0008150	Biological Process	GO:0009987	cellular process	GO:0016043	cellular component organization	GO:0022607	cellular component assembly	459	TraesCS3D03G0059000,TraesCS7D03G1119000,TraesCS6D03G0734000LC,TraesCS5B03G1102900,TraesCS5B03G0257900,TraesCS5B03G1099900,TraesCS7A03G1175400LC,TraesCS7D03G0533800,TraesCS4D03G0157800,TraesCS5D03G0895300,TraesCS4A03G0241300,TraesCS2A03G0941200,TraesCS2D03G0306600,TraesCS6B03G0981300LC,TraesCS3D03G0226600LC,TraesCS1A03G0547200,TraesCS4A03G0140400,TraesCS5A03G0935900LC,TraesCS7D03G1073800,TraesCSU0…
GO:0008150	Biological Process	GO:0009987	cellular process	GO:0016043	cellular component organization	GO:0045229	external encapsulating structure organization	201	TraesCS6B03G0817800,TraesCS2D03G0232500,TraesCS2A03G0189200,TraesCS5D03G1020500LC,TraesCS3D03G1180600,TraesCS1A03G0490100,TraesCS7A03G0367300,TraesCS5A03G0935900LC,TraesCS1D03G1041700,TraesCS2D03G0290900,TraesCS5B03G0234000,TraesCS3B03G0497300,TraesCS5D03G0895300,TraesCS4D03G0157800,TraesCS2A03G0206600,TraesCS5D03G0253600LC,TraesCS4A03G0241300,TraesCS4B03G0190800LC,TraesCS1A03G1016500LC,TraesCS5B…
GO:0008150	Biological Process	GO:0009987	cellular process	GO:0016043	cellular component organization	GO:0051130	positive regulation of cellular component organization	56	TraesCS7A03G1174600LC,TraesCS2B03G1023500,TraesCS5B03G0164300,TraesCS5A03G0589700,TraesCS2A03G0871800,TraesCS2D03G0397100,TraesCS6B03G1159800,TraesCS3B03G0410600,TraesCS2B03G0505400,TraesCS5B03G1311500,TraesCS5D03G0172800,TraesCS4B03G0502000LC,TraesCS2B03G0725400,TraesCS6D03G0217000,TraesCS2B03G0299300,TraesCS5A03G0272500,TraesCS2B03G0966300,TraesCS2D03G0908200,TraesCS5B03G0276300,TraesCS6A03G026…
GO:0008150	Biological Process	GO:0009987	cellular process	GO:0016043	cellular component organization	GO:0061024	membrane organization	99	TraesCS4D03G0826900,TraesCS3A03G0761100,novel.1435,TraesCS5A03G1248700,TraesCS7B03G0179900,TraesCS7A03G0820900,TraesCS1A03G1032200LC,TraesCS4D03G0813700,TraesCS1A03G0508100,TraesCS5A03G0709200LC,TraesCS3A03G0290800,TraesCS4A03G0847600,TraesCS2A03G1100600,TraesCS2B03G1235600,TraesCS2A03G0330600LC,TraesCS3B03G0208500,TraesCS5B03G0093800LC,TraesCS7A03G0381600,TraesCS3A03G0999000,TraesCS2D03G1044600,…
GO:0008150	Biological Process	GO:0009987	cellular process	GO:0071554	cell wall organization or biogenesis	GO:0071669	plant-type cell wall organization or biogenesis	54	TraesCS3B03G1094500,TraesCS5A03G0240500LC,TraesCS2A03G0364600,TraesCS5B03G0258000LC,TraesCS5B03G0987400,TraesCS5B03G0986700,TraesCS5A03G0935800,TraesCS6B03G1177300,TraesCS3A03G0957700,TraesCS4A03G0613400,TraesCS6D03G0328000LC,TraesCS7D03G0305900,TraesCS6D03G0842200,TraesCS2B03G0254600,TraesCS6A03G0854800,TraesCS5B03G0986800LC,TraesCS7A03G0321000,TraesCS4D03G0466100,TraesCS6A03G0382900,TraesCS5D03…
GO:0008150	Biological Process	GO:0009987	cellular process	GO:0071554	cell wall organization or biogenesis	GO:0042546	cell wall biogenesis	54	TraesCS5B03G0986700,TraesCS5B03G0987400,TraesCS5B03G0258000LC,TraesCS5A03G0240500LC,TraesCS3B03G1094500,TraesCS2A03G0364600,TraesCS5A03G0935800,TraesCS4A03G0613400,TraesCS6D03G0328000LC,TraesCS3A03G0957700,TraesCS6B03G1177300,TraesCS6D03G0842200,TraesCS2B03G0254600,TraesCS7D03G0305900,TraesCS6A03G0854800,TraesCS4D03G0466100,TraesCS5B03G0986800LC,TraesCS7A03G0321000,TraesCS5D03G0895400LC,TraesCS6B…
GO:0008150	Biological Process	GO:0009987	cellular process	GO:0071554	cell wall organization or biogenesis	GO:0071555	cell wall organization	201	TraesCS2D03G0254300LC,TraesCS4B03G0514000LC,TraesCS2B03G0254400,TraesCS2B03G0480100,TraesCS5D03G0132500,TraesCS2A03G0765900,TraesCS4D03G0467900,TraesCS1B03G1278100,TraesCS4B03G0045800LC,TraesCS3D03G0889300,TraesCS2B03G0485900,TraesCS2D03G0191800,TraesCS5B03G0123900LC,TraesCS4A03G0613500LC,TraesCS1A03G0843800,TraesCS1B03G0764500,TraesCS6B03G1065600,TraesCS2D03G0927700,TraesCS5A03G1025800,TraesCS2A…
GO:0008150	Biological Process	GO:0009987	cellular process	GO:0071554	cell wall organization or biogenesis	GO:0044036	cell wall macromolecule metabolic process	97	TraesCS3A03G0663900,TraesCS5D03G0640600,TraesCS1D03G0191900LC,TraesCS7A03G0194300LC,TraesCS2D03G0799000,TraesCS5B03G0999600,TraesCS7A03G1333800,TraesCS3D03G0903900,TraesCS2B03G0098500LC,TraesCSU03G0214200,TraesCS2A03G1361900LC,TraesCS5B03G0710400,TraesCS7B03G0998600,TraesCS2B03G1566600LC,TraesCS2B03G0949900,TraesCS7B03G0380700,TraesCS1A03G0542500,TraesCS2B03G1563400LC,TraesCS1D03G0523200,TraesCS1…
GO:0008150	Biological Process	GO:0009987	cellular process	GO:0048523	negative regulation of cellular process	GO:0051129	negative regulation of cellular component organization	12	TraesCS2D03G0238000,TraesCS6B03G0686500,TraesCS4A03G0375900,TraesCS3D03G0838700,TraesCS4D03G0376700,TraesCS6D03G0476200,TraesCS2B03G0320600,TraesCS2A03G0233100,TraesCS3B03G1034700,TraesCS4B03G0465700,TraesCS3A03G0916700,TraesCS6A03G0571700LC
GO:0008150	Biological Process	GO:0009987	cellular process	GO:0048523	negative regulation of cellular process	GO:0031324	negative regulation of cellular metabolic process	159	TraesCS7A03G1364600LC,TraesCS5B03G1188800,TraesCS1A03G0831400,TraesCS3B03G1518200,TraesCS2D03G0186500,TraesCS5A03G0373400LC,TraesCS3D03G1141200,TraesCSU03G0478000LC,TraesCS1A03G0701600,TraesCS2B03G1569000,TraesCSU03G0261100,TraesCS2D03G0778200,TraesCS4D03G0667700LC,TraesCS4B03G0990500,TraesCS1D03G1006300,TraesCS3B03G1523800,TraesCS2A03G1340100LC,TraesCS7D03G0216200LC,TraesCS5D03G0003400,TraesCS5A…
GO:0008150	Biological Process	GO:0009987	cellular process	GO:0048523	negative regulation of cellular process	GO:0051985	negative regulation of chromosome segregation	6	TraesCS3B03G1034700,TraesCS6B03G0686500,TraesCS6D03G0476200,TraesCS3D03G0838700,TraesCS6A03G0571700LC,TraesCS3A03G0916700
GO:0008150	Biological Process	GO:0009987	cellular process	GO:0048523	negative regulation of cellular process	GO:0051782	negative regulation of cell division	6	TraesCS6D03G0476200,TraesCS6B03G0686500,TraesCS3B03G1034700,TraesCS3D03G0838700,TraesCS6A03G0571700LC,TraesCS3A03G0916700
GO:0008150	Biological Process	GO:0009987	cellular process	GO:0048523	negative regulation of cellular process	GO:0045786	negative regulation of cell cycle	23	TraesCS7B03G0207000,TraesCS6A03G0831500,TraesCS2A03G0541600LC,TraesCS5A03G0607400,TraesCS6D03G0476200,TraesCS1B03G0497800,TraesCS3A03G0916700,TraesCS4B03G0876100,TraesCS4D03G0772000,TraesCS6B03G0992500,TraesCS7D03G0391000,TraesCS5B03G0624000,TraesCS5A03G1188200,TraesCS7A03G0406500,TraesCS3B03G1034700,TraesCS1A03G0407000,TraesCS6A03G0571700LC,TraesCS1D03G0376100,TraesCS5D03G0570300,TraesCS6B03G068…
GO:0008150	Biological Process	GO:0009987	cellular process	GO:0044764	multi-organism cellular process	GO:1902590	multi-organism organelle organization	1	TraesCSU03G0553900LC
GO:0008150	Biological Process	GO:0009987	cellular process	GO:0044764	multi-organism cellular process	GO:0016032	viral process	1	TraesCSU03G0553900LC
GO:0008150	Biological Process	GO:0008152	metabolic process	GO:0009893	positive regulation of metabolic process	GO:0009896	positive regulation of catabolic process	3	TraesCS2D03G0351800,TraesCS2B03G0449600,TraesCS2A03G0330900
GO:0008150	Biological Process	GO:0008152	metabolic process	GO:0009893	positive regulation of metabolic process	GO:0009891	positive regulation of biosynthetic process	17	TraesCS2B03G0725400,TraesCS5A03G0272500,TraesCS2D03G0603400,TraesCS5B03G0276300,TraesCS4A03G0165600,TraesCS1A03G0370000,TraesCS5D03G0272800,TraesCS4B03G0609300,TraesCS6B03G1159800,TraesCS2A03G0379400,TraesCS1B03G0439800,TraesCS2D03G0397100,TraesCS2A03G0645200,TraesCS4D03G0540300,TraesCS6D03G0826400LC,TraesCS1D03G0338300,TraesCS2B03G0505400
GO:0008150	Biological Process	GO:0008152	metabolic process	GO:0009893	positive regulation of metabolic process	GO:0051173	positive regulation of nitrogen compound metabolic process	17	TraesCS2D03G0397100,TraesCS2A03G0645200,TraesCS1B03G0439800,TraesCS2A03G0379400,TraesCS6B03G1159800,TraesCS4B03G0609300,TraesCS5D03G0272800,TraesCS1A03G0370000,TraesCS1D03G0338300,TraesCS2B03G0505400,TraesCS6D03G0826400LC,TraesCS4D03G0540300,TraesCS5A03G0272500,TraesCS2B03G0725400,TraesCS4A03G0165600,TraesCS5B03G0276300,TraesCS2D03G0603400
GO:0008150	Biological Process	GO:0008152	metabolic process	GO:0009893	positive regulation of metabolic process	GO:0010604	positive regulation of macromolecule metabolic process	17	TraesCS4D03G0540300,TraesCS6D03G0826400LC,TraesCS1D03G0338300,TraesCS2B03G0505400,TraesCS4B03G0609300,TraesCS1A03G0370000,TraesCS5D03G0272800,TraesCS2D03G0397100,TraesCS2A03G0645200,TraesCS1B03G0439800,TraesCS2A03G0379400,TraesCS6B03G1159800,TraesCS5B03G0276300,TraesCS2D03G0603400,TraesCS4A03G0165600,TraesCS2B03G0725400,TraesCS5A03G0272500
GO:0008150	Biological Process	GO:0008152	metabolic process	GO:0009893	positive regulation of metabolic process	GO:0031325	positive regulation of cellular metabolic process	20	TraesCS2B03G0449600,TraesCS1D03G0338300,TraesCS2B03G0505400,TraesCS6D03G0826400LC,TraesCS4D03G0540300,TraesCS2D03G0351800,TraesCS2A03G0379400,TraesCS6B03G1159800,TraesCS2D03G0397100,TraesCS2A03G0645200,TraesCS1B03G0439800,TraesCS1A03G0370000,TraesCS5D03G0272800,TraesCS4B03G0609300,TraesCS4A03G0165600,TraesCS2D03G0603400,TraesCS5B03G0276300,TraesCS5A03G0272500,TraesCS2A03G0330900,TraesCS2B03G07254…
GO:0008150	Biological Process	GO:0008152	metabolic process	GO:0019222	regulation of metabolic process	GO:0009894	regulation of catabolic process	19	TraesCS6D03G0476200,TraesCS4B03G0706800,TraesCS3A03G0916700,TraesCS2A03G0330900,TraesCS7D03G0226100LC,TraesCS5A03G0807700,TraesCS6B03G0796500,TraesCS6D03G0570400,TraesCS3B03G1034700,TraesCS2B03G0449600,TraesCS4A03G0086800,TraesCS6A03G0571700LC,TraesCS4B03G0706900,TraesCS2D03G0351800,TraesCS6A03G0680500,TraesCS6B03G0686500,TraesCS4D03G0632100,TraesCS5D03G0763300,TraesCS3D03G0838700
GO:0008150	Biological Process	GO:0008152	metabolic process	GO:0019222	regulation of metabolic process	GO:0051171	regulation of nitrogen compound metabolic process	4303	TraesCS6A03G0036500,TraesCS7B03G0695000,TraesCS6D03G0837400,TraesCS1B03G0765800,TraesCS6B03G0813300,TraesCS7A03G1273000LC,TraesCS5B03G0790400,TraesCS4D03G0196000,TraesCS2B03G0962200LC,TraesCS5A03G0223200,TraesCS6D03G0041400,TraesCS1B03G1186400,TraesCS3D03G0470200LC,TraesCS2A03G1371300LC,TraesCS7D03G0891000LC,TraesCS1A03G0671200,TraesCS3D03G0655500LC,TraesCS1D03G0797500,TraesCS4D03G0573500,TraesCS…
3B03G0791800LC,TraesCS2A03G0994800,TraesCS7A03G0240100,TraesCS7B03G1268800,TraesCS3D03G0877900,TraesCS5B03G0966100,TraesCS3A03G1142600,TraesCS7A03G1152300,TraesCS6B03G0060500,TraesCS2A03G1084900,TraesCS6D03G0469400,TraesCS2B03G1339000,TraesCS7A03G0645800LC,TraesCS5D03G1069300,TraesCS3A03G0367400,TraesCS7A03G0488300,TraesCS7D03G0800700LC,TraesCS4B03G0844300,TraesCS2D03G0213300,TraesCS6A03G0147700,…
6400,TraesCS6D03G0826400LC,TraesCS2A03G0379400,TraesCS2A03G0921500,TraesCS7D03G1138600LC,TraesCS4D03G0043800LC,TraesCS1B03G1184900,TraesCS4D03G0435800,TraesCS2A03G0326800LC,TraesCS1B03G1183100,novel.6134,TraesCS5A03G0054600,TraesCS5B03G0312300LC,TraesCS3A03G0948900,TraesCS1D03G0514000LC,TraesCS1A03G0565400LC,TraesCS4D03G0095200,TraesCS4A03G0671200,TraesCS3A03G1027200,TraesCS4D03G0428300,TraesCS5A…
GO:0008150	Biological Process	GO:0008152	metabolic process	GO:0019222	regulation of metabolic process	GO:0060255	regulation of macromolecule metabolic process	4437	TraesCS5A03G0491400LC,TraesCS7B03G0489100,TraesCS2D03G0932300,TraesCS7A03G0536900,TraesCS5D03G0729700,TraesCS5A03G0266700LC,TraesCS2D03G0771800,TraesCS3B03G0548900,TraesCS2D03G0778200,TraesCS2B03G1569000,TraesCS6B03G0918500,TraesCS7B03G0292700,TraesCS6D03G0542900,TraesCS5D03G0096600,TraesCS6D03G0552900,TraesCS4B03G0490500,TraesCS4D03G0114600LC,TraesCS1D03G0635900,TraesCS6B03G0056900LC,TraesCS7A03…
0942800,TraesCS1D03G0641800,TraesCS6A03G0793400,TraesCS2A03G0209100,TraesCS3D03G0353900LC,TraesCS4A03G1245200,TraesCS2B03G0630300,TraesCS4D03G0583500,TraesCS6B03G0824700,TraesCS5B03G0310500,TraesCS2B03G0952400LC,TraesCS4A03G0659900LC,TraesCS3B03G0661500,TraesCS7B03G0302200LC,TraesCS6B03G0252100LC,TraesCS5B03G0550100,TraesCS7A03G0794900,TraesCS3A03G0360900LC,TraesCS7A03G1202100,TraesCS3B03G0756900…
CS6A03G1016400,TraesCS7A03G0843100,TraesCS5D03G0812500,TraesCS5D03G0207400LC,TraesCS4A03G0120000,TraesCS7D03G0426000,TraesCS5B03G0616600,TraesCS6A03G0075900LC,TraesCS4B03G0176300LC,TraesCS7D03G1126100LC,TraesCS7D03G0964400,TraesCS1B03G0577600LC,TraesCS7A03G0289300,TraesCS2A03G0836000,TraesCS4B03G0613800LC,TraesCS7B03G0078300,TraesCS1B03G0244300,TraesCS6B03G0055300LC,TraesCS6A03G0348300,TraesCS5D0…
GO:0008150	Biological Process	GO:0008152	metabolic process	GO:0019222	regulation of metabolic process	GO:0009892	negative regulation of metabolic process	246	TraesCS1B03G0798600,TraesCS5B03G0384800,TraesCS2D03G1293100,TraesCS7A03G0007000,TraesCS1D03G0244100,TraesCS3A03G1030700LC,TraesCS2B03G0372800LC,TraesCS7A03G0155300,TraesCS5B03G0193400,TraesCS5D03G1110700,TraesCS5D03G0323100,TraesCS5B03G0381300LC,TraesCS3A03G1196700LC,TraesCS6B03G0686500,TraesCS2A03G0149900LC,TraesCS5D03G0339100,TraesCS4B03G0460700,TraesCS3A03G1197700LC,TraesCS5D03G0219400,TraesCS…
GO:0008150	Biological Process	GO:0008152	metabolic process	GO:0019222	regulation of metabolic process	GO:0080090	regulation of primary metabolic process	4353	TraesCS2A03G0933900,TraesCS6D03G0688200,TraesCS6A03G0721200,TraesCS7A03G0425800,TraesCS1A03G0107400,TraesCS5D03G0717800,TraesCS2D03G0527800LC,TraesCS3B03G0563100LC,TraesCS5D03G0698700,TraesCS6A03G0987900,TraesCS1D03G0575300LC,TraesCS4A03G0624600,TraesCS3B03G0565900LC,TraesCS1A03G0233800,TraesCS2D03G1293100,TraesCS2A03G1236500,TraesCS7D03G0892200LC,TraesCS5A03G0351900,TraesCS3A03G0425800LC,TraesCS…
raesCS6D03G0373200LC,TraesCS5A03G1288700LC,TraesCS2B03G1484800,TraesCS5A03G0204500LC,TraesCS2D03G0882100,TraesCS7D03G0666700,TraesCS2D03G0766800,TraesCS6B03G0110200,TraesCS2B03G0828800LC,TraesCS5D03G1060900,TraesCS5B03G0804000,TraesCS3B03G0841600LC,TraesCS5A03G1289000LC,TraesCS2D03G0709800LC,TraesCS3A03G0064600,TraesCS1D03G0459500LC,TraesCS1B03G0097400,TraesCS4D03G0031300,TraesCS6D03G0613000,Trae…
esCS4B03G0851400,TraesCS4B03G0748000LC,TraesCS4A03G0985400,TraesCS1A03G1050000,TraesCS7D03G1202600,TraesCS7A03G0129700,TraesCS5A03G0465500,TraesCS5A03G0050500,TraesCS1D03G0608500,TraesCS5B03G0460900LC,TraesCS3A03G1238500,TraesCS2A03G1160800LC,TraesCS5D03G0715800,TraesCS1D03G0729000,TraesCS3D03G0460300LC,TraesCS5D03G0993900,TraesCS5B03G0344900,TraesCS7B03G0456100LC,TraesCS6A03G0375500,TraesCS3D03G…
GO:0008150	Biological Process	GO:0008152	metabolic process	GO:0019222	regulation of metabolic process	GO:0050790	regulation of catalytic activity	55	TraesCS4B03G0268000,TraesCS2D03G0452800,TraesCS5B03G0343900,TraesCS2D03G0886500,TraesCS2A03G0991000,TraesCS1B03G0661800,TraesCS1B03G0731000,TraesCS7A03G0649900,TraesCS6B03G0817300,TraesCS4A03G0650800,TraesCS5D03G1128200,TraesCS1B03G0165000,TraesCS1A03G0645400,TraesCS5B03G1258500,TraesCS2D03G0929800,TraesCS3D03G1131600,TraesCS2A03G0944900,TraesCS5A03G0353800,TraesCS3A03G1187000,TraesCS6D03G0548300…
GO:0008150	Biological Process	GO:0008152	metabolic process	GO:0019222	regulation of metabolic process	GO:0009889	regulation of biosynthetic process	4291	TraesCS6B03G1009200,TraesCS6A03G0543800LC,TraesCS7A03G0576100,TraesCS4A03G0036900LC,TraesCS3B03G0928300,TraesCS3D03G1007300LC,TraesCS6D03G0074400,TraesCS2A03G0300000,TraesCS5D03G0717700,TraesCS7B03G1269400,TraesCS2B03G1216500,TraesCS4B03G0478600,TraesCS5D03G0903400,TraesCS2D03G0944100,TraesCS7B03G0642300,TraesCS1D03G0001800,TraesCS5D03G0812400,TraesCS4B03G0495700,TraesCS3D03G0853000,TraesCS7B03G0…
017,TraesCS4B03G0513700,TraesCS1B03G0668200,TraesCS7D03G0767200,TraesCS7D03G1305500LC,TraesCS1B03G0439800,TraesCS2A03G0751300LC,TraesCS2D03G0712600,TraesCS1A03G1003900,TraesCS3D03G0664900,TraesCS2A03G0960600,TraesCS1B03G0453100,TraesCS5B03G0202400LC,TraesCS6D03G0674800,TraesCS5B03G0864200,TraesCS2D03G0203700,TraesCS1D03G0360200LC,TraesCS1B03G0218300,TraesCS3A03G0880800,TraesCS6A03G0263300,TraesCS…
G0749200,TraesCS6B03G0101900,TraesCS6D03G0645000,TraesCS6A03G0982300,TraesCS5D03G0438700,TraesCS7B03G0738900,TraesCS1B03G0811300,TraesCS5A03G0769600,TraesCS7D03G1299600,TraesCS7D03G1223800,TraesCS1A03G0875300,TraesCS3B03G0296200,TraesCS2D03G1150300,TraesCS7B03G0347100LC,TraesCS6A03G0383100,TraesCS4A03G0742300,TraesCS1B03G1126300,TraesCS7D03G0470500LC,TraesCS4A03G0022000LC,TraesCS5D03G0075300,Trae…
GO:0008150	Biological Process	GO:0008152	metabolic process	GO:0019222	regulation of metabolic process	GO:0031323	regulation of cellular metabolic process	4381	TraesCS7D03G1210400,TraesCS7B03G0151400,TraesCS4B03G0032600LC,TraesCS3D03G0881100,TraesCS7A03G0623900,TraesCS6A03G0043200,TraesCS5A03G0757800,TraesCS5D03G0320400LC,TraesCS6A03G0042700,TraesCS3A03G0386200LC,TraesCS6A03G0697000,TraesCS5A03G0756100,TraesCS5B03G0525900,TraesCS6D03G0046800,TraesCS2D03G0705000,TraesCS4B03G0870000LC,TraesCS2D03G0590000LC,TraesCS2A03G0908200,TraesCS5B03G1342100,TraesCS1D…
0,TraesCS7A03G1027500,TraesCS7B03G0791700,TraesCS1A03G0903200LC,TraesCS3B03G1106800,TraesCS1D03G0966600,TraesCS5D03G0114800,TraesCS4B03G0807000LC,TraesCS7B03G0200700LC,TraesCS7D03G0019800,TraesCS2D03G0357900LC,TraesCS5A03G0669400,TraesCS5B03G0834900,TraesCS3A03G0807300LC,TraesCS7A03G1288900,TraesCS3B03G1017000,TraesCS4D03G0261500,TraesCS4B03G0643900,TraesCS3B03G1021800,TraesCS5D03G0699100,TraesCS…
G0464300LC,TraesCS2B03G0926400,TraesCS5D03G0546500,TraesCS7B03G0208300,TraesCS2D03G1068900,TraesCS2A03G1263300,TraesCS3D03G0911700,TraesCS1D03G0663600,TraesCS1D03G0237100LC,TraesCSU03G0194900,TraesCS5D03G0564000,TraesCS2B03G0478200,TraesCS1D03G0094400,TraesCS2B03G0932600LC,TraesCS5D03G0723100,TraesCS2A03G0102600,TraesCS6A03G0803900,TraesCS7B03G0623500,TraesCSU03G0261100,TraesCS3B03G0560100,TraesC…
GO:0008150	Biological Process	GO:0008152	metabolic process	GO:0019222	regulation of metabolic process	GO:0009893	positive regulation of metabolic process	32	TraesCS1B03G0439800,TraesCS2D03G0397100,TraesCS5D03G1128200,TraesCS6B03G1159800,TraesCS5B03G1258500,TraesCS1D03G0338300,TraesCS2B03G0505400,TraesCS4B03G0268000,TraesCS5B03G0343900,TraesCS4D03G0540300,TraesCS2A03G0330900,TraesCS5A03G0272500,TraesCS2B03G0725400,TraesCS5A03G0353800,TraesCS4A03G0165600,TraesCS3A03G1187000,TraesCS3D03G1131600,TraesCS5B03G0276300,TraesCS4A03G0878000,TraesCS2D03G0603400…
GO:0008150	Biological Process	GO:0008152	metabolic process	GO:0044238	primary metabolic process	GO:0019538	protein metabolic process	12770	TraesCS7A03G0013500LC,TraesCSU03G0466400LC,TraesCS1B03G1055100,TraesCS5B03G0530100,TraesCS5B03G0002000LC,TraesCS1B03G0682200LC,TraesCS5D03G0844900LC,TraesCS4B03G0898200,TraesCS5D03G0321500,TraesCS4B03G0548400,TraesCS3A03G0019400,TraesCS2B03G0280500,TraesCS6A03G0958500,TraesCS3B03G0825800,TraesCS6A03G0376400,TraesCS3D03G0644300,TraesCS2B03G0157500,TraesCS7A03G0411700,TraesCSU03G0009400LC,TraesCS7D…
G0930200LC,TraesCS7B03G1101600,TraesCS3A03G0222100,TraesCS5D03G0857600,TraesCS7D03G0482200,TraesCSU03G0240800LC,TraesCS7D03G0938000,TraesCS5A03G0490500,TraesCS2B03G1559800,TraesCS3B03G0864200LC,TraesCS6D03G0251400,TraesCS2A03G1171700,TraesCS1B03G0340700,TraesCS7A03G1172300LC,TraesCS3B03G0247200,TraesCS5D03G0326500,TraesCS4B03G0211800,TraesCS1B03G0280300,TraesCS2B03G0899200,TraesCS2D03G0543800LC,T…
,TraesCS2D03G0253200LC,TraesCS7B03G0150900LC,TraesCS3B03G0365400,TraesCS2D03G0991900,TraesCS2A03G1337900,TraesCS7D03G1000100,TraesCS3A03G0135400LC,TraesCS6A03G0899200LC,TraesCS7A03G0408500,TraesCS7D03G1074800LC,TraesCS5D03G1098900LC,TraesCS5B03G0656100,TraesCS2D03G1250500,TraesCS2B03G1170900,TraesCS7D03G1008000LC,TraesCS7D03G0585000,TraesCS7A03G1047900,TraesCS5A03G0177000,TraesCS1B03G0786100LC,Tr…
CS6A03G0491600,TraesCS3D03G0630200LC,TraesCS6D03G0017200,TraesCS2B03G0027900,TraesCS5A03G1093100,TraesCS4A03G1249900LC,TraesCS5A03G0633100,TraesCS2A03G0671000LC,TraesCS6A03G0874200,TraesCS4A03G0128200,TraesCS7D03G0065700,TraesCS3B03G0613700,TraesCS3D03G0307100LC,TraesCS3D03G0319500LC,TraesCS3A03G0186500LC,TraesCS6B03G0130500,TraesCS5B03G0883400LC,TraesCS6B03G0108600,TraesCS3B03G0794400,TraesCS1A0…
SU03G0417200LC,TraesCS4A03G0976800,TraesCS6D03G0366200LC,TraesCS2D03G0674900,TraesCS4D03G0523100LC,TraesCS5B03G0710100LC,TraesCS1B03G1214000LC,TraesCS3B03G0895800,TraesCS3A03G0823700,TraesCS5D03G0853500,TraesCS2A03G0736800,TraesCS6D03G0002300,TraesCS2B03G1040800,TraesCS7D03G0375600,TraesCS6B03G0505800,TraesCS5B03G0415800,TraesCS5B03G1028300LC,TraesCS2D03G1309700,TraesCS1B03G0044400LC,TraesCS6B03G…
03G0794800LC,TraesCS7A03G1047500,TraesCS3B03G0450600LC,TraesCS2D03G0235200LC,TraesCS7A03G0564700,TraesCS7B03G0167000LC,TraesCS2D03G0843400,TraesCS3D03G0124100LC,TraesCS5B03G1069000,TraesCS2D03G0455800,TraesCS7B03G0198500LC,TraesCS2D03G0110200,TraesCS7B03G0352500,TraesCS2B03G1334900LC,TraesCS7B03G1142000,TraesCS4B03G0350800LC,TraesCS6B03G0127300,TraesCS4D03G0052500LC,TraesCS5D03G0254100LC,TraesCS7…
CS2A03G1177600,TraesCSU03G0398100,TraesCS2B03G1348600LC,TraesCS2B03G0182100,TraesCS1B03G0945100,TraesCS2B03G0383400,TraesCS7D03G1242900,TraesCS2B03G0419300,TraesCS4D03G0174300,TraesCS6A03G0331700,TraesCS6D03G0397100,TraesCS2D03G0061700,TraesCS1D03G0573700,TraesCS5B03G1120700,TraesCS6D03G0511900,TraesCS6B03G1046500,TraesCS2A03G0259700,TraesCS4A03G0024800LC,TraesCS7D03G0963900,TraesCS3D03G0679700,T…
LC,TraesCS4B03G0133100,TraesCS1A03G0482300,TraesCS6B03G1181100,TraesCS2A03G0054600LC,TraesCS5D03G1227200,TraesCS5A03G0637900,TraesCS5A03G0807500,TraesCS7A03G1167600,TraesCS7A03G0539500,TraesCS7A03G0589300,TraesCS2D03G1084700,TraesCS5D03G1170700,TraesCS1D03G0127800,TraesCS5D03G1016400,novel.6097,TraesCS1D03G0029600LC,TraesCS2D03G0058900LC,TraesCS1B03G0851900,TraesCS7A03G0598700LC,TraesCS6A03G08771…
GO:0008150	Biological Process	GO:0008152	metabolic process	GO:0044238	primary metabolic process	GO:0005975	carbohydrate metabolic process	1006	TraesCS3D03G0847400,TraesCS2D03G0972300,TraesCS3D03G0846000,TraesCS2B03G0452100,TraesCS5D03G0599600,TraesCS5A03G0313700LC,TraesCS7A03G1036700,TraesCS5D03G0043200,novel.11639,TraesCS7D03G0746500,TraesCS2A03G1033600,TraesCS2D03G0455300,TraesCS1D03G0804800,TraesCS7B03G0248000,TraesCS6D03G0303700,TraesCS2A03G0559600,TraesCS5D03G0303800,TraesCS3B03G0800300,TraesCS1D03G0146000LC,TraesCS3B03G1335100,Tra…
GO:0008150	Biological Process	GO:0008152	metabolic process	GO:0044238	primary metabolic process	GO:0006520	cellular amino acid metabolic process	569	TraesCS6D03G0136200,TraesCS3A03G0643000LC,TraesCS1B03G1225300LC,TraesCS6A03G0620700,TraesCS2B03G1261600LC,TraesCS5A03G1040100LC,TraesCS5D03G0984700,TraesCS1A03G1042600LC,TraesCS2A03G1084800,TraesCS1A03G0260200,TraesCS5B03G0112300,TraesCS5A03G1225100,TraesCS1A03G0924600,TraesCS6D03G0364800,TraesCS5A03G0859100,TraesCS6B03G0900500,TraesCS6A03G0782800,TraesCS3D03G0616600,TraesCS6A03G0156800,TraesCS6D…
GO:0008150	Biological Process	GO:0008152	metabolic process	GO:0044238	primary metabolic process	GO:0006139	nucleobase-containing compound metabolic process	10003	TraesCS2D03G1151400,TraesCS3A03G0788700,TraesCS7A03G1179100,TraesCS2D03G1070400,TraesCS3B03G0449300LC,TraesCS4D03G0514100,TraesCSU03G0544800LC,TraesCS3B03G0090100,TraesCS2A03G0074800LC,TraesCS2D03G0960200,TraesCS1A03G0650400,TraesCS3A03G0982600,TraesCS1B03G0754700LC,TraesCS5B03G0982900LC,TraesCS2A03G0518400LC,TraesCS1A03G0885800LC,TraesCS3B03G0670800LC,TraesCS4A03G1076400LC,TraesCS3D03G0881400LC,…
D03G0661600,TraesCS2A03G0323900,TraesCS5D03G0790600,TraesCSU03G0217800LC,TraesCS7B03G1046000LC,TraesCS5B03G1245100,TraesCS2A03G0555500LC,TraesCS5B03G1210400,TraesCS2D03G0821200LC,TraesCS4B03G0250700,TraesCS1D03G0876900,TraesCS5A03G1116200LC,TraesCS5A03G0411600,TraesCS5A03G1054900LC,TraesCS6D03G0141300LC,TraesCS2D03G0931200LC,TraesCS1D03G0329600LC,TraesCS7B03G1190600,TraesCS3A03G0964400,TraesCS7A0…
,TraesCS7A03G0950000LC,TraesCS7D03G0354700,TraesCS2D03G1268800,TraesCS4A03G0560200LC,TraesCS1A03G0501200,TraesCS4D03G0623600,TraesCS2A03G0442900LC,TraesCS4B03G0120000,TraesCS2A03G1294000,TraesCS2D03G0620400LC,TraesCS4A03G0577800LC,TraesCS3D03G0885300,TraesCS3D03G0842200,TraesCS2A03G0045100,TraesCS3B03G0785500LC,TraesCS5B03G0448700,TraesCS5A03G0036800,TraesCS4B03G0199500,TraesCS5D03G0980300LC,Trae…
esCS3A03G1014000LC,TraesCS1B03G0335000LC,TraesCS1B03G0560500LC,TraesCS1D03G0876700,TraesCS7B03G0224600LC,TraesCS1A03G0030300LC,TraesCS2B03G0876300LC,TraesCS6A03G0514200LC,TraesCS3D03G0225700,TraesCS1B03G0761800,TraesCS1A03G0005600,TraesCS7A03G0662200LC,TraesCS7B03G0002600,TraesCS7B03G0492200LC,TraesCS1D03G0224200LC,TraesCS5B03G1051600LC,TraesCS7A03G1003400,TraesCS3D03G0412800LC,TraesCS6D03G024590…
sCS2A03G1293400,TraesCS2D03G0509400,TraesCS4B03G0697900,TraesCSU03G0006100LC,TraesCS6B03G0329300LC,TraesCS3D03G0418800LC,TraesCS7A03G0198300LC,TraesCS1B03G0351100,TraesCS6B03G0603500LC,TraesCS6B03G0772600LC,TraesCS7B03G0200000LC,TraesCS3B03G0468400,TraesCS3D03G0748500LC,TraesCS4A03G0311500,TraesCS5A03G0600500,TraesCS2B03G1363800,TraesCS1A03G0446400LC,TraesCS6D03G0625200,TraesCS5B03G0313800,TraesC…
0072900,TraesCS2A03G1261000,TraesCS3A03G0880800,TraesCS3D03G0372100,TraesCS1D03G0360200LC,TraesCS3B03G0237400LC,TraesCS5D03G0952800,TraesCS6D03G0490600LC,TraesCS6B03G0623100LC,TraesCS6D03G0651200,TraesCS7B03G1165400LC,TraesCS1B03G0714100LC,TraesCS2A03G0271000,TraesCS7B03G1038500LC,TraesCS2D03G0767200,TraesCS1D03G0966600,TraesCS6A03G0540800LC,TraesCS3B03G1106800,TraesCS3A03G0679900LC,TraesCS7B03G0…
819100,TraesCS6D03G0375300LC,TraesCS1B03G0456400LC,TraesCS2D03G0683500,TraesCS5A03G1014700,TraesCS4B03G0393900LC,TraesCS4D03G0536100LC,TraesCS5A03G0987900,TraesCS7B03G0417800LC,TraesCS5B03G0239000LC,TraesCS6D03G0234600,TraesCS3D03G0364300LC,TraesCS4B03G0162200,TraesCS7B03G0674700,TraesCS1B03G0419800LC,TraesCS1A03G0799600,TraesCS2B03G1149200LC,TraesCS6B03G0697500LC,TraesCS7D03G0470300,TraesCS4A03G…
GO:0008150	Biological Process	GO:0008152	metabolic process	GO:0044238	primary metabolic process	GO:0080090	regulation of primary metabolic process	4353	TraesCS2A03G0933900,TraesCS6D03G0688200,TraesCS6A03G0721200,TraesCS7A03G0425800,TraesCS1A03G0107400,TraesCS5D03G0717800,TraesCS2D03G0527800LC,TraesCS3B03G0563100LC,TraesCS5D03G0698700,TraesCS6A03G0987900,TraesCS1D03G0575300LC,TraesCS4A03G0624600,TraesCS3B03G0565900LC,TraesCS1A03G0233800,TraesCS2D03G1293100,TraesCS2A03G1236500,TraesCS7D03G0892200LC,TraesCS5A03G0351900,TraesCS3A03G0425800LC,TraesCS…
raesCS6D03G0373200LC,TraesCS5A03G1288700LC,TraesCS2B03G1484800,TraesCS5A03G0204500LC,TraesCS2D03G0882100,TraesCS7D03G0666700,TraesCS2D03G0766800,TraesCS6B03G0110200,TraesCS2B03G0828800LC,TraesCS5D03G1060900,TraesCS5B03G0804000,TraesCS3B03G0841600LC,TraesCS5A03G1289000LC,TraesCS2D03G0709800LC,TraesCS3A03G0064600,TraesCS1D03G0459500LC,TraesCS1B03G0097400,TraesCS4D03G0031300,TraesCS6D03G0613000,Trae…
esCS4B03G0851400,TraesCS4B03G0748000LC,TraesCS4A03G0985400,TraesCS1A03G1050000,TraesCS7D03G1202600,TraesCS7A03G0129700,TraesCS5A03G0465500,TraesCS5A03G0050500,TraesCS1D03G0608500,TraesCS5B03G0460900LC,TraesCS3A03G1238500,TraesCS2A03G1160800LC,TraesCS5D03G0715800,TraesCS1D03G0729000,TraesCS3D03G0460300LC,TraesCS5D03G0993900,TraesCS5B03G0344900,TraesCS7B03G0456100LC,TraesCS6A03G0375500,TraesCS3D03G…
GO:0008150	Biological Process	GO:0008152	metabolic process	GO:0044238	primary metabolic process	GO:0006629	lipid metabolic process	900	TraesCS4A03G0773100,TraesCS5D03G0012000,TraesCS1B03G1191600LC,TraesCS5D03G1035200,TraesCS6B03G0321400LC,TraesCS7A03G0028800,TraesCS7A03G0089800LC,TraesCS5D03G0713800LC,TraesCS6A03G0542000,TraesCS5A03G0981200,TraesCS3D03G0657600LC,TraesCS3B03G0056000,TraesCS1B03G0495300,TraesCSU03G0015200LC,TraesCS4A03G0443300LC,TraesCS2D03G0145500LC,TraesCS5D03G0713900,TraesCS6D03G0655900,TraesCS7A03G0255400,Trae…
GO:0008150	Biological Process	GO:0008152	metabolic process	GO:0006807	nitrogen compound metabolic process	GO:0071941	nitrogen cycle metabolic process	23	TraesCS6A03G0842800,TraesCS6B03G1005400,TraesCS6D03G0042700,TraesCS6B03G1005500LC,TraesCS7D03G0169500,TraesCS5D03G1090300,TraesCS6B03G0056300LC,TraesCS6B03G0056200,TraesCS4B03G0202400,TraesCS4D03G0169200,TraesCS5B03G1207600,TraesCS6D03G0715100LC,TraesCS7A03G0183600LC,TraesCS7A03G0600100,TraesCS4A03G0603600,TraesCS6A03G0842900LC,TraesCS4A03G0933200,TraesCS5A03G1137200,TraesCS7D03G0588900,TraesCS6D…
GO:0008150	Biological Process	GO:0008152	metabolic process	GO:0006807	nitrogen compound metabolic process	GO:2001057	reactive nitrogen species metabolic process	20	TraesCS7D03G0588900,TraesCS6D03G0714900,TraesCS7A03G0183500,TraesCS7B03G0428900,TraesCS6A03G0038200,TraesCS7A03G0183600LC,TraesCS4A03G0603600,TraesCS7A03G0600100,TraesCS6A03G0842900LC,TraesCS4A03G0933200,TraesCS6B03G0056300LC,TraesCS6B03G0056200,TraesCS4B03G0202400,TraesCS4D03G0169200,TraesCS6D03G0715100LC,TraesCS6A03G0842800,TraesCS6B03G1005400,TraesCS6B03G1005500LC,TraesCS6D03G0042700,TraesCS7D…
GO:0008150	Biological Process	GO:0008152	metabolic process	GO:0006807	nitrogen compound metabolic process	GO:0051172	negative regulation of nitrogen compound metabolic process	153	TraesCS2A03G0149900LC,TraesCS3A03G1197700LC,TraesCS5D03G0219400,TraesCS7A03G0104100,TraesCS1B03G1029700,TraesCS1B03G0706200,TraesCS2A03G1170400,TraesCS1B03G0798600,TraesCS5B03G0384800,TraesCS2D03G1293100,TraesCS3A03G1030700LC,TraesCS7A03G0155300,TraesCS2B03G0372800LC,TraesCS3A03G1196700LC,TraesCS5B03G0381300LC,TraesCS5D03G1204800,TraesCS1B03G0319900,TraesCS7A03G0110900LC,TraesCS3A03G0790000,Traes…
GO:0008150	Biological Process	GO:0008152	metabolic process	GO:0006807	nitrogen compound metabolic process	GO:0097164	ammonium ion metabolic process	15	TraesCS2B03G0958900,TraesCS2B03G0899700,TraesCS6D03G0505200,TraesCS2D03G0755300,TraesCS5A03G0568100,TraesCS6B03G0732500LC,TraesCS5D03G0468800,TraesCS2A03G0813400,TraesCS2A03G0869700,TraesCS2D03G0807600,TraesCS6A03G0601600,TraesCS5D03G0534100,TraesCS5A03G0499200,TraesCS6B03G0732400,TraesCS5B03G0579900
GO:0008150	Biological Process	GO:0008152	metabolic process	GO:0006807	nitrogen compound metabolic process	GO:1901564	organonitrogen compound metabolic process	5019	TraesCS1B03G0063100,TraesCS1D03G0503400LC,TraesCS7D03G0546600,TraesCS5A03G0797300,TraesCS2A03G1051300,TraesCS4A03G0037000,TraesCS3D03G0567000,TraesCS2A03G0066300,TraesCS5D03G0507900LC,TraesCS1D03G0874100,TraesCS7B03G1348100LC,TraesCS5B03G0941800LC,TraesCS3A03G0879800,TraesCS4A03G1149500,TraesCS3D03G0533200,TraesCS7A03G0635300,TraesCS2D03G1024700,TraesCS4A03G0032100,TraesCS6A03G0348200,TraesCS7D03…
0,TraesCS5A03G1119600,TraesCS7D03G0581100,TraesCS7A03G0451200,TraesCS4A03G1142400LC,TraesCS2A03G0308400LC,TraesCS3D03G1108700,TraesCS3A03G0399400,TraesCS3A03G1226500,TraesCS1A03G0628100,TraesCS6B03G0752200,TraesCS2B03G0814800,TraesCS7A03G0363500LC,TraesCS3A03G0374300,TraesCS4A03G0218800,TraesCS7D03G1093400,TraesCS2A03G0224200,TraesCS3B03G0070800,TraesCS1D03G0074600,TraesCS4A03G0083200,TraesCS2A03…
0116200,TraesCS2A03G1160500,TraesCS7B03G1186300LC,TraesCS6D03G0625500,TraesCS5A03G1288900LC,TraesCS2B03G0704600,TraesCS4B03G0902500,TraesCS3D03G0910900LC,TraesCS3D03G1200400LC,TraesCS5A03G1069200,TraesCS5D03G0263100,TraesCS1D03G0745400,TraesCS6A03G0860200,TraesCS3A03G0361100,TraesCS1B03G0016000,TraesCS1A03G0529300,TraesCS3D03G1054000LC,TraesCS1D03G0366600,TraesCS5A03G1277700LC,TraesCS5D03G0017700…
15300,TraesCS5B03G0210900LC,TraesCS3D03G0745500,TraesCS6B03G0980600,TraesCS6D03G0283200LC,TraesCS5D03G1069200,TraesCS1A03G0719200,TraesCS2A03G0716000LC,TraesCS3B03G0295300LC,TraesCS2D03G0491700LC,novel.12986,TraesCS1D03G0949200,TraesCS7D03G0659300,TraesCS6B03G0281100LC,TraesCS3A03G0663800,TraesCS5B03G0438900LC,TraesCS5B03G0988500,TraesCS4D03G0219900,TraesCS4D03G0131800,TraesCS6D03G0311200,TraesCS…
GO:0008150	Biological Process	GO:0008152	metabolic process	GO:0006807	nitrogen compound metabolic process	GO:0051171	regulation of nitrogen compound metabolic process	4303	TraesCS6A03G0036500,TraesCS7B03G0695000,TraesCS6D03G0837400,TraesCS1B03G0765800,TraesCS6B03G0813300,TraesCS7A03G1273000LC,TraesCS5B03G0790400,TraesCS4D03G0196000,TraesCS2B03G0962200LC,TraesCS5A03G0223200,TraesCS6D03G0041400,TraesCS1B03G1186400,TraesCS3D03G0470200LC,TraesCS2A03G1371300LC,TraesCS7D03G0891000LC,TraesCS1A03G0671200,TraesCS3D03G0655500LC,TraesCS1D03G0797500,TraesCS4D03G0573500,TraesCS…
3B03G0791800LC,TraesCS2A03G0994800,TraesCS7A03G0240100,TraesCS7B03G1268800,TraesCS3D03G0877900,TraesCS5B03G0966100,TraesCS3A03G1142600,TraesCS7A03G1152300,TraesCS6B03G0060500,TraesCS2A03G1084900,TraesCS6D03G0469400,TraesCS2B03G1339000,TraesCS7A03G0645800LC,TraesCS5D03G1069300,TraesCS3A03G0367400,TraesCS7A03G0488300,TraesCS7D03G0800700LC,TraesCS4B03G0844300,TraesCS2D03G0213300,TraesCS6A03G0147700,…
6400,TraesCS6D03G0826400LC,TraesCS2A03G0379400,TraesCS2A03G0921500,TraesCS7D03G1138600LC,TraesCS4D03G0043800LC,TraesCS1B03G1184900,TraesCS4D03G0435800,TraesCS2A03G0326800LC,TraesCS1B03G1183100,novel.6134,TraesCS5A03G0054600,TraesCS5B03G0312300LC,TraesCS3A03G0948900,TraesCS1D03G0514000LC,TraesCS1A03G0565400LC,TraesCS4D03G0095200,TraesCS4A03G0671200,TraesCS3A03G1027200,TraesCS4D03G0428300,TraesCS5A…
GO:0008150	Biological Process	GO:0008152	metabolic process	GO:0006807	nitrogen compound metabolic process	GO:0051173	positive regulation of nitrogen compound metabolic process	17	TraesCS2D03G0397100,TraesCS2A03G0645200,TraesCS1B03G0439800,TraesCS2A03G0379400,TraesCS6B03G1159800,TraesCS4B03G0609300,TraesCS5D03G0272800,TraesCS1A03G0370000,TraesCS1D03G0338300,TraesCS2B03G0505400,TraesCS6D03G0826400LC,TraesCS4D03G0540300,TraesCS5A03G0272500,TraesCS2B03G0725400,TraesCS4A03G0165600,TraesCS5B03G0276300,TraesCS2D03G0603400
GO:0008150	Biological Process	GO:0008152	metabolic process	GO:0006807	nitrogen compound metabolic process	GO:0034641	cellular nitrogen compound metabolic process	12905	TraesCS5D03G0022800LC,TraesCS1B03G0139300LC,TraesCS5A03G0427000,TraesCS7D03G0577500,TraesCS1D03G1000000LC,TraesCS1A03G0967300LC,TraesCS3B03G1498400,TraesCS1B03G1157000,TraesCS3B03G1497900LC,TraesCS7A03G0704600LC,TraesCS2B03G1256100,TraesCS5D03G1001700,TraesCS2B03G0026800,TraesCS6B03G0878300,TraesCS4A03G0386100LC,TraesCS1A03G0850900,TraesCS1B03G0233900LC,TraesCS2B03G0565000LC,TraesCS5D03G0195500,T…
esCS2D03G0693700LC,TraesCS2D03G0590000LC,TraesCS5B03G0525900,TraesCS5A03G0756100,TraesCS1D03G0464300LC,TraesCS2D03G0705000,TraesCS1B03G0150000LC,TraesCS1B03G1269600LC,TraesCS3A03G0386200LC,TraesCS2D03G0855100LC,TraesCS5A03G0768900,TraesCS1D03G0158600LC,TraesCS3A03G0920100,TraesCS4B03G0450500LC,TraesCS1B03G0941200LC,TraesCS7A03G0449000,TraesCS4D03G0128000LC,TraesCS4D03G0498000,TraesCS5A03G0756500,…
5D03G0718800,TraesCS6B03G0670700LC,TraesCS4B03G0768800LC,TraesCS5B03G1168200,TraesCS6A03G0855100LC,TraesCS5B03G0849200LC,TraesCS7B03G1124800,TraesCS4A03G0695900,TraesCS6D03G0796100,TraesCS3B03G0450400LC,TraesCS2D03G0490100LC,TraesCS7A03G1072200,TraesCS7A03G1300000,TraesCS4D03G0272100LC,TraesCS2B03G0851000LC,TraesCS4D03G0668500LC,TraesCS1A03G0926300,TraesCS3A03G0657200,TraesCS6D03G0043000,TraesCS6…
03G0531300LC,TraesCS5B03G0596900,TraesCS2B03G0800600,TraesCS7D03G1162400LC,TraesCS5D03G1172300,TraesCS7D03G0812200,TraesCS2D03G0577000LC,TraesCS5A03G0397500,TraesCS1B03G0683400LC,TraesCS3D03G0558700,TraesCS2B03G0168800,TraesCS1B03G1114400,TraesCS5A03G0696200LC,TraesCS2B03G1431800,TraesCS1B03G0274800,TraesCS6B03G0703800LC,TraesCS4D03G0120300LC,TraesCS6A03G0808700LC,TraesCS1D03G0545500,TraesCS4A03G…
0LC,TraesCS6B03G0181200,TraesCS1A03G0898900,TraesCS6D03G0362000LC,TraesCS2B03G0504200LC,TraesCS2A03G0481400,TraesCS1B03G1172400,TraesCS3B03G0971800,TraesCS4A03G0724900LC,TraesCS2D03G1332000,TraesCS5D03G0756300LC,TraesCS2D03G1179300,TraesCS4A03G1148800LC,TraesCS4B03G0436200LC,TraesCS7D03G0567600LC,TraesCS4B03G0716400LC,TraesCS2D03G1339400LC,TraesCS3B03G0147000,TraesCS3B03G0279500LC,TraesCS6A03G094…
A03G0489400,TraesCS3A03G0196200,TraesCS4A03G0481400LC,TraesCS5D03G0514000,TraesCSU03G0524600LC,TraesCS6B03G1030400,TraesCS1D03G0445400,TraesCS5A03G0728000,TraesCS1A03G0350200LC,TraesCS2B03G0259400LC,TraesCS4D03G0355000LC,TraesCS6D03G0402000LC,TraesCS2A03G1358800,TraesCS7B03G0047200LC,TraesCS1D03G0496400LC,TraesCS2A03G0797600LC,TraesCS4A03G0151000LC,TraesCS4B03G0368800LC,TraesCS1A03G0635400LC,Trae…
3D03G0355400LC,TraesCSU03G0100800LC,TraesCS4A03G0545300,TraesCS5D03G1037200LC,TraesCS1A03G0345800LC,TraesCS7A03G0691900LC,TraesCS2B03G1312700LC,TraesCS6A03G0293100,TraesCS3A03G0348000,TraesCS5B03G0562300LC,TraesCS6D03G0436500LC,TraesCS6D03G0396700,TraesCSU03G0188400LC,TraesCS1B03G0528600,TraesCS3B03G0792400,TraesCS2D03G0232700,TraesCS2D03G0432900LC,TraesCSU03G0226800LC,TraesCS1D03G0784700LC,Traes…
676800,TraesCS5B03G0893300,TraesCS3D03G1073600,TraesCS6D03G0754800LC,TraesCS6A03G0689300LC,TraesCS2D03G0620700,TraesCS5B03G0622800,TraesCS5B03G0797800,TraesCS5A03G0453200LC,TraesCS1B03G1056200,TraesCS3B03G0745100,TraesCS1D03G0905700LC,TraesCS6A03G0407100,TraesCS4D03G0435100,TraesCS3B03G0473700LC,TraesCS5D03G0015800LC,TraesCS2B03G0925400LC,TraesCS3B03G0918600,TraesCS5D03G1189100,TraesCS3D03G102660…
40100LC,TraesCS4D03G0367100LC,TraesCS5D03G1128500,TraesCS4D03G0058000,TraesCS3D03G0654800,TraesCS6A03G0549800LC,TraesCS7B03G1120000LC,TraesCS1B03G1061200,TraesCS2D03G0542700,TraesCS6B03G0216300LC,TraesCS5A03G0397700,TraesCS7B03G0421400LC,TraesCS2D03G0570400,TraesCS4D03G0832200,TraesCS7B03G0373600,TraesCS6D03G0632000LC,TraesCS1A03G0005300LC,TraesCS6D03G0423000,TraesCS2D03G0623400LC,TraesCS4A03G065…
GO:0008150	Biological Process	GO:0008152	metabolic process	GO:0032259	methylation	GO:0043414	macromolecule methylation	122	TraesCS2A03G1121500,TraesCS2A03G0532900,TraesCS6A03G0730900,TraesCS2D03G0240600,TraesCS7A03G0950000LC,TraesCS1B03G1245200,TraesCS4B03G0146300,TraesCS1D03G0587400,TraesCS1B03G0715300LC,TraesCS4D03G0123300,TraesCS3A03G1026200,TraesCS2A03G0010100,TraesCS1A03G0765100,TraesCS1B03G0874300,TraesCS3D03G0038000,TraesCS3D03G0991300,TraesCS2B03G1042400,TraesCS1A03G0626400,TraesCS7B03G0794100,TraesCS6D03G021…
GO:0008150	Biological Process	GO:0008152	metabolic process	GO:0009058	biosynthetic process	GO:0009891	positive regulation of biosynthetic process	17	TraesCS2B03G0725400,TraesCS5A03G0272500,TraesCS2D03G0603400,TraesCS5B03G0276300,TraesCS4A03G0165600,TraesCS1A03G0370000,TraesCS5D03G0272800,TraesCS4B03G0609300,TraesCS6B03G1159800,TraesCS2A03G0379400,TraesCS1B03G0439800,TraesCS2D03G0397100,TraesCS2A03G0645200,TraesCS4D03G0540300,TraesCS6D03G0826400LC,TraesCS1D03G0338300,TraesCS2B03G0505400
GO:0008150	Biological Process	GO:0008152	metabolic process	GO:0009058	biosynthetic process	GO:0009890	negative regulation of biosynthetic process	153	TraesCS4B03G0140600LC,TraesCS2B03G0327300,TraesCS1D03G0580600,TraesCS5D03G1071600,TraesCS3B03G1227300LC,TraesCS2D03G0776200,TraesCS3B03G1524500LC,TraesCS3D03G0243200LC,TraesCS3D03G0878800LC,TraesCS2B03G0006500,TraesCS1B03G0706100,TraesCS2B03G1268300,TraesCS6D03G0237100,TraesCS2A03G0183900,TraesCS5B03G1188400,TraesCS2D03G1122800LC,TraesCS7D03G0143200,TraesCS2B03G1256100,TraesCS5A03G0095000,TraesCS…
GO:0008150	Biological Process	GO:0008152	metabolic process	GO:0009058	biosynthetic process	GO:0044711	single-organism biosynthetic process	1898	TraesCS7A03G0178400LC,TraesCS2A03G0447100,TraesCS4D03G0578600,TraesCS1B03G1029300,TraesCS6B03G0666800,TraesCS7B03G0014800,TraesCS6D03G0175900,TraesCS4B03G0538100,TraesCS7B03G0013900,TraesCS1A03G0095400,TraesCS1B03G1187400,TraesCS2D03G0541100,TraesCS7D03G1213600LC,TraesCS5D03G1015550LC,TraesCS7D03G0660000LC,TraesCS3B03G1042200,TraesCS6A03G0964200,TraesCS6D03G0054100LC,TraesCS6B03G0007000,TraesCS3A…
sCS6D03G0146300,TraesCS1B03G0661000,TraesCS3B03G0828300,TraesCS3B03G0696100,TraesCS6A03G0731700,TraesCS1A03G1005700,TraesCS5B03G1259800,TraesCS7B03G1211000,TraesCS1A03G0889500,TraesCS4A03G0385200,TraesCS4A03G0226300LC,TraesCSU03G0524100LC,TraesCS1D03G0318600LC,TraesCS4D03G0344700,TraesCS1B03G0364000LC,TraesCS7A03G0456300,TraesCS6A03G0675700LC,TraesCS5D03G0099300LC,TraesCS4B03G0971100,TraesCS2D03G…
GO:0008150	Biological Process	GO:0008152	metabolic process	GO:0009058	biosynthetic process	GO:1901576	organic substance biosynthetic process	9628	TraesCS5B03G0833300,TraesCS5D03G1002400LC,TraesCS6D03G0563700,TraesCSU03G0210900LC,TraesCS1D03G0911100,TraesCS3D03G0847400,TraesCS5D03G0688700,TraesCS4B03G0714400,TraesCS1D03G0945400,TraesCS1A03G0533300,TraesCS2D03G1256100,TraesCS3A03G1008200LC,TraesCS6D03G0152700,TraesCS7D03G0081000,TraesCS3D03G0583800,TraesCS3D03G0778300,TraesCS5B03G0793600LC,TraesCS4A03G0059100,TraesCS2A03G0644100,TraesCS5A03G…
,TraesCS5D03G0461500,TraesCS1A03G0380400LC,TraesCS7B03G0439100,TraesCS5A03G0116900,TraesCS4A03G0186800,TraesCS4B03G0851200,TraesCS2A03G0332800,TraesCS6A03G0350400,TraesCS4D03G0345700LC,TraesCS1D03G0784600,TraesCS5B03G0013800LC,TraesCS5B03G1195800LC,TraesCS2B03G1439500,TraesCS2B03G0119400,TraesCS1B03G0374000,TraesCS6A03G0040400LC,TraesCS4B03G0978600,TraesCS3D03G0444800,TraesCS1B03G0576400LC,TraesC…
sCS1A03G0213900LC,TraesCS5A03G1105300,TraesCS6D03G0243500,TraesCS7D03G0210800,TraesCS4A03G0160800,TraesCS3B03G0047600,TraesCS2D03G0061000,TraesCS1A03G0290300,TraesCS3A03G0855400LC,TraesCS1D03G0718900,TraesCS6A03G0969200,TraesCS3B03G0611000LC,TraesCS6D03G0466200LC,TraesCS3A03G1258500,TraesCS1B03G1201800,TraesCS6D03G0853300LC,TraesCS1B03G0493300,TraesCS6A03G0177000,TraesCS4A03G0985500,TraesCS2A03G0…
279200LC,TraesCS6B03G0181200,TraesCS2B03G1175700LC,TraesCS3D03G0293100LC,TraesCS7A03G0045600,novel.11987,TraesCS3B03G0708400,TraesCS7B03G0952400,TraesCS3B03G0147000,TraesCS3B03G0279500LC,TraesCS2D03G1339400LC,TraesCS7D03G0567600LC,TraesCS5D03G0756300LC,TraesCS2D03G1179300,TraesCS2D03G1332000,TraesCS3B03G0971800,TraesCS1B03G1172400,TraesCS1B03G0103700,TraesCS6D03G0362000LC,TraesCS5A03G0981200,Trae…
03G1087300,TraesCS4D03G0013700,TraesCS3B03G0756900,TraesCS3B03G0735500,TraesCS7B03G0302200LC,TraesCS4D03G0803900,TraesCS6B03G0223100,TraesCS3D03G1103600LC,TraesCS3A03G0360900LC,TraesCS7A03G0794900,TraesCS5B03G0550100,TraesCS4A03G0046100,TraesCS3B03G0998800,TraesCS6A03G0353400,TraesCS7D03G0275400,TraesCS5B03G0310500,TraesCS4A03G0218500,TraesCS3D03G0392500,TraesCS2B03G0630300,TraesCS5A03G0946300,Tr…
04700,TraesCS5B03G1148100,TraesCS7B03G0376800,TraesCS2D03G0789700,TraesCS6B03G1027700,TraesCS5A03G0487000,novel.11654,TraesCS7A03G0870200,TraesCS1B03G0015600,TraesCS3D03G0212700LC,TraesCS7A03G0728400,TraesCS7A03G0536200,TraesCS2B03G0912500,TraesCS2B03G1303800,TraesCS1B03G0355800,TraesCS5B03G0648200,TraesCSU03G0307600LC,TraesCS1B03G0121500,TraesCS7A03G0436600,TraesCS1D03G0809400,TraesCS2D03G035230…
00,TraesCS2A03G0214800,TraesCS7D03G0559300,TraesCS1B03G0335000LC,TraesCS5D03G0249000LC,TraesCS3A03G1014000LC,TraesCS1D03G0876700,TraesCS5B03G1024400LC,TraesCS5D03G0960000,TraesCS1B03G0761800,TraesCS1A03G0005600,TraesCS7B03G1164100,TraesCS3D03G0225700,TraesCS7B03G0499900LC,novel.14750,novel.13357,TraesCS3B03G0434500,TraesCS3D03G0360400LC,TraesCS2B03G1047900LC,TraesCS4B03G0304700,TraesCS6D03G013190…
GO:0008150	Biological Process	GO:0008152	metabolic process	GO:0009058	biosynthetic process	GO:0044249	cellular biosynthetic process	9569	TraesCS7D03G0066200,TraesCS2A03G0605900LC,TraesCS6A03G0177000,TraesCS4A03G0985500,TraesCS1B03G0493300,TraesCS2A03G0905100LC,TraesCS1B03G0966700,TraesCS1D03G0427100,TraesCS6D03G0322600,TraesCS2A03G0207000,TraesCS3B03G0450500LC,TraesCS1B03G0119200,TraesCS5D03G0330600,TraesCS6D03G0545300,TraesCS6B03G0056800,TraesCS5D03G0013900LC,TraesCS3D03G1157300LC,TraesCS3D03G0755300,TraesCS1A03G0933300LC,TraesCS…
S6B03G0592100,TraesCS7B03G1139600,TraesCS6B03G0760600,TraesCS6A03G0937800,TraesCS6A03G0098800LC,TraesCS3A03G0690300,TraesCS5A03G1033500,TraesCS5A03G1225100,TraesCS6B03G0631200LC,TraesCS3A03G1140500LC,TraesCS1A03G0854100,TraesCS3B03G0832600,TraesCS5A03G0275800LC,TraesCS7D03G1033600,TraesCS2B03G0047400,TraesCS4B03G0152700,TraesCS6D03G0505700,TraesCS6D03G0136200,TraesCS3A03G0889900LC,TraesCS7B03G067…
TraesCS3A03G1097200,TraesCS6D03G0823900LC,TraesCS3A03G0632400,TraesCS7B03G0892700,TraesCS4D03G0072900LC,TraesCS6A03G0297000,TraesCS4A03G0621900LC,TraesCS6B03G0944500,TraesCS3A03G1055300LC,TraesCS3B03G0506300,TraesCS4B03G0201800,TraesCS3D03G0544700,TraesCS1A03G0934400LC,TraesCS1A03G0422500,TraesCS3A03G0252800,TraesCS2D03G0603400,TraesCS3B03G0375900,TraesCS7A03G1000300,TraesCS5A03G0758600,TraesCS5A…
0311000LC,TraesCS6B03G0944600LC,TraesCS2D03G1179100LC,TraesCSU03G0164800LC,TraesCS4D03G0709700,TraesCS2B03G1331400LC,TraesCS2B03G1068900,TraesCS7B03G0191000,TraesCS5B03G0878400,TraesCS5B03G1148100,TraesCS7A03G0304700,TraesCS3B03G0183400,TraesCS1B03G0015600,novel.11654,TraesCS7A03G0870200,TraesCS5A03G0487000,TraesCS2D03G0789700,TraesCS6B03G1027700,TraesCS7B03G0376800,TraesCS1B03G0355800,TraesCS2B0…
D03G0323100,TraesCS3A03G1055000LC,TraesCS6A03G0696200,TraesCS7D03G1202600,TraesCS3B03G1059600LC,TraesCS5A03G0465500,TraesCS7A03G0991400,TraesCS7D03G0731400,TraesCS7B03G1066200,TraesCS1B03G0107600,TraesCS1A03G0967300LC,TraesCS3B03G1497900LC,TraesCS1B03G1157000,TraesCS3B03G1498400,TraesCS7A03G0704600LC,TraesCS2B03G1256100,TraesCS5D03G1001700,TraesCS7A03G0256000,TraesCS5D03G0022800LC,TraesCS5A03G042…
700LC,TraesCS1B03G0162800LC,TraesCS3A03G0530000LC,TraesCS7D03G0076800,TraesCS5A03G1207700LC,TraesCS7D03G0279200LC,TraesCS4A03G0414600LC,TraesCS7B03G0132300,TraesCS3B03G1445600,TraesCS7B03G0127800LC,TraesCS3B03G1429200,TraesCS4B03G0209400LC,TraesCS7B03G0981600,TraesCS6A03G0279700,TraesCS6D03G0684000,TraesCS4D03G0251000,TraesCS7A03G0725400,TraesCS1D03G0804800,TraesCS4D03G0380100LC,TraesCS6D03G06480…
GO:0008150	Biological Process	GO:0008152	metabolic process	GO:0009058	biosynthetic process	GO:0009889	regulation of biosynthetic process	4291	TraesCS6B03G1009200,TraesCS6A03G0543800LC,TraesCS7A03G0576100,TraesCS4A03G0036900LC,TraesCS3B03G0928300,TraesCS3D03G1007300LC,TraesCS6D03G0074400,TraesCS2A03G0300000,TraesCS5D03G0717700,TraesCS7B03G1269400,TraesCS2B03G1216500,TraesCS4B03G0478600,TraesCS5D03G0903400,TraesCS2D03G0944100,TraesCS7B03G0642300,TraesCS1D03G0001800,TraesCS5D03G0812400,TraesCS4B03G0495700,TraesCS3D03G0853000,TraesCS7B03G0…
017,TraesCS4B03G0513700,TraesCS1B03G0668200,TraesCS7D03G0767200,TraesCS7D03G1305500LC,TraesCS1B03G0439800,TraesCS2A03G0751300LC,TraesCS2D03G0712600,TraesCS1A03G1003900,TraesCS3D03G0664900,TraesCS2A03G0960600,TraesCS1B03G0453100,TraesCS5B03G0202400LC,TraesCS6D03G0674800,TraesCS5B03G0864200,TraesCS2D03G0203700,TraesCS1D03G0360200LC,TraesCS1B03G0218300,TraesCS3A03G0880800,TraesCS6A03G0263300,TraesCS…
G0749200,TraesCS6B03G0101900,TraesCS6D03G0645000,TraesCS6A03G0982300,TraesCS5D03G0438700,TraesCS7B03G0738900,TraesCS1B03G0811300,TraesCS5A03G0769600,TraesCS7D03G1299600,TraesCS7D03G1223800,TraesCS1A03G0875300,TraesCS3B03G0296200,TraesCS2D03G1150300,TraesCS7B03G0347100LC,TraesCS6A03G0383100,TraesCS4A03G0742300,TraesCS1B03G1126300,TraesCS7D03G0470500LC,TraesCS4A03G0022000LC,TraesCS5D03G0075300,Trae…
GO:0008150	Biological Process	GO:0008152	metabolic process	GO:0071704	organic substance metabolic process	GO:0006081	cellular aldehyde metabolic process	55	TraesCS2D03G0788600LC,TraesCS2B03G0746500,TraesCS3D03G1086600,TraesCS6D03G0133600LC,TraesCS6A03G0191900,novel.12227,TraesCS2A03G0847100LC,TraesCS7A03G0219700,TraesCS6A03G0141300,TraesCS2A03G0846900LC,TraesCS7A03G0024700LC,TraesCS4A03G1141700,TraesCS7A03G0025000,TraesCS6B03G0200000,TraesCS4D03G0265600LC,TraesCS4A03G1142500LC,TraesCS4A03G1142200LC,TraesCS4A03G1140600LC,novel.12023,TraesCS3B03G14134…
GO:0008150	Biological Process	GO:0008152	metabolic process	GO:0071704	organic substance metabolic process	GO:0042180	cellular ketone metabolic process	18	TraesCS5A03G0436400,TraesCS6B03G0526000,TraesCS5D03G0598500,TraesCS2A03G1274800,TraesCS2D03G1230100,TraesCS5D03G0403800,TraesCS6D03G0364900,TraesCS5B03G0430700,TraesCS6A03G0430700,TraesCS6D03G0364300,TraesCS6B03G0526200,TraesCS6D03G0364800,TraesCS5A03G0631000,TraesCS6A03G0431100,TraesCS6B03G0525900,TraesCS5B03G0652900,TraesCS6A03G0430800,TraesCS2B03G1458100
GO:0008150	Biological Process	GO:0008152	metabolic process	GO:0071704	organic substance metabolic process	GO:1901568	fatty acid derivative metabolic process	3	TraesCS5A03G1118300,TraesCS5D03G1070200,TraesCS5B03G1186500
GO:0008150	Biological Process	GO:0008152	metabolic process	GO:0071704	organic substance metabolic process	GO:1901615	organic hydroxy compound metabolic process	82	TraesCS7D03G0357400,TraesCS1D03G0318600LC,TraesCS4A03G0487400LC,TraesCS7D03G0357500LC,TraesCS1B03G0946400,TraesCS4B03G0710900,TraesCS7A03G0373200,TraesCS4B03G0169500,TraesCS4A03G0021700,TraesCS4A03G0074200,TraesCS3A03G0885600,TraesCS4D03G0686900,TraesCS4A03G0911800LC,TraesCS5D03G0025600,TraesCS2A03G0661600,TraesCS4B03G0324200,TraesCS4D03G0093400,TraesCS5B03G0071800,TraesCS3A03G0174700,novel.9702,…
GO:0008150	Biological Process	GO:0008152	metabolic process	GO:0071704	organic substance metabolic process	GO:0006629	lipid metabolic process	900	TraesCS4A03G0773100,TraesCS5D03G0012000,TraesCS1B03G1191600LC,TraesCS5D03G1035200,TraesCS6B03G0321400LC,TraesCS7A03G0028800,TraesCS7A03G0089800LC,TraesCS5D03G0713800LC,TraesCS6A03G0542000,TraesCS5A03G0981200,TraesCS3D03G0657600LC,TraesCS3B03G0056000,TraesCS1B03G0495300,TraesCSU03G0015200LC,TraesCS4A03G0443300LC,TraesCS2D03G0145500LC,TraesCS5D03G0713900,TraesCS6D03G0655900,TraesCS7A03G0255400,Trae…
GO:0008150	Biological Process	GO:0008152	metabolic process	GO:0071704	organic substance metabolic process	GO:0019637	organophosphate metabolic process	1211	TraesCS5B03G0543900,TraesCS1A03G0628100,TraesCS3A03G0399400,TraesCS3D03G1108700,TraesCS2A03G0308400LC,TraesCS4A03G1142400LC,TraesCS6B03G0851000,TraesCS6B03G0752200,TraesCS5D03G0737600,TraesCS2A03G1085200,TraesCS4A03G0125800,TraesCS3A03G0643700,TraesCS7B03G1026700,TraesCS7B03G1066200,TraesCS7D03G1093400,TraesCS7A03G0363500LC,TraesCS2B03G1119200LC,TraesCS7D03G0887100,TraesCS7D03G0828100LC,TraesCS2B…
GO:0008150	Biological Process	GO:0008152	metabolic process	GO:0071704	organic substance metabolic process	GO:0005975	carbohydrate metabolic process	1006	TraesCS3D03G0847400,TraesCS2D03G0972300,TraesCS3D03G0846000,TraesCS2B03G0452100,TraesCS5D03G0599600,TraesCS5A03G0313700LC,TraesCS7A03G1036700,TraesCS5D03G0043200,novel.11639,TraesCS7D03G0746500,TraesCS2A03G1033600,TraesCS2D03G0455300,TraesCS1D03G0804800,TraesCS7B03G0248000,TraesCS6D03G0303700,TraesCS2A03G0559600,TraesCS5D03G0303800,TraesCS3B03G0800300,TraesCS1D03G0146000LC,TraesCS3B03G1335100,Tra…
GO:0008150	Biological Process	GO:0008152	metabolic process	GO:0071704	organic substance metabolic process	GO:1901576	organic substance biosynthetic process	9628	TraesCS5B03G0833300,TraesCS5D03G1002400LC,TraesCS6D03G0563700,TraesCSU03G0210900LC,TraesCS1D03G0911100,TraesCS3D03G0847400,TraesCS5D03G0688700,TraesCS4B03G0714400,TraesCS1D03G0945400,TraesCS1A03G0533300,TraesCS2D03G1256100,TraesCS3A03G1008200LC,TraesCS6D03G0152700,TraesCS7D03G0081000,TraesCS3D03G0583800,TraesCS3D03G0778300,TraesCS5B03G0793600LC,TraesCS4A03G0059100,TraesCS2A03G0644100,TraesCS5A03G…
,TraesCS5D03G0461500,TraesCS1A03G0380400LC,TraesCS7B03G0439100,TraesCS5A03G0116900,TraesCS4A03G0186800,TraesCS4B03G0851200,TraesCS2A03G0332800,TraesCS6A03G0350400,TraesCS4D03G0345700LC,TraesCS1D03G0784600,TraesCS5B03G0013800LC,TraesCS5B03G1195800LC,TraesCS2B03G1439500,TraesCS2B03G0119400,TraesCS1B03G0374000,TraesCS6A03G0040400LC,TraesCS4B03G0978600,TraesCS3D03G0444800,TraesCS1B03G0576400LC,TraesC…
sCS1A03G0213900LC,TraesCS5A03G1105300,TraesCS6D03G0243500,TraesCS7D03G0210800,TraesCS4A03G0160800,TraesCS3B03G0047600,TraesCS2D03G0061000,TraesCS1A03G0290300,TraesCS3A03G0855400LC,TraesCS1D03G0718900,TraesCS6A03G0969200,TraesCS3B03G0611000LC,TraesCS6D03G0466200LC,TraesCS3A03G1258500,TraesCS1B03G1201800,TraesCS6D03G0853300LC,TraesCS1B03G0493300,TraesCS6A03G0177000,TraesCS4A03G0985500,TraesCS2A03G0…
279200LC,TraesCS6B03G0181200,TraesCS2B03G1175700LC,TraesCS3D03G0293100LC,TraesCS7A03G0045600,novel.11987,TraesCS3B03G0708400,TraesCS7B03G0952400,TraesCS3B03G0147000,TraesCS3B03G0279500LC,TraesCS2D03G1339400LC,TraesCS7D03G0567600LC,TraesCS5D03G0756300LC,TraesCS2D03G1179300,TraesCS2D03G1332000,TraesCS3B03G0971800,TraesCS1B03G1172400,TraesCS1B03G0103700,TraesCS6D03G0362000LC,TraesCS5A03G0981200,Trae…
03G1087300,TraesCS4D03G0013700,TraesCS3B03G0756900,TraesCS3B03G0735500,TraesCS7B03G0302200LC,TraesCS4D03G0803900,TraesCS6B03G0223100,TraesCS3D03G1103600LC,TraesCS3A03G0360900LC,TraesCS7A03G0794900,TraesCS5B03G0550100,TraesCS4A03G0046100,TraesCS3B03G0998800,TraesCS6A03G0353400,TraesCS7D03G0275400,TraesCS5B03G0310500,TraesCS4A03G0218500,TraesCS3D03G0392500,TraesCS2B03G0630300,TraesCS5A03G0946300,Tr…
04700,TraesCS5B03G1148100,TraesCS7B03G0376800,TraesCS2D03G0789700,TraesCS6B03G1027700,TraesCS5A03G0487000,novel.11654,TraesCS7A03G0870200,TraesCS1B03G0015600,TraesCS3D03G0212700LC,TraesCS7A03G0728400,TraesCS7A03G0536200,TraesCS2B03G0912500,TraesCS2B03G1303800,TraesCS1B03G0355800,TraesCS5B03G0648200,TraesCSU03G0307600LC,TraesCS1B03G0121500,TraesCS7A03G0436600,TraesCS1D03G0809400,TraesCS2D03G035230…
00,TraesCS2A03G0214800,TraesCS7D03G0559300,TraesCS1B03G0335000LC,TraesCS5D03G0249000LC,TraesCS3A03G1014000LC,TraesCS1D03G0876700,TraesCS5B03G1024400LC,TraesCS5D03G0960000,TraesCS1B03G0761800,TraesCS1A03G0005600,TraesCS7B03G1164100,TraesCS3D03G0225700,TraesCS7B03G0499900LC,novel.14750,novel.13357,TraesCS3B03G0434500,TraesCS3D03G0360400LC,TraesCS2B03G1047900LC,TraesCS4B03G0304700,TraesCS6D03G013190…
GO:0008150	Biological Process	GO:0008152	metabolic process	GO:0071704	organic substance metabolic process	GO:0006082	organic acid metabolic process	1544	TraesCS5A03G0368300,TraesCS4D03G0030100,novel.8808,TraesCS5D03G0247600,TraesCS7D03G0715600,TraesCS2A03G0030900,TraesCS5D03G0983800,TraesCS6A03G0970900,TraesCS2A03G0633900LC,TraesCS4A03G1147300,TraesCS2D03G0866000,TraesCS7D03G0442100LC,TraesCS7D03G0958100,TraesCS5B03G0776200,TraesCS4B03G0989100LC,TraesCS5A03G0598900,TraesCS6A03G0505900,TraesCS3B03G1451600,TraesCS2D03G0788600LC,TraesCS5A03G0177000,…
GO:0008150	Biological Process	GO:0008152	metabolic process	GO:0071704	organic substance metabolic process	GO:1901135	carbohydrate derivative metabolic process	1307	TraesCS1D03G0158100,TraesCS7A03G0924000,TraesCSU03G0186500LC,TraesCS3A03G0284800LC,TraesCS7D03G0663600,TraesCS1B03G0732500,TraesCS4A03G0964800,TraesCS2A03G1032800LC,TraesCS7B03G0386400,TraesCS3B03G1115400LC,TraesCS7A03G0524800,TraesCS6B03G0605000LC,TraesCS6D03G0281900,TraesCS4B03G0654600,TraesCS4D03G0050100,TraesCS5A03G0569700,TraesCS5A03G0155000,TraesCS5B03G0026700,TraesCS4A03G1142200LC,TraesCS3…
GO:0008150	Biological Process	GO:0008152	metabolic process	GO:0071704	organic substance metabolic process	GO:1901575	organic substance catabolic process	989	TraesCS3A03G0368400,TraesCS1B03G0214300LC,TraesCS1D03G0188100LC,TraesCS2A03G1180100,TraesCS1A03G0396900,TraesCS7B03G1018100,TraesCS6D03G0747400,TraesCS1A03G0396600,TraesCS1D03G0366700LC,TraesCS4D03G0820600,TraesCS3D03G0750800,TraesCS6B03G1232300LC,TraesCS3D03G0066300,TraesCS3D03G0903900,TraesCS2D03G0440400LC,TraesCS5D03G0640600,TraesCS3A03G0042900,TraesCS3D03G0073200,TraesCS3D03G0202700,TraesCS3A…
GO:0008150	Biological Process	GO:0008152	metabolic process	GO:0071704	organic substance metabolic process	GO:0043170	macromolecule metabolic process	22021	TraesCS7D03G0490900LC,TraesCS7D03G0893200,TraesCS3A03G0944800,TraesCS2D03G0978400,TraesCS1D03G0464100LC,TraesCS6B03G1169000,TraesCS2B03G1037000,TraesCS5B03G0885300,TraesCS2A03G0633000LC,TraesCS2A03G0462300,TraesCS5A03G0351200LC,TraesCS2B03G1288900LC,TraesCS6A03G0907400LC,TraesCS5A03G0845500,TraesCS2D03G0131500,TraesCS4D03G0726600LC,TraesCS4A03G0183200LC,TraesCS7B03G0548100LC,TraesCS3A03G0819900LC…
sCS1D03G0625700,TraesCS3B03G0114300LC,TraesCS4A03G0830900LC,TraesCS1B03G0605900,TraesCS1A03G0380300,TraesCS6B03G0562300LC,TraesCS7D03G0120400,TraesCS7D03G0537900,TraesCS7B03G1308000LC,TraesCS7D03G1032300,TraesCS4A03G0139500LC,TraesCS6D03G0322200,TraesCS7D03G0876300,TraesCS7B03G1117600,TraesCS2B03G1356800LC,TraesCS3A03G1259600,TraesCS3B03G0468200,TraesCS5B03G1111600,TraesCS7B03G0872200,TraesCS1A03…
CS6D03G0258400LC,TraesCS2D03G0760200LC,TraesCS2B03G0924600LC,TraesCSU03G0037700,TraesCS4A03G0052600LC,TraesCS4A03G0877900LC,TraesCS7A03G0191600,TraesCS2D03G1117300LC,TraesCS4B03G0899000,TraesCS4B03G0891000,TraesCS5B03G0463700,TraesCS4D03G0802300,TraesCS6D03G0193400,TraesCS3A03G0162500LC,TraesCS6B03G1266100,TraesCS3A03G0408000,TraesCS5B03G0235600LC,TraesCS6B03G0050100,TraesCS2B03G1506500LC,TraesCS…
03G0612800,TraesCS1A03G0557400,TraesCS7A03G0180500,TraesCS5D03G0131400,TraesCS6A03G0990700LC,TraesCS7B03G0603600LC,TraesCS6D03G0866000,TraesCS6A03G0446100,TraesCS3A03G0823300,TraesCS3B03G1492900,TraesCS7B03G0190000,TraesCS1D03G0007600,TraesCS5B03G1235300,TraesCS4A03G0985700,TraesCS6B03G0212100,TraesCS2B03G0526600,TraesCS5D03G0686200,TraesCS6D03G0723200,TraesCS7B03G0518400LC,TraesCS4B03G0045400,Tr…
CS7B03G0169200,TraesCS1B03G0680900LC,TraesCS3A03G0064900,TraesCS5A03G0615000,TraesCS1B03G1132700LC,TraesCS5D03G1075800,TraesCS2A03G1037900,TraesCS5D03G1145700,TraesCS1D03G0575600,TraesCS5B03G0731000,TraesCS5A03G1151700,TraesCS5D03G1054600,TraesCS7A03G1364600LC,TraesCS4A03G0650800,TraesCS5A03G0097900,TraesCS2D03G0462400LC,TraesCS6D03G0064700,TraesCS4A03G0052900,TraesCS1B03G0570800LC,TraesCS7B03G11…
TraesCS6D03G0672600LC,TraesCS2D03G0674900,TraesCS6D03G0366200LC,TraesCS5A03G0474700,TraesCS6A03G0511700,TraesCS6B03G0100800,TraesCS4D03G0346200LC,TraesCS1B03G0091600LC,TraesCS1A03G0266600,TraesCS2D03G0792500LC,TraesCS5B03G0371500LC,TraesCS3B03G1074300,TraesCS1D03G0406800,TraesCS3D03G0647400,TraesCS2B03G1105100,TraesCS4A03G0775800LC,TraesCS3B03G1467600LC,TraesCS7B03G0570200,TraesCS1A03G0743700,Tra…
6A03G0660500,TraesCS5A03G0535900,TraesCS7A03G0826900,TraesCSU03G0162500LC,TraesCS3D03G1121100LC,TraesCS4B03G0955600LC,TraesCS2D03G0072900,TraesCS6B03G0444800,TraesCS5A03G0522500,TraesCS2B03G1344800,TraesCS6B03G0144600,TraesCS2B03G0794900,TraesCS3A03G0646500LC,TraesCS2B03G1544700,TraesCS1B03G0065400,TraesCS1B03G0340800LC,TraesCS3A03G0939300,TraesCS6B03G0515800LC,TraesCS3A03G0468700,TraesCS6A03G034…
TraesCS5B03G1240600,TraesCS7D03G0248700,TraesCS6B03G0962300,TraesCS7B03G0877800,TraesCS2B03G0538000LC,TraesCS5B03G0324100,TraesCS2D03G0248400LC,TraesCS2B03G1086300LC,TraesCS7D03G0441800LC,TraesCS7A03G1229800LC,TraesCS1B03G0988000,TraesCS5A03G0782800,TraesCS6A03G0295300,TraesCS1D03G0711800,TraesCS2D03G0628100,TraesCS3D03G0776100,TraesCS7A03G1315100,TraesCS6B03G0002000LC,TraesCS2B03G0004000,TraesCS…
0404800,TraesCS2B03G1569900LC,TraesCS5A03G0559900,TraesCS7D03G0490000,TraesCS6D03G0827800LC,TraesCS6D03G0040300,TraesCS4D03G0383100LC,TraesCS7D03G0336000,TraesCS5D03G0576800LC,TraesCS7B03G0589700LC,TraesCS6B03G0519700LC,TraesCS7D03G1283400LC,TraesCS2B03G1070700,TraesCS1D03G0090300,TraesCS2A03G0004400LC,TraesCS5B03G0792200,TraesCS6D03G0339100LC,TraesCS4A03G0030000,TraesCS2A03G0477800LC,TraesCS7D03…
D03G0717100,TraesCS3B03G0171100,TraesCS2A03G0968000LC,TraesCS3B03G0341400LC,TraesCS6B03G0269900LC,TraesCS5A03G0141300LC,TraesCS5D03G0050000LC,TraesCS7B03G0717600LC,TraesCS7B03G1239600,TraesCS2B03G1153800,TraesCS1D03G0582800,TraesCS5D03G0394300,TraesCS3A03G0943200,TraesCS3B03G0926700,TraesCS7B03G0694100,TraesCS4A03G0703900LC,TraesCS4A03G0596000,TraesCS7A03G0180400,TraesCS7A03G0700400,TraesCS5D03G0…
raesCS3B03G0839900,TraesCS5D03G0868000LC,TraesCS7B03G0613200,TraesCS7D03G0881700,TraesCS2B03G1299700,TraesCS1A03G0980100LC,TraesCS3B03G0888300LC,TraesCS5D03G0868100,TraesCS3B03G1476600,TraesCS5D03G0343800,TraesCS7A03G0824400,TraesCS6B03G0641600LC,TraesCS5D03G0023100LC,TraesCS6B03G0837700LC,TraesCS3A03G0209500,TraesCS1B03G0380100LC,TraesCS2B03G0758400,TraesCS5B03G0554900LC,TraesCS7D03G1061600,Trae…
1050600,TraesCS1B03G0157400,TraesCS2D03G0497000,TraesCS3A03G1118700,TraesCS4A03G0456700LC,TraesCS5D03G0974800,TraesCS5A03G0395100LC,TraesCS1B03G0737700,TraesCS1B03G1031700,TraesCS4D03G0022700,TraesCS7A03G1172500LC,TraesCS4D03G0072400LC,TraesCS6A03G0427500LC,TraesCS3A03G0777500,TraesCS4D03G0648200LC,TraesCS4B03G0955800,TraesCS3B03G0560400,TraesCS1D03G0916400,TraesCS2A03G0204500LC,TraesCS6D03G07430…
G1268800LC,TraesCS2B03G0180400,TraesCS7A03G0127500,TraesCS2A03G1068600,TraesCS1A03G0355800LC,TraesCS7D03G0544200LC,TraesCS5B03G0217800LC,TraesCS5B03G0746900LC,TraesCS1B03G0891500LC,TraesCS6A03G0319000,TraesCS6A03G0819100,TraesCS1A03G0720400,TraesCS4B03G0482200,TraesCS2A03G0678500LC,TraesCS6A03G0580200LC,TraesCS2D03G0449000LC,TraesCS5A03G0850400,TraesCS6A03G0696800,TraesCS3A03G0037300,TraesCS7D03G…
3G0235100,TraesCS1B03G1147500LC,TraesCS1D03G0424800LC,TraesCSU03G0428300LC,TraesCS7B03G0672100,novel.12111,TraesCS3D03G0457600LC,TraesCS2B03G0079600,TraesCS7B03G0432800LC,TraesCS1B03G0063600,TraesCS6A03G0776900,TraesCS1D03G0021700,TraesCS3A03G1230400,TraesCS5B03G0403900LC,TraesCS5B03G1004500,TraesCS6B03G0239400,TraesCS7B03G1016200LC,TraesCS1D03G0845500,TraesCS1A03G0750700,TraesCS4B03G0779500LC,Tr…
GO:0008150	Biological Process	GO:0008152	metabolic process	GO:0071704	organic substance metabolic process	GO:1901360	organic cyclic compound metabolic process	10692	TraesCS7B03G0595600LC,TraesCS7D03G1201900,TraesCS2A03G0079200,TraesCS3D03G0618800,TraesCS5A03G0454800LC,TraesCS2A03G0248000LC,TraesCS3A03G1113900,TraesCS5B03G0042900,TraesCS2B03G0635800LC,TraesCS2B03G1175900,TraesCS1A03G1002500,TraesCS3D03G0771300LC,TraesCS6A03G0431300,TraesCS4B03G0152100,TraesCS4B03G0311800,TraesCS2D03G0435200LC,TraesCS7A03G0370100,TraesCS1B03G0392500LC,TraesCS6D03G0542900,Traes…
esCS1B03G1191300,TraesCS5A03G0407100LC,TraesCS7D03G1140200,TraesCS5D03G0247000LC,TraesCS3D03G1073600,TraesCS5B03G0797800,TraesCS6A03G0689300LC,TraesCS2D03G0620700,TraesCS5B03G0893300,TraesCS6A03G0407100,TraesCS4D03G0435100,TraesCS2B03G0925400LC,TraesCS3B03G0473700LC,TraesCS5D03G0015800LC,TraesCS3B03G0745100,TraesCS1B03G1056200,TraesCS5A03G0453200LC,TraesCS1D03G0905700LC,TraesCS3B03G1169600,TraesC…
03G0683500LC,TraesCS5D03G1013400LC,TraesCS5A03G0038900,TraesCS6D03G0142900,TraesCS1A03G0579100,TraesCS2D03G0103500,TraesCS1B03G0690800,TraesCS6D03G0828700,TraesCS2D03G0902300,TraesCS7A03G0488600,TraesCS1A03G0890100LC,TraesCS3B03G1331000,TraesCS3A03G0630700LC,TraesCS2B03G0108800,TraesCS4B03G0053400LC,TraesCS5D03G0718700,TraesCS5A03G0380700LC,TraesCS3D03G0947700LC,TraesCS1A03G0420800LC,TraesCS1B03G…
190500LC,TraesCS6B03G0474200LC,TraesCS6A03G0424200,TraesCS1A03G0783000,TraesCS7B03G0436100,TraesCS1D03G0316900LC,TraesCS7A03G0867900,TraesCS7A03G0960300,TraesCS2B03G0285500,TraesCS2A03G1124400LC,TraesCSU03G0457500LC,TraesCS6B03G0819300,TraesCS5D03G0984500,TraesCS2B03G0173100LC,TraesCS1D03G0001600,TraesCS1A03G0289000LC,TraesCS4B03G0411300,TraesCS5B03G0809800LC,TraesCS6D03G0837700LC,TraesCS4D03G005…
60200LC,TraesCS7D03G0432800LC,TraesCS6D03G0069900,TraesCS2A03G1143500,TraesCS4A03G1039700,TraesCS2A03G1052200,TraesCS2D03G0872100LC,TraesCS2A03G0554300LC,TraesCS7B03G0229800,TraesCS4D03G0825000LC,TraesCS6D03G0069200,TraesCS2D03G0510500LC,TraesCS3A03G0623700LC,TraesCS7B03G1162500LC,TraesCS2D03G0566600LC,TraesCS2B03G1057200LC,TraesCS1D03G1043500,TraesCS5B03G0619700LC,TraesCS3A03G0865200,TraesCS2B03…
S6B03G0597300LC,TraesCS3A03G0655500,TraesCS3A03G0218200,TraesCS6B03G1035800,TraesCS1D03G0663600,TraesCSU03G0194900,TraesCS7A03G0745600,TraesCS2B03G0063100,TraesCS3D03G1023100LC,TraesCS2A03G1263300,TraesCS2D03G1132900,TraesCS3D03G0911700,TraesCS4A03G1192700,TraesCS1A03G0414900,TraesCS2B03G0964500,TraesCS5D03G0564000,TraesCS2B03G0478200,TraesCS2A03G0102600,TraesCS5D03G0723100,TraesCS2B03G0496700,Tr…
800700LC,TraesCS6D03G0249600,TraesCS3D03G0230800LC,TraesCS2D03G0931100,TraesCS6A03G0673300LC,TraesCSU03G0076700LC,TraesCS5A03G0172200LC,TraesCS7A03G1063400LC,TraesCS6D03G0758500LC,TraesCS3A03G0799100,TraesCS1A03G0358400LC,TraesCS6A03G0035900,TraesCS1A03G0605500,TraesCS2A03G0708500LC,TraesCS5B03G0772500,TraesCS7B03G0901300LC,TraesCS7B03G1066500LC,TraesCS1A03G1004100,TraesCS2A03G0602200,TraesCS7D03…
GO:0008150	Biological Process	GO:0008152	metabolic process	GO:0071704	organic substance metabolic process	GO:1901564	organonitrogen compound metabolic process	5019	TraesCS1B03G0063100,TraesCS1D03G0503400LC,TraesCS7D03G0546600,TraesCS5A03G0797300,TraesCS2A03G1051300,TraesCS4A03G0037000,TraesCS3D03G0567000,TraesCS2A03G0066300,TraesCS5D03G0507900LC,TraesCS1D03G0874100,TraesCS7B03G1348100LC,TraesCS5B03G0941800LC,TraesCS3A03G0879800,TraesCS4A03G1149500,TraesCS3D03G0533200,TraesCS7A03G0635300,TraesCS2D03G1024700,TraesCS4A03G0032100,TraesCS6A03G0348200,TraesCS7D03…
0,TraesCS5A03G1119600,TraesCS7D03G0581100,TraesCS7A03G0451200,TraesCS4A03G1142400LC,TraesCS2A03G0308400LC,TraesCS3D03G1108700,TraesCS3A03G0399400,TraesCS3A03G1226500,TraesCS1A03G0628100,TraesCS6B03G0752200,TraesCS2B03G0814800,TraesCS7A03G0363500LC,TraesCS3A03G0374300,TraesCS4A03G0218800,TraesCS7D03G1093400,TraesCS2A03G0224200,TraesCS3B03G0070800,TraesCS1D03G0074600,TraesCS4A03G0083200,TraesCS2A03…
0116200,TraesCS2A03G1160500,TraesCS7B03G1186300LC,TraesCS6D03G0625500,TraesCS5A03G1288900LC,TraesCS2B03G0704600,TraesCS4B03G0902500,TraesCS3D03G0910900LC,TraesCS3D03G1200400LC,TraesCS5A03G1069200,TraesCS5D03G0263100,TraesCS1D03G0745400,TraesCS6A03G0860200,TraesCS3A03G0361100,TraesCS1B03G0016000,TraesCS1A03G0529300,TraesCS3D03G1054000LC,TraesCS1D03G0366600,TraesCS5A03G1277700LC,TraesCS5D03G0017700…
15300,TraesCS5B03G0210900LC,TraesCS3D03G0745500,TraesCS6B03G0980600,TraesCS6D03G0283200LC,TraesCS5D03G1069200,TraesCS1A03G0719200,TraesCS2A03G0716000LC,TraesCS3B03G0295300LC,TraesCS2D03G0491700LC,novel.12986,TraesCS1D03G0949200,TraesCS7D03G0659300,TraesCS6B03G0281100LC,TraesCS3A03G0663800,TraesCS5B03G0438900LC,TraesCS5B03G0988500,TraesCS4D03G0219900,TraesCS4D03G0131800,TraesCS6D03G0311200,TraesCS…
GO:0008150	Biological Process	GO:0008152	metabolic process	GO:0009056	catabolic process	GO:1901575	organic substance catabolic process	989	TraesCS3A03G0368400,TraesCS1B03G0214300LC,TraesCS1D03G0188100LC,TraesCS2A03G1180100,TraesCS1A03G0396900,TraesCS7B03G1018100,TraesCS6D03G0747400,TraesCS1A03G0396600,TraesCS1D03G0366700LC,TraesCS4D03G0820600,TraesCS3D03G0750800,TraesCS6B03G1232300LC,TraesCS3D03G0066300,TraesCS3D03G0903900,TraesCS2D03G0440400LC,TraesCS5D03G0640600,TraesCS3A03G0042900,TraesCS3D03G0073200,TraesCS3D03G0202700,TraesCS3A…
GO:0008150	Biological Process	GO:0008152	metabolic process	GO:0009056	catabolic process	GO:0009896	positive regulation of catabolic process	3	TraesCS2D03G0351800,TraesCS2B03G0449600,TraesCS2A03G0330900
GO:0008150	Biological Process	GO:0008152	metabolic process	GO:0009056	catabolic process	GO:0009895	negative regulation of catabolic process	6	TraesCS6D03G0476200,TraesCS6B03G0686500,TraesCS3B03G1034700,TraesCS3D03G0838700,TraesCS3A03G0916700,TraesCS6A03G0571700LC
GO:0008150	Biological Process	GO:0008152	metabolic process	GO:0009056	catabolic process	GO:0044248	cellular catabolic process	926	TraesCS2B03G1563400LC,TraesCS7A03G1381000,TraesCS6B03G0155600,TraesCS3A03G0140000,TraesCS7D03G0881500LC,TraesCS3B03G0118500,TraesCS3B03G0072000LC,TraesCS1A03G0096700,TraesCS5A03G1240100,TraesCS2D03G0782700,TraesCS2D03G0888300,TraesCS7A03G0008400,TraesCS1D03G0523200,TraesCS5B03G0652900,TraesCS1A03G0326800,TraesCS1A03G0778700,TraesCS4D03G0267000,TraesCS2D03G0799000,TraesCS3A03G0509800,TraesCS6D03G0…
GO:0008150	Biological Process	GO:0008152	metabolic process	GO:0009056	catabolic process	GO:0044712	single-organism catabolic process	319	TraesCS5A03G0034100,TraesCS7B03G0346600,TraesCS3B03G1041200,TraesCS7A03G0287000LC,TraesCS1A03G0560800,TraesCS1B03G0401500,TraesCS1A03G0225600LC,TraesCS3A03G0916700,TraesCS5A03G0367000,TraesCS2B03G0704900LC,TraesCS5D03G0254600LC,TraesCS4D03G0536100LC,TraesCS2D03G0519500,TraesCS5B03G0520000,TraesCS3D03G0226000,TraesCS6B03G0011000,TraesCS5A03G0310500,TraesCS3A03G0814700,TraesCS3D03G0745500,TraesCS7D…
GO:0008150	Biological Process	GO:0008152	metabolic process	GO:0009056	catabolic process	GO:0009894	regulation of catabolic process	19	TraesCS6D03G0476200,TraesCS4B03G0706800,TraesCS3A03G0916700,TraesCS2A03G0330900,TraesCS7D03G0226100LC,TraesCS5A03G0807700,TraesCS6B03G0796500,TraesCS6D03G0570400,TraesCS3B03G1034700,TraesCS2B03G0449600,TraesCS4A03G0086800,TraesCS6A03G0571700LC,TraesCS4B03G0706900,TraesCS2D03G0351800,TraesCS6A03G0680500,TraesCS6B03G0686500,TraesCS4D03G0632100,TraesCS5D03G0763300,TraesCS3D03G0838700
GO:0008150	Biological Process	GO:0008152	metabolic process	GO:0042445	hormone metabolic process	GO:0034754	cellular hormone metabolic process	44	TraesCS2B03G1006200,TraesCS6D03G0387900,TraesCS2A03G0917400,TraesCS7A03G1307200LC,TraesCS7B03G1227700LC,TraesCS3D03G1050800,TraesCSU03G0206900LC,TraesCS7A03G0888400,TraesCS3D03G0303800,TraesCS7A03G1307300,TraesCS3D03G0305400,TraesCS3B03G0305700,TraesCS3D03G0303900,TraesCS3A03G0298200,TraesCS3B03G0876900,TraesCS3B03G0385800,TraesCS2D03G0857700,TraesCS1B03G0521500,TraesCS3A03G0763900,TraesCS3B03G03…
GO:0008150	Biological Process	GO:0008152	metabolic process	GO:0044237	cellular metabolic process	GO:0042180	cellular ketone metabolic process	18	TraesCS5A03G0436400,TraesCS6B03G0526000,TraesCS5D03G0598500,TraesCS2A03G1274800,TraesCS2D03G1230100,TraesCS5D03G0403800,TraesCS6D03G0364900,TraesCS5B03G0430700,TraesCS6A03G0430700,TraesCS6D03G0364300,TraesCS6B03G0526200,TraesCS6D03G0364800,TraesCS5A03G0631000,TraesCS6A03G0431100,TraesCS6B03G0525900,TraesCS5B03G0652900,TraesCS6A03G0430800,TraesCS2B03G1458100
GO:0008150	Biological Process	GO:0008152	metabolic process	GO:0044237	cellular metabolic process	GO:0006081	cellular aldehyde metabolic process	55	TraesCS2D03G0788600LC,TraesCS2B03G0746500,TraesCS3D03G1086600,TraesCS6D03G0133600LC,TraesCS6A03G0191900,novel.12227,TraesCS2A03G0847100LC,TraesCS7A03G0219700,TraesCS6A03G0141300,TraesCS2A03G0846900LC,TraesCS7A03G0024700LC,TraesCS4A03G1141700,TraesCS7A03G0025000,TraesCS6B03G0200000,TraesCS4D03G0265600LC,TraesCS4A03G1142500LC,TraesCS4A03G1142200LC,TraesCS4A03G1140600LC,novel.12023,TraesCS3B03G14134…
GO:0008150	Biological Process	GO:0008152	metabolic process	GO:0044237	cellular metabolic process	GO:0006790	sulfur compound metabolic process	113	TraesCS3B03G0194300LC,TraesCS4B03G0349300LC,TraesCS3A03G0166800,TraesCS2A03G1332900,TraesCS5A03G0249300,TraesCS3A03G0151300,TraesCS1B03G0695000,TraesCS4D03G0759800,TraesCS7B03G0915200,TraesCS6A03G0334300,TraesCS4A03G0733700,TraesCS4D03G0314000LC,TraesCS4D03G0020700,TraesCS3D03G0444800,TraesCS6A03G0673300LC,TraesCS3D03G0150100,TraesCS2A03G0219300,TraesCS4A03G0088700,TraesCS3A03G0482500,TraesCS7D03…
GO:0008150	Biological Process	GO:0008152	metabolic process	GO:0044237	cellular metabolic process	GO:0044248	cellular catabolic process	926	TraesCS2B03G1563400LC,TraesCS7A03G1381000,TraesCS6B03G0155600,TraesCS3A03G0140000,TraesCS7D03G0881500LC,TraesCS3B03G0118500,TraesCS3B03G0072000LC,TraesCS1A03G0096700,TraesCS5A03G1240100,TraesCS2D03G0782700,TraesCS2D03G0888300,TraesCS7A03G0008400,TraesCS1D03G0523200,TraesCS5B03G0652900,TraesCS1A03G0326800,TraesCS1A03G0778700,TraesCS4D03G0267000,TraesCS2D03G0799000,TraesCS3A03G0509800,TraesCS6D03G0…
GO:0008150	Biological Process	GO:0008152	metabolic process	GO:0044237	cellular metabolic process	GO:0015979	photosynthesis	307	TraesCS6B03G0684900LC,TraesCS5A03G0342500LC,TraesCS5D03G0020400,TraesCS4D03G0074700LC,TraesCS5D03G1046400LC,TraesCS5A03G1058200LC,TraesCS4D03G0429100,TraesCS4A03G0387700,TraesCS6D03G0460000LC,TraesCS5D03G1041400LC,TraesCS6D03G0167400,TraesCS1D03G0463100LC,TraesCS4B03G0254900LC,TraesCS4B03G0481800,TraesCS4D03G0346900,TraesCS7A03G0695800LC,TraesCS1B03G1088700LC,TraesCS2B03G0300300LC,TraesCS5D03G025…
GO:0008150	Biological Process	GO:0008152	metabolic process	GO:0044237	cellular metabolic process	GO:0072593	reactive oxygen species metabolic process	23	TraesCS4D03G0584800,TraesCS2A03G1258100LC,TraesCS4B03G0662400,TraesCS2B03G1422400,TraesCS7D03G0098400,TraesCS2D03G0260200,TraesCS7D03G0199700,TraesCS7D03G0686800,TraesCS2D03G1196600,TraesCS7A03G0708300,TraesCS6A03G0039700LC,TraesCS4A03G0974600,TraesCS2A03G0959500,TraesCS2B03G0343500LC,TraesCS2D03G0901400,TraesCS4A03G1080200,TraesCS2A03G1241200,TraesCS2A03G0249400,TraesCS7A03G0215700,TraesCS2B03G1…
GO:0008150	Biological Process	GO:0008152	metabolic process	GO:0044237	cellular metabolic process	GO:0034754	cellular hormone metabolic process	44	TraesCS2B03G1006200,TraesCS6D03G0387900,TraesCS2A03G0917400,TraesCS7A03G1307200LC,TraesCS7B03G1227700LC,TraesCS3D03G1050800,TraesCSU03G0206900LC,TraesCS7A03G0888400,TraesCS3D03G0303800,TraesCS7A03G1307300,TraesCS3D03G0305400,TraesCS3B03G0305700,TraesCS3D03G0303900,TraesCS3A03G0298200,TraesCS3B03G0876900,TraesCS3B03G0385800,TraesCS2D03G0857700,TraesCS1B03G0521500,TraesCS3A03G0763900,TraesCS3B03G03…
GO:0008150	Biological Process	GO:0008152	metabolic process	GO:0044237	cellular metabolic process	GO:0006091	generation of precursor metabolites and energy	881	TraesCS4A03G0388000,TraesCS5D03G0021600LC,novel.10072,TraesCS7A03G0232700LC,TraesCS2B03G0682800LC,TraesCS1A03G0235100LC,TraesCS2D03G1254000,TraesCS6B03G0806400LC,TraesCS1B03G0452300LC,TraesCS1D03G0497600LC,TraesCS6A03G0618600LC,TraesCS6A03G0195400LC,TraesCS5A03G0997000LC,TraesCS1B03G1088800,TraesCS4B03G0799900LC,TraesCS3B03G0413800,TraesCS7D03G0164900,TraesCS3D03G0903300,TraesCS5D03G0584200,Traes…
GO:0008150	Biological Process	GO:0008152	metabolic process	GO:0044237	cellular metabolic process	GO:0031323	regulation of cellular metabolic process	4381	TraesCS7D03G1210400,TraesCS7B03G0151400,TraesCS4B03G0032600LC,TraesCS3D03G0881100,TraesCS7A03G0623900,TraesCS6A03G0043200,TraesCS5A03G0757800,TraesCS5D03G0320400LC,TraesCS6A03G0042700,TraesCS3A03G0386200LC,TraesCS6A03G0697000,TraesCS5A03G0756100,TraesCS5B03G0525900,TraesCS6D03G0046800,TraesCS2D03G0705000,TraesCS4B03G0870000LC,TraesCS2D03G0590000LC,TraesCS2A03G0908200,TraesCS5B03G1342100,TraesCS1D…
0,TraesCS7A03G1027500,TraesCS7B03G0791700,TraesCS1A03G0903200LC,TraesCS3B03G1106800,TraesCS1D03G0966600,TraesCS5D03G0114800,TraesCS4B03G0807000LC,TraesCS7B03G0200700LC,TraesCS7D03G0019800,TraesCS2D03G0357900LC,TraesCS5A03G0669400,TraesCS5B03G0834900,TraesCS3A03G0807300LC,TraesCS7A03G1288900,TraesCS3B03G1017000,TraesCS4D03G0261500,TraesCS4B03G0643900,TraesCS3B03G1021800,TraesCS5D03G0699100,TraesCS…
G0464300LC,TraesCS2B03G0926400,TraesCS5D03G0546500,TraesCS7B03G0208300,TraesCS2D03G1068900,TraesCS2A03G1263300,TraesCS3D03G0911700,TraesCS1D03G0663600,TraesCS1D03G0237100LC,TraesCSU03G0194900,TraesCS5D03G0564000,TraesCS2B03G0478200,TraesCS1D03G0094400,TraesCS2B03G0932600LC,TraesCS5D03G0723100,TraesCS2A03G0102600,TraesCS6A03G0803900,TraesCS7B03G0623500,TraesCSU03G0261100,TraesCS3B03G0560100,TraesC…
GO:0008150	Biological Process	GO:0008152	metabolic process	GO:0044237	cellular metabolic process	GO:0044262	cellular carbohydrate metabolic process	499	TraesCS5A03G0631700,TraesCS7A03G1350700,TraesCS6A03G0448000LC,TraesCS7A03G0733500LC,novel.3156,TraesCS4A03G0686000,TraesCS2A03G0211700,TraesCS1B03G0581400,TraesCS7A03G0733400,TraesCS7A03G1036500LC,TraesCS6A03G0759600LC,TraesCS3A03G0190400,novel.10574,TraesCS7A03G1037100,TraesCS5D03G0098000,novel.13866,TraesCS5D03G1128300,TraesCS6B03G0326200LC,TraesCS3A03G0209200,TraesCS1A03G1068400LC,TraesCS7A03G…
GO:0008150	Biological Process	GO:0008152	metabolic process	GO:0044237	cellular metabolic process	GO:0031325	positive regulation of cellular metabolic process	20	TraesCS2B03G0449600,TraesCS1D03G0338300,TraesCS2B03G0505400,TraesCS6D03G0826400LC,TraesCS4D03G0540300,TraesCS2D03G0351800,TraesCS2A03G0379400,TraesCS6B03G1159800,TraesCS2D03G0397100,TraesCS2A03G0645200,TraesCS1B03G0439800,TraesCS1A03G0370000,TraesCS5D03G0272800,TraesCS4B03G0609300,TraesCS4A03G0165600,TraesCS2D03G0603400,TraesCS5B03G0276300,TraesCS5A03G0272500,TraesCS2A03G0330900,TraesCS2B03G07254…
GO:0008150	Biological Process	GO:0008152	metabolic process	GO:0044237	cellular metabolic process	GO:0051186	cofactor metabolic process	449	TraesCS4A03G0188900,TraesCS4A03G0542800,TraesCS2D03G1192700,TraesCS7A03G0467600,TraesCS3D03G0536800,TraesCS7A03G1072200,TraesCS7A03G1021800LC,TraesCS4A03G0964800,TraesCS6B03G0478800,TraesCS4B03G0638900LC,TraesCS1B03G0425900,TraesCS6B03G0875600LC,TraesCS6D03G0622300,TraesCS7D03G0624300,TraesCS4A03G0550400,TraesCS2B03G0829800,TraesCS3B03G0275600,TraesCS7A03G0524800,TraesCS6A03G0672900,TraesCS3A03G0…
GO:0008150	Biological Process	GO:0008152	metabolic process	GO:0044237	cellular metabolic process	GO:0044249	cellular biosynthetic process	9569	TraesCS7D03G0066200,TraesCS2A03G0605900LC,TraesCS6A03G0177000,TraesCS4A03G0985500,TraesCS1B03G0493300,TraesCS2A03G0905100LC,TraesCS1B03G0966700,TraesCS1D03G0427100,TraesCS6D03G0322600,TraesCS2A03G0207000,TraesCS3B03G0450500LC,TraesCS1B03G0119200,TraesCS5D03G0330600,TraesCS6D03G0545300,TraesCS6B03G0056800,TraesCS5D03G0013900LC,TraesCS3D03G1157300LC,TraesCS3D03G0755300,TraesCS1A03G0933300LC,TraesCS…
S6B03G0592100,TraesCS7B03G1139600,TraesCS6B03G0760600,TraesCS6A03G0937800,TraesCS6A03G0098800LC,TraesCS3A03G0690300,TraesCS5A03G1033500,TraesCS5A03G1225100,TraesCS6B03G0631200LC,TraesCS3A03G1140500LC,TraesCS1A03G0854100,TraesCS3B03G0832600,TraesCS5A03G0275800LC,TraesCS7D03G1033600,TraesCS2B03G0047400,TraesCS4B03G0152700,TraesCS6D03G0505700,TraesCS6D03G0136200,TraesCS3A03G0889900LC,TraesCS7B03G067…
TraesCS3A03G1097200,TraesCS6D03G0823900LC,TraesCS3A03G0632400,TraesCS7B03G0892700,TraesCS4D03G0072900LC,TraesCS6A03G0297000,TraesCS4A03G0621900LC,TraesCS6B03G0944500,TraesCS3A03G1055300LC,TraesCS3B03G0506300,TraesCS4B03G0201800,TraesCS3D03G0544700,TraesCS1A03G0934400LC,TraesCS1A03G0422500,TraesCS3A03G0252800,TraesCS2D03G0603400,TraesCS3B03G0375900,TraesCS7A03G1000300,TraesCS5A03G0758600,TraesCS5A…
0311000LC,TraesCS6B03G0944600LC,TraesCS2D03G1179100LC,TraesCSU03G0164800LC,TraesCS4D03G0709700,TraesCS2B03G1331400LC,TraesCS2B03G1068900,TraesCS7B03G0191000,TraesCS5B03G0878400,TraesCS5B03G1148100,TraesCS7A03G0304700,TraesCS3B03G0183400,TraesCS1B03G0015600,novel.11654,TraesCS7A03G0870200,TraesCS5A03G0487000,TraesCS2D03G0789700,TraesCS6B03G1027700,TraesCS7B03G0376800,TraesCS1B03G0355800,TraesCS2B0…
D03G0323100,TraesCS3A03G1055000LC,TraesCS6A03G0696200,TraesCS7D03G1202600,TraesCS3B03G1059600LC,TraesCS5A03G0465500,TraesCS7A03G0991400,TraesCS7D03G0731400,TraesCS7B03G1066200,TraesCS1B03G0107600,TraesCS1A03G0967300LC,TraesCS3B03G1497900LC,TraesCS1B03G1157000,TraesCS3B03G1498400,TraesCS7A03G0704600LC,TraesCS2B03G1256100,TraesCS5D03G1001700,TraesCS7A03G0256000,TraesCS5D03G0022800LC,TraesCS5A03G042…
700LC,TraesCS1B03G0162800LC,TraesCS3A03G0530000LC,TraesCS7D03G0076800,TraesCS5A03G1207700LC,TraesCS7D03G0279200LC,TraesCS4A03G0414600LC,TraesCS7B03G0132300,TraesCS3B03G1445600,TraesCS7B03G0127800LC,TraesCS3B03G1429200,TraesCS4B03G0209400LC,TraesCS7B03G0981600,TraesCS6A03G0279700,TraesCS6D03G0684000,TraesCS4D03G0251000,TraesCS7A03G0725400,TraesCS1D03G0804800,TraesCS4D03G0380100LC,TraesCS6D03G06480…
GO:0008150	Biological Process	GO:0008152	metabolic process	GO:0044237	cellular metabolic process	GO:0097354	prenylation	13	TraesCS7B03G0978800,TraesCS5B03G0763900,TraesCS5B03G0764200,TraesCS4A03G0488600,TraesCS5D03G0693100LC,TraesCS5D03G0693400LC,TraesCS4B03G0325200,TraesCS4D03G0266200,TraesCS5A03G0726200,TraesCS7A03G1123600,TraesCSU03G0309300LC,TraesCS7D03G1071400,TraesCS5D03G0692700
GO:0008150	Biological Process	GO:0008152	metabolic process	GO:0044237	cellular metabolic process	GO:0006082	organic acid metabolic process	1544	TraesCS5A03G0368300,TraesCS4D03G0030100,novel.8808,TraesCS5D03G0247600,TraesCS7D03G0715600,TraesCS2A03G0030900,TraesCS5D03G0983800,TraesCS6A03G0970900,TraesCS2A03G0633900LC,TraesCS4A03G1147300,TraesCS2D03G0866000,TraesCS7D03G0442100LC,TraesCS7D03G0958100,TraesCS5B03G0776200,TraesCS4B03G0989100LC,TraesCS5A03G0598900,TraesCS6A03G0505900,TraesCS3B03G1451600,TraesCS2D03G0788600LC,TraesCS5A03G0177000,…
GO:0008150	Biological Process	GO:0008152	metabolic process	GO:0044237	cellular metabolic process	GO:0044260	cellular macromolecule metabolic process	19945	TraesCS7D03G1224400,TraesCS2B03G0195500LC,TraesCS3B03G1481600LC,TraesCS5D03G0054400,TraesCS6D03G0826300,TraesCS2A03G0458100,TraesCS4A03G0287700,TraesCS7D03G0892800,TraesCS7B03G0139200,TraesCS7B03G0874700,TraesCS4B03G1006300LC,TraesCS7D03G0296700,TraesCS3D03G0644100,TraesCS2A03G0925900LC,TraesCS2D03G0280800,TraesCS1D03G0560200,TraesCS7B03G1333500,TraesCS7D03G0402500LC,TraesCS7D03G0983900,TraesCS2B…
esCS2B03G0645500LC,TraesCS3A03G1090300LC,TraesCS3A03G1084200LC,TraesCS6A03G0288300,TraesCS1B03G0216900,TraesCS3B03G0866200,TraesCS4B03G0825900,TraesCS2D03G0213200,TraesCS6A03G0751600,TraesCS2A03G0564900LC,TraesCS1D03G0295700LC,TraesCS7B03G0942300,TraesCS3B03G0055800LC,TraesCS6B03G0076200,TraesCS3D03G0109200,TraesCS2B03G0862100,TraesCS7D03G0555200,TraesCS1A03G0260600,TraesCS4B03G0429000LC,TraesCS7…
3600,TraesCS2A03G1146900LC,TraesCS5D03G0860500,TraesCS3B03G0037300,TraesCS2A03G1270100,TraesCS7D03G0849700,TraesCS4B03G0006400,TraesCS4D03G0072700,TraesCS5D03G0569600,TraesCS7A03G0199100LC,TraesCS7A03G1092300,TraesCS2B03G1148900,TraesCS3A03G0392100LC,TraesCS7B03G0595200LC,TraesCS1D03G0940600,TraesCS7D03G0019800,TraesCS3A03G1158200LC,TraesCS3B03G0127100,TraesCS5D03G0114800,TraesCS1D03G0966600,Trae…
raesCS6A03G0169000LC,TraesCS1D03G0883600,TraesCS5B03G0067800,TraesCS2B03G0727800LC,TraesCS3A03G0448600,TraesCS4D03G0540400,TraesCS4A03G0167700,TraesCS2A03G0341200LC,TraesCS2B03G1118800LC,TraesCS7D03G0841800,TraesCS7A03G0760200LC,TraesCS5B03G1342100,TraesCS5D03G0591500,TraesCS4B03G0870000LC,TraesCS1A03G0034300LC,TraesCS2A03G0855100LC,TraesCS6A03G0697000,TraesCS3A03G1101100,TraesCS6A03G0000500,Trae…
100LC,TraesCS6D03G0110400LC,TraesCS4D03G0696600LC,TraesCS7A03G1025100LC,TraesCS4D03G0374100LC,TraesCS6D03G0352500,TraesCS6A03G0442400LC,TraesCS5D03G0822800,TraesCS5B03G1347700,TraesCS4A03G1172800,TraesCS7B03G0858200,TraesCS4D03G0214000LC,TraesCS5D03G0801800LC,TraesCS6A03G0673700,TraesCS1A03G0280000,TraesCS5A03G0514700,TraesCS5D03G0507900LC,TraesCS3A03G0226600,TraesCS7A03G0596200LC,TraesCS6A03G052…
G0091300,TraesCS2B03G0072200,TraesCS2B03G0928000,TraesCS1A03G0456300LC,TraesCS7A03G1388300LC,TraesCS5B03G0290000,TraesCS1D03G0903300,TraesCSU03G0452700,TraesCS1A03G0731000,TraesCS4B03G0521600,TraesCS6A03G0253400,TraesCS6A03G0955600,TraesCS3D03G0287900,TraesCS3B03G1251700,TraesCS1D03G0487400,TraesCS2B03G1213800,TraesCS7B03G0808000,TraesCS2D03G0304600LC,TraesCS5B03G0711100LC,TraesCS6A03G0987800,Tra…
96100,TraesCS7B03G0737200,TraesCS7A03G1379100,TraesCS3B03G0676300LC,TraesCS6A03G0668200,TraesCS7D03G1221800,TraesCS7D03G1300700LC,TraesCS2A03G0463300LC,TraesCS3B03G1498300,TraesCS3A03G0314300,TraesCS7A03G0393400,TraesCS3D03G0096400,TraesCS5B03G1128200LC,TraesCS1D03G0250900,TraesCS2D03G0737600LC,TraesCS6D03G0420200LC,TraesCS3D03G0023900,TraesCS2B03G1152700,TraesCS4B03G0614500LC,TraesCS1A03G0195000…
CS5D03G0039800LC,TraesCS3A03G0137800LC,TraesCS1A03G0611000,TraesCS1B03G0349600LC,TraesCS2B03G0488700LC,TraesCSU03G0012600LC,TraesCS5A03G0215600LC,TraesCS6B03G0512100,TraesCS3B03G0886600LC,TraesCS6A03G0170400LC,TraesCS6B03G0808400,TraesCS4B03G0388700LC,TraesCS7B03G0383900LC,TraesCSU03G0086300LC,TraesCS2A03G0764400,TraesCS6A03G0760000,TraesCS2B03G0295700,TraesCS5B03G0310200LC,TraesCS7D03G0653900LC,…
00,TraesCS1B03G1078300,TraesCS6B03G0319600LC,TraesCS4A03G0257800,TraesCS6B03G1000100LC,TraesCS6D03G0015200LC,TraesCS7A03G0910300LC,TraesCS2D03G0830700,TraesCS5D03G0171700,TraesCS1A03G0380500LC,TraesCS4A03G0598400,TraesCS2A03G0269600,TraesCS3A03G0695500,TraesCSU03G0256900,TraesCS6D03G0301600,TraesCS6B03G0061200,TraesCS5D03G0716700,TraesCS3A03G0457200LC,TraesCS3B03G0114200LC,TraesCS2A03G0766000LC,T…
923700,TraesCS5B03G1195600,TraesCS7A03G0104100,TraesCS1D03G0650100,TraesCS4B03G0463700LC,TraesCS6D03G0787100,TraesCS7A03G1036600LC,TraesCS7B03G0215500,TraesCS2D03G1111300,TraesCS6D03G0434800LC,TraesCS5A03G0209800,TraesCS7A03G0576100,TraesCS7A03G0123500,TraesCS4A03G0036900LC,TraesCS1A03G0892700,TraesCS2A03G0752800,TraesCS1B03G0799200,TraesCS5D03G0717700,TraesCS7B03G0902100,TraesCS7D03G0343500,Trae…
06300,TraesCS6A03G0920200,TraesCS7B03G1062900,TraesCS2B03G0268400,TraesCS6D03G0552200,TraesCS3A03G0787600,TraesCS4D03G0211100,TraesCS2D03G0687400,TraesCS3A03G0753800LC,TraesCS2A03G0464300,TraesCS7D03G1012400LC,TraesCS3D03G0050900,TraesCS1A03G1004000,TraesCS2A03G1148200,TraesCS1D03G0990900LC,TraesCS6D03G0867600LC,TraesCS3D03G0227900,TraesCS7B03G0914200LC,TraesCS5A03G0526300LC,TraesCS6A03G0602300LC…
sCSU03G0207300LC,TraesCS6D03G0844700,TraesCS4D03G0460100,TraesCS3A03G1003100,TraesCS3D03G0679800,TraesCS2D03G0317200,TraesCS1D03G0563400,TraesCS6B03G0672700,TraesCS1D03G0333600,TraesCS2A03G0551900,TraesCS2A03G0623300LC,TraesCS1B03G0577600LC,TraesCS3D03G0882300,TraesCS4D03G0703900,TraesCS4D03G0816400LC,TraesCS4A03G0305400,TraesCS1B03G0792000,TraesCS7B03G0078300,TraesCS7B03G0404500,TraesCS2D03G0462…
G0311800,TraesCS3A03G1182600LC,TraesCS6A03G0523600LC,TraesCS4D03G0699400,TraesCS1A03G0354100LC,novel.14624,TraesCS1D03G0328500LC,TraesCS4A03G1215500,TraesCS5B03G0324000,TraesCS3A03G0727800,TraesCS1D03G0128100LC,TraesCS7B03G0052100LC,TraesCS1A03G0694000,TraesCS6D03G0696100,TraesCS2D03G0433200,TraesCS7A03G1125300,TraesCS1A03G1082500,TraesCS2A03G1025200,TraesCS7A03G0148800,TraesCSU03G0199000,TraesCS…
GO:0008150	Biological Process	GO:0008152	metabolic process	GO:0044237	cellular metabolic process	GO:0031324	negative regulation of cellular metabolic process	159	TraesCS7A03G1364600LC,TraesCS5B03G1188800,TraesCS1A03G0831400,TraesCS3B03G1518200,TraesCS2D03G0186500,TraesCS5A03G0373400LC,TraesCS3D03G1141200,TraesCSU03G0478000LC,TraesCS1A03G0701600,TraesCS2B03G1569000,TraesCSU03G0261100,TraesCS2D03G0778200,TraesCS4D03G0667700LC,TraesCS4B03G0990500,TraesCS1D03G1006300,TraesCS3B03G1523800,TraesCS2A03G1340100LC,TraesCS7D03G0216200LC,TraesCS5D03G0003400,TraesCS5A…
GO:0008150	Biological Process	GO:0008152	metabolic process	GO:0044237	cellular metabolic process	GO:0017144	drug metabolic process	132	TraesCS3B03G0401400,TraesCSU03G0214200,TraesCS2B03G0098500LC,TraesCS3D03G0588200,TraesCS2A03G1361900LC,TraesCS7B03G0998600,TraesCS5D03G0444100,TraesCS1D03G0191900LC,TraesCS4B03G0470100,TraesCS7A03G1333800,TraesCS2D03G0799000,TraesCS5B03G0999600,TraesCS7B03G1266400,TraesCS1D03G0604100,TraesCS1D03G0523200,TraesCS2D03G0798500,TraesCS1A03G0542400,TraesCS6B03G0615400,TraesCS2B03G0949900,TraesCS2B03G15…
GO:0008150	Biological Process	GO:0008152	metabolic process	GO:0044237	cellular metabolic process	GO:0006793	phosphorus metabolic process	8045	TraesCS5D03G1162000,TraesCS4D03G0731700,TraesCS3D03G0628600,TraesCS4A03G0943600,TraesCS3A03G0034400,TraesCS2D03G1121500,TraesCS3A03G0236000,TraesCS1D03G0576600,TraesCS4A03G1023200,TraesCS3A03G0079200,TraesCS3B03G0379100,TraesCS2D03G0138900,TraesCS6B03G0718500,TraesCS5B03G1311000,TraesCS2D03G1195700,TraesCS3A03G0158700,TraesCS1B03G0249200,TraesCS7A03G1190000,TraesCS1B03G0888700LC,TraesCS1D03G03399…
TraesCS2D03G0356900,TraesCS5B03G0812700,TraesCS3A03G1277500,TraesCS5A03G1010100,TraesCS7B03G1059300,TraesCS7B03G1000200,TraesCS1B03G1090100,TraesCS5D03G0840000,TraesCS7B03G0155300LC,TraesCS1A03G0009000,TraesCS3B03G0175900LC,TraesCS6B03G1109400,TraesCS5A03G1059600LC,TraesCS1B03G0792400LC,TraesCS7A03G0839100,TraesCS3A03G0089100,TraesCSU03G0035900,TraesCS7D03G0343700,TraesCS3A03G1170300,TraesCS5D03G…
900,TraesCS7A03G0099200,TraesCS5B03G1001300,TraesCS4B03G0418800,TraesCS3B03G0394600LC,TraesCS3A03G0634400,TraesCS2A03G0462900,TraesCS5B03G0888400,TraesCS7A03G0309100,TraesCS2D03G0006900,TraesCS3B03G0676200,TraesCSU03G0009400LC,TraesCS3D03G1061400,TraesCS6D03G0764900,novel.1083,TraesCS2B03G0157500,TraesCS5B03G0188000,TraesCS6A03G0376400,TraesCS2D03G0601800,TraesCS2B03G0218500,TraesCS6A03G0958500,T…
CS5B03G0099200,TraesCS6A03G0572900,TraesCS7A03G1165000LC,TraesCS5D03G0104500LC,TraesCS5A03G0885400LC,TraesCS7A03G0016300LC,TraesCS1D03G0734800,TraesCS3B03G0502000,TraesCS1A03G0195000,TraesCS7D03G1093300,TraesCS3A03G1030700LC,TraesCS3D03G0023900,TraesCS2D03G0130700,novel.3563,TraesCS3B03G1417600,TraesCS1B03G0974300LC,TraesCS5D03G0284300,TraesCS5D03G0455800,TraesCS5B03G1128200LC,TraesCS3B03G1510400…
sCS6D03G0434100LC,TraesCS2A03G0342900,TraesCS6A03G0040300,TraesCS4B03G0819700,TraesCS6A03G0955600,TraesCS3D03G0287900,TraesCS3A03G0291100,TraesCS3B03G1251700,TraesCS5D03G1099100LC,TraesCS2A03G0201500,TraesCS5D03G0886400,TraesCS7A03G1109700,TraesCS6D03G0251600,TraesCS1B03G0698700,TraesCS2A03G0768500,TraesCS3B03G0501300,TraesCS3D03G0072900,TraesCS3A03G0069100,TraesCSU03G0487200,TraesCS6D03G0609900,…
GO:0008150	Biological Process	GO:0008152	metabolic process	GO:0044237	cellular metabolic process	GO:0042133	neurotransmitter metabolic process	9	TraesCS3A03G0643000LC,TraesCS3B03G0721900,TraesCS2A03G1204700,TraesCS2D03G1159900,TraesCS3A03G0642900,TraesCS3D03G0588200,TraesCS3D03G0588300LC,TraesCS3B03G0722000LC,TraesCS2B03G1374200
GO:0008150	Biological Process	GO:0008152	metabolic process	GO:0044237	cellular metabolic process	GO:0034641	cellular nitrogen compound metabolic process	12905	TraesCS5D03G0022800LC,TraesCS1B03G0139300LC,TraesCS5A03G0427000,TraesCS7D03G0577500,TraesCS1D03G1000000LC,TraesCS1A03G0967300LC,TraesCS3B03G1498400,TraesCS1B03G1157000,TraesCS3B03G1497900LC,TraesCS7A03G0704600LC,TraesCS2B03G1256100,TraesCS5D03G1001700,TraesCS2B03G0026800,TraesCS6B03G0878300,TraesCS4A03G0386100LC,TraesCS1A03G0850900,TraesCS1B03G0233900LC,TraesCS2B03G0565000LC,TraesCS5D03G0195500,T…
esCS2D03G0693700LC,TraesCS2D03G0590000LC,TraesCS5B03G0525900,TraesCS5A03G0756100,TraesCS1D03G0464300LC,TraesCS2D03G0705000,TraesCS1B03G0150000LC,TraesCS1B03G1269600LC,TraesCS3A03G0386200LC,TraesCS2D03G0855100LC,TraesCS5A03G0768900,TraesCS1D03G0158600LC,TraesCS3A03G0920100,TraesCS4B03G0450500LC,TraesCS1B03G0941200LC,TraesCS7A03G0449000,TraesCS4D03G0128000LC,TraesCS4D03G0498000,TraesCS5A03G0756500,…
5D03G0718800,TraesCS6B03G0670700LC,TraesCS4B03G0768800LC,TraesCS5B03G1168200,TraesCS6A03G0855100LC,TraesCS5B03G0849200LC,TraesCS7B03G1124800,TraesCS4A03G0695900,TraesCS6D03G0796100,TraesCS3B03G0450400LC,TraesCS2D03G0490100LC,TraesCS7A03G1072200,TraesCS7A03G1300000,TraesCS4D03G0272100LC,TraesCS2B03G0851000LC,TraesCS4D03G0668500LC,TraesCS1A03G0926300,TraesCS3A03G0657200,TraesCS6D03G0043000,TraesCS6…
03G0531300LC,TraesCS5B03G0596900,TraesCS2B03G0800600,TraesCS7D03G1162400LC,TraesCS5D03G1172300,TraesCS7D03G0812200,TraesCS2D03G0577000LC,TraesCS5A03G0397500,TraesCS1B03G0683400LC,TraesCS3D03G0558700,TraesCS2B03G0168800,TraesCS1B03G1114400,TraesCS5A03G0696200LC,TraesCS2B03G1431800,TraesCS1B03G0274800,TraesCS6B03G0703800LC,TraesCS4D03G0120300LC,TraesCS6A03G0808700LC,TraesCS1D03G0545500,TraesCS4A03G…
0LC,TraesCS6B03G0181200,TraesCS1A03G0898900,TraesCS6D03G0362000LC,TraesCS2B03G0504200LC,TraesCS2A03G0481400,TraesCS1B03G1172400,TraesCS3B03G0971800,TraesCS4A03G0724900LC,TraesCS2D03G1332000,TraesCS5D03G0756300LC,TraesCS2D03G1179300,TraesCS4A03G1148800LC,TraesCS4B03G0436200LC,TraesCS7D03G0567600LC,TraesCS4B03G0716400LC,TraesCS2D03G1339400LC,TraesCS3B03G0147000,TraesCS3B03G0279500LC,TraesCS6A03G094…
A03G0489400,TraesCS3A03G0196200,TraesCS4A03G0481400LC,TraesCS5D03G0514000,TraesCSU03G0524600LC,TraesCS6B03G1030400,TraesCS1D03G0445400,TraesCS5A03G0728000,TraesCS1A03G0350200LC,TraesCS2B03G0259400LC,TraesCS4D03G0355000LC,TraesCS6D03G0402000LC,TraesCS2A03G1358800,TraesCS7B03G0047200LC,TraesCS1D03G0496400LC,TraesCS2A03G0797600LC,TraesCS4A03G0151000LC,TraesCS4B03G0368800LC,TraesCS1A03G0635400LC,Trae…
3D03G0355400LC,TraesCSU03G0100800LC,TraesCS4A03G0545300,TraesCS5D03G1037200LC,TraesCS1A03G0345800LC,TraesCS7A03G0691900LC,TraesCS2B03G1312700LC,TraesCS6A03G0293100,TraesCS3A03G0348000,TraesCS5B03G0562300LC,TraesCS6D03G0436500LC,TraesCS6D03G0396700,TraesCSU03G0188400LC,TraesCS1B03G0528600,TraesCS3B03G0792400,TraesCS2D03G0232700,TraesCS2D03G0432900LC,TraesCSU03G0226800LC,TraesCS1D03G0784700LC,Traes…
676800,TraesCS5B03G0893300,TraesCS3D03G1073600,TraesCS6D03G0754800LC,TraesCS6A03G0689300LC,TraesCS2D03G0620700,TraesCS5B03G0622800,TraesCS5B03G0797800,TraesCS5A03G0453200LC,TraesCS1B03G1056200,TraesCS3B03G0745100,TraesCS1D03G0905700LC,TraesCS6A03G0407100,TraesCS4D03G0435100,TraesCS3B03G0473700LC,TraesCS5D03G0015800LC,TraesCS2B03G0925400LC,TraesCS3B03G0918600,TraesCS5D03G1189100,TraesCS3D03G102660…
40100LC,TraesCS4D03G0367100LC,TraesCS5D03G1128500,TraesCS4D03G0058000,TraesCS3D03G0654800,TraesCS6A03G0549800LC,TraesCS7B03G1120000LC,TraesCS1B03G1061200,TraesCS2D03G0542700,TraesCS6B03G0216300LC,TraesCS5A03G0397700,TraesCS7B03G0421400LC,TraesCS2D03G0570400,TraesCS4D03G0832200,TraesCS7B03G0373600,TraesCS6D03G0632000LC,TraesCS1A03G0005300LC,TraesCS6D03G0423000,TraesCS2D03G0623400LC,TraesCS4A03G065…
GO:0008150	Biological Process	GO:0008152	metabolic process	GO:0044237	cellular metabolic process	GO:0006575	cellular modified amino acid metabolic process	99	TraesCS3D03G0337700LC,TraesCS1A03G0224100,TraesCS6D03G0354700,TraesCS3B03G0210600LC,TraesCS4A03G0815000,TraesCS3A03G0043500,TraesCS2B03G0465400,TraesCS1A03G0106600,TraesCS5B03G1331600,TraesCS3B03G0210700LC,TraesCS6B03G0223100,TraesCS5B03G0606700,TraesCS2D03G1300100,TraesCS1D03G0904500,TraesCS6A03G0430800,TraesCS6D03G0563700,TraesCS6D03G0364800,TraesCS6A03G0673200,TraesCS5B03G0265000,TraesCS6D03G0…
GO:0008150	Biological Process	GO:0008152	metabolic process	GO:0044237	cellular metabolic process	GO:0046483	heterocycle metabolic process	10620	TraesCS3D03G0404200,TraesCS6D03G0406800LC,TraesCS6D03G0447200LC,TraesCS2A03G0385400,TraesCS7A03G0266600LC,TraesCS2A03G0126000LC,TraesCS1D03G0091400,TraesCS2D03G0374600,TraesCS6B03G0479100LC,TraesCSU03G0054600LC,TraesCS7B03G0361100,TraesCS5B03G1291500,TraesCS3D03G0577800,TraesCS2D03G0889600,TraesCS3D03G0792200,TraesCS2D03G0659500,TraesCS5B03G1365700,TraesCS5A03G0702700,TraesCS7A03G0496900,TraesCS7…
2200LC,TraesCS6A03G0386500LC,TraesCS5A03G0935500,TraesCS1D03G0083800,TraesCS3B03G1386800LC,TraesCS7D03G0453100,TraesCS4A03G1238500LC,TraesCS4D03G0756900,TraesCS5D03G0404200,TraesCS6D03G0708000,TraesCS5D03G1201200,TraesCS4A03G0829600LC,TraesCS4A03G0928300,TraesCS7D03G1093400,TraesCS3B03G0794900,TraesCS7B03G0043300LC,TraesCS6D03G0600000,TraesCS2A03G0308400LC,TraesCS3A03G0399400,TraesCS7B03G1054500L…
sCS6B03G0269900LC,TraesCS3B03G0341400LC,TraesCS5D03G0050000LC,TraesCS3A03G0943200,TraesCS3D03G0841900,TraesCS5D03G0394300,TraesCS2D03G0501000LC,TraesCS2A03G0968000LC,TraesCS6D03G0548700LC,TraesCS4B03G0451600LC,TraesCS5D03G0464800,TraesCS6B03G0870000LC,TraesCS5A03G0175300,TraesCS2B03G0565100LC,TraesCS7B03G0403500LC,TraesCS2A03G0596000LC,TraesCS5A03G0515700,TraesCS2D03G0182800LC,TraesCS4B03G0388200…
B03G0172200LC,TraesCS4B03G0074300,TraesCS3A03G0620300,TraesCS3D03G1169300LC,TraesCS3B03G0074700LC,TraesCS2D03G0694500LC,TraesCS1B03G0353300LC,TraesCS7B03G0703000LC,TraesCS3B03G0662600LC,TraesCS3B03G0902200LC,TraesCS1B03G0570700LC,TraesCS3A03G0938900,TraesCS4B03G0355500,TraesCS5A03G1241000LC,TraesCS4A03G0001800,TraesCS5D03G0044100,TraesCS7D03G0141900,TraesCS1B03G0423400LC,TraesCS6B03G0246800LC,Tra…
3B03G0964100,TraesCS3B03G0363500LC,TraesCS2B03G1191300LC,TraesCS2D03G0564700LC,TraesCS6D03G0780200LC,TraesCSU03G0524100LC,TraesCS7D03G0318300LC,TraesCS1A03G1005700,TraesCS1D03G0298800,TraesCS5D03G0518900LC,TraesCS7D03G0807700,TraesCS5D03G1201000,TraesCS6B03G0399500LC,TraesCS1A03G0987800,TraesCS5B03G0029500,TraesCS4D03G0782600LC,TraesCS3D03G1147800LC,TraesCS5A03G0720300LC,TraesCS5A03G0193700LC,Tra…
S7D03G1120900,TraesCS5A03G0913300LC,TraesCSU03G0255300,TraesCS5D03G1218100,TraesCS5A03G0003000LC,TraesCS4D03G0228900,TraesCS4A03G0409200LC,TraesCS6D03G0667900,TraesCS5D03G1129400,TraesCS7B03G0944400,TraesCS5B03G0708200,TraesCS6A03G0549800LC,TraesCS1B03G1061200,TraesCS4B03G0095300LC,TraesCS7D03G0640100LC,TraesCS4D03G0367100LC,TraesCS3D03G0654800,TraesCS4D03G0058000,TraesCS5D03G1128500,TraesCS7B03G…
03G0348600,TraesCSU03G0396900,TraesCS1B03G1203500LC,TraesCS5D03G0444800LC,TraesCS7B03G0656900LC,TraesCS7B03G0551700LC,TraesCS2A03G0228000LC,TraesCS2A03G1349200,TraesCS6B03G0053000,novel.11613,TraesCS3B03G0570600LC,TraesCS3D03G0218300,TraesCS7B03G0509400LC,TraesCS2B03G0712900,TraesCS2B03G0689300LC,TraesCS4A03G0983900,TraesCS6A03G0191900,TraesCS7A03G1293100LC,TraesCS1B03G0415600LC,TraesCS2B03G03964…
GO:0008150	Biological Process	GO:0008152	metabolic process	GO:0044237	cellular metabolic process	GO:0006725	cellular aromatic compound metabolic process	10607	TraesCS3B03G0947300LC,TraesCS4A03G0398100LC,TraesCS6B03G0072900LC,TraesCS2B03G1104000LC,TraesCS4D03G0825100LC,TraesCS4D03G0024800LC,TraesCS5D03G0927600,TraesCS2A03G0665300,TraesCS3D03G0533200,TraesCS3A03G0454200,TraesCS3D03G0793500,TraesCS3D03G0322900LC,TraesCS6A03G0348200,TraesCS7D03G0061500LC,TraesCS5D03G0183600,TraesCS4B03G0019600,TraesCS4A03G0151300LC,TraesCS3B03G1084200,TraesCS5D03G0728900,T…
,TraesCS1B03G0760400,TraesCS5D03G0523200,TraesCS7B03G0236800,TraesCS6A03G0574700,TraesCS7A03G0219700,TraesCS3B03G0842700,TraesCS2A03G0553000,TraesCS7D03G1127200,TraesCS3D03G0538100LC,TraesCS7A03G0234500,TraesCS6A03G0033700LC,TraesCS7D03G0033900,TraesCS6A03G0679700,TraesCS5D03G0602900LC,TraesCS7B03G0902000,TraesCS6B03G0865000,TraesCS5B03G0389600,TraesCS4D03G0018700,TraesCS4A03G0115200LC,TraesCS5D0…
1233600LC,TraesCS2D03G0818800LC,TraesCS1B03G0231800,TraesCS1D03G0825000,TraesCS7B03G0745100,TraesCS6B03G0104200,TraesCS2D03G0695700,TraesCS2B03G1481300,TraesCS7B03G1026200LC,novel.3103,TraesCS7A03G0906700LC,TraesCS4D03G0639600,TraesCS6D03G0467500LC,TraesCS7B03G1233200,TraesCS6B03G0735300LC,TraesCS7A03G0211000,TraesCS6D03G0873300,TraesCS4A03G0764300LC,TraesCS6B03G0679600LC,TraesCS5A03G1262700,Trae…
CS4D03G0705500,TraesCS5B03G0389000LC,TraesCS1D03G0684900LC,TraesCS5A03G0473200LC,TraesCS2D03G0818100,novel.7534,TraesCS1A03G0895700LC,TraesCS7B03G0366300,TraesCS2D03G0778800,TraesCS2B03G0725700LC,TraesCS7B03G1014200LC,TraesCS5A03G0756000,TraesCS6A03G0888000,TraesCS5B03G0872000LC,TraesCS2D03G0468900LC,TraesCS2A03G0208200,TraesCS2B03G0601100LC,TraesCS7B03G1334600,TraesCS5B03G0221600LC,TraesCS7D03G0…
0,TraesCS1D03G0126000LC,TraesCS3A03G0586800LC,TraesCS3B03G0620800LC,TraesCS7D03G1008800,TraesCS4A03G0181200,TraesCS3B03G0217600,TraesCS2B03G0917400,TraesCS4B03G0140500LC,TraesCS2D03G0672300,TraesCS2D03G0214600LC,TraesCS5B03G0639900,TraesCS6D03G0423100LC,TraesCS1A03G0162000LC,TraesCS2D03G0827300LC,TraesCS6D03G0158900LC,TraesCS6A03G0545900LC,TraesCS6D03G0044400,TraesCS7B03G0051300LC,TraesCS7D03G126…
D03G0595600LC,TraesCS3A03G0304100,TraesCS3A03G0556400,TraesCS7D03G0782300,TraesCS2B03G1339500,TraesCS1B03G0284100LC,TraesCS2B03G1228900LC,TraesCS1A03G0698700,TraesCS6D03G0540500,novel.8053,TraesCS4D03G0346400LC,novel.4193,TraesCS7B03G1178300,TraesCS3B03G0138700,TraesCS7D03G0580600LC,TraesCS2A03G1095300,TraesCS3A03G0899000,TraesCS6B03G0970400,TraesCS5A03G0277000LC,TraesCS6D03G0826000,TraesCS3B03G0…
raesCS1B03G0665500LC,TraesCS3B03G0328100LC,TraesCS7D03G0574500LC,TraesCSU03G0425800,TraesCS3D03G1086600,TraesCS6D03G0581300,TraesCS3B03G0528900,TraesCS3A03G1086100LC,TraesCS5D03G0107200,TraesCS4A03G0917900LC,TraesCS7A03G1047700LC,TraesCS2D03G0125500,TraesCS2D03G0492600LC,TraesCS5D03G0720100,novel.12023,TraesCS4B03G0199500,TraesCS5D03G0980300LC,TraesCS7B03G0670000LC,TraesCS1B03G0827000,TraesCS3D03…
GO:0008150	Biological Process	GO:0008152	metabolic process	GO:0044237	cellular metabolic process	GO:0044255	cellular lipid metabolic process	823	TraesCS3B03G0031100,TraesCS6B03G0749900,TraesCS5D03G0175900,TraesCS6A03G0969200,TraesCS7D03G0753800,TraesCS4A03G0993800LC,TraesCS7D03G0818300,TraesCS4D03G0141300,TraesCS6B03G0541500,TraesCS3D03G0171800,TraesCS6D03G0056900LC,TraesCS7D03G0234800,TraesCS7B03G0298300LC,TraesCS4A03G0125900LC,TraesCS4A03G0012800,TraesCS4D03G0196400,TraesCSU03G0248800,TraesCS3A03G0027500,TraesCS4A03G0567000,TraesCS5D03G…
GO:0008150	Biological Process	GO:0008152	metabolic process	GO:0044710	single-organism metabolic process	GO:0044281	small molecule metabolic process	2505	TraesCS1A03G0956900,TraesCS7B03G1348200,TraesCS4D03G0750600LC,TraesCS2B03G0425100,TraesCS1B03G0764900LC,TraesCS3A03G1138800,TraesCS4D03G0433500,TraesCS5A03G1178600LC,TraesCS5B03G0786900,TraesCS6B03G0532800,TraesCS2B03G0055900LC,TraesCS2B03G0677200,TraesCS3A03G1154100,TraesCS3A03G0919600,TraesCS2D03G0522800,TraesCS4B03G0919800,TraesCS4B03G0995400LC,TraesCS2A03G0729800LC,TraesCS7B03G0291400LC,Traes…
00,TraesCS5D03G1196400,TraesCS5A03G1175900,TraesCS7B03G0580000,TraesCS2A03G0954300,TraesCS2A03G0926400LC,TraesCS3D03G0374900,TraesCS6B03G0805100LC,TraesCS5D03G0037100,TraesCS7B03G0296600,TraesCS4B03G0917100LC,TraesCS6A03G0782800,TraesCS4D03G0014400LC,TraesCS7D03G0190100,TraesCS2D03G0474500,TraesCS4A03G0022400,TraesCS3D03G0041800,TraesCS7B03G1102100,TraesCS7B03G0471700LC,TraesCS3B03G0657500,TraesC…
GO:0008150	Biological Process	GO:0008152	metabolic process	GO:0044710	single-organism metabolic process	GO:0044712	single-organism catabolic process	319	TraesCS5A03G0034100,TraesCS7B03G0346600,TraesCS3B03G1041200,TraesCS7A03G0287000LC,TraesCS1A03G0560800,TraesCS1B03G0401500,TraesCS1A03G0225600LC,TraesCS3A03G0916700,TraesCS5A03G0367000,TraesCS2B03G0704900LC,TraesCS5D03G0254600LC,TraesCS4D03G0536100LC,TraesCS2D03G0519500,TraesCS5B03G0520000,TraesCS3D03G0226000,TraesCS6B03G0011000,TraesCS5A03G0310500,TraesCS3A03G0814700,TraesCS3D03G0745500,TraesCS7D…
GO:0008150	Biological Process	GO:0008152	metabolic process	GO:0044710	single-organism metabolic process	GO:0006629	lipid metabolic process	900	TraesCS4A03G0773100,TraesCS5D03G0012000,TraesCS1B03G1191600LC,TraesCS5D03G1035200,TraesCS6B03G0321400LC,TraesCS7A03G0028800,TraesCS7A03G0089800LC,TraesCS5D03G0713800LC,TraesCS6A03G0542000,TraesCS5A03G0981200,TraesCS3D03G0657600LC,TraesCS3B03G0056000,TraesCS1B03G0495300,TraesCSU03G0015200LC,TraesCS4A03G0443300LC,TraesCS2D03G0145500LC,TraesCS5D03G0713900,TraesCS6D03G0655900,TraesCS7A03G0255400,Trae…
GO:0008150	Biological Process	GO:0008152	metabolic process	GO:0044710	single-organism metabolic process	GO:0006081	cellular aldehyde metabolic process	55	TraesCS2D03G0788600LC,TraesCS2B03G0746500,TraesCS3D03G1086600,TraesCS6D03G0133600LC,TraesCS6A03G0191900,novel.12227,TraesCS2A03G0847100LC,TraesCS7A03G0219700,TraesCS6A03G0141300,TraesCS2A03G0846900LC,TraesCS7A03G0024700LC,TraesCS4A03G1141700,TraesCS7A03G0025000,TraesCS6B03G0200000,TraesCS4D03G0265600LC,TraesCS4A03G1142500LC,TraesCS4A03G1142200LC,TraesCS4A03G1140600LC,novel.12023,TraesCS3B03G14134…
GO:0008150	Biological Process	GO:0008152	metabolic process	GO:0044710	single-organism metabolic process	GO:0019748	secondary metabolic process	5	TraesCS5A03G1226100,TraesCS4D03G0809600,TraesCS7D03G0441200,TraesCS7A03G0456300,TraesCS7B03G0266400
GO:0008150	Biological Process	GO:0008152	metabolic process	GO:0044710	single-organism metabolic process	GO:0006281	DNA repair	139	TraesCS7D03G1201900,TraesCS2A03G0885100,TraesCS5A03G0573900,TraesCS3B03G0740600,TraesCS6A03G0356000,TraesCS5B03G0890500,TraesCS3A03G0218200,TraesCS2D03G0814000,TraesCS7D03G0467000,TraesCS5D03G0539500,TraesCS7D03G0179200LC,TraesCS6A03G0559000,TraesCS3A03G0788700,TraesCS5A03G0911700,TraesCS3B03G0911200,TraesCS5B03G0586700,TraesCS3B03G1409300,TraesCS3A03G0839800,TraesCS1A03G0991900,TraesCS3D03G01480…
GO:0008150	Biological Process	GO:0008152	metabolic process	GO:0044710	single-organism metabolic process	GO:0055114	oxidation-reduction process	642	TraesCS6D03G0460000LC,TraesCS3B03G1060900,TraesCS3B03G1196900LC,TraesCS4B03G0507500,TraesCS3D03G0540700LC,TraesCS1D03G0463100LC,TraesCS1A03G0269800LC,TraesCS2B03G0519200,TraesCS5D03G0020400,TraesCS5D03G0252400LC,TraesCS7A03G0847000,TraesCS1A03G0269600LC,TraesCS2B03G0300300LC,TraesCS7A03G1244600,TraesCS2B03G0861800LC,TraesCS5D03G1135200LC,TraesCS4D03G0346900,TraesCS4D03G0282600,TraesCS5D03G0517300…
GO:0008150	Biological Process	GO:0008152	metabolic process	GO:0044710	single-organism metabolic process	GO:0044711	single-organism biosynthetic process	1898	TraesCS7A03G0178400LC,TraesCS2A03G0447100,TraesCS4D03G0578600,TraesCS1B03G1029300,TraesCS6B03G0666800,TraesCS7B03G0014800,TraesCS6D03G0175900,TraesCS4B03G0538100,TraesCS7B03G0013900,TraesCS1A03G0095400,TraesCS1B03G1187400,TraesCS2D03G0541100,TraesCS7D03G1213600LC,TraesCS5D03G1015550LC,TraesCS7D03G0660000LC,TraesCS3B03G1042200,TraesCS6A03G0964200,TraesCS6D03G0054100LC,TraesCS6B03G0007000,TraesCS3A…
sCS6D03G0146300,TraesCS1B03G0661000,TraesCS3B03G0828300,TraesCS3B03G0696100,TraesCS6A03G0731700,TraesCS1A03G1005700,TraesCS5B03G1259800,TraesCS7B03G1211000,TraesCS1A03G0889500,TraesCS4A03G0385200,TraesCS4A03G0226300LC,TraesCSU03G0524100LC,TraesCS1D03G0318600LC,TraesCS4D03G0344700,TraesCS1B03G0364000LC,TraesCS7A03G0456300,TraesCS6A03G0675700LC,TraesCS5D03G0099300LC,TraesCS4B03G0971100,TraesCS2D03G…
GO:0008150	Biological Process	GO:0008152	metabolic process	GO:0044710	single-organism metabolic process	GO:0016570	histone modification	99	novel.2393,TraesCS3D03G0741600,TraesCS6B03G0866200,TraesCS1D03G0090300,TraesCS3D03G1168300LC,TraesCS3D03G0954700,TraesCS5B03G0387700,TraesCS3A03G0758800,novel.5190,TraesCS6D03G0611400,TraesCS7B03G0844700,TraesCS3D03G1170800,TraesCS2B03G1265100,TraesCS6D03G0739900,TraesCS3B03G0926300,TraesCS2B03G1260500,TraesCS5D03G0376400,TraesCS6A03G0623700,TraesCS6D03G0517000,TraesCS2B03G1017200,TraesCS3A03G123…
GO:0008150	Biological Process	GO:0008152	metabolic process	GO:0044710	single-organism metabolic process	GO:0044723	single-organism carbohydrate metabolic process	816	TraesCS2A03G0332800,TraesCS6B03G0805100LC,TraesCS5B03G0056200LC,TraesCS1B03G0333700LC,TraesCS3A03G1145100,TraesCS1B03G0296500LC,TraesCS3A03G0969800,TraesCS2D03G0217000,TraesCS1D03G0783100,TraesCS5A03G0116900,TraesCS4B03G0485900,TraesCS2D03G0454900,TraesCS4D03G0093400,TraesCS7A03G0779900,TraesCS4A03G0744100LC,TraesCS2D03G0352900,TraesCS7D03G0066500LC,TraesCS7B03G0272500,TraesCS2A03G0447600,TraesCS…
GO:0008150	Biological Process	GO:0008152	metabolic process	GO:0044710	single-organism metabolic process	GO:0042440	pigment metabolic process	54	TraesCS6A03G0423000,TraesCS1A03G0352600,TraesCS5A03G0855000,TraesCS4D03G0641600,TraesCS7B03G1192000,TraesCS7A03G0154300,TraesCS7A03G0913800,TraesCS3A03G0224100,TraesCS3D03G0214300,TraesCS6B03G0011000,TraesCS7D03G1291700,TraesCS6A03G0348200,TraesCS3B03G1364700,TraesCS4A03G1042000,TraesCS6A03G0001500,TraesCS5A03G0472700,TraesCS3D03G0502500,TraesCS5D03G0436000,TraesCS4B03G0013400,TraesCS4A03G1022200…
GO:0008150	Biological Process	GO:0008152	metabolic process	GO:0044710	single-organism metabolic process	GO:1901568	fatty acid derivative metabolic process	3	TraesCS5A03G1118300,TraesCS5D03G1070200,TraesCS5B03G1186500
GO:0008150	Biological Process	GO:0008152	metabolic process	GO:0044710	single-organism metabolic process	GO:1901657	glycosyl compound metabolic process	783	TraesCS3A03G0615800,TraesCS1D03G0465200LC,TraesCS6B03G0605000LC,TraesCS7A03G0524800,TraesCS4B03G0357600LC,TraesCS4A03G0550400,TraesCS2D03G0487000LC,TraesCS7B03G0386400,TraesCS6D03G0864000,TraesCS3B03G1268200,TraesCS1D03G0614800,TraesCS2A03G1239800LC,TraesCS6A03G0501300LC,TraesCS1B03G0892400,TraesCS6A03G0633300,TraesCS5B03G0026700,TraesCS1B03G0453800,TraesCS7D03G0448600,TraesCSU03G0186500LC,TraesC…
GO:0008150	Biological Process	GO:0008152	metabolic process	GO:0009892	negative regulation of metabolic process	GO:0009890	negative regulation of biosynthetic process	153	TraesCS4B03G0140600LC,TraesCS2B03G0327300,TraesCS1D03G0580600,TraesCS5D03G1071600,TraesCS3B03G1227300LC,TraesCS2D03G0776200,TraesCS3B03G1524500LC,TraesCS3D03G0243200LC,TraesCS3D03G0878800LC,TraesCS2B03G0006500,TraesCS1B03G0706100,TraesCS2B03G1268300,TraesCS6D03G0237100,TraesCS2A03G0183900,TraesCS5B03G1188400,TraesCS2D03G1122800LC,TraesCS7D03G0143200,TraesCS2B03G1256100,TraesCS5A03G0095000,TraesCS…
GO:0008150	Biological Process	GO:0008152	metabolic process	GO:0009892	negative regulation of metabolic process	GO:0051172	negative regulation of nitrogen compound metabolic process	153	TraesCS2A03G0149900LC,TraesCS3A03G1197700LC,TraesCS5D03G0219400,TraesCS7A03G0104100,TraesCS1B03G1029700,TraesCS1B03G0706200,TraesCS2A03G1170400,TraesCS1B03G0798600,TraesCS5B03G0384800,TraesCS2D03G1293100,TraesCS3A03G1030700LC,TraesCS7A03G0155300,TraesCS2B03G0372800LC,TraesCS3A03G1196700LC,TraesCS5B03G0381300LC,TraesCS5D03G1204800,TraesCS1B03G0319900,TraesCS7A03G0110900LC,TraesCS3A03G0790000,Traes…
GO:0008150	Biological Process	GO:0008152	metabolic process	GO:0009892	negative regulation of metabolic process	GO:0031324	negative regulation of cellular metabolic process	159	TraesCS7A03G1364600LC,TraesCS5B03G1188800,TraesCS1A03G0831400,TraesCS3B03G1518200,TraesCS2D03G0186500,TraesCS5A03G0373400LC,TraesCS3D03G1141200,TraesCSU03G0478000LC,TraesCS1A03G0701600,TraesCS2B03G1569000,TraesCSU03G0261100,TraesCS2D03G0778200,TraesCS4D03G0667700LC,TraesCS4B03G0990500,TraesCS1D03G1006300,TraesCS3B03G1523800,TraesCS2A03G1340100LC,TraesCS7D03G0216200LC,TraesCS5D03G0003400,TraesCS5A…
GO:0008150	Biological Process	GO:0008152	metabolic process	GO:0009892	negative regulation of metabolic process	GO:0043086	negative regulation of catalytic activity	9	TraesCS3D03G0838700,TraesCS1A03G0011500,TraesCS6B03G0686500,TraesCS3A03G0916700,TraesCS6A03G0571700LC,TraesCS1D03G0003500,TraesCS7A03G0649900,TraesCS3B03G1034700,TraesCS6D03G0476200
GO:0008150	Biological Process	GO:0008152	metabolic process	GO:0009892	negative regulation of metabolic process	GO:0010605	negative regulation of macromolecule metabolic process	243	TraesCS6B03G0088000LC,TraesCS2A03G0230700LC,TraesCS5B03G1188900LC,TraesCS3B03G1467000,TraesCS6B03G0369700,TraesCS6D03G0476200,TraesCS4A03G0058400,TraesCS2A03G0030000,TraesCS2A03G0607800,TraesCS4B03G0152100,TraesCS7B03G1171400,novel.9697,TraesCS1A03G0229000,TraesCS5A03G1120400,TraesCS5D03G1110500,TraesCS5D03G0086200LC,TraesCS7A03G1190400LC,TraesCS5A03G1186400,TraesCS1A03G0607900,TraesCS3B03G142720…
GO:0008150	Biological Process	GO:0008152	metabolic process	GO:0009892	negative regulation of metabolic process	GO:0009895	negative regulation of catabolic process	6	TraesCS6D03G0476200,TraesCS6B03G0686500,TraesCS3B03G1034700,TraesCS3D03G0838700,TraesCS3A03G0916700,TraesCS6A03G0571700LC
GO:0008150	Biological Process	GO:0071840	cellular component organization or biogenesis	GO:0016043	cellular component organization	GO:0061024	membrane organization	99	TraesCS4D03G0826900,TraesCS3A03G0761100,novel.1435,TraesCS5A03G1248700,TraesCS7B03G0179900,TraesCS7A03G0820900,TraesCS1A03G1032200LC,TraesCS4D03G0813700,TraesCS1A03G0508100,TraesCS5A03G0709200LC,TraesCS3A03G0290800,TraesCS4A03G0847600,TraesCS2A03G1100600,TraesCS2B03G1235600,TraesCS2A03G0330600LC,TraesCS3B03G0208500,TraesCS5B03G0093800LC,TraesCS7A03G0381600,TraesCS3A03G0999000,TraesCS2D03G1044600,…
GO:0008150	Biological Process	GO:0071840	cellular component organization or biogenesis	GO:0016043	cellular component organization	GO:0045229	external encapsulating structure organization	201	TraesCS6B03G0817800,TraesCS2D03G0232500,TraesCS2A03G0189200,TraesCS5D03G1020500LC,TraesCS3D03G1180600,TraesCS1A03G0490100,TraesCS7A03G0367300,TraesCS5A03G0935900LC,TraesCS1D03G1041700,TraesCS2D03G0290900,TraesCS5B03G0234000,TraesCS3B03G0497300,TraesCS5D03G0895300,TraesCS4D03G0157800,TraesCS2A03G0206600,TraesCS5D03G0253600LC,TraesCS4A03G0241300,TraesCS4B03G0190800LC,TraesCS1A03G1016500LC,TraesCS5B…
GO:0008150	Biological Process	GO:0071840	cellular component organization or biogenesis	GO:0016043	cellular component organization	GO:0051130	positive regulation of cellular component organization	56	TraesCS7A03G1174600LC,TraesCS2B03G1023500,TraesCS5B03G0164300,TraesCS5A03G0589700,TraesCS2A03G0871800,TraesCS2D03G0397100,TraesCS6B03G1159800,TraesCS3B03G0410600,TraesCS2B03G0505400,TraesCS5B03G1311500,TraesCS5D03G0172800,TraesCS4B03G0502000LC,TraesCS2B03G0725400,TraesCS6D03G0217000,TraesCS2B03G0299300,TraesCS5A03G0272500,TraesCS2B03G0966300,TraesCS2D03G0908200,TraesCS5B03G0276300,TraesCS6A03G026…
GO:0008150	Biological Process	GO:0071840	cellular component organization or biogenesis	GO:0016043	cellular component organization	GO:0022607	cellular component assembly	459	TraesCS3D03G0059000,TraesCS7D03G1119000,TraesCS6D03G0734000LC,TraesCS5B03G1102900,TraesCS5B03G0257900,TraesCS5B03G1099900,TraesCS7A03G1175400LC,TraesCS7D03G0533800,TraesCS4D03G0157800,TraesCS5D03G0895300,TraesCS4A03G0241300,TraesCS2A03G0941200,TraesCS2D03G0306600,TraesCS6B03G0981300LC,TraesCS3D03G0226600LC,TraesCS1A03G0547200,TraesCS4A03G0140400,TraesCS5A03G0935900LC,TraesCS7D03G1073800,TraesCSU0…
GO:0008150	Biological Process	GO:0071840	cellular component organization or biogenesis	GO:0016043	cellular component organization	GO:0043933	macromolecular complex subunit organization	517	TraesCS3B03G0769900,TraesCS2D03G0814500,TraesCS5A03G0049100,TraesCS1D03G0234400,TraesCS2D03G0885000,TraesCS7D03G1073100,TraesCS2B03G1042000,TraesCS4A03G1048000,TraesCS1A03G0316500LC,TraesCS2A03G0957600,TraesCS2A03G0967500,TraesCS5D03G1114300LC,TraesCS1D03G0587400,TraesCS5B03G1291500,TraesCS5A03G1045700,TraesCS1A03G0765100,TraesCS4D03G0543000,TraesCS5B03G0164300,TraesCS7D03G0959000,TraesCS5B03G050…
GO:0008150	Biological Process	GO:0071840	cellular component organization or biogenesis	GO:0016043	cellular component organization	GO:0043062	extracellular structure organization	105	TraesCS7A03G0321000,TraesCS2A03G0233100,TraesCS4D03G0466100,TraesCS6A03G0854800,TraesCS4B03G0465700,TraesCS2D03G0880200,TraesCS2D03G0238000,TraesCS2B03G0966300,TraesCS2B03G0299300,TraesCS5D03G0895400LC,TraesCS5A03G0935800,TraesCS5D03G0172800,TraesCS3B03G0410600,TraesCS5A03G0240500LC,TraesCS7D03G0305900,TraesCS6D03G0842200,TraesCS2A03G0871800,TraesCS5B03G0164300,TraesCS3A03G0957700,TraesCS7A03G117…
GO:0008150	Biological Process	GO:0071840	cellular component organization or biogenesis	GO:0016043	cellular component organization	GO:0051128	regulation of cellular component organization	75	TraesCS1A03G0230800,TraesCS5B03G0605400,TraesCSU03G0477100LC,TraesCS4A03G0830300,TraesCS3B03G0690400,TraesCS7A03G1175400LC,TraesCS6D03G0826400LC,TraesCS5B03G0308800,TraesCS3D03G0559700,TraesCS7D03G1119000,TraesCS3B03G1034700,TraesCS5D03G0547400,TraesCS2D03G0224100,TraesCS5D03G0272800,TraesCS3D03G0838700,TraesCS2A03G0645200,TraesCS7A03G1263800,TraesCS6B03G0686500,TraesCS2A03G0379400,TraesCS5A03G12…
GO:0008150	Biological Process	GO:0071840	cellular component organization or biogenesis	GO:0016043	cellular component organization	GO:0022411	cellular component disassembly	41	TraesCS5B03G0276300,TraesCS2D03G0465100LC,TraesCS4A03G0246900,TraesCS3A03G1172000LC,TraesCS4B03G0465700,TraesCS2D03G0603400,TraesCS1A03G0194800,TraesCS4A03G0163100,TraesCS2A03G0233100,TraesCS1A03G0608100,TraesCS2B03G0725400,TraesCS2D03G0238000,TraesCS5A03G0272500,TraesCS2B03G0577000LC,TraesCS2B03G0505400,TraesCS2B03G0320600,TraesCS4D03G0543000,TraesCS1B03G0263700,TraesCS3D03G0879200,TraesCS2D03G0…
GO:0008150	Biological Process	GO:0071840	cellular component organization or biogenesis	GO:0016043	cellular component organization	GO:0010256	endomembrane system organization	6	TraesCS1B03G0586500,TraesCS7B03G0179900,TraesCS1A03G0486000,TraesCS1D03G0458300,TraesCS7D03G0366400,TraesCS7A03G0381600
GO:0008150	Biological Process	GO:0071840	cellular component organization or biogenesis	GO:0016043	cellular component organization	GO:0006996	organelle organization	1358	TraesCS1B03G0708400LC,TraesCS5A03G0284300LC,TraesCS3A03G1086000LC,TraesCS7B03G0571800LC,TraesCS7B03G0766200LC,TraesCS2B03G0574200LC,TraesCS4D03G0692700,TraesCSU03G0477100LC,TraesCS5A03G0367300LC,TraesCS2B03G1578200,TraesCS3B03G1123400LC,TraesCS4B03G1006300LC,TraesCS3A03G0325500LC,TraesCS6B03G1018900LC,TraesCS7B03G0193300LC,TraesCS7B03G0897200LC,TraesCS5D03G1058400,TraesCS3B03G1475200,TraesCS3D03G…
GO:0008150	Biological Process	GO:0071840	cellular component organization or biogenesis	GO:0016043	cellular component organization	GO:0051129	negative regulation of cellular component organization	12	TraesCS2D03G0238000,TraesCS6B03G0686500,TraesCS4A03G0375900,TraesCS3D03G0838700,TraesCS4D03G0376700,TraesCS6D03G0476200,TraesCS2B03G0320600,TraesCS2A03G0233100,TraesCS3B03G1034700,TraesCS4B03G0465700,TraesCS3A03G0916700,TraesCS6A03G0571700LC
GO:0008150	Biological Process	GO:0071840	cellular component organization or biogenesis	GO:0016043	cellular component organization	GO:0032535	regulation of cellular component size	29	TraesCS3A03G0609600,TraesCS4B03G0465700,TraesCS5A03G1283500LC,TraesCS2A03G0233100,TraesCS4A03G0830300,TraesCS4B03G0502000LC,TraesCS7B03G1045800LC,TraesCS2D03G0238000,TraesCS3B03G0690400,TraesCS2A03G0932300,TraesCS7B03G1180800,TraesCS2B03G0299300,TraesCS3B03G0410600,TraesCS7A03G1175400LC,TraesCS2B03G0320600,TraesCS2A03G0218000,TraesCS7D03G1119000,TraesCS3D03G0559700,TraesCS5B03G1311500,TraesCS2B03…
GO:0008150	Biological Process	GO:0071840	cellular component organization or biogenesis	GO:0044085	cellular component biogenesis	GO:0022613	ribonucleoprotein complex biogenesis	197	TraesCS2B03G0283500LC,TraesCS6B03G1060600LC,TraesCS6B03G0725100,TraesCS4A03G0548300LC,TraesCS1B03G0844900,TraesCS4A03G0973700LC,TraesCS6B03G1229900,TraesCS7A03G0293000LC,TraesCS2B03G1306600,TraesCS7D03G0792600,TraesCS5A03G0420100,TraesCS6D03G0259200,TraesCS2D03G1000600,TraesCS7B03G0665400,TraesCS7A03G0342200LC,TraesCS3A03G0763300,TraesCS5A03G0866100,TraesCS4A03G0930000,TraesCS3A03G0357400,TraesCS…
GO:0008150	Biological Process	GO:0071840	cellular component organization or biogenesis	GO:0044085	cellular component biogenesis	GO:0044089	positive regulation of cellular component biogenesis	45	TraesCS4B03G0502000LC,TraesCS6D03G0217000,TraesCS2B03G0299300,TraesCS2B03G0966300,TraesCS2D03G0908200,TraesCS6A03G0263200,TraesCS5A03G1283500LC,TraesCS3A03G0609600,TraesCS2B03G1071600LC,TraesCSU03G0283900,TraesCS7A03G1174600LC,TraesCS2B03G1023500,TraesCS5B03G0164300,TraesCS5A03G0589700,TraesCS2A03G0871800,TraesCS3B03G0410600,TraesCS5B03G1311500,TraesCS5D03G0172800,TraesCS7B03G1045800LC,TraesCS2A0…
GO:0008150	Biological Process	GO:0071840	cellular component organization or biogenesis	GO:0044085	cellular component biogenesis	GO:0022607	cellular component assembly	459	TraesCS3D03G0059000,TraesCS7D03G1119000,TraesCS6D03G0734000LC,TraesCS5B03G1102900,TraesCS5B03G0257900,TraesCS5B03G1099900,TraesCS7A03G1175400LC,TraesCS7D03G0533800,TraesCS4D03G0157800,TraesCS5D03G0895300,TraesCS4A03G0241300,TraesCS2A03G0941200,TraesCS2D03G0306600,TraesCS6B03G0981300LC,TraesCS3D03G0226600LC,TraesCS1A03G0547200,TraesCS4A03G0140400,TraesCS5A03G0935900LC,TraesCS7D03G1073800,TraesCSU0…
GO:0008150	Biological Process	GO:0071840	cellular component organization or biogenesis	GO:0044085	cellular component biogenesis	GO:0042546	cell wall biogenesis	54	TraesCS5B03G0986700,TraesCS5B03G0987400,TraesCS5B03G0258000LC,TraesCS5A03G0240500LC,TraesCS3B03G1094500,TraesCS2A03G0364600,TraesCS5A03G0935800,TraesCS4A03G0613400,TraesCS6D03G0328000LC,TraesCS3A03G0957700,TraesCS6B03G1177300,TraesCS6D03G0842200,TraesCS2B03G0254600,TraesCS7D03G0305900,TraesCS6A03G0854800,TraesCS4D03G0466100,TraesCS5B03G0986800LC,TraesCS7A03G0321000,TraesCS5D03G0895400LC,TraesCS6B…
GO:0008150	Biological Process	GO:0071840	cellular component organization or biogenesis	GO:0044085	cellular component biogenesis	GO:0044087	regulation of cellular component biogenesis	54	TraesCS2B03G0966300,TraesCS2D03G0238000,TraesCS2B03G0299300,TraesCS4B03G0502000LC,TraesCS6D03G0217000,TraesCS2A03G0233100,TraesCSU03G0283900,TraesCS3A03G0609600,TraesCS2B03G1071600LC,TraesCS4B03G0465700,TraesCS5D03G0274700,TraesCS2D03G0908200,TraesCS5A03G1283500LC,TraesCS6A03G0263200,TraesCS5B03G0164300,TraesCS5A03G0589700,TraesCS2B03G1023500,TraesCS2A03G0871800,TraesCS5A03G0283600,TraesCS7A03G11…
GO:0008150	Biological Process	GO:0071840	cellular component organization or biogenesis	GO:0044085	cellular component biogenesis	GO:0070271	protein complex biogenesis	330	TraesCS7A03G0150300,TraesCS5D03G0172800,TraesCS3D03G0510400,TraesCS4A03G0356500LC,TraesCS7D03G1256700,TraesCS4B03G0724500,TraesCS5B03G0983500,TraesCS4A03G0997300,TraesCS2A03G0233100,TraesCS4D03G0382600LC,TraesCS1D03G0453400LC,TraesCSU03G0111500,TraesCS7B03G0472300LC,TraesCS2D03G0745100,TraesCS7B03G0288000LC,TraesCS5D03G0745100,TraesCSU03G0131500LC,TraesCS7D03G0481400,TraesCS2D03G0814700,TraesCS3D…
GO:0008150	Biological Process	GO:0032501	multicellular organismal process	GO:0044707	single-multicellular organism process	GO:0009791	post-embryonic development	6	TraesCS7B03G0414900,TraesCS3B03G1121800,TraesCS3D03G0911300,TraesCS7A03G0589600,TraesCS3A03G0974900,TraesCS7D03G0571400
GO:0008150	Biological Process	GO:0032501	multicellular organismal process	GO:0044707	single-multicellular organism process	GO:0051240	positive regulation of multicellular organismal process	6	TraesCS7D03G0571400,TraesCS3A03G0974900,TraesCS7A03G0589600,TraesCS3D03G0911300,TraesCS3B03G1121800,TraesCS7B03G0414900
GO:0008150	Biological Process	GO:0032501	multicellular organismal process	GO:0044707	single-multicellular organism process	GO:0007275	multicellular organismal development	47	TraesCS7D03G0060000,TraesCS7A03G0147300,TraesCS3D03G0911300,TraesCS7A03G0589600,TraesCS6A03G0212600,TraesCS3B03G1121800,TraesCS7A03G0146900,TraesCS7D03G0571400,TraesCS3A03G0974900,TraesCS7A03G0147000,TraesCS6D03G0490900,TraesCS4A03G1113100,TraesCS2A03G1065700,TraesCS7D03G1015000,TraesCS7D03G0506000,TraesCS4A03G1098300,TraesCS2B03G1193200,TraesCS2D03G1007200,TraesCS7A03G0527500,TraesCS7D03G0134600…
GO:0008150	Biological Process	GO:0032501	multicellular organismal process	GO:0051239	regulation of multicellular organismal process	GO:0051240	positive regulation of multicellular organismal process	6	TraesCS7D03G0571400,TraesCS3A03G0974900,TraesCS7A03G0589600,TraesCS3D03G0911300,TraesCS3B03G1121800,TraesCS7B03G0414900
GO:0008150	Biological Process	GO:0032501	multicellular organismal process	GO:0051239	regulation of multicellular organismal process	GO:2000026	regulation of multicellular organismal development	6	TraesCS7D03G0571400,TraesCS3A03G0974900,TraesCS3D03G0911300,TraesCS7A03G0589600,TraesCS7B03G0414900,TraesCS3B03G1121800
GO:0008150	Biological Process	GO:0032501	multicellular organismal process	GO:0044706	multi-multicellular organism process	GO:0009856	pollination	503	TraesCSU03G0236700LC,TraesCS2D03G0009400LC,TraesCS7D03G0282500,TraesCS7A03G0999500,TraesCS2B03G0366200,TraesCS3B03G0896100,TraesCS2D03G0275200,TraesCS5B03G1264800,TraesCS7D03G0823100,TraesCS2D03G0627400LC,TraesCS6B03G0018000LC,TraesCS1D03G0026900,TraesCS2D03G1083300LC,TraesCS2D03G0687400,TraesCS1D03G0216100,TraesCS2A03G1242600,TraesCS2A03G1137300LC,TraesCS6D03G0865500,TraesCS5B03G0705900,TraesCS1…
GO:0008150	Biological Process	GO:0032501	multicellular organismal process	GO:0051240	positive regulation of multicellular organismal process	GO:0048582	positive regulation of post-embryonic development	6	TraesCS7B03G0414900,TraesCS3B03G1121800,TraesCS3D03G0911300,TraesCS7A03G0589600,TraesCS3A03G0974900,TraesCS7D03G0571400
GO:0008150	Biological Process	GO:0051179	localization	GO:0051235	maintenance of location	GO:0045185	maintenance of protein location	13	TraesCS5B03G1294900,TraesCS1A03G0855900,TraesCS5D03G0743600,TraesCS1D03G0827000LC,TraesCS4A03G0847400,TraesCS7D03G0614800,TraesCS1B03G0990600,TraesCS7A03G0633600,TraesCS5A03G0785000,TraesCS5B03G0817700,TraesCS1B03G0990700LC,TraesCS5D03G1160700,TraesCS7B03G0460800
GO:0008150	Biological Process	GO:0051179	localization	GO:0051235	maintenance of location	GO:0051651	maintenance of location in cell	13	TraesCS5B03G0817700,TraesCS5A03G0785000,TraesCS5D03G1160700,TraesCS1B03G0990700LC,TraesCS7B03G0460800,TraesCS1A03G0855900,TraesCS5B03G1294900,TraesCS1D03G0827000LC,TraesCS5D03G0743600,TraesCS4A03G0847400,TraesCS7A03G0633600,TraesCS1B03G0990600,TraesCS7D03G0614800
GO:0008150	Biological Process	GO:0051179	localization	GO:0033036	macromolecule localization	GO:0010876	lipid localization	37	TraesCS6B03G0753300,novel.8330,TraesCS2B03G0843800,TraesCS7A03G0966200LC,TraesCS3B03G1050100,TraesCS4D03G0257800,TraesCSU03G0047500LC,TraesCS7D03G0760700,TraesCS7B03G1255700LC,TraesCS1B03G0303900LC,TraesCS6A03G0619500,TraesCS2B03G0812200LC,TraesCS4B03G0314800,TraesCS6D03G0776400,TraesCS4B03G1016200,TraesCS5D03G0742800LC,TraesCS5A03G1149000,TraesCS2D03G0705800,TraesCS7A03G0797200,TraesCS5B03G10504…
GO:0008150	Biological Process	GO:0051179	localization	GO:0033036	macromolecule localization	GO:0070727	cellular macromolecule localization	454	TraesCS3A03G0828800,TraesCS5A03G0280200,TraesCS5B03G0418200,TraesCS4D03G0814100LC,TraesCS3D03G0444500,TraesCS4B03G0596100,TraesCS6A03G0947600,TraesCS5B03G1294700,TraesCS7A03G1141200,TraesCS3D03G0649400,TraesCS4A03G0541600,TraesCS5A03G0983000LC,TraesCS3B03G0536900,TraesCS2A03G1035600,TraesCS1D03G0662100,TraesCS6B03G0540100,TraesCS4D03G0081900,TraesCS1D03G0537800,TraesCS7B03G0179900,TraesCS7A03G082…
GO:0008150	Biological Process	GO:0051179	localization	GO:0033036	macromolecule localization	GO:0006403	RNA localization	9	TraesCS6B03G0695000,TraesCS3D03G0414400,TraesCS1D03G0105300,TraesCS1B03G0155100,TraesCS3B03G0524100,TraesCS6D03G0480800,TraesCS3A03G0446500,TraesCS1A03G0117000,TraesCS6A03G0579600
GO:0008150	Biological Process	GO:0051179	localization	GO:0033036	macromolecule localization	GO:0008104	protein localization	573	TraesCS5B03G0349400,TraesCS1D03G0479100,TraesCS4A03G0527800,TraesCS1A03G0855900,TraesCS4D03G0161300,TraesCS1A03G0203000,TraesCS1A03G0583300,TraesCS7D03G0805200,TraesCS2A03G0703600,TraesCS4B03G0929100LC,TraesCS2D03G0444900,TraesCS5A03G1230400,TraesCS1B03G0251500LC,TraesCSU03G0365300,TraesCS4D03G0230500,TraesCS5D03G0108200,TraesCS4B03G0637300,TraesCS2D03G0024100LC,TraesCS4B03G0242300,TraesCS1A03G08…
GO:0008150	Biological Process	GO:0051179	localization	GO:1902578	single-organism localization	GO:0044765	single-organism transport	4048	TraesCS5A03G0460000,TraesCS3A03G1063900,TraesCS2D03G0415900,TraesCS7B03G0042900,TraesCS7D03G1146500,TraesCS1A03G0864100,TraesCS1B03G0668700,TraesCSU03G0003500,TraesCS5D03G0402300,TraesCS7D03G0535500,TraesCS3A03G0772300,TraesCS6B03G0694700,TraesCS2A03G0061700,TraesCS7D03G0760700,TraesCS7B03G0669900,TraesCS1D03G0518700,TraesCS3A03G0584700,TraesCS4D03G0697800,TraesCS6A03G0855900,TraesCS4A03G0168500,…
S7A03G0842800,TraesCS5B03G1050400,TraesCS4B03G0700400,TraesCS7D03G0973500,TraesCS4A03G0478800,TraesCS1B03G0794000,TraesCS3D03G0656600LC,TraesCS1A03G0933400,TraesCS2D03G0657200,TraesCS1D03G0493800,TraesCS2A03G0944200,TraesCS7D03G0192800,TraesCS2A03G0392500,TraesCS6D03G0148500LC,TraesCS4B03G0238600,TraesCS6A03G0754100,TraesCS1A03G0536800,TraesCS2D03G0834300LC,TraesCS3D03G0787500,TraesCS7B03G0143200…
67200,TraesCS4A03G1002000,TraesCS5B03G0397900,TraesCS3A03G1005300LC,TraesCS5D03G0607600LC,TraesCS5B03G0837000,TraesCS5D03G1186900,TraesCS5A03G0929900,TraesCS5A03G0073600,TraesCS6B03G0102800,TraesCS7D03G0259800,TraesCSU03G0247500LC,TraesCS1A03G0548900,TraesCS5D03G0865600,TraesCS7A03G0281400,TraesCS5A03G1298000,TraesCSU03G0262100LC,TraesCS4A03G0714300,TraesCS2B03G0969300,TraesCS7A03G0836800,TraesCS…
GO:0008150	Biological Process	GO:0051179	localization	GO:1902578	single-organism localization	GO:0051651	maintenance of location in cell	13	TraesCS5B03G0817700,TraesCS5A03G0785000,TraesCS5D03G1160700,TraesCS1B03G0990700LC,TraesCS7B03G0460800,TraesCS1A03G0855900,TraesCS5B03G1294900,TraesCS1D03G0827000LC,TraesCS5D03G0743600,TraesCS4A03G0847400,TraesCS7A03G0633600,TraesCS1B03G0990600,TraesCS7D03G0614800
GO:0008150	Biological Process	GO:0051179	localization	GO:1902578	single-organism localization	GO:0090151	establishment of protein localization to mitochondrial membrane	3	TraesCS3B03G1151500,TraesCS3A03G0999000,TraesCS3D03G0932800
GO:0008150	Biological Process	GO:0051179	localization	GO:1902578	single-organism localization	GO:1902580	single-organism cellular localization	122	TraesCS4B03G0928900,TraesCS7A03G0681300LC,TraesCS4B03G0929100LC,TraesCS3B03G0667400,TraesCS3A03G1170400,TraesCS5A03G1230400,TraesCS1B03G0251500LC,TraesCS3D03G0823500LC,TraesCS1D03G0479100,TraesCS4A03G0527800,TraesCS1D03G0479000,TraesCS5B03G0349400,TraesCS4D03G0538100,TraesCS3D03G0542200,TraesCS1B03G0344200,TraesCS5D03G0762700LC,TraesCS7D03G0805200,TraesCS3A03G0706900,TraesCS4A03G0914900,TraesCS1D…
GO:0008150	Biological Process	GO:0051179	localization	GO:0051234	establishment of localization	GO:0051236	establishment of RNA localization	9	TraesCS3D03G0414400,TraesCS6B03G0695000,TraesCS1D03G0105300,TraesCS1B03G0155100,TraesCS3B03G0524100,TraesCS1A03G0117000,TraesCS6A03G0579600,TraesCS6D03G0480800,TraesCS3A03G0446500
GO:0008150	Biological Process	GO:0051179	localization	GO:0051234	establishment of localization	GO:0045184	establishment of protein localization	560	TraesCS3A03G1168900LC,TraesCS2B03G1017400,TraesCS5D03G0762700LC,TraesCS3A03G0706900,TraesCS1D03G0251200,TraesCS4A03G0005500,TraesCS6A03G0316600,TraesCS6B03G0848300,TraesCS5D03G1171000,TraesCS3D03G0345700,TraesCS3B03G1151500,TraesCS1B03G0730000,TraesCS2D03G0202200,TraesCS1D03G0988800,TraesCS4D03G0533300,TraesCS1D03G0537900LC,TraesCS2B03G0553500,TraesCS7B03G0083600,TraesCS7D03G0474600,TraesCS1A03G0…
GO:0008150	Biological Process	GO:0051179	localization	GO:0051234	establishment of localization	GO:0006810	transport	4201	TraesCS6A03G0913800,TraesCS6D03G0114500,TraesCS2A03G1130500,TraesCS3B03G1018100,TraesCS6D03G0338000,TraesCS6B03G1305900LC,TraesCS4D03G0082700,TraesCS6B03G0810100,TraesCS3D03G0266900,TraesCS2D03G0432100,TraesCS3D03G0269900,TraesCS2A03G0162500,TraesCS2A03G0959500,TraesCS2D03G0678500,TraesCS5A03G0509300,TraesCS5D03G0888600,TraesCS3A03G0743800,TraesCS6A03G0070400,TraesCS6B03G1302300,TraesCS4B03G01367…
3B03G0703300,TraesCS3B03G0151100LC,TraesCS3D03G0356600,TraesCS1D03G0218700,TraesCS7A03G0212600,TraesCS2A03G0060300,TraesCS7D03G0470900,TraesCS5D03G0369100,TraesCS3A03G0832000,TraesCS3B03G0518300,TraesCS2A03G0076800,TraesCS5A03G0501400,TraesCS5D03G0464600LC,TraesCS1B03G0074100,TraesCS2D03G1080500LC,TraesCS4A03G0500600,novel.10522,TraesCS1D03G0759600,TraesCS3D03G0408700,TraesCS5B03G0440400LC,TraesC…
G0347800,TraesCS2A03G0915300LC,TraesCS1D03G0022700,TraesCS5D03G0621000,TraesCS7A03G0898100,TraesCS7D03G0503900,TraesCS1D03G0991500LC,TraesCS2D03G1200300,TraesCS2D03G1011600,TraesCS3D03G0670200,TraesCS7D03G0760000,TraesCS2A03G0709900,TraesCS3A03G1026500,TraesCS3B03G1050100,TraesCS1D03G0975300,TraesCS3D03G0482600,TraesCS1B03G0841000LC,TraesCS4D03G0744700,TraesCS7D03G0588700,TraesCS5D03G0997500LC,Tr…
GO:0008150	Biological Process	GO:0051179	localization	GO:0051234	establishment of localization	GO:0051649	establishment of localization in cell	754	TraesCS4D03G0610900,TraesCS1A03G0587600,TraesCS1A03G1032200LC,TraesCS6A03G0633700,TraesCS4D03G0090900,TraesCS3A03G1198600,TraesCS7A03G0288800,TraesCS4D03G0826900,TraesCS3D03G0685500,TraesCS2A03G1274900,TraesCS4A03G1214100,TraesCS2B03G1480800LC,TraesCS7A03G0031800,TraesCS4D03G0566200,TraesCS2B03G0009200,TraesCS2A03G1100600,TraesCS7D03G0588700,TraesCS4D03G0205300,TraesCS2D03G0415400LC,TraesCS2B03G0…
GO:0008150	Biological Process	GO:0051179	localization	GO:0051641	cellular localization	GO:0051651	maintenance of location in cell	13	TraesCS5B03G0817700,TraesCS5A03G0785000,TraesCS5D03G1160700,TraesCS1B03G0990700LC,TraesCS7B03G0460800,TraesCS1A03G0855900,TraesCS5B03G1294900,TraesCS1D03G0827000LC,TraesCS5D03G0743600,TraesCS4A03G0847400,TraesCS7A03G0633600,TraesCS1B03G0990600,TraesCS7D03G0614800
GO:0008150	Biological Process	GO:0051179	localization	GO:0051641	cellular localization	GO:0070727	cellular macromolecule localization	454	TraesCS3A03G0828800,TraesCS5A03G0280200,TraesCS5B03G0418200,TraesCS4D03G0814100LC,TraesCS3D03G0444500,TraesCS4B03G0596100,TraesCS6A03G0947600,TraesCS5B03G1294700,TraesCS7A03G1141200,TraesCS3D03G0649400,TraesCS4A03G0541600,TraesCS5A03G0983000LC,TraesCS3B03G0536900,TraesCS2A03G1035600,TraesCS1D03G0662100,TraesCS6B03G0540100,TraesCS4D03G0081900,TraesCS1D03G0537800,TraesCS7B03G0179900,TraesCS7A03G082…
GO:0008150	Biological Process	GO:0051179	localization	GO:0051641	cellular localization	GO:1902580	single-organism cellular localization	122	TraesCS4B03G0928900,TraesCS7A03G0681300LC,TraesCS4B03G0929100LC,TraesCS3B03G0667400,TraesCS3A03G1170400,TraesCS5A03G1230400,TraesCS1B03G0251500LC,TraesCS3D03G0823500LC,TraesCS1D03G0479100,TraesCS4A03G0527800,TraesCS1D03G0479000,TraesCS5B03G0349400,TraesCS4D03G0538100,TraesCS3D03G0542200,TraesCS1B03G0344200,TraesCS5D03G0762700LC,TraesCS7D03G0805200,TraesCS3A03G0706900,TraesCS4A03G0914900,TraesCS1D…
GO:0008150	Biological Process	GO:0051179	localization	GO:0051641	cellular localization	GO:0071166	ribonucleoprotein complex localization	9	TraesCS1D03G0105300,TraesCS1B03G0155100,TraesCS3D03G0414400,TraesCS6B03G0695000,TraesCS1A03G0117000,TraesCS6A03G0579600,TraesCS3A03G0446500,TraesCS6D03G0480800,TraesCS3B03G0524100
GO:0008150	Biological Process	GO:0051179	localization	GO:0051641	cellular localization	GO:0051649	establishment of localization in cell	754	TraesCS4D03G0610900,TraesCS1A03G0587600,TraesCS1A03G1032200LC,TraesCS6A03G0633700,TraesCS4D03G0090900,TraesCS3A03G1198600,TraesCS7A03G0288800,TraesCS4D03G0826900,TraesCS3D03G0685500,TraesCS2A03G1274900,TraesCS4A03G1214100,TraesCS2B03G1480800LC,TraesCS7A03G0031800,TraesCS4D03G0566200,TraesCS2B03G0009200,TraesCS2A03G1100600,TraesCS7D03G0588700,TraesCS4D03G0205300,TraesCS2D03G0415400LC,TraesCS2B03G0…
GO:0008150	Biological Process	GO:0050896	response to stimulus	GO:0006955	immune response	GO:0002250	adaptive immune response	38	TraesCS4D03G0000100,TraesCS6A03G0202100,TraesCS4D03G0039900,TraesCS4A03G0734100,TraesCS4B03G0061500,TraesCS4A03G0735900,TraesCS4D03G0039800,TraesCS4D03G0623300,TraesCS6A03G0202200,TraesCS4A03G0000100,TraesCS4A03G0077600,TraesCS4D03G0623100,TraesCS4B03G0061600,TraesCS4D03G0623200,TraesCS4A03G0731200,TraesCS4A03G0730800,TraesCS5B03G1198000LC,TraesCS4A03G0731100LC,TraesCS5D03G1169900,TraesCS4D03G062…
GO:0008150	Biological Process	GO:0050896	response to stimulus	GO:0006955	immune response	GO:0045087	innate immune response	12	TraesCS1D03G0572300,TraesCS1B03G0695800,TraesCS3B03G0093300,TraesCS1B03G0695700,TraesCS1A03G0603400,TraesCS3A03G0086900,TraesCS3D03G0067900,TraesCS3B03G0092900,TraesCS1D03G0572400,TraesCS3A03G0086600,TraesCS3D03G0068100,TraesCS1A03G0603300
GO:0008150	Biological Process	GO:0050896	response to stimulus	GO:0006955	immune response	GO:0050776	regulation of immune response	12	TraesCS1A03G0603300,TraesCS3A03G0086600,TraesCS3D03G0068100,TraesCS3B03G0092900,TraesCS3D03G0067900,TraesCS3A03G0086900,TraesCS1D03G0572400,TraesCS1A03G0603400,TraesCS1B03G0695800,TraesCS1B03G0695700,TraesCS3B03G0093300,TraesCS1D03G0572300
GO:0008150	Biological Process	GO:0050896	response to stimulus	GO:0006955	immune response	GO:0002437	inflammatory response to antigenic stimulus	38	TraesCS6B03G0269800,TraesCS6A03G0201600,TraesCS6B03G0270000LC,TraesCS4A03G0734300,TraesCS6B03G0270100,TraesCS5B03G1197400LC,TraesCS6B03G0270200,TraesCS4A03G0730900,TraesCS4D03G0041000,TraesCS4A03G0735000LC,TraesCS5B03G1309800,TraesCS4B03G0058800,TraesCSU03G0224300LC,TraesCS4A03G0832200,TraesCS3D03G0159900,TraesCS4A03G0732300,TraesCS4A03G0731000,TraesCS4A03G0734100,TraesCS4A03G0735900,TraesCS4B03G…
GO:0008150	Biological Process	GO:0050896	response to stimulus	GO:0009628	response to abiotic stimulus	GO:0009314	response to radiation	9	TraesCS4A03G0251700,TraesCS4B03G0112200,TraesCS4D03G0095200,TraesCS4B03G0513700,TraesCS5D03G0893400,TraesCS4D03G0456400,TraesCS4A03G0683800,TraesCS5A03G0934800,TraesCS5B03G0985300
GO:0008150	Biological Process	GO:0050896	response to stimulus	GO:0009628	response to abiotic stimulus	GO:0009582	detection of abiotic stimulus	9	TraesCS4D03G0456400,TraesCS5A03G0934800,TraesCS4A03G0683800,TraesCS5B03G0985300,TraesCS4B03G0112200,TraesCS4A03G0251700,TraesCS4D03G0095200,TraesCS4B03G0513700,TraesCS5D03G0893400
GO:0008150	Biological Process	GO:0050896	response to stimulus	GO:0048583	regulation of response to stimulus	GO:0048584	positive regulation of response to stimulus	8	TraesCS6A03G0603400LC,TraesCS6D03G0423100LC,TraesCS6A03G0603200,TraesCS2D03G0808900LC,TraesCS6B03G0733000,TraesCS2A03G0868800,TraesCS6D03G0505700,TraesCS2B03G0959900
GO:0008150	Biological Process	GO:0050896	response to stimulus	GO:0048583	regulation of response to stimulus	GO:0009966	regulation of signal transduction	32	TraesCS6D03G0423100LC,TraesCS5B03G0911400,TraesCS7A03G0964300,TraesCS6D03G0505700,TraesCS5A03G0866900,TraesCS2B03G0959900,TraesCS6B03G0733000,TraesCS4D03G0545000,TraesCS3B03G0711200,TraesCS4B03G0617000,TraesCS2D03G0445500,TraesCS2B03G0553200,TraesCS6A03G0603400LC,TraesCS3D03G0579200,TraesCS6A03G0603200,TraesCS4D03G0027700,TraesCS2A03G0424400,TraesCS3A03G0217500,TraesCS4A03G0747600,TraesCS7D03G092…
GO:0008150	Biological Process	GO:0050896	response to stimulus	GO:0048583	regulation of response to stimulus	GO:0050776	regulation of immune response	12	TraesCS1A03G0603300,TraesCS3A03G0086600,TraesCS3D03G0068100,TraesCS3B03G0092900,TraesCS3D03G0067900,TraesCS3A03G0086900,TraesCS1D03G0572400,TraesCS1A03G0603400,TraesCS1B03G0695800,TraesCS1B03G0695700,TraesCS3B03G0093300,TraesCS1D03G0572300
GO:0008150	Biological Process	GO:0050896	response to stimulus	GO:0048583	regulation of response to stimulus	GO:0080134	regulation of response to stress	15	TraesCS2B03G1428200,TraesCS1D03G0572400,TraesCS2D03G1202000,TraesCS3D03G0067900,TraesCS3B03G0092900,TraesCS3A03G0086900,TraesCS3D03G0068100,TraesCS3A03G0086600,TraesCS1A03G0603300,TraesCS1D03G0572300,TraesCS2A03G1245900,TraesCS1B03G0695700,TraesCS3B03G0093300,TraesCS1B03G0695800,TraesCS1A03G0603400
GO:0008150	Biological Process	GO:0050896	response to stimulus	GO:0048583	regulation of response to stimulus	GO:0002831	regulation of response to biotic stimulus	12	TraesCS1A03G0603400,TraesCS1D03G0572300,TraesCS1B03G0695800,TraesCS1B03G0695700,TraesCS3B03G0093300,TraesCS3A03G0086600,TraesCS3D03G0068100,TraesCS1A03G0603300,TraesCS3D03G0067900,TraesCS3B03G0092900,TraesCS3A03G0086900,TraesCS1D03G0572400
GO:0008150	Biological Process	GO:0050896	response to stimulus	GO:0048583	regulation of response to stimulus	GO:0032101	regulation of response to external stimulus	12	TraesCS1D03G0572300,TraesCS1B03G0695700,TraesCS3B03G0093300,TraesCS1B03G0695800,TraesCS1A03G0603400,TraesCS1D03G0572400,TraesCS3B03G0092900,TraesCS3D03G0067900,TraesCS3A03G0086900,TraesCS3D03G0068100,TraesCS3A03G0086600,TraesCS1A03G0603300
GO:0008150	Biological Process	GO:0050896	response to stimulus	GO:0009607	response to biotic stimulus	GO:0043207	response to external biotic stimulus	61	TraesCS6D03G0888600,TraesCS3A03G0086600,TraesCS3D03G1160600,TraesCS6A03G1022400LC,TraesCS3D03G0067900,TraesCSU03G0464900,TraesCS2B03G1401000,TraesCS6A03G0856800LC,TraesCS2A03G1224700,TraesCS4B03G0079700,TraesCS6D03G0900900LC,TraesCS6B03G1242600,TraesCS2B03G1453900,TraesCS4B03G0079200,TraesCS2B03G1453600,TraesCS1D03G0572400,TraesCS4A03G0713600,TraesCS1A03G0869900,TraesCS1B03G1001500,TraesCS6B03G10…
GO:0008150	Biological Process	GO:0050896	response to stimulus	GO:0009607	response to biotic stimulus	GO:0002831	regulation of response to biotic stimulus	12	TraesCS1A03G0603400,TraesCS1D03G0572300,TraesCS1B03G0695800,TraesCS1B03G0695700,TraesCS3B03G0093300,TraesCS3A03G0086600,TraesCS3D03G0068100,TraesCS1A03G0603300,TraesCS3D03G0067900,TraesCS3B03G0092900,TraesCS3A03G0086900,TraesCS1D03G0572400
GO:0008150	Biological Process	GO:0050896	response to stimulus	GO:0009719	response to endogenous stimulus	GO:0009725	response to hormone	400	TraesCS2B03G1309400LC,TraesCS7B03G0462200,TraesCS6D03G0720400,TraesCS2D03G0964700,TraesCS5B03G0860000,TraesCS7A03G0906300LC,TraesCS6D03G0720200,TraesCS2A03G1153500,TraesCS5D03G0795300,TraesCS5B03G0869900,TraesCS6B03G0750000LC,TraesCS7D03G0618700,TraesCS5B03G0746000,TraesCS7B03G0998500,TraesCS5D03G0674200,TraesCS2D03G0863900,TraesCS2D03G1102300,TraesCS4D03G0024300,TraesCS7A03G1136600,TraesCS5D03G0…
GO:0008150	Biological Process	GO:0050896	response to stimulus	GO:0009719	response to endogenous stimulus	GO:0071495	cellular response to endogenous stimulus	1	TraesCS7B03G0329900
GO:0008150	Biological Process	GO:0050896	response to stimulus	GO:0009605	response to external stimulus	GO:0032101	regulation of response to external stimulus	12	TraesCS1D03G0572300,TraesCS1B03G0695700,TraesCS3B03G0093300,TraesCS1B03G0695800,TraesCS1A03G0603400,TraesCS1D03G0572400,TraesCS3B03G0092900,TraesCS3D03G0067900,TraesCS3A03G0086900,TraesCS3D03G0068100,TraesCS3A03G0086600,TraesCS1A03G0603300
GO:0008150	Biological Process	GO:0050896	response to stimulus	GO:0009605	response to external stimulus	GO:0009991	response to extracellular stimulus	16	TraesCS7D03G0377300LC,TraesCS7B03G0191600,TraesCS3D03G1060000,TraesCS3D03G1058600LC,TraesCS6D03G0733900,TraesCS5D03G0864600,TraesCS3A03G0926200,TraesCS5A03G0901900,TraesCS3D03G0858900,TraesCS5B03G0951300,TraesCS3B03G1051200,TraesCS6A03G0865600,TraesCS3B03G1322300,TraesCS6B03G1036200,TraesCS3A03G1137200,TraesCS6D03G0734000LC
GO:0008150	Biological Process	GO:0050896	response to stimulus	GO:0009605	response to external stimulus	GO:0043207	response to external biotic stimulus	61	TraesCS6D03G0888600,TraesCS3A03G0086600,TraesCS3D03G1160600,TraesCS6A03G1022400LC,TraesCS3D03G0067900,TraesCSU03G0464900,TraesCS2B03G1401000,TraesCS6A03G0856800LC,TraesCS2A03G1224700,TraesCS4B03G0079700,TraesCS6D03G0900900LC,TraesCS6B03G1242600,TraesCS2B03G1453900,TraesCS4B03G0079200,TraesCS2B03G1453600,TraesCS1D03G0572400,TraesCS4A03G0713600,TraesCS1A03G0869900,TraesCS1B03G1001500,TraesCS6B03G10…
GO:0008150	Biological Process	GO:0050896	response to stimulus	GO:0009605	response to external stimulus	GO:0071496	cellular response to external stimulus	16	TraesCS5D03G0864600,TraesCS6D03G0733900,TraesCS3D03G1058600LC,TraesCS5B03G0951300,TraesCS3D03G0858900,TraesCS5A03G0901900,TraesCS3A03G0926200,TraesCS7B03G0191600,TraesCS7D03G0377300LC,TraesCS3D03G1060000,TraesCS6B03G1036200,TraesCS3B03G1322300,TraesCS6D03G0734000LC,TraesCS3A03G1137200,TraesCS3B03G1051200,TraesCS6A03G0865600
GO:0008150	Biological Process	GO:0050896	response to stimulus	GO:0009605	response to external stimulus	GO:0009581	detection of external stimulus	9	TraesCS4D03G0095200,TraesCS4A03G0251700,TraesCS4B03G0112200,TraesCS4B03G0513700,TraesCS5D03G0893400,TraesCS4D03G0456400,TraesCS5B03G0985300,TraesCS5A03G0934800,TraesCS4A03G0683800
GO:0008150	Biological Process	GO:0050896	response to stimulus	GO:0006950	response to stress	GO:0080134	regulation of response to stress	15	TraesCS2B03G1428200,TraesCS1D03G0572400,TraesCS2D03G1202000,TraesCS3D03G0067900,TraesCS3B03G0092900,TraesCS3A03G0086900,TraesCS3D03G0068100,TraesCS3A03G0086600,TraesCS1A03G0603300,TraesCS1D03G0572300,TraesCS2A03G1245900,TraesCS1B03G0695700,TraesCS3B03G0093300,TraesCS1B03G0695800,TraesCS1A03G0603400
GO:0008150	Biological Process	GO:0050896	response to stimulus	GO:0006950	response to stress	GO:0042594	response to starvation	6	TraesCS6D03G0733900,TraesCS7D03G0377300LC,TraesCS6B03G1036200,TraesCS7B03G0191600,TraesCS6D03G0734000LC,TraesCS6A03G0865600
GO:0008150	Biological Process	GO:0050896	response to stimulus	GO:0006950	response to stress	GO:0006952	defense response	99	TraesCS2B03G1453300LC,TraesCS6B03G1242500,TraesCS4A03G0734300,TraesCS3B03G0093300,TraesCS6A03G0201600,TraesCS6B03G1026300LC,TraesCS4A03G0735000LC,TraesCS6B03G0270100,TraesCS5B03G1197400LC,TraesCS1B03G1001500,TraesCS4A03G0713600,TraesCS2B03G1453600,TraesCS4B03G0079200,TraesCS1D03G0572400,TraesCS6B03G0269800,TraesCS2B03G1453900,TraesCS4A03G0832200,TraesCS6B03G1242600,TraesCS6D03G0900900LC,TraesCS4B…
GO:0008150	Biological Process	GO:0050896	response to stimulus	GO:0006950	response to stress	GO:0033554	cellular response to stress	1159	TraesCS1D03G0901700LC,TraesCS3D03G1128200LC,TraesCSU03G0221500LC,TraesCS5B03G0545000,TraesCS6B03G1086600LC,TraesCS5D03G0582300LC,TraesCS2B03G0215000LC,TraesCS3A03G0186300LC,TraesCS2B03G0626800LC,TraesCS5D03G0511200LC,TraesCS3D03G0651000LC,TraesCS1A03G0456300LC,TraesCS1B03G1029400,TraesCS2B03G0851100LC,TraesCS2B03G0923400,TraesCS2D03G0738400LC,TraesCS5A03G0746700LC,TraesCS2B03G1489700,TraesCS2A03G…
GO:0008150	Biological Process	GO:0050896	response to stimulus	GO:0042221	response to chemical	GO:1901700	response to oxygen-containing compound	69	TraesCS6A03G0901700,TraesCS6B03G1084000,TraesCS5A03G1006400,TraesCS6B03G1082700LC,TraesCS6A03G0900100,TraesCS6B03G1083600LC,TraesCS4A03G0905900,TraesCS4A03G0658300,TraesCS4B03G0139700,TraesCS6D03G0772700,TraesCS6D03G0772100,TraesCS5B03G0937300,TraesCS3D03G0862400,TraesCS3D03G0598100,TraesCS6B03G1083900LC,TraesCS6B03G1083700LC,TraesCS5A03G0890300,TraesCS6A03G0133800,TraesCS5B03G0937400,TraesCS3A03…
GO:0008150	Biological Process	GO:0050896	response to stimulus	GO:0042221	response to chemical	GO:0010033	response to organic substance	474	TraesCS6A03G0127200,TraesCS6A03G0622800,TraesCS5D03G0791300,TraesCS4B03G0033700,TraesCS5D03G0795500,TraesCS7A03G0637900,TraesCS5D03G0519800,TraesCS5D03G0785100,TraesCS6B03G0751200,TraesCS6D03G0517900,TraesCS5D03G0794800,TraesCS5B03G0869600LC,TraesCS7D03G0365300,TraesCS6A03G0623200,TraesCS2A03G1154700,TraesCS7D03G1068400,TraesCS5B03G0864500,TraesCS7A03G0775800,TraesCS7D03G1082500,TraesCS5D03G07945…
GO:0008150	Biological Process	GO:0050896	response to stimulus	GO:0042221	response to chemical	GO:0010035	response to inorganic substance	77	TraesCS6B03G1083400,TraesCS7A03G1365300,TraesCS3A03G0929200,TraesCSU03G0112200,TraesCS6A03G0133800,TraesCS5B03G0937400,TraesCS6B03G1083900LC,TraesCS6B03G1083700LC,TraesCS7B03G0266400,TraesCS5A03G0890300,TraesCS6A03G0901600,TraesCS5D03G0852000,TraesCS6B03G0794800,TraesCS5B03G1225700LC,TraesCS5D03G0953200,TraesCS6B03G1083800LC,TraesCS6D03G0573700,TraesCS5D03G1106000,TraesCS6D03G0773100,TraesCS5D03G…
GO:0008150	Biological Process	GO:0050896	response to stimulus	GO:0042221	response to chemical	GO:0001101	response to acid chemical	69	TraesCS6D03G0480400,TraesCS5B03G1052800,TraesCS6A03G0899800,TraesCS6D03G0772300,TraesCS6A03G0901500,TraesCS6B03G0694700,TraesCS6D03G0480500,TraesCS6B03G0694500,TraesCS6D03G0772500,TraesCS6B03G1083500LC,TraesCS6A03G0578400,TraesCS6A03G0900000LC,TraesCS6B03G1084600,TraesCS6A03G0684600,TraesCS5D03G0953400,TraesCS6A03G0899900,TraesCS6A03G0900700,TraesCS3B03G0736100,TraesCS6D03G0773900,TraesCS3B03G105…
GO:0008150	Biological Process	GO:0050896	response to stimulus	GO:0042221	response to chemical	GO:1901698	response to nitrogen compound	9	TraesCS6B03G0694500,TraesCS6A03G0578400,TraesCS6D03G0480400,TraesCS6B03G0694700,TraesCS6D03G0480500,TraesCS5D03G1106000,TraesCS6A03G0579100,TraesCS4A03G0905900,TraesCS5B03G1225700LC
GO:0008150	Biological Process	GO:0050896	response to stimulus	GO:0042221	response to chemical	GO:0070887	cellular response to chemical stimulus	1	TraesCS7B03G0329900
GO:0008150	Biological Process	GO:0050896	response to stimulus	GO:0042221	response to chemical	GO:0042493	response to drug	249	TraesCS3B03G1407400,TraesCS2D03G0298500,TraesCS7A03G0534600,TraesCS7A03G0998400,TraesCS1B03G0867500,TraesCS1B03G0090600LC,TraesCS5D03G0850400,TraesCS6A03G1002700,TraesCS5A03G0792800,TraesCS7D03G0954500,TraesCS6A03G0149600,TraesCS3B03G1404500,TraesCS7A03G0534800,TraesCS6A03G0900600,TraesCS3A03G1173900,TraesCS5A03G0838900,TraesCS4B03G0154600,TraesCS5D03G0914100,TraesCS2A03G0423200,TraesCS5A03G00821…
GO:0008150	Biological Process	GO:0050896	response to stimulus	GO:0048584	positive regulation of response to stimulus	GO:0009967	positive regulation of signal transduction	8	TraesCS6D03G0505700,TraesCS2B03G0959900,TraesCS2A03G0868800,TraesCS6B03G0733000,TraesCS2D03G0808900LC,TraesCS6A03G0603200,TraesCS6D03G0423100LC,TraesCS6A03G0603400LC
GO:0008150	Biological Process	GO:0050896	response to stimulus	GO:0051716	cellular response to stimulus	GO:0031668	cellular response to extracellular stimulus	16	TraesCS6A03G0865600,TraesCS3B03G1051200,TraesCS6D03G0734000LC,TraesCS3A03G1137200,TraesCS6B03G1036200,TraesCS3B03G1322300,TraesCS3D03G1060000,TraesCS7B03G0191600,TraesCS7D03G0377300LC,TraesCS5B03G0951300,TraesCS3D03G0858900,TraesCS5A03G0901900,TraesCS3A03G0926200,TraesCS5D03G0864600,TraesCS6D03G0733900,TraesCS3D03G1058600LC
GO:0008150	Biological Process	GO:0050896	response to stimulus	GO:0051716	cellular response to stimulus	GO:0070887	cellular response to chemical stimulus	1	TraesCS7B03G0329900
GO:0008150	Biological Process	GO:0050896	response to stimulus	GO:0051716	cellular response to stimulus	GO:0007165	signal transduction	568	TraesCS3D03G0667400,TraesCS4B03G0556200,TraesCS7D03G0331900,novel.3220,TraesCS4B03G0623100,TraesCS3B03G1363000,TraesCS5D03G0735000,TraesCS4B03G0148700,TraesCS4A03G0761800,TraesCS7B03G0780400,TraesCS5B03G1209200,TraesCS6B03G0085200,TraesCS2B03G1364200,TraesCS6D03G0720800,TraesCS6D03G0882700,TraesCS2B03G0222700,TraesCS2D03G0161600,TraesCS7A03G0823600LC,TraesCS2D03G0331800,TraesCS3B03G0260400,TraesC…
GO:0008150	Biological Process	GO:0050896	response to stimulus	GO:0051716	cellular response to stimulus	GO:0033554	cellular response to stress	1159	TraesCS1D03G0901700LC,TraesCS3D03G1128200LC,TraesCSU03G0221500LC,TraesCS5B03G0545000,TraesCS6B03G1086600LC,TraesCS5D03G0582300LC,TraesCS2B03G0215000LC,TraesCS3A03G0186300LC,TraesCS2B03G0626800LC,TraesCS5D03G0511200LC,TraesCS3D03G0651000LC,TraesCS1A03G0456300LC,TraesCS1B03G1029400,TraesCS2B03G0851100LC,TraesCS2B03G0923400,TraesCS2D03G0738400LC,TraesCS5A03G0746700LC,TraesCS2B03G1489700,TraesCS2A03G…
GO:0008150	Biological Process	GO:0050896	response to stimulus	GO:0051606	detection of stimulus	GO:0009581	detection of external stimulus	9	TraesCS4D03G0095200,TraesCS4A03G0251700,TraesCS4B03G0112200,TraesCS4B03G0513700,TraesCS5D03G0893400,TraesCS4D03G0456400,TraesCS5B03G0985300,TraesCS5A03G0934800,TraesCS4A03G0683800
GO:0008150	Biological Process	GO:0050896	response to stimulus	GO:0051606	detection of stimulus	GO:0009582	detection of abiotic stimulus	9	TraesCS4D03G0456400,TraesCS5A03G0934800,TraesCS4A03G0683800,TraesCS5B03G0985300,TraesCS4B03G0112200,TraesCS4A03G0251700,TraesCS4D03G0095200,TraesCS4B03G0513700,TraesCS5D03G0893400
GO:0008150	Biological Process	GO:0050789	regulation of biological process	GO:0050794	regulation of cellular process	GO:0051983	regulation of chromosome segregation	10	TraesCS6B03G0686500,TraesCS3D03G0838700,TraesCS3B03G1034700,TraesCS6B03G0796500,TraesCS6D03G0570400,TraesCS6D03G0476200,TraesCS7D03G0226100LC,TraesCS6A03G0680500,TraesCS6A03G0571700LC,TraesCS3A03G0916700
GO:0008150	Biological Process	GO:0050789	regulation of biological process	GO:0050794	regulation of cellular process	GO:0051128	regulation of cellular component organization	75	TraesCS1A03G0230800,TraesCS5B03G0605400,TraesCSU03G0477100LC,TraesCS4A03G0830300,TraesCS3B03G0690400,TraesCS7A03G1175400LC,TraesCS6D03G0826400LC,TraesCS5B03G0308800,TraesCS3D03G0559700,TraesCS7D03G1119000,TraesCS3B03G1034700,TraesCS5D03G0547400,TraesCS2D03G0224100,TraesCS5D03G0272800,TraesCS3D03G0838700,TraesCS2A03G0645200,TraesCS7A03G1263800,TraesCS6B03G0686500,TraesCS2A03G0379400,TraesCS5A03G12…
GO:0008150	Biological Process	GO:0050789	regulation of biological process	GO:0050794	regulation of cellular process	GO:0032886	regulation of microtubule-based process	22	TraesCS2D03G0203600,TraesCS5A03G0589700,TraesCS5B03G0164300,TraesCS2A03G0871800,TraesCS5A03G0152800,TraesCS5D03G0172800,TraesCS2D03G0814700,TraesCS5D03G0547400,TraesCS2D03G0203500LC,TraesCS1D03G0244900,TraesCS2B03G0966300,TraesCS6D03G0217000,TraesCS2A03G0967500,TraesCS1B03G0335100,TraesCS6B03G0352100,TraesCSU03G0283900,TraesCSU03G0477100LC,TraesCS2B03G1071600LC,TraesCS2D03G0908200,TraesCS5B03G060…
GO:0008150	Biological Process	GO:0050789	regulation of biological process	GO:0050794	regulation of cellular process	GO:0010646	regulation of cell communication	39	TraesCS5B03G0370800,TraesCS2D03G0445500,TraesCS4B03G0617000,TraesCS3B03G0711200,TraesCS6D03G0423100LC,TraesCS5B03G0911400,TraesCS4D03G0545000,TraesCS6B03G0733000,TraesCS5A03G0866900,TraesCS7A03G0964300,TraesCS6D03G0505700,TraesCS2B03G0959900,TraesCS4A03G0747600,TraesCS3A03G0217500,TraesCS4D03G0126400,TraesCS7D03G0924400,TraesCS6A03G0603200,TraesCS6A03G0603400LC,TraesCS3D03G0579200,TraesCS2B03G055…
GO:0008150	Biological Process	GO:0050789	regulation of biological process	GO:0050794	regulation of cellular process	GO:0051726	regulation of cell cycle	66	TraesCS7B03G0207000,TraesCS1B03G0497800,TraesCS3A03G0916700,TraesCS5D03G0274700,TraesCS4B03G0402400,TraesCS5A03G1188200,TraesCS2B03G1100000,TraesCS2B03G1265900,TraesCS4A03G0308600,TraesCS1A03G0407000,TraesCS1D03G0376100,TraesCS1B03G0661800,TraesCS6D03G0705200,TraesCS4D03G0415900,TraesCS2D03G0929800,TraesCS6A03G0831500,TraesCS3A03G0113000LC,TraesCSU03G0016700,TraesCS2A03G0909000,TraesCS2D03G106890…
GO:0008150	Biological Process	GO:0050789	regulation of biological process	GO:0050794	regulation of cellular process	GO:0007165	signal transduction	568	TraesCS3D03G0667400,TraesCS4B03G0556200,TraesCS7D03G0331900,novel.3220,TraesCS4B03G0623100,TraesCS3B03G1363000,TraesCS5D03G0735000,TraesCS4B03G0148700,TraesCS4A03G0761800,TraesCS7B03G0780400,TraesCS5B03G1209200,TraesCS6B03G0085200,TraesCS2B03G1364200,TraesCS6D03G0720800,TraesCS6D03G0882700,TraesCS2B03G0222700,TraesCS2D03G0161600,TraesCS7A03G0823600LC,TraesCS2D03G0331800,TraesCS3B03G0260400,TraesC…
GO:0008150	Biological Process	GO:0050789	regulation of biological process	GO:0050794	regulation of cellular process	GO:0031323	regulation of cellular metabolic process	4381	TraesCS7D03G1210400,TraesCS7B03G0151400,TraesCS4B03G0032600LC,TraesCS3D03G0881100,TraesCS7A03G0623900,TraesCS6A03G0043200,TraesCS5A03G0757800,TraesCS5D03G0320400LC,TraesCS6A03G0042700,TraesCS3A03G0386200LC,TraesCS6A03G0697000,TraesCS5A03G0756100,TraesCS5B03G0525900,TraesCS6D03G0046800,TraesCS2D03G0705000,TraesCS4B03G0870000LC,TraesCS2D03G0590000LC,TraesCS2A03G0908200,TraesCS5B03G1342100,TraesCS1D…
0,TraesCS7A03G1027500,TraesCS7B03G0791700,TraesCS1A03G0903200LC,TraesCS3B03G1106800,TraesCS1D03G0966600,TraesCS5D03G0114800,TraesCS4B03G0807000LC,TraesCS7B03G0200700LC,TraesCS7D03G0019800,TraesCS2D03G0357900LC,TraesCS5A03G0669400,TraesCS5B03G0834900,TraesCS3A03G0807300LC,TraesCS7A03G1288900,TraesCS3B03G1017000,TraesCS4D03G0261500,TraesCS4B03G0643900,TraesCS3B03G1021800,TraesCS5D03G0699100,TraesCS…
G0464300LC,TraesCS2B03G0926400,TraesCS5D03G0546500,TraesCS7B03G0208300,TraesCS2D03G1068900,TraesCS2A03G1263300,TraesCS3D03G0911700,TraesCS1D03G0663600,TraesCS1D03G0237100LC,TraesCSU03G0194900,TraesCS5D03G0564000,TraesCS2B03G0478200,TraesCS1D03G0094400,TraesCS2B03G0932600LC,TraesCS5D03G0723100,TraesCS2A03G0102600,TraesCS6A03G0803900,TraesCS7B03G0623500,TraesCSU03G0261100,TraesCS3B03G0560100,TraesC…
GO:0008150	Biological Process	GO:0050789	regulation of biological process	GO:0050794	regulation of cellular process	GO:0048523	negative regulation of cellular process	188	TraesCS2B03G0327300,TraesCS4B03G0140600LC,TraesCS6A03G0831500,TraesCS3D03G0878800LC,TraesCSU03G0016700,TraesCS3D03G0243200LC,TraesCS3B03G1524500LC,TraesCS5D03G1071600,TraesCS3B03G1227300LC,TraesCS2D03G0776200,TraesCS1D03G0580600,TraesCS2A03G0909000,TraesCS2B03G1268300,TraesCS1B03G0706100,TraesCS3D03G0838700,TraesCS2B03G0006500,TraesCS7A03G1086400,TraesCS6D03G0031400,TraesCS3B03G1034700,TraesCS5A0…
GO:0008150	Biological Process	GO:0050789	regulation of biological process	GO:0050794	regulation of cellular process	GO:0048522	positive regulation of cellular process	73	TraesCS2A03G0868800,TraesCS2B03G0725400,TraesCS4B03G0502000LC,TraesCS6D03G0217000,TraesCSU03G0283900,TraesCS2D03G0908200,TraesCS5B03G0276300,TraesCS6A03G0263200,TraesCS5A03G1283500LC,TraesCS3A03G0609600,TraesCS2B03G1071600LC,TraesCS1B03G0439800,TraesCS2B03G1023500,TraesCS5A03G0589700,TraesCS1D03G0338300,TraesCS5B03G1311500,TraesCS3B03G0690400,TraesCS2B03G0959900,TraesCS4A03G0830300,TraesCS5B03G06…
GO:0008150	Biological Process	GO:0050789	regulation of biological process	GO:0050794	regulation of cellular process	GO:0051302	regulation of cell division	13	TraesCS3D03G0838700,TraesCS5A03G0283600,TraesCS6B03G0686500,TraesCS6A03G0680500,TraesCS3A03G0916700,TraesCS6A03G0571700LC,TraesCS5D03G0274700,TraesCS3B03G1034700,TraesCS6D03G0570400,TraesCS6B03G0796500,TraesCS7D03G0226100LC,TraesCS5B03G0308800,TraesCS6D03G0476200
GO:0008150	Biological Process	GO:0050789	regulation of biological process	GO:0050794	regulation of cellular process	GO:0032970	regulation of actin filament-based process	29	TraesCS7A03G1263800,TraesCS5D03G1171100LC,TraesCS7D03G1205000,TraesCS4A03G0375900,TraesCS2D03G0870600,TraesCS7A03G1174600LC,TraesCS2B03G0657500LC,TraesCS2B03G1023500,TraesCS4D03G0376700,TraesCS2D03G0224100,TraesCS3D03G0559700,TraesCS5B03G1311500,TraesCS2B03G0320600,TraesCS2A03G0218000,TraesCS7D03G1119000,TraesCS7A03G1175400LC,TraesCS3B03G0410600,TraesCS3B03G0690400,TraesCS2A03G0932300,TraesCS7B03…
GO:0008150	Biological Process	GO:0050789	regulation of biological process	GO:0050794	regulation of cellular process	GO:0080135	regulation of cellular response to stress	3	TraesCS2A03G1245900,TraesCS2B03G1428200,TraesCS2D03G1202000
GO:0008150	Biological Process	GO:0050789	regulation of biological process	GO:0048519	negative regulation of biological process	GO:0048523	negative regulation of cellular process	188	TraesCS2B03G0327300,TraesCS4B03G0140600LC,TraesCS6A03G0831500,TraesCS3D03G0878800LC,TraesCSU03G0016700,TraesCS3D03G0243200LC,TraesCS3B03G1524500LC,TraesCS5D03G1071600,TraesCS3B03G1227300LC,TraesCS2D03G0776200,TraesCS1D03G0580600,TraesCS2A03G0909000,TraesCS2B03G1268300,TraesCS1B03G0706100,TraesCS3D03G0838700,TraesCS2B03G0006500,TraesCS7A03G1086400,TraesCS6D03G0031400,TraesCS3B03G1034700,TraesCS5A0…
GO:0008150	Biological Process	GO:0050789	regulation of biological process	GO:0048519	negative regulation of biological process	GO:0009892	negative regulation of metabolic process	246	TraesCS1B03G0798600,TraesCS5B03G0384800,TraesCS2D03G1293100,TraesCS7A03G0007000,TraesCS1D03G0244100,TraesCS3A03G1030700LC,TraesCS2B03G0372800LC,TraesCS7A03G0155300,TraesCS5B03G0193400,TraesCS5D03G1110700,TraesCS5D03G0323100,TraesCS5B03G0381300LC,TraesCS3A03G1196700LC,TraesCS6B03G0686500,TraesCS2A03G0149900LC,TraesCS5D03G0339100,TraesCS4B03G0460700,TraesCS3A03G1197700LC,TraesCS5D03G0219400,TraesCS…
GO:0008150	Biological Process	GO:0050789	regulation of biological process	GO:0002682	regulation of immune system process	GO:0050776	regulation of immune response	12	TraesCS1A03G0603300,TraesCS3A03G0086600,TraesCS3D03G0068100,TraesCS3B03G0092900,TraesCS3D03G0067900,TraesCS3A03G0086900,TraesCS1D03G0572400,TraesCS1A03G0603400,TraesCS1B03G0695800,TraesCS1B03G0695700,TraesCS3B03G0093300,TraesCS1D03G0572300
GO:0008150	Biological Process	GO:0050789	regulation of biological process	GO:0050793	regulation of developmental process	GO:2000026	regulation of multicellular organismal development	6	TraesCS7D03G0571400,TraesCS3A03G0974900,TraesCS3D03G0911300,TraesCS7A03G0589600,TraesCS7B03G0414900,TraesCS3B03G1121800
GO:0008150	Biological Process	GO:0050789	regulation of biological process	GO:0050793	regulation of developmental process	GO:0051094	positive regulation of developmental process	6	TraesCS7B03G0414900,TraesCS3B03G1121800,TraesCS3D03G0911300,TraesCS7A03G0589600,TraesCS3A03G0974900,TraesCS7D03G0571400
GO:0008150	Biological Process	GO:0050789	regulation of biological process	GO:0048518	positive regulation of biological process	GO:0009893	positive regulation of metabolic process	32	TraesCS1B03G0439800,TraesCS2D03G0397100,TraesCS5D03G1128200,TraesCS6B03G1159800,TraesCS5B03G1258500,TraesCS1D03G0338300,TraesCS2B03G0505400,TraesCS4B03G0268000,TraesCS5B03G0343900,TraesCS4D03G0540300,TraesCS2A03G0330900,TraesCS5A03G0272500,TraesCS2B03G0725400,TraesCS5A03G0353800,TraesCS4A03G0165600,TraesCS3A03G1187000,TraesCS3D03G1131600,TraesCS5B03G0276300,TraesCS4A03G0878000,TraesCS2D03G0603400…
GO:0008150	Biological Process	GO:0050789	regulation of biological process	GO:0048518	positive regulation of biological process	GO:0048522	positive regulation of cellular process	73	TraesCS2A03G0868800,TraesCS2B03G0725400,TraesCS4B03G0502000LC,TraesCS6D03G0217000,TraesCSU03G0283900,TraesCS2D03G0908200,TraesCS5B03G0276300,TraesCS6A03G0263200,TraesCS5A03G1283500LC,TraesCS3A03G0609600,TraesCS2B03G1071600LC,TraesCS1B03G0439800,TraesCS2B03G1023500,TraesCS5A03G0589700,TraesCS1D03G0338300,TraesCS5B03G1311500,TraesCS3B03G0690400,TraesCS2B03G0959900,TraesCS4A03G0830300,TraesCS5B03G06…
GO:0008150	Biological Process	GO:0050789	regulation of biological process	GO:0048518	positive regulation of biological process	GO:0051240	positive regulation of multicellular organismal process	6	TraesCS7D03G0571400,TraesCS3A03G0974900,TraesCS7A03G0589600,TraesCS3D03G0911300,TraesCS3B03G1121800,TraesCS7B03G0414900
GO:0008150	Biological Process	GO:0050789	regulation of biological process	GO:0048518	positive regulation of biological process	GO:0044089	positive regulation of cellular component biogenesis	45	TraesCS4B03G0502000LC,TraesCS6D03G0217000,TraesCS2B03G0299300,TraesCS2B03G0966300,TraesCS2D03G0908200,TraesCS6A03G0263200,TraesCS5A03G1283500LC,TraesCS3A03G0609600,TraesCS2B03G1071600LC,TraesCSU03G0283900,TraesCS7A03G1174600LC,TraesCS2B03G1023500,TraesCS5B03G0164300,TraesCS5A03G0589700,TraesCS2A03G0871800,TraesCS3B03G0410600,TraesCS5B03G1311500,TraesCS5D03G0172800,TraesCS7B03G1045800LC,TraesCS2A0…
GO:0008150	Biological Process	GO:0050789	regulation of biological process	GO:0048518	positive regulation of biological process	GO:0048584	positive regulation of response to stimulus	8	TraesCS6A03G0603400LC,TraesCS6D03G0423100LC,TraesCS6A03G0603200,TraesCS2D03G0808900LC,TraesCS6B03G0733000,TraesCS2A03G0868800,TraesCS6D03G0505700,TraesCS2B03G0959900
GO:0008150	Biological Process	GO:0050789	regulation of biological process	GO:0048518	positive regulation of biological process	GO:0023056	positive regulation of signaling	8	TraesCS2A03G0868800,TraesCS6B03G0733000,TraesCS6D03G0505700,TraesCS2B03G0959900,TraesCS6A03G0603200,TraesCS6D03G0423100LC,TraesCS6A03G0603400LC,TraesCS2D03G0808900LC
GO:0008150	Biological Process	GO:0050789	regulation of biological process	GO:0048518	positive regulation of biological process	GO:0051094	positive regulation of developmental process	6	TraesCS7B03G0414900,TraesCS3B03G1121800,TraesCS3D03G0911300,TraesCS7A03G0589600,TraesCS3A03G0974900,TraesCS7D03G0571400
GO:0008150	Biological Process	GO:0050789	regulation of biological process	GO:0048583	regulation of response to stimulus	GO:0048584	positive regulation of response to stimulus	8	TraesCS6A03G0603400LC,TraesCS6D03G0423100LC,TraesCS6A03G0603200,TraesCS2D03G0808900LC,TraesCS6B03G0733000,TraesCS2A03G0868800,TraesCS6D03G0505700,TraesCS2B03G0959900
GO:0008150	Biological Process	GO:0050789	regulation of biological process	GO:0048583	regulation of response to stimulus	GO:0032101	regulation of response to external stimulus	12	TraesCS1D03G0572300,TraesCS1B03G0695700,TraesCS3B03G0093300,TraesCS1B03G0695800,TraesCS1A03G0603400,TraesCS1D03G0572400,TraesCS3B03G0092900,TraesCS3D03G0067900,TraesCS3A03G0086900,TraesCS3D03G0068100,TraesCS3A03G0086600,TraesCS1A03G0603300
GO:0008150	Biological Process	GO:0050789	regulation of biological process	GO:0048583	regulation of response to stimulus	GO:0002831	regulation of response to biotic stimulus	12	TraesCS1A03G0603400,TraesCS1D03G0572300,TraesCS1B03G0695800,TraesCS1B03G0695700,TraesCS3B03G0093300,TraesCS3A03G0086600,TraesCS3D03G0068100,TraesCS1A03G0603300,TraesCS3D03G0067900,TraesCS3B03G0092900,TraesCS3A03G0086900,TraesCS1D03G0572400
GO:0008150	Biological Process	GO:0050789	regulation of biological process	GO:0048583	regulation of response to stimulus	GO:0080134	regulation of response to stress	15	TraesCS2B03G1428200,TraesCS1D03G0572400,TraesCS2D03G1202000,TraesCS3D03G0067900,TraesCS3B03G0092900,TraesCS3A03G0086900,TraesCS3D03G0068100,TraesCS3A03G0086600,TraesCS1A03G0603300,TraesCS1D03G0572300,TraesCS2A03G1245900,TraesCS1B03G0695700,TraesCS3B03G0093300,TraesCS1B03G0695800,TraesCS1A03G0603400
GO:0008150	Biological Process	GO:0050789	regulation of biological process	GO:0048583	regulation of response to stimulus	GO:0050776	regulation of immune response	12	TraesCS1A03G0603300,TraesCS3A03G0086600,TraesCS3D03G0068100,TraesCS3B03G0092900,TraesCS3D03G0067900,TraesCS3A03G0086900,TraesCS1D03G0572400,TraesCS1A03G0603400,TraesCS1B03G0695800,TraesCS1B03G0695700,TraesCS3B03G0093300,TraesCS1D03G0572300
GO:0008150	Biological Process	GO:0050789	regulation of biological process	GO:0048583	regulation of response to stimulus	GO:0009966	regulation of signal transduction	32	TraesCS6D03G0423100LC,TraesCS5B03G0911400,TraesCS7A03G0964300,TraesCS6D03G0505700,TraesCS5A03G0866900,TraesCS2B03G0959900,TraesCS6B03G0733000,TraesCS4D03G0545000,TraesCS3B03G0711200,TraesCS4B03G0617000,TraesCS2D03G0445500,TraesCS2B03G0553200,TraesCS6A03G0603400LC,TraesCS3D03G0579200,TraesCS6A03G0603200,TraesCS4D03G0027700,TraesCS2A03G0424400,TraesCS3A03G0217500,TraesCS4A03G0747600,TraesCS7D03G092…
GO:0008150	Biological Process	GO:0050789	regulation of biological process	GO:0023051	regulation of signaling	GO:0023056	positive regulation of signaling	8	TraesCS2A03G0868800,TraesCS6B03G0733000,TraesCS6D03G0505700,TraesCS2B03G0959900,TraesCS6A03G0603200,TraesCS6D03G0423100LC,TraesCS6A03G0603400LC,TraesCS2D03G0808900LC
GO:0008150	Biological Process	GO:0050789	regulation of biological process	GO:0023051	regulation of signaling	GO:0009966	regulation of signal transduction	32	TraesCS6D03G0423100LC,TraesCS5B03G0911400,TraesCS7A03G0964300,TraesCS6D03G0505700,TraesCS5A03G0866900,TraesCS2B03G0959900,TraesCS6B03G0733000,TraesCS4D03G0545000,TraesCS3B03G0711200,TraesCS4B03G0617000,TraesCS2D03G0445500,TraesCS2B03G0553200,TraesCS6A03G0603400LC,TraesCS3D03G0579200,TraesCS6A03G0603200,TraesCS4D03G0027700,TraesCS2A03G0424400,TraesCS3A03G0217500,TraesCS4A03G0747600,TraesCS7D03G092…
GO:0008150	Biological Process	GO:0050789	regulation of biological process	GO:0019222	regulation of metabolic process	GO:0009893	positive regulation of metabolic process	32	TraesCS1B03G0439800,TraesCS2D03G0397100,TraesCS5D03G1128200,TraesCS6B03G1159800,TraesCS5B03G1258500,TraesCS1D03G0338300,TraesCS2B03G0505400,TraesCS4B03G0268000,TraesCS5B03G0343900,TraesCS4D03G0540300,TraesCS2A03G0330900,TraesCS5A03G0272500,TraesCS2B03G0725400,TraesCS5A03G0353800,TraesCS4A03G0165600,TraesCS3A03G1187000,TraesCS3D03G1131600,TraesCS5B03G0276300,TraesCS4A03G0878000,TraesCS2D03G0603400…
GO:0008150	Biological Process	GO:0050789	regulation of biological process	GO:0019222	regulation of metabolic process	GO:0009889	regulation of biosynthetic process	4291	TraesCS6B03G1009200,TraesCS6A03G0543800LC,TraesCS7A03G0576100,TraesCS4A03G0036900LC,TraesCS3B03G0928300,TraesCS3D03G1007300LC,TraesCS6D03G0074400,TraesCS2A03G0300000,TraesCS5D03G0717700,TraesCS7B03G1269400,TraesCS2B03G1216500,TraesCS4B03G0478600,TraesCS5D03G0903400,TraesCS2D03G0944100,TraesCS7B03G0642300,TraesCS1D03G0001800,TraesCS5D03G0812400,TraesCS4B03G0495700,TraesCS3D03G0853000,TraesCS7B03G0…
017,TraesCS4B03G0513700,TraesCS1B03G0668200,TraesCS7D03G0767200,TraesCS7D03G1305500LC,TraesCS1B03G0439800,TraesCS2A03G0751300LC,TraesCS2D03G0712600,TraesCS1A03G1003900,TraesCS3D03G0664900,TraesCS2A03G0960600,TraesCS1B03G0453100,TraesCS5B03G0202400LC,TraesCS6D03G0674800,TraesCS5B03G0864200,TraesCS2D03G0203700,TraesCS1D03G0360200LC,TraesCS1B03G0218300,TraesCS3A03G0880800,TraesCS6A03G0263300,TraesCS…
G0749200,TraesCS6B03G0101900,TraesCS6D03G0645000,TraesCS6A03G0982300,TraesCS5D03G0438700,TraesCS7B03G0738900,TraesCS1B03G0811300,TraesCS5A03G0769600,TraesCS7D03G1299600,TraesCS7D03G1223800,TraesCS1A03G0875300,TraesCS3B03G0296200,TraesCS2D03G1150300,TraesCS7B03G0347100LC,TraesCS6A03G0383100,TraesCS4A03G0742300,TraesCS1B03G1126300,TraesCS7D03G0470500LC,TraesCS4A03G0022000LC,TraesCS5D03G0075300,Trae…
GO:0008150	Biological Process	GO:0050789	regulation of biological process	GO:0019222	regulation of metabolic process	GO:0080090	regulation of primary metabolic process	4353	TraesCS2A03G0933900,TraesCS6D03G0688200,TraesCS6A03G0721200,TraesCS7A03G0425800,TraesCS1A03G0107400,TraesCS5D03G0717800,TraesCS2D03G0527800LC,TraesCS3B03G0563100LC,TraesCS5D03G0698700,TraesCS6A03G0987900,TraesCS1D03G0575300LC,TraesCS4A03G0624600,TraesCS3B03G0565900LC,TraesCS1A03G0233800,TraesCS2D03G1293100,TraesCS2A03G1236500,TraesCS7D03G0892200LC,TraesCS5A03G0351900,TraesCS3A03G0425800LC,TraesCS…
raesCS6D03G0373200LC,TraesCS5A03G1288700LC,TraesCS2B03G1484800,TraesCS5A03G0204500LC,TraesCS2D03G0882100,TraesCS7D03G0666700,TraesCS2D03G0766800,TraesCS6B03G0110200,TraesCS2B03G0828800LC,TraesCS5D03G1060900,TraesCS5B03G0804000,TraesCS3B03G0841600LC,TraesCS5A03G1289000LC,TraesCS2D03G0709800LC,TraesCS3A03G0064600,TraesCS1D03G0459500LC,TraesCS1B03G0097400,TraesCS4D03G0031300,TraesCS6D03G0613000,Trae…
esCS4B03G0851400,TraesCS4B03G0748000LC,TraesCS4A03G0985400,TraesCS1A03G1050000,TraesCS7D03G1202600,TraesCS7A03G0129700,TraesCS5A03G0465500,TraesCS5A03G0050500,TraesCS1D03G0608500,TraesCS5B03G0460900LC,TraesCS3A03G1238500,TraesCS2A03G1160800LC,TraesCS5D03G0715800,TraesCS1D03G0729000,TraesCS3D03G0460300LC,TraesCS5D03G0993900,TraesCS5B03G0344900,TraesCS7B03G0456100LC,TraesCS6A03G0375500,TraesCS3D03G…
GO:0008150	Biological Process	GO:0050789	regulation of biological process	GO:0019222	regulation of metabolic process	GO:0009892	negative regulation of metabolic process	246	TraesCS1B03G0798600,TraesCS5B03G0384800,TraesCS2D03G1293100,TraesCS7A03G0007000,TraesCS1D03G0244100,TraesCS3A03G1030700LC,TraesCS2B03G0372800LC,TraesCS7A03G0155300,TraesCS5B03G0193400,TraesCS5D03G1110700,TraesCS5D03G0323100,TraesCS5B03G0381300LC,TraesCS3A03G1196700LC,TraesCS6B03G0686500,TraesCS2A03G0149900LC,TraesCS5D03G0339100,TraesCS4B03G0460700,TraesCS3A03G1197700LC,TraesCS5D03G0219400,TraesCS…
GO:0008150	Biological Process	GO:0050789	regulation of biological process	GO:0019222	regulation of metabolic process	GO:0050790	regulation of catalytic activity	55	TraesCS4B03G0268000,TraesCS2D03G0452800,TraesCS5B03G0343900,TraesCS2D03G0886500,TraesCS2A03G0991000,TraesCS1B03G0661800,TraesCS1B03G0731000,TraesCS7A03G0649900,TraesCS6B03G0817300,TraesCS4A03G0650800,TraesCS5D03G1128200,TraesCS1B03G0165000,TraesCS1A03G0645400,TraesCS5B03G1258500,TraesCS2D03G0929800,TraesCS3D03G1131600,TraesCS2A03G0944900,TraesCS5A03G0353800,TraesCS3A03G1187000,TraesCS6D03G0548300…
GO:0008150	Biological Process	GO:0050789	regulation of biological process	GO:0019222	regulation of metabolic process	GO:0031323	regulation of cellular metabolic process	4381	TraesCS7D03G1210400,TraesCS7B03G0151400,TraesCS4B03G0032600LC,TraesCS3D03G0881100,TraesCS7A03G0623900,TraesCS6A03G0043200,TraesCS5A03G0757800,TraesCS5D03G0320400LC,TraesCS6A03G0042700,TraesCS3A03G0386200LC,TraesCS6A03G0697000,TraesCS5A03G0756100,TraesCS5B03G0525900,TraesCS6D03G0046800,TraesCS2D03G0705000,TraesCS4B03G0870000LC,TraesCS2D03G0590000LC,TraesCS2A03G0908200,TraesCS5B03G1342100,TraesCS1D…
0,TraesCS7A03G1027500,TraesCS7B03G0791700,TraesCS1A03G0903200LC,TraesCS3B03G1106800,TraesCS1D03G0966600,TraesCS5D03G0114800,TraesCS4B03G0807000LC,TraesCS7B03G0200700LC,TraesCS7D03G0019800,TraesCS2D03G0357900LC,TraesCS5A03G0669400,TraesCS5B03G0834900,TraesCS3A03G0807300LC,TraesCS7A03G1288900,TraesCS3B03G1017000,TraesCS4D03G0261500,TraesCS4B03G0643900,TraesCS3B03G1021800,TraesCS5D03G0699100,TraesCS…
G0464300LC,TraesCS2B03G0926400,TraesCS5D03G0546500,TraesCS7B03G0208300,TraesCS2D03G1068900,TraesCS2A03G1263300,TraesCS3D03G0911700,TraesCS1D03G0663600,TraesCS1D03G0237100LC,TraesCSU03G0194900,TraesCS5D03G0564000,TraesCS2B03G0478200,TraesCS1D03G0094400,TraesCS2B03G0932600LC,TraesCS5D03G0723100,TraesCS2A03G0102600,TraesCS6A03G0803900,TraesCS7B03G0623500,TraesCSU03G0261100,TraesCS3B03G0560100,TraesC…
GO:0008150	Biological Process	GO:0050789	regulation of biological process	GO:0019222	regulation of metabolic process	GO:0051171	regulation of nitrogen compound metabolic process	4303	TraesCS6A03G0036500,TraesCS7B03G0695000,TraesCS6D03G0837400,TraesCS1B03G0765800,TraesCS6B03G0813300,TraesCS7A03G1273000LC,TraesCS5B03G0790400,TraesCS4D03G0196000,TraesCS2B03G0962200LC,TraesCS5A03G0223200,TraesCS6D03G0041400,TraesCS1B03G1186400,TraesCS3D03G0470200LC,TraesCS2A03G1371300LC,TraesCS7D03G0891000LC,TraesCS1A03G0671200,TraesCS3D03G0655500LC,TraesCS1D03G0797500,TraesCS4D03G0573500,TraesCS…
3B03G0791800LC,TraesCS2A03G0994800,TraesCS7A03G0240100,TraesCS7B03G1268800,TraesCS3D03G0877900,TraesCS5B03G0966100,TraesCS3A03G1142600,TraesCS7A03G1152300,TraesCS6B03G0060500,TraesCS2A03G1084900,TraesCS6D03G0469400,TraesCS2B03G1339000,TraesCS7A03G0645800LC,TraesCS5D03G1069300,TraesCS3A03G0367400,TraesCS7A03G0488300,TraesCS7D03G0800700LC,TraesCS4B03G0844300,TraesCS2D03G0213300,TraesCS6A03G0147700,…
6400,TraesCS6D03G0826400LC,TraesCS2A03G0379400,TraesCS2A03G0921500,TraesCS7D03G1138600LC,TraesCS4D03G0043800LC,TraesCS1B03G1184900,TraesCS4D03G0435800,TraesCS2A03G0326800LC,TraesCS1B03G1183100,novel.6134,TraesCS5A03G0054600,TraesCS5B03G0312300LC,TraesCS3A03G0948900,TraesCS1D03G0514000LC,TraesCS1A03G0565400LC,TraesCS4D03G0095200,TraesCS4A03G0671200,TraesCS3A03G1027200,TraesCS4D03G0428300,TraesCS5A…
GO:0008150	Biological Process	GO:0050789	regulation of biological process	GO:0019222	regulation of metabolic process	GO:0009894	regulation of catabolic process	19	TraesCS6D03G0476200,TraesCS4B03G0706800,TraesCS3A03G0916700,TraesCS2A03G0330900,TraesCS7D03G0226100LC,TraesCS5A03G0807700,TraesCS6B03G0796500,TraesCS6D03G0570400,TraesCS3B03G1034700,TraesCS2B03G0449600,TraesCS4A03G0086800,TraesCS6A03G0571700LC,TraesCS4B03G0706900,TraesCS2D03G0351800,TraesCS6A03G0680500,TraesCS6B03G0686500,TraesCS4D03G0632100,TraesCS5D03G0763300,TraesCS3D03G0838700
GO:0008150	Biological Process	GO:0050789	regulation of biological process	GO:0019222	regulation of metabolic process	GO:0060255	regulation of macromolecule metabolic process	4437	TraesCS5A03G0491400LC,TraesCS7B03G0489100,TraesCS2D03G0932300,TraesCS7A03G0536900,TraesCS5D03G0729700,TraesCS5A03G0266700LC,TraesCS2D03G0771800,TraesCS3B03G0548900,TraesCS2D03G0778200,TraesCS2B03G1569000,TraesCS6B03G0918500,TraesCS7B03G0292700,TraesCS6D03G0542900,TraesCS5D03G0096600,TraesCS6D03G0552900,TraesCS4B03G0490500,TraesCS4D03G0114600LC,TraesCS1D03G0635900,TraesCS6B03G0056900LC,TraesCS7A03…
0942800,TraesCS1D03G0641800,TraesCS6A03G0793400,TraesCS2A03G0209100,TraesCS3D03G0353900LC,TraesCS4A03G1245200,TraesCS2B03G0630300,TraesCS4D03G0583500,TraesCS6B03G0824700,TraesCS5B03G0310500,TraesCS2B03G0952400LC,TraesCS4A03G0659900LC,TraesCS3B03G0661500,TraesCS7B03G0302200LC,TraesCS6B03G0252100LC,TraesCS5B03G0550100,TraesCS7A03G0794900,TraesCS3A03G0360900LC,TraesCS7A03G1202100,TraesCS3B03G0756900…
CS6A03G1016400,TraesCS7A03G0843100,TraesCS5D03G0812500,TraesCS5D03G0207400LC,TraesCS4A03G0120000,TraesCS7D03G0426000,TraesCS5B03G0616600,TraesCS6A03G0075900LC,TraesCS4B03G0176300LC,TraesCS7D03G1126100LC,TraesCS7D03G0964400,TraesCS1B03G0577600LC,TraesCS7A03G0289300,TraesCS2A03G0836000,TraesCS4B03G0613800LC,TraesCS7B03G0078300,TraesCS1B03G0244300,TraesCS6B03G0055300LC,TraesCS6A03G0348300,TraesCS5D0…
GO:0008150	Biological Process	GO:0050789	regulation of biological process	GO:0051239	regulation of multicellular organismal process	GO:0051240	positive regulation of multicellular organismal process	6	TraesCS7D03G0571400,TraesCS3A03G0974900,TraesCS7A03G0589600,TraesCS3D03G0911300,TraesCS3B03G1121800,TraesCS7B03G0414900
GO:0008150	Biological Process	GO:0050789	regulation of biological process	GO:0051239	regulation of multicellular organismal process	GO:2000026	regulation of multicellular organismal development	6	TraesCS7D03G0571400,TraesCS3A03G0974900,TraesCS3D03G0911300,TraesCS7A03G0589600,TraesCS7B03G0414900,TraesCS3B03G1121800
GO:0008150	Biological Process	GO:0050789	regulation of biological process	GO:0044087	regulation of cellular component biogenesis	GO:1901891	regulation of cell septum assembly	3	TraesCS5A03G0283600,TraesCS5D03G0274700,TraesCS5B03G0308800
GO:0008150	Biological Process	GO:0050789	regulation of biological process	GO:0044087	regulation of cellular component biogenesis	GO:0043254	regulation of protein complex assembly	51	TraesCS3B03G0410600,TraesCS2B03G0320600,TraesCS5D03G0172800,TraesCS5B03G1311500,TraesCS2A03G0871800,TraesCS5B03G0164300,TraesCS2B03G1023500,TraesCS5A03G0589700,TraesCS7A03G1174600LC,TraesCS3A03G0609600,TraesCS2B03G1071600LC,TraesCS5A03G1283500LC,TraesCS6A03G0263200,TraesCS2D03G0908200,TraesCS4B03G0465700,TraesCS2A03G0233100,TraesCSU03G0283900,TraesCS6D03G0217000,TraesCS4B03G0502000LC,TraesCS2D03G…
GO:0008150	Biological Process	GO:0050789	regulation of biological process	GO:0044087	regulation of cellular component biogenesis	GO:0044089	positive regulation of cellular component biogenesis	45	TraesCS4B03G0502000LC,TraesCS6D03G0217000,TraesCS2B03G0299300,TraesCS2B03G0966300,TraesCS2D03G0908200,TraesCS6A03G0263200,TraesCS5A03G1283500LC,TraesCS3A03G0609600,TraesCS2B03G1071600LC,TraesCSU03G0283900,TraesCS7A03G1174600LC,TraesCS2B03G1023500,TraesCS5B03G0164300,TraesCS5A03G0589700,TraesCS2A03G0871800,TraesCS3B03G0410600,TraesCS5B03G1311500,TraesCS5D03G0172800,TraesCS7B03G1045800LC,TraesCS2A0…
GO:0008150	Biological Process	GO:0048518	positive regulation of biological process	GO:0048584	positive regulation of response to stimulus	GO:0009967	positive regulation of signal transduction	8	TraesCS6D03G0505700,TraesCS2B03G0959900,TraesCS2A03G0868800,TraesCS6B03G0733000,TraesCS2D03G0808900LC,TraesCS6A03G0603200,TraesCS6D03G0423100LC,TraesCS6A03G0603400LC
GO:0008150	Biological Process	GO:0048518	positive regulation of biological process	GO:0048522	positive regulation of cellular process	GO:0051130	positive regulation of cellular component organization	56	TraesCS7A03G1174600LC,TraesCS2B03G1023500,TraesCS5B03G0164300,TraesCS5A03G0589700,TraesCS2A03G0871800,TraesCS2D03G0397100,TraesCS6B03G1159800,TraesCS3B03G0410600,TraesCS2B03G0505400,TraesCS5B03G1311500,TraesCS5D03G0172800,TraesCS4B03G0502000LC,TraesCS2B03G0725400,TraesCS6D03G0217000,TraesCS2B03G0299300,TraesCS5A03G0272500,TraesCS2B03G0966300,TraesCS2D03G0908200,TraesCS5B03G0276300,TraesCS6A03G026…
GO:0008150	Biological Process	GO:0048518	positive regulation of biological process	GO:0048522	positive regulation of cellular process	GO:0031325	positive regulation of cellular metabolic process	20	TraesCS2B03G0449600,TraesCS1D03G0338300,TraesCS2B03G0505400,TraesCS6D03G0826400LC,TraesCS4D03G0540300,TraesCS2D03G0351800,TraesCS2A03G0379400,TraesCS6B03G1159800,TraesCS2D03G0397100,TraesCS2A03G0645200,TraesCS1B03G0439800,TraesCS1A03G0370000,TraesCS5D03G0272800,TraesCS4B03G0609300,TraesCS4A03G0165600,TraesCS2D03G0603400,TraesCS5B03G0276300,TraesCS5A03G0272500,TraesCS2A03G0330900,TraesCS2B03G07254…
GO:0008150	Biological Process	GO:0048518	positive regulation of biological process	GO:0048522	positive regulation of cellular process	GO:0010647	positive regulation of cell communication	8	TraesCS6A03G0603400LC,TraesCS6D03G0423100LC,TraesCS6A03G0603200,TraesCS2D03G0808900LC,TraesCS6B03G0733000,TraesCS2A03G0868800,TraesCS6D03G0505700,TraesCS2B03G0959900
GO:0008150	Biological Process	GO:0048518	positive regulation of biological process	GO:0023056	positive regulation of signaling	GO:0009967	positive regulation of signal transduction	8	TraesCS6D03G0505700,TraesCS2B03G0959900,TraesCS2A03G0868800,TraesCS6B03G0733000,TraesCS2D03G0808900LC,TraesCS6A03G0603200,TraesCS6D03G0423100LC,TraesCS6A03G0603400LC
GO:0008150	Biological Process	GO:0048518	positive regulation of biological process	GO:0051094	positive regulation of developmental process	GO:0048582	positive regulation of post-embryonic development	6	TraesCS7B03G0414900,TraesCS3B03G1121800,TraesCS3D03G0911300,TraesCS7A03G0589600,TraesCS3A03G0974900,TraesCS7D03G0571400
GO:0008150	Biological Process	GO:0048518	positive regulation of biological process	GO:0051240	positive regulation of multicellular organismal process	GO:0048582	positive regulation of post-embryonic development	6	TraesCS7B03G0414900,TraesCS3B03G1121800,TraesCS3D03G0911300,TraesCS7A03G0589600,TraesCS3A03G0974900,TraesCS7D03G0571400
GO:0008150	Biological Process	GO:0048518	positive regulation of biological process	GO:0044089	positive regulation of cellular component biogenesis	GO:0031334	positive regulation of protein complex assembly	45	TraesCS5B03G0605400,TraesCS1A03G0230800,TraesCSU03G0477100LC,TraesCS6B03G0352100,TraesCS1B03G0335100,TraesCS4A03G0830300,TraesCS2A03G0967500,TraesCS7B03G1045800LC,TraesCS2A03G0932300,TraesCS7B03G1180800,TraesCS3B03G0690400,TraesCS1D03G0244900,TraesCS7A03G1175400LC,TraesCS3D03G0559700,TraesCS2D03G0203500LC,TraesCS7D03G1119000,TraesCS5D03G0547400,TraesCS2A03G0218000,TraesCS2D03G0814700,TraesCS2D03G…
GO:0008150	Biological Process	GO:0048518	positive regulation of biological process	GO:0009893	positive regulation of metabolic process	GO:0031325	positive regulation of cellular metabolic process	20	TraesCS2B03G0449600,TraesCS1D03G0338300,TraesCS2B03G0505400,TraesCS6D03G0826400LC,TraesCS4D03G0540300,TraesCS2D03G0351800,TraesCS2A03G0379400,TraesCS6B03G1159800,TraesCS2D03G0397100,TraesCS2A03G0645200,TraesCS1B03G0439800,TraesCS1A03G0370000,TraesCS5D03G0272800,TraesCS4B03G0609300,TraesCS4A03G0165600,TraesCS2D03G0603400,TraesCS5B03G0276300,TraesCS5A03G0272500,TraesCS2A03G0330900,TraesCS2B03G07254…
GO:0008150	Biological Process	GO:0048518	positive regulation of biological process	GO:0009893	positive regulation of metabolic process	GO:0010604	positive regulation of macromolecule metabolic process	17	TraesCS4D03G0540300,TraesCS6D03G0826400LC,TraesCS1D03G0338300,TraesCS2B03G0505400,TraesCS4B03G0609300,TraesCS1A03G0370000,TraesCS5D03G0272800,TraesCS2D03G0397100,TraesCS2A03G0645200,TraesCS1B03G0439800,TraesCS2A03G0379400,TraesCS6B03G1159800,TraesCS5B03G0276300,TraesCS2D03G0603400,TraesCS4A03G0165600,TraesCS2B03G0725400,TraesCS5A03G0272500
GO:0008150	Biological Process	GO:0048518	positive regulation of biological process	GO:0009893	positive regulation of metabolic process	GO:0051173	positive regulation of nitrogen compound metabolic process	17	TraesCS2D03G0397100,TraesCS2A03G0645200,TraesCS1B03G0439800,TraesCS2A03G0379400,TraesCS6B03G1159800,TraesCS4B03G0609300,TraesCS5D03G0272800,TraesCS1A03G0370000,TraesCS1D03G0338300,TraesCS2B03G0505400,TraesCS6D03G0826400LC,TraesCS4D03G0540300,TraesCS5A03G0272500,TraesCS2B03G0725400,TraesCS4A03G0165600,TraesCS5B03G0276300,TraesCS2D03G0603400
GO:0008150	Biological Process	GO:0048518	positive regulation of biological process	GO:0009893	positive regulation of metabolic process	GO:0009891	positive regulation of biosynthetic process	17	TraesCS2B03G0725400,TraesCS5A03G0272500,TraesCS2D03G0603400,TraesCS5B03G0276300,TraesCS4A03G0165600,TraesCS1A03G0370000,TraesCS5D03G0272800,TraesCS4B03G0609300,TraesCS6B03G1159800,TraesCS2A03G0379400,TraesCS1B03G0439800,TraesCS2D03G0397100,TraesCS2A03G0645200,TraesCS4D03G0540300,TraesCS6D03G0826400LC,TraesCS1D03G0338300,TraesCS2B03G0505400
GO:0008150	Biological Process	GO:0048518	positive regulation of biological process	GO:0009893	positive regulation of metabolic process	GO:0009896	positive regulation of catabolic process	3	TraesCS2D03G0351800,TraesCS2B03G0449600,TraesCS2A03G0330900
GO:0008150	Biological Process	GO:0032502	developmental process	GO:0050793	regulation of developmental process	GO:0051094	positive regulation of developmental process	6	TraesCS7B03G0414900,TraesCS3B03G1121800,TraesCS3D03G0911300,TraesCS7A03G0589600,TraesCS3A03G0974900,TraesCS7D03G0571400
GO:0008150	Biological Process	GO:0032502	developmental process	GO:0050793	regulation of developmental process	GO:2000026	regulation of multicellular organismal development	6	TraesCS7D03G0571400,TraesCS3A03G0974900,TraesCS3D03G0911300,TraesCS7A03G0589600,TraesCS7B03G0414900,TraesCS3B03G1121800
GO:0008150	Biological Process	GO:0032502	developmental process	GO:0044767	single-organism developmental process	GO:0009791	post-embryonic development	6	TraesCS7B03G0414900,TraesCS3B03G1121800,TraesCS3D03G0911300,TraesCS7A03G0589600,TraesCS3A03G0974900,TraesCS7D03G0571400
GO:0008150	Biological Process	GO:0032502	developmental process	GO:0044767	single-organism developmental process	GO:0007275	multicellular organismal development	47	TraesCS7D03G0060000,TraesCS7A03G0147300,TraesCS3D03G0911300,TraesCS7A03G0589600,TraesCS6A03G0212600,TraesCS3B03G1121800,TraesCS7A03G0146900,TraesCS7D03G0571400,TraesCS3A03G0974900,TraesCS7A03G0147000,TraesCS6D03G0490900,TraesCS4A03G1113100,TraesCS2A03G1065700,TraesCS7D03G1015000,TraesCS7D03G0506000,TraesCS4A03G1098300,TraesCS2B03G1193200,TraesCS2D03G1007200,TraesCS7A03G0527500,TraesCS7D03G0134600…
GO:0008150	Biological Process	GO:0032502	developmental process	GO:0048856	anatomical structure development	GO:0009888	tissue development	6	TraesCS3A03G0974900,TraesCS7D03G0571400,TraesCS3B03G1121800,TraesCS7B03G0414900,TraesCS7A03G0589600,TraesCS3D03G0911300
GO:0008150	Biological Process	GO:0032502	developmental process	GO:0051094	positive regulation of developmental process	GO:0048582	positive regulation of post-embryonic development	6	TraesCS7B03G0414900,TraesCS3B03G1121800,TraesCS3D03G0911300,TraesCS7A03G0589600,TraesCS3A03G0974900,TraesCS7D03G0571400
GO:0008150	Biological Process	GO:0023052	signaling	GO:0023056	positive regulation of signaling	GO:0009967	positive regulation of signal transduction	8	TraesCS6D03G0505700,TraesCS2B03G0959900,TraesCS2A03G0868800,TraesCS6B03G0733000,TraesCS2D03G0808900LC,TraesCS6A03G0603200,TraesCS6D03G0423100LC,TraesCS6A03G0603400LC
GO:0008150	Biological Process	GO:0023052	signaling	GO:0023051	regulation of signaling	GO:0009966	regulation of signal transduction	32	TraesCS6D03G0423100LC,TraesCS5B03G0911400,TraesCS7A03G0964300,TraesCS6D03G0505700,TraesCS5A03G0866900,TraesCS2B03G0959900,TraesCS6B03G0733000,TraesCS4D03G0545000,TraesCS3B03G0711200,TraesCS4B03G0617000,TraesCS2D03G0445500,TraesCS2B03G0553200,TraesCS6A03G0603400LC,TraesCS3D03G0579200,TraesCS6A03G0603200,TraesCS4D03G0027700,TraesCS2A03G0424400,TraesCS3A03G0217500,TraesCS4A03G0747600,TraesCS7D03G092…
GO:0008150	Biological Process	GO:0023052	signaling	GO:0023051	regulation of signaling	GO:0023056	positive regulation of signaling	8	TraesCS2A03G0868800,TraesCS6B03G0733000,TraesCS6D03G0505700,TraesCS2B03G0959900,TraesCS6A03G0603200,TraesCS6D03G0423100LC,TraesCS6A03G0603400LC,TraesCS2D03G0808900LC
GO:0008150	Biological Process	GO:0023052	signaling	GO:0044700	single organism signaling	GO:0023056	positive regulation of signaling	8	TraesCS2A03G0868800,TraesCS6B03G0733000,TraesCS6D03G0505700,TraesCS2B03G0959900,TraesCS6A03G0603200,TraesCS6D03G0423100LC,TraesCS6A03G0603400LC,TraesCS2D03G0808900LC
GO:0008150	Biological Process	GO:0023052	signaling	GO:0044700	single organism signaling	GO:0007165	signal transduction	568	TraesCS3D03G0667400,TraesCS4B03G0556200,TraesCS7D03G0331900,novel.3220,TraesCS4B03G0623100,TraesCS3B03G1363000,TraesCS5D03G0735000,TraesCS4B03G0148700,TraesCS4A03G0761800,TraesCS7B03G0780400,TraesCS5B03G1209200,TraesCS6B03G0085200,TraesCS2B03G1364200,TraesCS6D03G0720800,TraesCS6D03G0882700,TraesCS2B03G0222700,TraesCS2D03G0161600,TraesCS7A03G0823600LC,TraesCS2D03G0331800,TraesCS3B03G0260400,TraesC…
GO:0008150	Biological Process	GO:0022414	reproductive process	GO:0044703	multi-organism reproductive process	GO:0009856	pollination	503	TraesCSU03G0236700LC,TraesCS2D03G0009400LC,TraesCS7D03G0282500,TraesCS7A03G0999500,TraesCS2B03G0366200,TraesCS3B03G0896100,TraesCS2D03G0275200,TraesCS5B03G1264800,TraesCS7D03G0823100,TraesCS2D03G0627400LC,TraesCS6B03G0018000LC,TraesCS1D03G0026900,TraesCS2D03G1083300LC,TraesCS2D03G0687400,TraesCS1D03G0216100,TraesCS2A03G1242600,TraesCS2A03G1137300LC,TraesCS6D03G0865500,TraesCS5B03G0705900,TraesCS1…
GO:0008150	Biological Process	GO:0051704	multi-organism process	GO:0051707	response to other organism	GO:0098542	defense response to other organism	61	TraesCS1A03G0603400,TraesCS4B03G0080500,TraesCS3A03G1217600,TraesCS6A03G0857400,TraesCS6D03G0726000,TraesCS6A03G0857300,TraesCS1A03G0919600LC,TraesCS1B03G0695800,TraesCS2D03G1228200,TraesCS6A03G1010300,TraesCS1D03G0572300,TraesCS2B03G1453400LC,TraesCS4B03G0080000,TraesCS3D03G0068100,TraesCS3A03G0086900,TraesCS6B03G1026400,TraesCS2D03G1183600,TraesCS4B03G0079900,TraesCS2A03G1224100,TraesCS6A03G085…
GO:0008150	Biological Process	GO:0051704	multi-organism process	GO:0051707	response to other organism	GO:0009617	response to bacterium	30	TraesCS6A03G0856900,TraesCS1A03G0869900,TraesCS1B03G1001500,TraesCS2B03G1453800,TraesCS6B03G1026400,TraesCS2B03G1453600,TraesCS3A03G1217600,TraesCS6A03G0857400,TraesCS6D03G0726000,TraesCS6A03G0857300,TraesCS6A03G1010300,TraesCS6B03G1242500,TraesCS2B03G1453400LC,TraesCS2D03G1228200,TraesCS2B03G1453300LC,TraesCS6B03G1026300LC,TraesCS3D03G1160600,TraesCS2A03G1272500,TraesCS6D03G0888600,TraesCS1D03G0…
GO:0008150	Biological Process	GO:0051704	multi-organism process	GO:0051707	response to other organism	GO:0009620	response to fungus	49	TraesCS2A03G1272500,TraesCS6B03G1261600LC,TraesCS1A03G0919700LC,TraesCS1D03G0835000,TraesCS1D03G0902800,TraesCS4B03G0079800,TraesCS6A03G0857200,TraesCS6D03G0725900LC,TraesCS4B03G0079000LC,TraesCS6B03G1026500,TraesCS6D03G0726100,TraesCS3B03G1460900,TraesCS2B03G1453700,TraesCS2B03G1453500LC,TraesCS4B03G0080000,TraesCS6A03G0856900,TraesCS2A03G1224100,TraesCS2B03G1453800,TraesCS2D03G1183600,TraesCS6B…
GO:0008150	Biological Process	GO:0051704	multi-organism process	GO:0044419	interspecies interaction between organisms	GO:0044403	symbiosis, encompassing mutualism through parasitism	1	TraesCSU03G0553900LC
GO:0008150	Biological Process	GO:0051704	multi-organism process	GO:0044706	multi-multicellular organism process	GO:0009856	pollination	503	TraesCSU03G0236700LC,TraesCS2D03G0009400LC,TraesCS7D03G0282500,TraesCS7A03G0999500,TraesCS2B03G0366200,TraesCS3B03G0896100,TraesCS2D03G0275200,TraesCS5B03G1264800,TraesCS7D03G0823100,TraesCS2D03G0627400LC,TraesCS6B03G0018000LC,TraesCS1D03G0026900,TraesCS2D03G1083300LC,TraesCS2D03G0687400,TraesCS1D03G0216100,TraesCS2A03G1242600,TraesCS2A03G1137300LC,TraesCS6D03G0865500,TraesCS5B03G0705900,TraesCS1…
GO:0008150	Biological Process	GO:0051704	multi-organism process	GO:0044764	multi-organism cellular process	GO:1902590	multi-organism organelle organization	1	TraesCSU03G0553900LC
GO:0008150	Biological Process	GO:0051704	multi-organism process	GO:0044764	multi-organism cellular process	GO:0016032	viral process	1	TraesCSU03G0553900LC
GO:0008150	Biological Process	GO:0051704	multi-organism process	GO:0044703	multi-organism reproductive process	GO:0009856	pollination	503	TraesCSU03G0236700LC,TraesCS2D03G0009400LC,TraesCS7D03G0282500,TraesCS7A03G0999500,TraesCS2B03G0366200,TraesCS3B03G0896100,TraesCS2D03G0275200,TraesCS5B03G1264800,TraesCS7D03G0823100,TraesCS2D03G0627400LC,TraesCS6B03G0018000LC,TraesCS1D03G0026900,TraesCS2D03G1083300LC,TraesCS2D03G0687400,TraesCS1D03G0216100,TraesCS2A03G1242600,TraesCS2A03G1137300LC,TraesCS6D03G0865500,TraesCS5B03G0705900,TraesCS1…
GO:0008150	Biological Process	GO:0048519	negative regulation of biological process	GO:0048523	negative regulation of cellular process	GO:0031324	negative regulation of cellular metabolic process	159	TraesCS7A03G1364600LC,TraesCS5B03G1188800,TraesCS1A03G0831400,TraesCS3B03G1518200,TraesCS2D03G0186500,TraesCS5A03G0373400LC,TraesCS3D03G1141200,TraesCSU03G0478000LC,TraesCS1A03G0701600,TraesCS2B03G1569000,TraesCSU03G0261100,TraesCS2D03G0778200,TraesCS4D03G0667700LC,TraesCS4B03G0990500,TraesCS1D03G1006300,TraesCS3B03G1523800,TraesCS2A03G1340100LC,TraesCS7D03G0216200LC,TraesCS5D03G0003400,TraesCS5A…
GO:0008150	Biological Process	GO:0048519	negative regulation of biological process	GO:0048523	negative regulation of cellular process	GO:0051985	negative regulation of chromosome segregation	6	TraesCS3B03G1034700,TraesCS6B03G0686500,TraesCS6D03G0476200,TraesCS3D03G0838700,TraesCS6A03G0571700LC,TraesCS3A03G0916700
GO:0008150	Biological Process	GO:0048519	negative regulation of biological process	GO:0048523	negative regulation of cellular process	GO:0051782	negative regulation of cell division	6	TraesCS6D03G0476200,TraesCS6B03G0686500,TraesCS3B03G1034700,TraesCS3D03G0838700,TraesCS6A03G0571700LC,TraesCS3A03G0916700
GO:0008150	Biological Process	GO:0048519	negative regulation of biological process	GO:0048523	negative regulation of cellular process	GO:0045786	negative regulation of cell cycle	23	TraesCS7B03G0207000,TraesCS6A03G0831500,TraesCS2A03G0541600LC,TraesCS5A03G0607400,TraesCS6D03G0476200,TraesCS1B03G0497800,TraesCS3A03G0916700,TraesCS4B03G0876100,TraesCS4D03G0772000,TraesCS6B03G0992500,TraesCS7D03G0391000,TraesCS5B03G0624000,TraesCS5A03G1188200,TraesCS7A03G0406500,TraesCS3B03G1034700,TraesCS1A03G0407000,TraesCS6A03G0571700LC,TraesCS1D03G0376100,TraesCS5D03G0570300,TraesCS6B03G068…
GO:0008150	Biological Process	GO:0048519	negative regulation of biological process	GO:0048523	negative regulation of cellular process	GO:0051129	negative regulation of cellular component organization	12	TraesCS2D03G0238000,TraesCS6B03G0686500,TraesCS4A03G0375900,TraesCS3D03G0838700,TraesCS4D03G0376700,TraesCS6D03G0476200,TraesCS2B03G0320600,TraesCS2A03G0233100,TraesCS3B03G1034700,TraesCS4B03G0465700,TraesCS3A03G0916700,TraesCS6A03G0571700LC
GO:0008150	Biological Process	GO:0048519	negative regulation of biological process	GO:0009892	negative regulation of metabolic process	GO:0043086	negative regulation of catalytic activity	9	TraesCS3D03G0838700,TraesCS1A03G0011500,TraesCS6B03G0686500,TraesCS3A03G0916700,TraesCS6A03G0571700LC,TraesCS1D03G0003500,TraesCS7A03G0649900,TraesCS3B03G1034700,TraesCS6D03G0476200
GO:0008150	Biological Process	GO:0048519	negative regulation of biological process	GO:0009892	negative regulation of metabolic process	GO:0009890	negative regulation of biosynthetic process	153	TraesCS4B03G0140600LC,TraesCS2B03G0327300,TraesCS1D03G0580600,TraesCS5D03G1071600,TraesCS3B03G1227300LC,TraesCS2D03G0776200,TraesCS3B03G1524500LC,TraesCS3D03G0243200LC,TraesCS3D03G0878800LC,TraesCS2B03G0006500,TraesCS1B03G0706100,TraesCS2B03G1268300,TraesCS6D03G0237100,TraesCS2A03G0183900,TraesCS5B03G1188400,TraesCS2D03G1122800LC,TraesCS7D03G0143200,TraesCS2B03G1256100,TraesCS5A03G0095000,TraesCS…
GO:0008150	Biological Process	GO:0048519	negative regulation of biological process	GO:0009892	negative regulation of metabolic process	GO:0031324	negative regulation of cellular metabolic process	159	TraesCS7A03G1364600LC,TraesCS5B03G1188800,TraesCS1A03G0831400,TraesCS3B03G1518200,TraesCS2D03G0186500,TraesCS5A03G0373400LC,TraesCS3D03G1141200,TraesCSU03G0478000LC,TraesCS1A03G0701600,TraesCS2B03G1569000,TraesCSU03G0261100,TraesCS2D03G0778200,TraesCS4D03G0667700LC,TraesCS4B03G0990500,TraesCS1D03G1006300,TraesCS3B03G1523800,TraesCS2A03G1340100LC,TraesCS7D03G0216200LC,TraesCS5D03G0003400,TraesCS5A…
GO:0008150	Biological Process	GO:0048519	negative regulation of biological process	GO:0009892	negative regulation of metabolic process	GO:0051172	negative regulation of nitrogen compound metabolic process	153	TraesCS2A03G0149900LC,TraesCS3A03G1197700LC,TraesCS5D03G0219400,TraesCS7A03G0104100,TraesCS1B03G1029700,TraesCS1B03G0706200,TraesCS2A03G1170400,TraesCS1B03G0798600,TraesCS5B03G0384800,TraesCS2D03G1293100,TraesCS3A03G1030700LC,TraesCS7A03G0155300,TraesCS2B03G0372800LC,TraesCS3A03G1196700LC,TraesCS5B03G0381300LC,TraesCS5D03G1204800,TraesCS1B03G0319900,TraesCS7A03G0110900LC,TraesCS3A03G0790000,Traes…
GO:0008150	Biological Process	GO:0048519	negative regulation of biological process	GO:0009892	negative regulation of metabolic process	GO:0010605	negative regulation of macromolecule metabolic process	243	TraesCS6B03G0088000LC,TraesCS2A03G0230700LC,TraesCS5B03G1188900LC,TraesCS3B03G1467000,TraesCS6B03G0369700,TraesCS6D03G0476200,TraesCS4A03G0058400,TraesCS2A03G0030000,TraesCS2A03G0607800,TraesCS4B03G0152100,TraesCS7B03G1171400,novel.9697,TraesCS1A03G0229000,TraesCS5A03G1120400,TraesCS5D03G1110500,TraesCS5D03G0086200LC,TraesCS7A03G1190400LC,TraesCS5A03G1186400,TraesCS1A03G0607900,TraesCS3B03G142720…
GO:0008150	Biological Process	GO:0048519	negative regulation of biological process	GO:0009892	negative regulation of metabolic process	GO:0009895	negative regulation of catabolic process	6	TraesCS6D03G0476200,TraesCS6B03G0686500,TraesCS3B03G1034700,TraesCS3D03G0838700,TraesCS3A03G0916700,TraesCS6A03G0571700LC
GO:0005575	Cellular Component	GO:0043226	organelle	GO:0043229	intracellular organelle	GO:0031410	cytoplasmic vesicle	74	TraesCS3A03G0469800,TraesCS3B03G0546000,TraesCS3A03G0464000,TraesCS3D03G0426700,TraesCS2B03G0256700LC,TraesCS5D03G0571200,TraesCS5A03G0917200,TraesCS2D03G0678400,TraesCS2A03G0026400LC,TraesCS2A03G1295700,TraesCS5D03G0294700,TraesCS1B03G0517100LC,TraesCS5B03G0173900,TraesCS1A03G0696400,TraesCS2B03G0033400,TraesCS7D03G1298600LC,TraesCS3B03G0749800,TraesCS4D03G0261000,novel.2400,TraesCS3D03G0444500,…
GO:0005575	Cellular Component	GO:0043226	organelle	GO:0043229	intracellular organelle	GO:0043232	intracellular non-membrane-bounded organelle	2266	TraesCS6D03G0280100,TraesCS4D03G0361400,TraesCS7A03G0694600LC,TraesCS3A03G1152600,TraesCS4D03G0673600,TraesCS4D03G0076300,TraesCS2B03G1214200LC,TraesCS7D03G0078100LC,TraesCS2B03G1213200,TraesCS6D03G0311100LC,TraesCS2B03G0372900,TraesCS6B03G0149600,TraesCS4A03G0830300,TraesCS2B03G1531600,TraesCS7B03G1184100LC,TraesCS6B03G0923900,TraesCS7D03G1122200,TraesCS3A03G0741600,TraesCS6A03G0492300,TraesCS2A…
S5D03G1134700LC,TraesCS3D03G0296500,TraesCSU03G0137900,TraesCS3A03G1002800,TraesCS4D03G0012000,TraesCS6D03G0549200,TraesCS4A03G1188300,TraesCS7A03G0818000,TraesCS5B03G0985500,TraesCS3D03G0109300LC,TraesCS5D03G0338200LC,TraesCS7A03G0041400,TraesCS5A03G0684900,TraesCS7A03G0151200LC,TraesCS3D03G1034700,TraesCS5B03G1291400,TraesCS3D03G0190600LC,TraesCS2D03G0875200LC,TraesCS5D03G0017700LC,TraesCS4A03G…
GO:0005575	Cellular Component	GO:0043226	organelle	GO:0043229	intracellular organelle	GO:0043231	intracellular membrane-bounded organelle	3077	TraesCS6B03G0265400,TraesCS5A03G1045500,TraesCS3B03G0826800,TraesCS3D03G0871300,TraesCS5D03G0713600,TraesCS3A03G0065300LC,TraesCS7B03G0759600LC,TraesCS5D03G0376400,TraesCS2A03G0429200,TraesCS4A03G0789100,TraesCS5A03G0790000,TraesCS3B03G0110400,TraesCS7A03G1057800LC,TraesCS6D03G0715200,TraesCS1D03G0848600,TraesCS3B03G0165900,TraesCS4B03G0985800,TraesCS5B03G1262800,TraesCS7D03G0560300LC,TraesCS6D03…
aesCS6A03G0807800,TraesCS5B03G0692900,TraesCS5D03G0089400,TraesCS2A03G0897300,TraesCS6B03G0058400,TraesCS7A03G1060700,TraesCS2D03G1179100LC,TraesCS5B03G0374800,TraesCS4A03G0752100,TraesCS5B03G1013100,TraesCS6D03G0206300,TraesCS4D03G0576800,TraesCS5A03G0258900LC,TraesCS7B03G0667400,TraesCS1D03G0735900,TraesCS4B03G0797000LC,TraesCS4A03G0875900,TraesCS3D03G0070300,TraesCS3B03G0140100LC,TraesCS2B03G1…
GO:0005575	Cellular Component	GO:0043226	organelle	GO:0043229	intracellular organelle	GO:0044446	intracellular organelle part	1020	TraesCS2D03G0908200,TraesCS1A03G0171400LC,TraesCS2B03G1480700,TraesCS5A03G0608100,TraesCS3A03G0879400,TraesCS4A03G0032100,TraesCS5A03G0571500,TraesCS2D03G0318600,TraesCS5B03G0293000,TraesCS1A03G0915700,TraesCS1A03G0865000,TraesCS3B03G1481100,TraesCS3D03G1114400LC,TraesCS1B03G1022000,TraesCS3B03G0663100,TraesCS3D03G0114800,TraesCS2B03G1356800LC,TraesCS5A03G0223000,TraesCS7A03G1376100LC,TraesCS3D03…
GO:0005575	Cellular Component	GO:0043226	organelle	GO:0043228	non-membrane-bounded organelle	GO:0043232	intracellular non-membrane-bounded organelle	2266	TraesCS6D03G0280100,TraesCS4D03G0361400,TraesCS7A03G0694600LC,TraesCS3A03G1152600,TraesCS4D03G0673600,TraesCS4D03G0076300,TraesCS2B03G1214200LC,TraesCS7D03G0078100LC,TraesCS2B03G1213200,TraesCS6D03G0311100LC,TraesCS2B03G0372900,TraesCS6B03G0149600,TraesCS4A03G0830300,TraesCS2B03G1531600,TraesCS7B03G1184100LC,TraesCS6B03G0923900,TraesCS7D03G1122200,TraesCS3A03G0741600,TraesCS6A03G0492300,TraesCS2A…
S5D03G1134700LC,TraesCS3D03G0296500,TraesCSU03G0137900,TraesCS3A03G1002800,TraesCS4D03G0012000,TraesCS6D03G0549200,TraesCS4A03G1188300,TraesCS7A03G0818000,TraesCS5B03G0985500,TraesCS3D03G0109300LC,TraesCS5D03G0338200LC,TraesCS7A03G0041400,TraesCS5A03G0684900,TraesCS7A03G0151200LC,TraesCS3D03G1034700,TraesCS5B03G1291400,TraesCS3D03G0190600LC,TraesCS2D03G0875200LC,TraesCS5D03G0017700LC,TraesCS4A03G…
GO:0005575	Cellular Component	GO:0043226	organelle	GO:0031982	vesicle	GO:0031410	cytoplasmic vesicle	74	TraesCS3A03G0469800,TraesCS3B03G0546000,TraesCS3A03G0464000,TraesCS3D03G0426700,TraesCS2B03G0256700LC,TraesCS5D03G0571200,TraesCS5A03G0917200,TraesCS2D03G0678400,TraesCS2A03G0026400LC,TraesCS2A03G1295700,TraesCS5D03G0294700,TraesCS1B03G0517100LC,TraesCS5B03G0173900,TraesCS1A03G0696400,TraesCS2B03G0033400,TraesCS7D03G1298600LC,TraesCS3B03G0749800,TraesCS4D03G0261000,novel.2400,TraesCS3D03G0444500,…
GO:0005575	Cellular Component	GO:0043226	organelle	GO:0031982	vesicle	GO:0031988	membrane-bounded vesicle	74	novel.2400,TraesCS5A03G0280200,TraesCS3D03G0444500,TraesCS5B03G0418200,TraesCS4D03G0261000,TraesCS2A03G0736100,TraesCS3B03G0536900,TraesCS2B03G0812400,TraesCS4A03G0541600,TraesCS3B03G1477800LC,TraesCS3B03G1399300LC,TraesCS5D03G0388200,TraesCS2D03G1258500,TraesCS4D03G0081900,TraesCS1D03G0662100,TraesCS4D03G0205300,TraesCS2A03G0112000,TraesCS6B03G0883100,TraesCS4B03G0194200,TraesCS4A03G0383000,Trae…
GO:0005575	Cellular Component	GO:0043226	organelle	GO:0044422	organelle part	GO:0043233	organelle lumen	281	TraesCS3A03G0127500LC,TraesCS3A03G0863600,TraesCS7D03G0123000,TraesCS6B03G1099000,TraesCS2B03G0659500,TraesCS2A03G0553000,TraesCS3D03G0892200,TraesCS1D03G0545500,TraesCS4B03G0174200,TraesCS6B03G0814200,TraesCS6D03G0361700,TraesCS6D03G0552000,TraesCS7D03G1049400,TraesCS2B03G0748900,TraesCS3B03G0576000LC,TraesCS1D03G0046400,TraesCS4A03G1066900,TraesCS1B03G0812800,TraesCS3D03G0735600,TraesCS1B03G044…
GO:0005575	Cellular Component	GO:0043226	organelle	GO:0044422	organelle part	GO:0031090	organelle membrane	359	TraesCS1A03G0428400,TraesCS7A03G1174700LC,TraesCS1B03G0517800,TraesCS5A03G0857900,TraesCS2B03G0161500,TraesCS7D03G1078900,TraesCS7B03G1122600LC,TraesCS2D03G0024000LC,TraesCS7D03G0425100,TraesCS5A03G1224200,TraesCS7B03G0297000LC,TraesCS2B03G0866400,TraesCS2D03G1172600LC,TraesCS4A03G1047400LC,TraesCS2B03G0969200,TraesCS3D03G0096300,TraesCS7D03G0900600,TraesCS3D03G0670300,novel.14705,TraesCS3B03G080…
GO:0005575	Cellular Component	GO:0043226	organelle	GO:0044422	organelle part	GO:0044446	intracellular organelle part	1020	TraesCS2D03G0908200,TraesCS1A03G0171400LC,TraesCS2B03G1480700,TraesCS5A03G0608100,TraesCS3A03G0879400,TraesCS4A03G0032100,TraesCS5A03G0571500,TraesCS2D03G0318600,TraesCS5B03G0293000,TraesCS1A03G0915700,TraesCS1A03G0865000,TraesCS3B03G1481100,TraesCS3D03G1114400LC,TraesCS1B03G1022000,TraesCS3B03G0663100,TraesCS3D03G0114800,TraesCS2B03G1356800LC,TraesCS5A03G0223000,TraesCS7A03G1376100LC,TraesCS3D03…
GO:0005575	Cellular Component	GO:0043226	organelle	GO:0044422	organelle part	GO:0000313	organellar ribosome	4	TraesCS7A03G0136600,TraesCS3B03G0225800,TraesCS7D03G0123000,TraesCS4A03G1066900
GO:0005575	Cellular Component	GO:0043226	organelle	GO:0044422	organelle part	GO:0031300	intrinsic component of organelle membrane	39	TraesCS4A03G0518700,TraesCS3D03G0616100,TraesCS7A03G0126100,TraesCS4A03G0697300,TraesCS5B03G0020000,TraesCS7D03G0113900,TraesCS2D03G0837500,TraesCS5A03G1224200,TraesCS4D03G0141300,TraesCS4A03G0631700,TraesCS4B03G0971000,TraesCS4A03G1102900,TraesCS4B03G0098200,TraesCS6D03G0804700,TraesCS3B03G0771300,TraesCS2D03G0837400,TraesCS4D03G0465300,TraesCS6A03G0930400,TraesCS2B03G0988000,TraesCS4D03G0082700…
GO:0005575	Cellular Component	GO:0043226	organelle	GO:0043227	membrane-bounded organelle	GO:0031984	organelle subcompartment	149	TraesCS2A03G1139600LC,TraesCS1D03G0739800,TraesCS2D03G0817900,TraesCS3B03G0771300,TraesCS5A03G1248700,TraesCS2D03G0794600,TraesCS7A03G0495000LC,TraesCS4D03G0826900,TraesCS7D03G0875700,TraesCS4A03G0945600LC,TraesCS3D03G1129200LC,TraesCS1D03G0745100LC,TraesCS4A03G0697300,TraesCS2B03G0318800,TraesCS4B03G0824400LC,TraesCS2B03G1071000,TraesCS6A03G0595900,TraesCS6A03G0549100,TraesCS6B03G0620000,TraesCS…
GO:0005575	Cellular Component	GO:0043226	organelle	GO:0043227	membrane-bounded organelle	GO:0031967	organelle envelope	168	TraesCS7A03G0216500,novel.13888,TraesCS5A03G0964000,TraesCS4D03G0439700,TraesCS3B03G0808200,TraesCS3A03G0637200,novel.14705,TraesCS3D03G0670300,TraesCS4B03G0759900,TraesCS3D03G0527600,TraesCS3A03G0556400,TraesCS6B03G0695000,TraesCS1A03G1074800,TraesCS4D03G0680500,TraesCS3B03G0629400,TraesCS2B03G0947200,TraesCS1A03G0874200LC,TraesCS5A03G0573700,TraesCS2A03G0732900,TraesCS1A03G0987100LC,TraesCS4B03…
GO:0005575	Cellular Component	GO:0043226	organelle	GO:0043227	membrane-bounded organelle	GO:0031090	organelle membrane	359	TraesCS1A03G0428400,TraesCS7A03G1174700LC,TraesCS1B03G0517800,TraesCS5A03G0857900,TraesCS2B03G0161500,TraesCS7D03G1078900,TraesCS7B03G1122600LC,TraesCS2D03G0024000LC,TraesCS7D03G0425100,TraesCS5A03G1224200,TraesCS7B03G0297000LC,TraesCS2B03G0866400,TraesCS2D03G1172600LC,TraesCS4A03G1047400LC,TraesCS2B03G0969200,TraesCS3D03G0096300,TraesCS7D03G0900600,TraesCS3D03G0670300,novel.14705,TraesCS3B03G080…
GO:0005575	Cellular Component	GO:0043226	organelle	GO:0043227	membrane-bounded organelle	GO:0043231	intracellular membrane-bounded organelle	3077	TraesCS6B03G0265400,TraesCS5A03G1045500,TraesCS3B03G0826800,TraesCS3D03G0871300,TraesCS5D03G0713600,TraesCS3A03G0065300LC,TraesCS7B03G0759600LC,TraesCS5D03G0376400,TraesCS2A03G0429200,TraesCS4A03G0789100,TraesCS5A03G0790000,TraesCS3B03G0110400,TraesCS7A03G1057800LC,TraesCS6D03G0715200,TraesCS1D03G0848600,TraesCS3B03G0165900,TraesCS4B03G0985800,TraesCS5B03G1262800,TraesCS7D03G0560300LC,TraesCS6D03…
aesCS6A03G0807800,TraesCS5B03G0692900,TraesCS5D03G0089400,TraesCS2A03G0897300,TraesCS6B03G0058400,TraesCS7A03G1060700,TraesCS2D03G1179100LC,TraesCS5B03G0374800,TraesCS4A03G0752100,TraesCS5B03G1013100,TraesCS6D03G0206300,TraesCS4D03G0576800,TraesCS5A03G0258900LC,TraesCS7B03G0667400,TraesCS1D03G0735900,TraesCS4B03G0797000LC,TraesCS4A03G0875900,TraesCS3D03G0070300,TraesCS3B03G0140100LC,TraesCS2B03G1…
GO:0005575	Cellular Component	GO:0043226	organelle	GO:0043227	membrane-bounded organelle	GO:0031988	membrane-bounded vesicle	74	novel.2400,TraesCS5A03G0280200,TraesCS3D03G0444500,TraesCS5B03G0418200,TraesCS4D03G0261000,TraesCS2A03G0736100,TraesCS3B03G0536900,TraesCS2B03G0812400,TraesCS4A03G0541600,TraesCS3B03G1477800LC,TraesCS3B03G1399300LC,TraesCS5D03G0388200,TraesCS2D03G1258500,TraesCS4D03G0081900,TraesCS1D03G0662100,TraesCS4D03G0205300,TraesCS2A03G0112000,TraesCS6B03G0883100,TraesCS4B03G0194200,TraesCS4A03G0383000,Trae…
GO:0005575	Cellular Component	GO:0044425	membrane part	GO:0044453	nuclear membrane part	GO:0031229	intrinsic component of nuclear inner membrane	2	TraesCS5A03G1274700,TraesCS4B03G0971000
GO:0005575	Cellular Component	GO:0044425	membrane part	GO:0070469	respiratory chain	GO:0098803	respiratory chain complex	13	TraesCS4B03G0369700,TraesCS5A03G0964000,TraesCS1D03G0604700,TraesCS1B03G0733000,TraesCS5B03G1030200LC,TraesCS5D03G1032000LC,TraesCS5D03G0918900,TraesCS5A03G1078200,TraesCS5B03G1141400LC,TraesCS5B03G1015300,TraesCS7A03G1165800,TraesCS1A03G0646700,TraesCS1B03G1000100LC
GO:0005575	Cellular Component	GO:0044425	membrane part	GO:0070469	respiratory chain	GO:0045277	respiratory chain complex IV	7	TraesCS1B03G1000100LC,TraesCS7A03G1165800,TraesCS5B03G1015300,TraesCS5A03G0964000,TraesCS4B03G0369700,TraesCS5D03G0918900,TraesCS5B03G1030200LC
GO:0005575	Cellular Component	GO:0044425	membrane part	GO:0070469	respiratory chain	GO:0045275	respiratory chain complex III	6	TraesCS1A03G0646700,TraesCS5A03G1078200,TraesCS5B03G1141400LC,TraesCS1D03G0604700,TraesCS1B03G0733000,TraesCS5D03G1032000LC
GO:0005575	Cellular Component	GO:0044425	membrane part	GO:0070469	respiratory chain	GO:0005746	mitochondrial respiratory chain	13	TraesCS7A03G1165800,TraesCS5B03G1015300,TraesCS5B03G1141400LC,TraesCS1B03G1000100LC,TraesCS1A03G0646700,TraesCS5D03G1032000LC,TraesCS5B03G1030200LC,TraesCS5D03G0918900,TraesCS1B03G0733000,TraesCS5A03G0964000,TraesCS4B03G0369700,TraesCS1D03G0604700,TraesCS5A03G1078200
GO:0005575	Cellular Component	GO:0044425	membrane part	GO:0098796	membrane protein complex	GO:0030904	retromer complex	1	novel.3363
GO:0005575	Cellular Component	GO:0044425	membrane part	GO:0098796	membrane protein complex	GO:0009521	photosystem	667	TraesCS5D03G0727900LC,TraesCS6D03G0465200,TraesCS5D03G0021000,TraesCS1A03G0401300,TraesCS4A03G0388300LC,TraesCS5D03G0517900LC,TraesCS4D03G0074800,TraesCS2D03G0236100,TraesCS2D03G0584300,TraesCS6A03G0436100,TraesCS6A03G0917800,TraesCS3B03G0683800LC,TraesCS1D03G0779200LC,TraesCS3D03G0444100LC,TraesCSU03G0520400LC,TraesCS1D03G0857700LC,TraesCS3A03G0071000LC,TraesCS3D03G0459900,TraesCS4A03G0384700LC,…
GO:0005575	Cellular Component	GO:0044425	membrane part	GO:0098796	membrane protein complex	GO:0098797	plasma membrane protein complex	71	TraesCS5D03G0866800,TraesCS7A03G0343200,TraesCS5B03G0955300,TraesCS3A03G0631500,TraesCS2D03G1258500,TraesCS5D03G0388200,TraesCS3D03G0672600,TraesCS2A03G1301300,TraesCS6A03G0252100,TraesCS6A03G1048100,TraesCS2A03G0112000,TraesCS7D03G0060600,novel.2368,TraesCS4D03G0261000,TraesCS2A03G1151000,TraesCS5B03G0418200,TraesCS7D03G0330700,TraesCS3B03G1477800LC,TraesCS4D03G0803900,TraesCS6B03G0007200,TraesC…
GO:0005575	Cellular Component	GO:0044425	membrane part	GO:0098796	membrane protein complex	GO:0033177	proton-transporting two-sector ATPase complex, proton-transporting domain	58	TraesCS5D03G0144700,TraesCS3A03G0840500,TraesCS5D03G0464600LC,TraesCS1D03G0839400,TraesCS4D03G0540900,TraesCS2A03G0732900,TraesCS7D03G0580100,TraesCS2A03G1150700,TraesCS4A03G1066600,TraesCS4A03G0165200,TraesCS3A03G0284500LC,TraesCS4D03G0502400,TraesCS3D03G0517700,TraesCS7A03G0138200LC,TraesCSU03G0524300LC,TraesCS1D03G0465800,TraesCS3B03G0640500,TraesCS1B03G1006300,TraesCS1A03G0933700LC,TraesCSU03…
GO:0005575	Cellular Component	GO:0044425	membrane part	GO:0098796	membrane protein complex	GO:0033178	proton-transporting two-sector ATPase complex, catalytic domain	71	TraesCS6D03G0434100LC,TraesCS4A03G0383500LC,TraesCS2A03G0481600,TraesCS1D03G0467200,TraesCS7D03G1232400LC,TraesCS7B03G0161500LC,TraesCS5D03G0607600LC,TraesCSU03G0472100LC,novel.6368,TraesCS2D03G1273000LC,TraesCS1A03G0370700,TraesCS2B03G0600500,TraesCS3D03G0721800LC,TraesCS2B03G0864900,TraesCS4A03G0383400,TraesCS2B03G0572300,TraesCS1A03G0712500,TraesCS7A03G0696100,TraesCS1D03G0339900,TraesCS3A03G0…
GO:0005575	Cellular Component	GO:0044425	membrane part	GO:0098796	membrane protein complex	GO:0098803	respiratory chain complex	13	TraesCS4B03G0369700,TraesCS5A03G0964000,TraesCS1D03G0604700,TraesCS1B03G0733000,TraesCS5B03G1030200LC,TraesCS5D03G1032000LC,TraesCS5D03G0918900,TraesCS5A03G1078200,TraesCS5B03G1141400LC,TraesCS5B03G1015300,TraesCS7A03G1165800,TraesCS1A03G0646700,TraesCS1B03G1000100LC
GO:0005575	Cellular Component	GO:0044425	membrane part	GO:0098796	membrane protein complex	GO:1902495	transmembrane transporter complex	11	TraesCS1D03G0604700,TraesCS1B03G0733000,TraesCS5D03G1032000LC,TraesCS2A03G0990600,TraesCS5A03G1078200,TraesCS2D03G0928200,TraesCS5B03G1141400LC,TraesCS2B03G1099500,TraesCS1A03G0646700,TraesCS2B03G1099600,TraesCS2A03G0990700
GO:0005575	Cellular Component	GO:0044425	membrane part	GO:0098796	membrane protein complex	GO:0098799	outer mitochondrial membrane protein complex	11	TraesCS3A03G0706900,TraesCS1D03G0988800,TraesCS3A03G0999000,TraesCS1B03G1214700,TraesCS3D03G0542200,TraesCS3B03G0667400,TraesCS3D03G0932800,TraesCS3B03G0808200,TraesCS3A03G0587200,TraesCS3D03G0649400,TraesCS3B03G1151500
GO:0005575	Cellular Component	GO:0044425	membrane part	GO:0098796	membrane protein complex	GO:0016469	proton-transporting two-sector ATPase complex	358	TraesCS1D03G0345800LC,TraesCS1D03G0676000,TraesCSU03G0489700LC,TraesCS5A03G0041300,TraesCS4A03G0385100,TraesCS2D03G0659500,TraesCS3B03G0576100LC,TraesCS5A03G0163900,TraesCS5D03G0384800LC,TraesCS1B03G1112500,TraesCS4B03G0355600,TraesCS2D03G1302900,TraesCS2D03G0456900,TraesCS1D03G0493900,TraesCS5D03G1057200LC,TraesCS6B03G1258100LC,TraesCS3D03G1097700LC,TraesCS1A03G0933800LC,TraesCS1D03G0465900,Trae…
GO:0005575	Cellular Component	GO:0044425	membrane part	GO:0098796	membrane protein complex	GO:0030117	membrane coat	93	TraesCS5A03G0917200,TraesCS1A03G0983500,TraesCS2B03G0256700LC,TraesCS3D03G0426700,TraesCS5D03G0571200,TraesCS4B03G1010900,TraesCS3A03G0464000,TraesCS3B03G0546000,TraesCS3B03G0667300,TraesCS4A03G0447400,TraesCS3A03G0469800,TraesCS7D03G1298600LC,TraesCS2B03G0033400,TraesCS3B03G0749800,TraesCS5D03G0294700,TraesCS5B03G0173900,TraesCS1B03G0517100LC,TraesCS2A03G1295700,TraesCS1A03G0696400,TraesCS2A03G0…
GO:0005575	Cellular Component	GO:0044425	membrane part	GO:0098796	membrane protein complex	GO:0030119	AP-type membrane coat adaptor complex	19	TraesCS4B03G0458300,TraesCS1B03G1166300LC,TraesCS2A03G1112900,TraesCS7B03G0080100,TraesCS6B03G1159100,TraesCS7D03G0289800,TraesCS5A03G1298000,TraesCS7A03G0306800,TraesCS1D03G0951200,novel.5960,TraesCS4A03G0447400,TraesCS3B03G0667300,TraesCS2D03G1059200,TraesCS4D03G0410800,TraesCS6A03G0947600,TraesCS2B03G1252600,TraesCS4B03G1010900,TraesCS6D03G0825900,TraesCS1A03G0983500
GO:0005575	Cellular Component	GO:0044425	membrane part	GO:0098796	membrane protein complex	GO:0098800	inner mitochondrial membrane protein complex	38	TraesCS5B03G0032300,TraesCS3D03G0661700,TraesCS5A03G0964000,TraesCS5D03G1032000LC,TraesCS3D03G0670300,TraesCS2B03G0808800,TraesCS5B03G1015300,TraesCS3A03G0726200,TraesCS1A03G0646700,TraesCS3B03G0832600,TraesCS3A03G0556400,TraesCS5D03G0918900,TraesCS7A03G1165800,TraesCS3D03G0517700,TraesCS4B03G0606700,TraesCS1B03G1000100LC,TraesCS1D03G0839400,TraesCS2A03G0732900,TraesCS4A03G0168500,TraesCS1B03G073…
GO:0005575	Cellular Component	GO:0044425	membrane part	GO:0044455	mitochondrial membrane part	GO:0005746	mitochondrial respiratory chain	13	TraesCS7A03G1165800,TraesCS5B03G1015300,TraesCS5B03G1141400LC,TraesCS1B03G1000100LC,TraesCS1A03G0646700,TraesCS5D03G1032000LC,TraesCS5B03G1030200LC,TraesCS5D03G0918900,TraesCS1B03G0733000,TraesCS5A03G0964000,TraesCS4B03G0369700,TraesCS1D03G0604700,TraesCS5A03G1078200
GO:0005575	Cellular Component	GO:0044425	membrane part	GO:0044455	mitochondrial membrane part	GO:0098800	inner mitochondrial membrane protein complex	38	TraesCS5B03G0032300,TraesCS3D03G0661700,TraesCS5A03G0964000,TraesCS5D03G1032000LC,TraesCS3D03G0670300,TraesCS2B03G0808800,TraesCS5B03G1015300,TraesCS3A03G0726200,TraesCS1A03G0646700,TraesCS3B03G0832600,TraesCS3A03G0556400,TraesCS5D03G0918900,TraesCS7A03G1165800,TraesCS3D03G0517700,TraesCS4B03G0606700,TraesCS1B03G1000100LC,TraesCS1D03G0839400,TraesCS2A03G0732900,TraesCS4A03G0168500,TraesCS1B03G073…
GO:0005575	Cellular Component	GO:0044425	membrane part	GO:0044455	mitochondrial membrane part	GO:0098799	outer mitochondrial membrane protein complex	11	TraesCS3A03G0706900,TraesCS1D03G0988800,TraesCS3A03G0999000,TraesCS1B03G1214700,TraesCS3D03G0542200,TraesCS3B03G0667400,TraesCS3D03G0932800,TraesCS3B03G0808200,TraesCS3A03G0587200,TraesCS3D03G0649400,TraesCS3B03G1151500
GO:0005575	Cellular Component	GO:0044425	membrane part	GO:0098552	side of membrane	GO:0098562	cytoplasmic side of membrane	6	TraesCS5D03G0866800,TraesCS5B03G0955300,TraesCS6A03G0252100,TraesCS6D03G0207500,TraesCS6B03G0344400,TraesCS5A03G0904800
GO:0005575	Cellular Component	GO:0044425	membrane part	GO:0031224	intrinsic component of membrane	GO:0016021	integral component of membrane	73	TraesCS7D03G0422400LC,TraesCS2A03G0990700,TraesCS1B03G1204300LC,TraesCS2A03G0853300LC,TraesCS5D03G1032000LC,TraesCS5D03G0936100,TraesCS5A03G1221900,TraesCS7A03G0126100,TraesCS4A03G0518700,TraesCS1A03G0316900,TraesCSU03G0477800LC,TraesCS5A03G1224200,TraesCS7B03G0673300LC,TraesCS5A03G1274700,TraesCS2B03G1099500,TraesCS2D03G0928200,TraesCS6B03G0934200LC,TraesCS3B03G0054800LC,TraesCS3D03G0897600,Trae…
GO:0005575	Cellular Component	GO:0044425	membrane part	GO:0031224	intrinsic component of membrane	GO:0031226	intrinsic component of plasma membrane	3	TraesCS3D03G0352900,TraesCS3A03G0365400,TraesCS3B03G0439100
GO:0005575	Cellular Component	GO:0044425	membrane part	GO:0031224	intrinsic component of membrane	GO:0031225	anchored component of membrane	3	TraesCS3D03G0352900,TraesCS3B03G0439100,TraesCS3A03G0365400
GO:0005575	Cellular Component	GO:0044425	membrane part	GO:0031224	intrinsic component of membrane	GO:0031360	intrinsic component of thylakoid membrane	23	TraesCS2D03G1232400LC,TraesCS5D03G0936100,TraesCS2A03G0853300LC,TraesCS1B03G1204300LC,TraesCS3B03G0054800LC,TraesCS3B03G0739500LC,TraesCS6B03G0934200LC,TraesCS1D03G0468200LC,TraesCS7D03G0422400LC,TraesCS1A03G0931600LC,TraesCS2A03G0519700LC,TraesCS4B03G0411200LC,TraesCS3D03G0096900,TraesCS7B03G0673300LC,TraesCS3B03G0446700LC,TraesCS5A03G1030700LC,TraesCS2D03G0133300LC,TraesCS6A03G0930700LC,TraesCS…
GO:0005575	Cellular Component	GO:0044425	membrane part	GO:0031224	intrinsic component of membrane	GO:0031300	intrinsic component of organelle membrane	39	TraesCS4A03G0518700,TraesCS3D03G0616100,TraesCS7A03G0126100,TraesCS4A03G0697300,TraesCS5B03G0020000,TraesCS7D03G0113900,TraesCS2D03G0837500,TraesCS5A03G1224200,TraesCS4D03G0141300,TraesCS4A03G0631700,TraesCS4B03G0971000,TraesCS4A03G1102900,TraesCS4B03G0098200,TraesCS6D03G0804700,TraesCS3B03G0771300,TraesCS2D03G0837400,TraesCS4D03G0465300,TraesCS6A03G0930400,TraesCS2B03G0988000,TraesCS4D03G0082700…
GO:0005575	Cellular Component	GO:0044425	membrane part	GO:0019898	extrinsic component of membrane	GO:0019897	extrinsic component of plasma membrane	6	TraesCS5A03G0904800,TraesCS6B03G0344400,TraesCS6D03G0207500,TraesCS6A03G0252100,TraesCS5B03G0955300,TraesCS5D03G0866800
GO:0005575	Cellular Component	GO:0044425	membrane part	GO:0098589	membrane region	GO:0005905	coated pit	15	TraesCS4D03G0261000,TraesCS5B03G0418200,TraesCS2B03G0161500,TraesCS2D03G1258500,TraesCS2B03G1487700,TraesCS7A03G1376100LC,TraesCS5D03G0388200,TraesCS4B03G0318300,TraesCS3B03G1477800LC,TraesCS7D03G1298600LC,novel.14491,TraesCS4A03G0495400,TraesCS5A03G0420600,TraesCS2A03G1295700,TraesCS2A03G0112000
GO:0005575	Cellular Component	GO:0044425	membrane part	GO:0005789	endoplasmic reticulum membrane	GO:0030176	integral component of endoplasmic reticulum membrane	12	TraesCS4B03G0279900,TraesCS6A03G0930400,TraesCS4A03G0518700,TraesCS3D03G0616100,TraesCS7B03G0976400,TraesCS3A03G0675500,TraesCS3D03G0897600,TraesCS4D03G0239100,TraesCS3B03G0771300,TraesCS3A03G0962200,TraesCS3B03G1104700,TraesCS6D03G0804700
GO:0005575	Cellular Component	GO:0044425	membrane part	GO:0005789	endoplasmic reticulum membrane	GO:0030867	rough endoplasmic reticulum membrane	6	TraesCS6B03G0323700,TraesCS6A03G0233900,TraesCS5A03G1248700,TraesCS6D03G0191800,TraesCS4D03G0826900,TraesCS4B03G0947800
GO:0005575	Cellular Component	GO:0044425	membrane part	GO:0005789	endoplasmic reticulum membrane	GO:0031227	intrinsic component of endoplasmic reticulum membrane	15	TraesCS4A03G0631700,TraesCS4A03G0518700,TraesCS3D03G0616100,TraesCS6A03G0930400,TraesCS4B03G0279900,TraesCS3A03G0962200,TraesCS3B03G1104700,TraesCS6D03G0804700,TraesCS4B03G0169500,TraesCS4D03G0239100,TraesCS3B03G0771300,TraesCS3D03G0897600,TraesCS4D03G0141300,TraesCS3A03G0675500,TraesCS7B03G0976400
GO:0005575	Cellular Component	GO:0044425	membrane part	GO:0044459	plasma membrane part	GO:0031226	intrinsic component of plasma membrane	3	TraesCS3D03G0352900,TraesCS3A03G0365400,TraesCS3B03G0439100
GO:0005575	Cellular Component	GO:0044425	membrane part	GO:0044459	plasma membrane part	GO:0019897	extrinsic component of plasma membrane	6	TraesCS5A03G0904800,TraesCS6B03G0344400,TraesCS6D03G0207500,TraesCS6A03G0252100,TraesCS5B03G0955300,TraesCS5D03G0866800
GO:0005575	Cellular Component	GO:0044425	membrane part	GO:0044459	plasma membrane part	GO:0009898	cytoplasmic side of plasma membrane	6	TraesCS5B03G0955300,TraesCS5D03G0866800,TraesCS6B03G0344400,TraesCS5A03G0904800,TraesCS6A03G0252100,TraesCS6D03G0207500
GO:0005575	Cellular Component	GO:0044425	membrane part	GO:0044459	plasma membrane part	GO:0098797	plasma membrane protein complex	71	TraesCS5D03G0866800,TraesCS7A03G0343200,TraesCS5B03G0955300,TraesCS3A03G0631500,TraesCS2D03G1258500,TraesCS5D03G0388200,TraesCS3D03G0672600,TraesCS2A03G1301300,TraesCS6A03G0252100,TraesCS6A03G1048100,TraesCS2A03G0112000,TraesCS7D03G0060600,novel.2368,TraesCS4D03G0261000,TraesCS2A03G1151000,TraesCS5B03G0418200,TraesCS7D03G0330700,TraesCS3B03G1477800LC,TraesCS4D03G0803900,TraesCS6B03G0007200,TraesC…
GO:0005575	Cellular Component	GO:0031974	membrane-enclosed lumen	GO:0043233	organelle lumen	GO:0070013	intracellular organelle lumen	273	TraesCS5D03G0703500,TraesCS1D03G0675600,TraesCS4A03G0937700,TraesCS3A03G0603500,TraesCS3B03G1481000,TraesCS2D03G1146800,TraesCS2B03G1522100,TraesCS2D03G1152400LC,TraesCS3B03G0019600,TraesCS7A03G0411300,TraesCS3B03G0067400,TraesCS3B03G1096100,TraesCS3B03G0986900,TraesCS7A03G1099800,TraesCS3A03G0127400LC,TraesCS1A03G0200900,TraesCS7B03G0967700,TraesCS5A03G0387900,TraesCS2D03G0606700,TraesCS5B03G090…
GO:0005575	Cellular Component	GO:0032991	macromolecular complex	GO:0000785	chromatin	GO:0000790	nuclear chromatin	6	TraesCS5D03G1057400,TraesCS5A03G0223000,TraesCS5D03G0237500,TraesCS5B03G1167500,TraesCS5A03G1100200,TraesCS5B03G0237900
GO:0005575	Cellular Component	GO:0032991	macromolecular complex	GO:0032993	protein-DNA complex	GO:0000782	telomere cap complex	8	TraesCS1B03G1251200LC,TraesCS1D03G1016700,TraesCS2D03G0576400,TraesCS2A03G0597600,TraesCS1B03G1250900,TraesCS1A03G1051700,TraesCS1D03G1016400,TraesCS2B03G0712100
GO:0005575	Cellular Component	GO:0032991	macromolecular complex	GO:0030529	ribonucleoprotein complex	GO:0005840	ribosome	10	TraesCS3A03G0304900,TraesCS4D03G0673600,TraesCS3D03G0296500,TraesCS3B03G0225800,TraesCS4A03G0032100,TraesCS4B03G0753000,TraesCS7A03G0136600,TraesCS3B03G0378600,TraesCS7D03G0123000,TraesCS4A03G1066900
GO:0005575	Cellular Component	GO:0032991	macromolecular complex	GO:0030529	ribonucleoprotein complex	GO:0030684	preribosome	41	TraesCS2B03G1324400LC,TraesCS6B03G1273500LC,TraesCS7B03G1176100,TraesCS6D03G0905800,TraesCS7B03G0036400,TraesCS7A03G0278600,TraesCS5A03G0181700,TraesCS5B03G0383900,TraesCSU03G0087300LC,TraesCS5A03G0387900,TraesCSU03G0088100LC,TraesCS7A03G1255900,TraesCS3D03G0739000,TraesCS2A03G1060300,TraesCS7A03G0846000,TraesCS7D03G1185200,TraesCS5D03G0203100,TraesCS3A03G0801000,TraesCS7B03G1029500LC,TraesCS7D03…
GO:0005575	Cellular Component	GO:0032991	macromolecular complex	GO:0030529	ribonucleoprotein complex	GO:0044391	ribosomal subunit	6	TraesCS4A03G0032100,TraesCS4B03G0753000,TraesCS3A03G0304900,TraesCS3D03G0296500,TraesCS4D03G0673600,TraesCS3B03G0378600
GO:0005575	Cellular Component	GO:0032991	macromolecular complex	GO:0030529	ribonucleoprotein complex	GO:0005732	small nucleolar ribonucleoprotein complex	6	TraesCS6A03G0626900,TraesCS1D03G0708800LC,TraesCS6D03G0514800,TraesCS1B03G0844900,TraesCS1A03G0741100,TraesCS6B03G0747400
GO:0005575	Cellular Component	GO:0032991	macromolecular complex	GO:0030529	ribonucleoprotein complex	GO:0030532	small nuclear ribonucleoprotein complex	10	TraesCS4A03G0851100,TraesCS5D03G1158400,TraesCS6A03G0596100,TraesCS6D03G0495600,TraesCS5B03G1380200,TraesCS3B03G0143800LC,TraesCS7B03G0002600,TraesCS5B03G1291500,TraesCS6B03G0725100,TraesCS5D03G1234500
GO:0005575	Cellular Component	GO:0032991	macromolecular complex	GO:0030529	ribonucleoprotein complex	GO:0048500	signal recognition particle	21	TraesCS3A03G0390400,TraesCS2A03G0330600LC,TraesCS2B03G1235600,TraesCS2A03G1100600,TraesCS3A03G0290800,TraesCS7B03G0083600,TraesCS1A03G0533500,TraesCS5A03G0362000,TraesCS1A03G1032200LC,TraesCS5B03G0349400,TraesCS4A03G0914900,TraesCS1A03G0203000,TraesCS3A03G0204100,TraesCS7D03G0489800,TraesCS1A03G0337700,TraesCS3A03G1100600,TraesCS7A03G1335900,TraesCS3D03G0269900,TraesCS5D03G0344900,TraesCS5A03G032…
GO:0005575	Cellular Component	GO:0032991	macromolecular complex	GO:0043234	protein complex	GO:1902494	catalytic complex	408	TraesCS3B03G1306900,TraesCS7A03G1350800,novel.430,TraesCS6B03G0007000,TraesCS3A03G0498500,TraesCS7D03G0878700,TraesCS4A03G0518700,TraesCS5D03G0479200,TraesCS7D03G1164500,TraesCS6A03G0392600,TraesCS5D03G1032000LC,TraesCS2D03G0586300,TraesCS3D03G0784700,TraesCS2B03G0456000,TraesCS2D03G0173100LC,TraesCS4A03G0556700,TraesCS5D03G0764900,TraesCS5A03G0938300,TraesCS2B03G1007400,TraesCS5D03G1160000,Traes…
GO:0005575	Cellular Component	GO:0032991	macromolecular complex	GO:0043234	protein complex	GO:0005838	proteasome regulatory particle	3	TraesCS3A03G0446500,TraesCS3B03G0524100,TraesCS3D03G0414400
GO:0005575	Cellular Component	GO:0032991	macromolecular complex	GO:0043234	protein complex	GO:0070603	SWI/SNF superfamily-type complex	6	TraesCS5B03G1167500,TraesCS5D03G0237500,TraesCS5A03G0223000,TraesCS5B03G0237900,TraesCS5A03G1100200,TraesCS5D03G1057400
GO:0005575	Cellular Component	GO:0032991	macromolecular complex	GO:0043234	protein complex	GO:0098796	membrane protein complex	1447	TraesCS4D03G0239700LC,TraesCS5D03G1040700LC,TraesCS3D03G0721800LC,TraesCS2B03G0600500,TraesCS5D03G0328200,TraesCS5D03G1016000,TraesCS5D03G0475900LC,TraesCS7B03G0088800,TraesCS2D03G0566500LC,TraesCS4D03G0073500LC,TraesCS1D03G0308800LC,TraesCS3B03G0000100LC,TraesCS1D03G0779300,TraesCS1B03G1151000LC,TraesCS2A03G0143200LC,TraesCS5D03G0014400,TraesCS2B03G0641800LC,TraesCS4A03G0417100,TraesCS4A03G03462…
GO:0005575	Cellular Component	GO:0032991	macromolecular complex	GO:0043234	protein complex	GO:1990351	transporter complex	11	TraesCS2B03G1099600,TraesCS1A03G0646700,TraesCS2A03G0990700,TraesCS2B03G1099500,TraesCS5B03G1141400LC,TraesCS2D03G0928200,TraesCS2A03G0990600,TraesCS5A03G1078200,TraesCS1B03G0733000,TraesCS1D03G0604700,TraesCS5D03G1032000LC
GO:0005575	Cellular Component	GO:0032991	macromolecular complex	GO:0043234	protein complex	GO:0031082	BLOC complex	3	TraesCS5D03G0360200,TraesCS5A03G0411000LC,TraesCS5B03G0408200
GO:0005575	Cellular Component	GO:0032991	macromolecular complex	GO:0043234	protein complex	GO:0000776	kinetochore	3	TraesCS2A03G0300300,TraesCS2B03G0420800,TraesCS2D03G0318600
GO:0005575	Cellular Component	GO:0032991	macromolecular complex	GO:0043234	protein complex	GO:0070069	cytochrome complex	104	TraesCS1D03G0159600LC,TraesCS5D03G1187700LC,TraesCS5D03G0937600LC,TraesCS3D03G0780600LC,TraesCS1D03G0453400LC,TraesCS6D03G0781700LC,TraesCS3D03G0524100LC,TraesCS5D03G0159700LC,TraesCS3D03G0885200LC,TraesCS3B03G1087400LC,TraesCS5D03G0017200LC,TraesCS5D03G0515000,TraesCS1D03G0706000,TraesCS2B03G0831200,TraesCS3B03G0559900,TraesCS2D03G0173700,TraesCS5D03G1188000,TraesCS2D03G1328300LC,TraesCS7A03G091…
GO:0005575	Cellular Component	GO:0032991	macromolecular complex	GO:0043234	protein complex	GO:0000502	proteasome complex	80	TraesCS4A03G0433900LC,TraesCS5D03G0965500,TraesCS1B03G0874400,TraesCS5D03G0696600,TraesCS5B03G0304900,TraesCS5A03G0797300,TraesCS4A03G0945700LC,TraesCS6D03G0302400,TraesCS7B03G0019300,TraesCS4D03G0055900,TraesCS2D03G0370300,TraesCS5D03G0298900,TraesCS1A03G0765200,TraesCS7D03G1207300,TraesCS7A03G1266300,TraesCS2B03G0473800,TraesCS5A03G1021200,TraesCS7B03G1185200,TraesCS1D03G0732200,TraesCS4A03G058…
GO:0005575	Cellular Component	GO:0032991	macromolecular complex	GO:0043234	protein complex	GO:0000808	origin recognition complex	8	TraesCS7B03G0313300,TraesCS7D03G0480300,TraesCS5B03G0583400,TraesCS2B03G0443900,TraesCS5A03G0571500,TraesCS2D03G0344600,TraesCS2A03G0323900,TraesCS7A03G0497500
GO:0005575	Cellular Component	GO:0032991	macromolecular complex	GO:0043234	protein complex	GO:0005874	microtubule	3	TraesCS2D03G0318600,TraesCS2A03G0300300,TraesCS2B03G0420800
GO:0005575	Cellular Component	GO:0032991	macromolecular complex	GO:0043234	protein complex	GO:0005875	microtubule associated complex	6	TraesCS6B03G0188600,TraesCS6A03G0133200,TraesCS5A03G0523800,TraesCS5B03G0533100,TraesCS5D03G0489000,TraesCSU03G0111500
GO:0005575	Cellular Component	GO:0032991	macromolecular complex	GO:0043234	protein complex	GO:0000178	exosome (RNase complex)	3	TraesCS1B03G0450000,TraesCS1A03G0360600,TraesCS1D03G0347900
GO:0005575	Cellular Component	GO:0032991	macromolecular complex	GO:0043234	protein complex	GO:0044815	DNA packaging complex	55	TraesCS2A03G0957400,TraesCS5B03G1101100,TraesCS3B03G0631000,TraesCS7D03G0138900,TraesCS5A03G1047100,TraesCS3A03G0548000,TraesCS5D03G0991900,TraesCS5B03G1100600,TraesCS2D03G0606900LC,TraesCS2D03G0899800,TraesCS5A03G0530500,TraesCS2B03G1059900,TraesCS7A03G0150300,TraesCS5A03G0900800,TraesCS4A03G0696100,TraesCS5A03G1045700,TraesCS2B03G1059500,TraesCS3D03G0510400,TraesCS5D03G0496400,TraesCS4B03G00996…
GO:0005575	Cellular Component	GO:0032991	macromolecular complex	GO:0043234	protein complex	GO:0098798	mitochondrial protein complex	49	TraesCS1A03G0865000,TraesCS3B03G0667400,TraesCS3D03G0932800,TraesCS1D03G0604700,TraesCS1A03G0915700,TraesCS5A03G0041300,TraesCS2D03G0675900,TraesCS3A03G0706900,TraesCS3D03G0670200,TraesCS5B03G1141400LC,TraesCS4D03G0538100,TraesCS3D03G0542200,TraesCS3A03G0718700,TraesCS2B03G0582600,TraesCS2A03G0462600,TraesCS2D03G0468700,TraesCS5A03G1078200,TraesCS3B03G0640500,TraesCS4B03G0369700,TraesCS3A03G05872…
GO:0005575	Cellular Component	GO:0032991	macromolecular complex	GO:0043234	protein complex	GO:0000347	THO complex	3	TraesCS6D03G0161300,TraesCS6B03G0277500,TraesCS6A03G0188600
GO:0005575	Cellular Component	GO:0032991	macromolecular complex	GO:0043234	protein complex	GO:0005667	transcription factor complex	60	TraesCS3D03G0792200,TraesCS6A03G0662500,TraesCS4A03G1003500LC,TraesCS2A03G0442400,TraesCS3B03G1481000,TraesCS3D03G1172000,TraesCS3A03G0603500,TraesCS1D03G0781300,TraesCS1A03G0811600,TraesCS3D03G0700100,TraesCS5D03G0972900,TraesCS3A03G0879400,TraesCS1B03G0262100LC,TraesCS1B03G0935500,TraesCS1A03G0331200,novel.14489,TraesCS2D03G1072700LC,TraesCS1A03G0056400,TraesCS3A03G0758700,TraesCS5A03G1032200,T…
GO:0005575	Cellular Component	GO:0032991	macromolecular complex	GO:0043234	protein complex	GO:0005839	proteasome core complex	34	TraesCS1D03G0732200,TraesCS2A03G0394900,TraesCS7A03G0635300,TraesCS7A03G0307800,TraesCS2B03G0473800,TraesCS1A03G0765200,TraesCS2A03G0354400,TraesCS4D03G0699400,TraesCS2D03G0370300,TraesCS5A03G0704000,TraesCS7D03G0615800,TraesCS6B03G0313000,TraesCS5A03G0797300,TraesCS3D03G0657000,TraesCS5B03G0304900,TraesCS7B03G0459700,TraesCS1B03G0874400,TraesCS2D03G0413700,TraesCS7B03G0082400,TraesCS5D03G0753600…
GO:0005575	Cellular Component	GO:0032991	macromolecular complex	GO:0043234	protein complex	GO:0000346	transcription export complex	3	TraesCS6D03G0161300,TraesCS6B03G0277500,TraesCS6A03G0188600
GO:0005575	Cellular Component	GO:0032991	macromolecular complex	GO:0043234	protein complex	GO:0022624	proteasome accessory complex	3	TraesCS3A03G0446500,TraesCS3B03G0524100,TraesCS3D03G0414400
GO:0005575	Cellular Component	GO:0032991	macromolecular complex	GO:0043234	protein complex	GO:0008023	transcription elongation factor complex	12	TraesCS5D03G0898300,TraesCS2D03G0606700,TraesCS7A03G0736900,TraesCS5B03G0989200LC,TraesCS3B03G0019600,TraesCS3D03G0016900,TraesCS3A03G0020200,TraesCS7B03G0569600,TraesCS2A03G0641000,TraesCS7D03G0706600,TraesCS2B03G0729400,TraesCS5A03G0938300
GO:0005575	Cellular Component	GO:0016020	membrane	GO:0044425	membrane part	GO:0005789	endoplasmic reticulum membrane	49	TraesCS3A03G0969800,TraesCS5B03G0903500,TraesCS4B03G0279900,TraesCS7D03G1079200,TraesCS3D03G0906400,TraesCS2A03G0339500,TraesCS2A03G0779600,TraesCS1B03G0225700LC,TraesCS3D03G0897600,TraesCS3D03G0070300,TraesCS6D03G0191800,TraesCS7B03G0990100,TraesCS7B03G0989900,TraesCS3A03G0962200,TraesCS7A03G0071200,TraesCS2D03G0719200,TraesCS6A03G0930400,TraesCS3B03G0969900,TraesCS6A03G0233900,TraesCS7B03G09764…
GO:0005575	Cellular Component	GO:0016020	membrane	GO:0044425	membrane part	GO:0044459	plasma membrane part	74	novel.3156,TraesCS3D03G0578500,TraesCS3A03G0727800,TraesCS3A03G0498500,TraesCS7D03G1280600,TraesCS6B03G0007000,TraesCS7A03G1350800,novel.14491,TraesCS6D03G0929200,TraesCS4B03G0833100,TraesCS2B03G1487700,TraesCS2B03G0161500,TraesCS7A03G0064400,TraesCS3B03G0439100,TraesCS5A03G0904800,novel.2369,TraesCS3B03G0708400,TraesCS2A03G0990700,TraesCS3B03G0834700,TraesCS4D03G0742600,TraesCS5A03G0420600,Traes…
GO:0005575	Cellular Component	GO:0016020	membrane	GO:0044425	membrane part	GO:0031224	intrinsic component of membrane	3443	TraesCS1A03G0200700,TraesCS1D03G0341100LC,TraesCS3A03G0086800,TraesCS4B03G0987200LC,TraesCS7D03G1102000LC,TraesCS5D03G0081100,TraesCS7B03G1065900LC,TraesCS5B03G1153400,TraesCS6B03G0754500,TraesCS5B03G0018500,TraesCS2B03G0684700LC,TraesCS1D03G0542000,TraesCS5A03G1172700,TraesCS1A03G0158800,TraesCS7D03G0629100,TraesCS6B03G0034300,TraesCS4D03G0787400,TraesCS5A03G0697600LC,TraesCS5D03G0983100,TraesCS…
esCS1D03G0116400,TraesCS2A03G0312800,TraesCS1A03G0375300LC,TraesCS5D03G0532900,TraesCS7D03G0471300,TraesCS2D03G0391000LC,TraesCS4B03G0521700,TraesCS7A03G0231100,TraesCS3B03G0346600,TraesCS3B03G0520300,TraesCS5A03G1174900,TraesCS3D03G0973800LC,TraesCS4A03G0220300,TraesCS5B03G0886100LC,TraesCS6B03G1237800,TraesCS3A03G0439700,TraesCS7B03G0572600,TraesCS4B03G0777800,TraesCS5A03G1195900,TraesCS3D03G10…
00LC,TraesCS6D03G0776400,TraesCS7A03G0526600,TraesCS5B03G0986800LC,TraesCS7A03G0007200,TraesCS1D03G0872100,TraesCS7B03G0340400,TraesCS6D03G0631700LC,TraesCS6A03G0966800,TraesCS1B03G0131400LC,TraesCS7B03G0056900,TraesCS4A03G1031000,TraesCS7B03G0040900,TraesCS4D03G0164900LC,TraesCS6A03G0966500,TraesCS1D03G0395900LC,TraesCS1B03G1027700,TraesCS1A03G0721900,TraesCS4D03G0073600LC,TraesCS7D03G0860200,Tr…
GO:0005575	Cellular Component	GO:0016020	membrane	GO:0044425	membrane part	GO:0019898	extrinsic component of membrane	6	TraesCS6B03G0344400,TraesCS5A03G0904800,TraesCS6D03G0207500,TraesCS6A03G0252100,TraesCS5B03G0955300,TraesCS5D03G0866800
GO:0005575	Cellular Component	GO:0016020	membrane	GO:0044425	membrane part	GO:0098589	membrane region	15	TraesCS2A03G1295700,TraesCS2A03G0112000,TraesCS3B03G1477800LC,TraesCS7D03G1298600LC,novel.14491,TraesCS4A03G0495400,TraesCS5A03G0420600,TraesCS2D03G1258500,TraesCS2B03G1487700,TraesCS7A03G1376100LC,TraesCS5D03G0388200,TraesCS4B03G0318300,TraesCS4D03G0261000,TraesCS5B03G0418200,TraesCS2B03G0161500
GO:0005575	Cellular Component	GO:0016020	membrane	GO:0044425	membrane part	GO:0098796	membrane protein complex	1447	TraesCS4D03G0239700LC,TraesCS5D03G1040700LC,TraesCS3D03G0721800LC,TraesCS2B03G0600500,TraesCS5D03G0328200,TraesCS5D03G1016000,TraesCS5D03G0475900LC,TraesCS7B03G0088800,TraesCS2D03G0566500LC,TraesCS4D03G0073500LC,TraesCS1D03G0308800LC,TraesCS3B03G0000100LC,TraesCS1D03G0779300,TraesCS1B03G1151000LC,TraesCS2A03G0143200LC,TraesCS5D03G0014400,TraesCS2B03G0641800LC,TraesCS4A03G0417100,TraesCS4A03G03462…
GO:0005575	Cellular Component	GO:0016020	membrane	GO:0044425	membrane part	GO:0044455	mitochondrial membrane part	49	TraesCS3D03G0517700,TraesCS1B03G1214700,TraesCS7A03G1165800,TraesCS4A03G0168500,TraesCS1D03G0839400,TraesCS2A03G0732900,TraesCS1B03G1000100LC,TraesCS4B03G0606700,TraesCS3B03G0824100,TraesCS5B03G1030200LC,TraesCS3A03G0587200,TraesCS4B03G0369700,TraesCS1B03G0733000,TraesCS3B03G1151500,TraesCS1B03G1006300,TraesCS5A03G1078200,TraesCS2D03G0468700,TraesCS3B03G0640500,TraesCS2B03G0582600,TraesCS2A03G046…
GO:0005575	Cellular Component	GO:0016020	membrane	GO:0044425	membrane part	GO:0098552	side of membrane	6	TraesCS5D03G0866800,TraesCS5B03G0955300,TraesCS6A03G0252100,TraesCS6D03G0207500,TraesCS5A03G0904800,TraesCS6B03G0344400
GO:0005575	Cellular Component	GO:0016020	membrane	GO:0044425	membrane part	GO:0044453	nuclear membrane part	2	TraesCS4B03G0971000,TraesCS5A03G1274700
GO:0005575	Cellular Component	GO:0016020	membrane	GO:0044425	membrane part	GO:0070469	respiratory chain	13	TraesCS1B03G1000100LC,TraesCS1A03G0646700,TraesCS7A03G1165800,TraesCS5B03G1141400LC,TraesCS5B03G1015300,TraesCS5A03G1078200,TraesCS5D03G1032000LC,TraesCS5B03G1030200LC,TraesCS5D03G0918900,TraesCS1B03G0733000,TraesCS4B03G0369700,TraesCS5A03G0964000,TraesCS1D03G0604700
GO:0005575	Cellular Component	GO:0016020	membrane	GO:0048475	coated membrane	GO:0030117	membrane coat	93	TraesCS5A03G0917200,TraesCS1A03G0983500,TraesCS2B03G0256700LC,TraesCS3D03G0426700,TraesCS5D03G0571200,TraesCS4B03G1010900,TraesCS3A03G0464000,TraesCS3B03G0546000,TraesCS3B03G0667300,TraesCS4A03G0447400,TraesCS3A03G0469800,TraesCS7D03G1298600LC,TraesCS2B03G0033400,TraesCS3B03G0749800,TraesCS5D03G0294700,TraesCS5B03G0173900,TraesCS1B03G0517100LC,TraesCS2A03G1295700,TraesCS1A03G0696400,TraesCS2A03G0…
GO:0005575	Cellular Component	GO:0016020	membrane	GO:0098796	membrane protein complex	GO:1902495	transmembrane transporter complex	11	TraesCS1D03G0604700,TraesCS1B03G0733000,TraesCS5D03G1032000LC,TraesCS2A03G0990600,TraesCS5A03G1078200,TraesCS2D03G0928200,TraesCS5B03G1141400LC,TraesCS2B03G1099500,TraesCS1A03G0646700,TraesCS2B03G1099600,TraesCS2A03G0990700
GO:0005575	Cellular Component	GO:0016020	membrane	GO:0098796	membrane protein complex	GO:0098803	respiratory chain complex	13	TraesCS4B03G0369700,TraesCS5A03G0964000,TraesCS1D03G0604700,TraesCS1B03G0733000,TraesCS5B03G1030200LC,TraesCS5D03G1032000LC,TraesCS5D03G0918900,TraesCS5A03G1078200,TraesCS5B03G1141400LC,TraesCS5B03G1015300,TraesCS7A03G1165800,TraesCS1A03G0646700,TraesCS1B03G1000100LC
GO:0005575	Cellular Component	GO:0016020	membrane	GO:0098796	membrane protein complex	GO:0033178	proton-transporting two-sector ATPase complex, catalytic domain	71	TraesCS6D03G0434100LC,TraesCS4A03G0383500LC,TraesCS2A03G0481600,TraesCS1D03G0467200,TraesCS7D03G1232400LC,TraesCS7B03G0161500LC,TraesCS5D03G0607600LC,TraesCSU03G0472100LC,novel.6368,TraesCS2D03G1273000LC,TraesCS1A03G0370700,TraesCS2B03G0600500,TraesCS3D03G0721800LC,TraesCS2B03G0864900,TraesCS4A03G0383400,TraesCS2B03G0572300,TraesCS1A03G0712500,TraesCS7A03G0696100,TraesCS1D03G0339900,TraesCS3A03G0…
GO:0005575	Cellular Component	GO:0016020	membrane	GO:0098796	membrane protein complex	GO:0033177	proton-transporting two-sector ATPase complex, proton-transporting domain	58	TraesCS5D03G0144700,TraesCS3A03G0840500,TraesCS5D03G0464600LC,TraesCS1D03G0839400,TraesCS4D03G0540900,TraesCS2A03G0732900,TraesCS7D03G0580100,TraesCS2A03G1150700,TraesCS4A03G1066600,TraesCS4A03G0165200,TraesCS3A03G0284500LC,TraesCS4D03G0502400,TraesCS3D03G0517700,TraesCS7A03G0138200LC,TraesCSU03G0524300LC,TraesCS1D03G0465800,TraesCS3B03G0640500,TraesCS1B03G1006300,TraesCS1A03G0933700LC,TraesCSU03…
GO:0005575	Cellular Component	GO:0016020	membrane	GO:0098796	membrane protein complex	GO:0098797	plasma membrane protein complex	71	TraesCS5D03G0866800,TraesCS7A03G0343200,TraesCS5B03G0955300,TraesCS3A03G0631500,TraesCS2D03G1258500,TraesCS5D03G0388200,TraesCS3D03G0672600,TraesCS2A03G1301300,TraesCS6A03G0252100,TraesCS6A03G1048100,TraesCS2A03G0112000,TraesCS7D03G0060600,novel.2368,TraesCS4D03G0261000,TraesCS2A03G1151000,TraesCS5B03G0418200,TraesCS7D03G0330700,TraesCS3B03G1477800LC,TraesCS4D03G0803900,TraesCS6B03G0007200,TraesC…
GO:0005575	Cellular Component	GO:0016020	membrane	GO:0098796	membrane protein complex	GO:0030904	retromer complex	1	novel.3363
GO:0005575	Cellular Component	GO:0016020	membrane	GO:0098796	membrane protein complex	GO:0009521	photosystem	667	TraesCS5D03G0727900LC,TraesCS6D03G0465200,TraesCS5D03G0021000,TraesCS1A03G0401300,TraesCS4A03G0388300LC,TraesCS5D03G0517900LC,TraesCS4D03G0074800,TraesCS2D03G0236100,TraesCS2D03G0584300,TraesCS6A03G0436100,TraesCS6A03G0917800,TraesCS3B03G0683800LC,TraesCS1D03G0779200LC,TraesCS3D03G0444100LC,TraesCSU03G0520400LC,TraesCS1D03G0857700LC,TraesCS3A03G0071000LC,TraesCS3D03G0459900,TraesCS4A03G0384700LC,…
GO:0005575	Cellular Component	GO:0016020	membrane	GO:0098796	membrane protein complex	GO:0098800	inner mitochondrial membrane protein complex	38	TraesCS5B03G0032300,TraesCS3D03G0661700,TraesCS5A03G0964000,TraesCS5D03G1032000LC,TraesCS3D03G0670300,TraesCS2B03G0808800,TraesCS5B03G1015300,TraesCS3A03G0726200,TraesCS1A03G0646700,TraesCS3B03G0832600,TraesCS3A03G0556400,TraesCS5D03G0918900,TraesCS7A03G1165800,TraesCS3D03G0517700,TraesCS4B03G0606700,TraesCS1B03G1000100LC,TraesCS1D03G0839400,TraesCS2A03G0732900,TraesCS4A03G0168500,TraesCS1B03G073…
GO:0005575	Cellular Component	GO:0016020	membrane	GO:0098796	membrane protein complex	GO:0030119	AP-type membrane coat adaptor complex	19	TraesCS4B03G0458300,TraesCS1B03G1166300LC,TraesCS2A03G1112900,TraesCS7B03G0080100,TraesCS6B03G1159100,TraesCS7D03G0289800,TraesCS5A03G1298000,TraesCS7A03G0306800,TraesCS1D03G0951200,novel.5960,TraesCS4A03G0447400,TraesCS3B03G0667300,TraesCS2D03G1059200,TraesCS4D03G0410800,TraesCS6A03G0947600,TraesCS2B03G1252600,TraesCS4B03G1010900,TraesCS6D03G0825900,TraesCS1A03G0983500
GO:0005575	Cellular Component	GO:0016020	membrane	GO:0098796	membrane protein complex	GO:0016469	proton-transporting two-sector ATPase complex	358	TraesCS1D03G0345800LC,TraesCS1D03G0676000,TraesCSU03G0489700LC,TraesCS5A03G0041300,TraesCS4A03G0385100,TraesCS2D03G0659500,TraesCS3B03G0576100LC,TraesCS5A03G0163900,TraesCS5D03G0384800LC,TraesCS1B03G1112500,TraesCS4B03G0355600,TraesCS2D03G1302900,TraesCS2D03G0456900,TraesCS1D03G0493900,TraesCS5D03G1057200LC,TraesCS6B03G1258100LC,TraesCS3D03G1097700LC,TraesCS1A03G0933800LC,TraesCS1D03G0465900,Trae…
GO:0005575	Cellular Component	GO:0016020	membrane	GO:0098796	membrane protein complex	GO:0030117	membrane coat	93	TraesCS5A03G0917200,TraesCS1A03G0983500,TraesCS2B03G0256700LC,TraesCS3D03G0426700,TraesCS5D03G0571200,TraesCS4B03G1010900,TraesCS3A03G0464000,TraesCS3B03G0546000,TraesCS3B03G0667300,TraesCS4A03G0447400,TraesCS3A03G0469800,TraesCS7D03G1298600LC,TraesCS2B03G0033400,TraesCS3B03G0749800,TraesCS5D03G0294700,TraesCS5B03G0173900,TraesCS1B03G0517100LC,TraesCS2A03G1295700,TraesCS1A03G0696400,TraesCS2A03G0…
GO:0005575	Cellular Component	GO:0016020	membrane	GO:0098796	membrane protein complex	GO:0098799	outer mitochondrial membrane protein complex	11	TraesCS3A03G0706900,TraesCS1D03G0988800,TraesCS3A03G0999000,TraesCS1B03G1214700,TraesCS3D03G0542200,TraesCS3B03G0667400,TraesCS3D03G0932800,TraesCS3B03G0808200,TraesCS3A03G0587200,TraesCS3D03G0649400,TraesCS3B03G1151500
GO:0005575	Cellular Component	GO:0016020	membrane	GO:0098552	side of membrane	GO:0098562	cytoplasmic side of membrane	6	TraesCS5D03G0866800,TraesCS5B03G0955300,TraesCS6A03G0252100,TraesCS6D03G0207500,TraesCS6B03G0344400,TraesCS5A03G0904800
GO:0005575	Cellular Component	GO:0016020	membrane	GO:0098805	whole membrane	GO:0005774	vacuolar membrane	3	TraesCS2B03G0572300,TraesCS2D03G0456900,TraesCS2A03G0452700
GO:0005575	Cellular Component	GO:0016020	membrane	GO:0098805	whole membrane	GO:0031968	organelle outer membrane	51	TraesCS7B03G0492800,TraesCS4A03G0273500,TraesCS3A03G0451800,TraesCS4D03G0439700,TraesCS3D03G0418000,TraesCS3B03G0808200,TraesCS3A03G0637200,TraesCS2A03G0925200,TraesCS3A03G0545600LC,TraesCS3D03G0649400,TraesCS2B03G1017600,TraesCS3B03G0528200,TraesCS3A03G0999000,TraesCS4B03G0692800,TraesCS7A03G0660200,TraesCS5D03G0463700,TraesCS3B03G0629400,TraesCS5B03G0501500,TraesCS1A03G1074800,TraesCS7D03G03784…
GO:0005575	Cellular Component	GO:0016020	membrane	GO:0098805	whole membrane	GO:0030658	transport vesicle membrane	52	TraesCS4D03G0161300,TraesCS1B03G0794000,TraesCS2A03G0026400LC,TraesCS5A03G0608100,TraesCS2D03G0678400,TraesCS4B03G0318300,TraesCS5B03G0966000,TraesCS5A03G0420600,TraesCS2B03G0033400,TraesCS7D03G1298600LC,TraesCS5B03G0293000,TraesCS2A03G1295700,TraesCS5D03G0294700,TraesCS1A03G0696400,TraesCS3B03G0546000,TraesCS2D03G0024100LC,TraesCS4B03G0242300,TraesCS4A03G0610000,TraesCS7A03G1376100LC,TraesCS4A03…
GO:0005575	Cellular Component	GO:0016020	membrane	GO:0098805	whole membrane	GO:0030662	coated vesicle membrane	74	TraesCS4D03G0327300,TraesCS5B03G0624800,TraesCS4A03G0495400,TraesCS7A03G1376100LC,TraesCS4A03G0610000,TraesCS3D03G0425700,TraesCS4B03G0242300,TraesCS2D03G0024100LC,TraesCS3D03G1114400LC,TraesCS5B03G0293000,TraesCS5A03G0420600,TraesCS5B03G0966000,TraesCS4B03G0318300,TraesCS5A03G0608100,TraesCS1B03G0794000,TraesCS3A03G1168900LC,TraesCS4D03G0161300,TraesCS5A03G1264100,TraesCS2D03G0024400,TraesCS4A03…
GO:0005575	Cellular Component	GO:0016020	membrane	GO:0098805	whole membrane	GO:0030660	Golgi-associated vesicle membrane	37	TraesCS3B03G1399300LC,TraesCS3B03G1477800LC,TraesCS5A03G1264100,TraesCS3B03G0536900,TraesCS5B03G0418200,TraesCS4D03G0261000,TraesCS4A03G0696200,TraesCS1D03G0404500,novel.14491,TraesCS4D03G0833900,TraesCS3B03G0537600,TraesCS2A03G0112000,TraesCS2B03G0161500,TraesCS4D03G0081900,TraesCS1A03G0428400,TraesCS4B03G0099300,TraesCS1B03G0517800,TraesCS5D03G0388200,TraesCS5B03G0174000,TraesCS4B03G0959800,Tra…
GO:0005575	Cellular Component	GO:0016020	membrane	GO:0098805	whole membrane	GO:0031903	microbody membrane	19	TraesCS2A03G0844500LC,TraesCS4B03G0921000,TraesCS5B03G1308000LC,TraesCS4A03G1102900,TraesCS4D03G0808200,TraesCS5D03G0035400,TraesCS3D03G0488200LC,TraesCS5A03G0025400,TraesCS4B03G0526200,TraesCS4D03G0465300,TraesCS2D03G0837400,TraesCS5B03G0020000,TraesCS2B03G0988000,TraesCS7A03G0126100,TraesCS5A03G1224200,TraesCS2A03G0897700,TraesCS2D03G0837500,TraesCS7D03G0113900,TraesCS4A03G0242100
GO:0005575	Cellular Component	GO:0016020	membrane	GO:0098805	whole membrane	GO:0098589	membrane region	15	TraesCS2A03G1295700,TraesCS2A03G0112000,TraesCS3B03G1477800LC,TraesCS7D03G1298600LC,novel.14491,TraesCS4A03G0495400,TraesCS5A03G0420600,TraesCS2D03G1258500,TraesCS2B03G1487700,TraesCS7A03G1376100LC,TraesCS5D03G0388200,TraesCS4B03G0318300,TraesCS4D03G0261000,TraesCS5B03G0418200,TraesCS2B03G0161500
GO:0005575	Cellular Component	GO:0016020	membrane	GO:0042175	nuclear outer membrane-endoplasmic reticulum membrane network	GO:0005789	endoplasmic reticulum membrane	49	TraesCS3A03G0969800,TraesCS5B03G0903500,TraesCS4B03G0279900,TraesCS7D03G1079200,TraesCS3D03G0906400,TraesCS2A03G0339500,TraesCS2A03G0779600,TraesCS1B03G0225700LC,TraesCS3D03G0897600,TraesCS3D03G0070300,TraesCS6D03G0191800,TraesCS7B03G0990100,TraesCS7B03G0989900,TraesCS3A03G0962200,TraesCS7A03G0071200,TraesCS2D03G0719200,TraesCS6A03G0930400,TraesCS3B03G0969900,TraesCS6A03G0233900,TraesCS7B03G09764…
GO:0005575	Cellular Component	GO:0016020	membrane	GO:0031090	organelle membrane	GO:0031968	organelle outer membrane	51	TraesCS7B03G0492800,TraesCS4A03G0273500,TraesCS3A03G0451800,TraesCS4D03G0439700,TraesCS3D03G0418000,TraesCS3B03G0808200,TraesCS3A03G0637200,TraesCS2A03G0925200,TraesCS3A03G0545600LC,TraesCS3D03G0649400,TraesCS2B03G1017600,TraesCS3B03G0528200,TraesCS3A03G0999000,TraesCS4B03G0692800,TraesCS7A03G0660200,TraesCS5D03G0463700,TraesCS3B03G0629400,TraesCS5B03G0501500,TraesCS1A03G1074800,TraesCS7D03G03784…
GO:0005575	Cellular Component	GO:0016020	membrane	GO:0031090	organelle membrane	GO:0031300	intrinsic component of organelle membrane	39	TraesCS4A03G0518700,TraesCS3D03G0616100,TraesCS7A03G0126100,TraesCS4A03G0697300,TraesCS5B03G0020000,TraesCS7D03G0113900,TraesCS2D03G0837500,TraesCS5A03G1224200,TraesCS4D03G0141300,TraesCS4A03G0631700,TraesCS4B03G0971000,TraesCS4A03G1102900,TraesCS4B03G0098200,TraesCS6D03G0804700,TraesCS3B03G0771300,TraesCS2D03G0837400,TraesCS4D03G0465300,TraesCS6A03G0930400,TraesCS2B03G0988000,TraesCS4D03G0082700…
GO:0005575	Cellular Component	GO:0016020	membrane	GO:0031090	organelle membrane	GO:0031966	mitochondrial membrane	113	TraesCS5B03G0032300,novel.13888,novel.14705,TraesCS3D03G0670300,TraesCS3B03G0808200,TraesCS4D03G0439700,TraesCS3A03G0637200,TraesCS5D03G1032000LC,TraesCS5A03G0964000,TraesCS1B03G1271900LC,TraesCS3A03G0556400,TraesCS1D03G0988800,TraesCS1D03G1037300LC,TraesCS5B03G1015300,TraesCS2B03G0947200,TraesCS3B03G0629400,TraesCS5D03G0463700,TraesCS5B03G0501500,TraesCS1A03G1074800,TraesCS1B03G0239200,TraesCS7D…
GO:0005575	Cellular Component	GO:0016020	membrane	GO:0031090	organelle membrane	GO:0019866	organelle inner membrane	64	TraesCS7A03G1165800,TraesCS5A03G1274700,TraesCS4B03G0507500,TraesCS2A03G0732900,TraesCS7D03G0027700,TraesCS3B03G0824100,TraesCS5A03G1078200,TraesCS3B03G0640500,TraesCS5B03G1141400LC,TraesCS4D03G0538100,TraesCS3A03G0718700,TraesCS2A03G0446600,TraesCS1D03G0604700,TraesCS2B03G0568500,TraesCS1A03G0915700,TraesCS1A03G0865000,novel.13888,TraesCS5B03G0032300,TraesCS5A03G0964000,TraesCS5D03G1032000LC,nov…
GO:0005575	Cellular Component	GO:0016020	membrane	GO:0031090	organelle membrane	GO:0031301	integral component of organelle membrane	39	TraesCS4A03G1102900,TraesCS4B03G0098200,TraesCS4A03G0631700,TraesCS4B03G0971000,TraesCS6D03G0804700,TraesCS3B03G0771300,TraesCS4A03G0697300,TraesCS7A03G0126100,TraesCS5B03G0020000,TraesCS4A03G0518700,TraesCS3D03G0616100,TraesCS4D03G0141300,TraesCS7D03G0113900,TraesCS2D03G0837500,TraesCS5A03G1224200,TraesCS5A03G1274700,TraesCS4B03G0279900,TraesCS5B03G1308000LC,TraesCS4B03G0921000,TraesCS2A03G08445…
GO:0005575	Cellular Component	GO:0016020	membrane	GO:0031090	organelle membrane	GO:0012506	vesicle membrane	74	TraesCS2A03G0026400LC,TraesCS2D03G0678400,TraesCS3B03G0749800,TraesCS7D03G1298600LC,TraesCS2B03G0033400,TraesCS1A03G0696400,TraesCS5D03G0294700,TraesCS5B03G0173900,TraesCS1B03G0517100LC,TraesCS2A03G1295700,TraesCS3B03G0546000,TraesCS3A03G0464000,TraesCS3A03G0469800,TraesCS5A03G0917200,TraesCS5D03G0571200,TraesCS2B03G0256700LC,TraesCS3D03G0426700,TraesCS4D03G0081900,TraesCS1D03G0662100,TraesCS5D03…
GO:0005575	Cellular Component	GO:0016020	membrane	GO:0031090	organelle membrane	GO:0098588	bounding membrane of organelle	292	TraesCS5A03G0608100,TraesCS6A03G0930400,TraesCS2D03G0719200,TraesCS5B03G0293000,TraesCS3A03G0082500,TraesCS2A03G0339500,TraesCS3D03G0425700,TraesCS7A03G1376100LC,TraesCS3D03G1114400LC,TraesCS1B03G0131400LC,TraesCS6D03G0491700,TraesCS5B03G0624800,TraesCS4D03G0808200,TraesCS3D03G0897600,TraesCS4A03G0495400,TraesCS5A03G0501400,TraesCS3D03G0488200LC,TraesCS2A03G0779600,TraesCS7A03G0394200,TraesCS5D03…
GO:0005575	Cellular Component	GO:0016020	membrane	GO:0031090	organelle membrane	GO:0031965	nuclear membrane	2	TraesCS5A03G1274700,TraesCS4B03G0971000
GO:0005575	Cellular Component	GO:0016020	membrane	GO:0098589	membrane region	GO:0005905	coated pit	15	TraesCS4D03G0261000,TraesCS5B03G0418200,TraesCS2B03G0161500,TraesCS2D03G1258500,TraesCS2B03G1487700,TraesCS7A03G1376100LC,TraesCS5D03G0388200,TraesCS4B03G0318300,TraesCS3B03G1477800LC,TraesCS7D03G1298600LC,novel.14491,TraesCS4A03G0495400,TraesCS5A03G0420600,TraesCS2A03G1295700,TraesCS2A03G0112000
GO:0005575	Cellular Component	GO:0016020	membrane	GO:0005886	plasma membrane	GO:0098797	plasma membrane protein complex	71	TraesCS5D03G0866800,TraesCS7A03G0343200,TraesCS5B03G0955300,TraesCS3A03G0631500,TraesCS2D03G1258500,TraesCS5D03G0388200,TraesCS3D03G0672600,TraesCS2A03G1301300,TraesCS6A03G0252100,TraesCS6A03G1048100,TraesCS2A03G0112000,TraesCS7D03G0060600,novel.2368,TraesCS4D03G0261000,TraesCS2A03G1151000,TraesCS5B03G0418200,TraesCS7D03G0330700,TraesCS3B03G1477800LC,TraesCS4D03G0803900,TraesCS6B03G0007200,TraesC…
GO:0005575	Cellular Component	GO:0016020	membrane	GO:0005886	plasma membrane	GO:0009898	cytoplasmic side of plasma membrane	6	TraesCS5B03G0955300,TraesCS5D03G0866800,TraesCS6B03G0344400,TraesCS5A03G0904800,TraesCS6A03G0252100,TraesCS6D03G0207500
GO:0005575	Cellular Component	GO:0016020	membrane	GO:0005886	plasma membrane	GO:0044459	plasma membrane part	74	novel.3156,TraesCS3D03G0578500,TraesCS3A03G0727800,TraesCS3A03G0498500,TraesCS7D03G1280600,TraesCS6B03G0007000,TraesCS7A03G1350800,novel.14491,TraesCS6D03G0929200,TraesCS4B03G0833100,TraesCS2B03G1487700,TraesCS2B03G0161500,TraesCS7A03G0064400,TraesCS3B03G0439100,TraesCS5A03G0904800,novel.2369,TraesCS3B03G0708400,TraesCS2A03G0990700,TraesCS3B03G0834700,TraesCS4D03G0742600,TraesCS5A03G0420600,Traes…
GO:0005575	Cellular Component	GO:0016020	membrane	GO:0005886	plasma membrane	GO:0019897	extrinsic component of plasma membrane	6	TraesCS5A03G0904800,TraesCS6B03G0344400,TraesCS6D03G0207500,TraesCS6A03G0252100,TraesCS5B03G0955300,TraesCS5D03G0866800
GO:0005575	Cellular Component	GO:0016020	membrane	GO:0005886	plasma membrane	GO:0031226	intrinsic component of plasma membrane	3	TraesCS3D03G0352900,TraesCS3A03G0365400,TraesCS3B03G0439100
GO:0005575	Cellular Component	GO:0016020	membrane	GO:0034357	photosynthetic membrane	GO:0009521	photosystem	667	TraesCS5D03G0727900LC,TraesCS6D03G0465200,TraesCS5D03G0021000,TraesCS1A03G0401300,TraesCS4A03G0388300LC,TraesCS5D03G0517900LC,TraesCS4D03G0074800,TraesCS2D03G0236100,TraesCS2D03G0584300,TraesCS6A03G0436100,TraesCS6A03G0917800,TraesCS3B03G0683800LC,TraesCS1D03G0779200LC,TraesCS3D03G0444100LC,TraesCSU03G0520400LC,TraesCS1D03G0857700LC,TraesCS3A03G0071000LC,TraesCS3D03G0459900,TraesCS4A03G0384700LC,…
GO:0005575	Cellular Component	GO:0016020	membrane	GO:0034357	photosynthetic membrane	GO:0042651	thylakoid membrane	107	TraesCS2B03G0889000,TraesCS2A03G0870100,TraesCS3D03G0983300,TraesCS2B03G0580800,TraesCS3B03G0054600LC,TraesCS3B03G0980700,TraesCS6A03G0608700LC,TraesCS7A03G1225100,TraesCS6D03G0789500,TraesCS4B03G0566500,TraesCS3B03G0446700LC,TraesCS5A03G1090600,TraesCS2B03G1007000,TraesCS6A03G0930700LC,TraesCS6B03G0628000,TraesCS6B03G1104600,TraesCS5B03G1255100LC,TraesCS2B03G0695000,TraesCS5A03G0293900,TraesCS7D…
GO:0005575	Cellular Component	GO:0016020	membrane	GO:0019867	outer membrane	GO:0031968	organelle outer membrane	51	TraesCS7B03G0492800,TraesCS4A03G0273500,TraesCS3A03G0451800,TraesCS4D03G0439700,TraesCS3D03G0418000,TraesCS3B03G0808200,TraesCS3A03G0637200,TraesCS2A03G0925200,TraesCS3A03G0545600LC,TraesCS3D03G0649400,TraesCS2B03G1017600,TraesCS3B03G0528200,TraesCS3A03G0999000,TraesCS4B03G0692800,TraesCS7A03G0660200,TraesCS5D03G0463700,TraesCS3B03G0629400,TraesCS5B03G0501500,TraesCS1A03G1074800,TraesCS7D03G03784…
GO:0005575	Cellular Component	GO:0044422	organelle part	GO:0044446	intracellular organelle part	GO:0044438	microbody part	19	TraesCS5D03G0035400,TraesCS4D03G0808200,TraesCS5A03G0025400,TraesCS4B03G0526200,TraesCS3D03G0488200LC,TraesCS4B03G0921000,TraesCS2A03G0844500LC,TraesCS4A03G1102900,TraesCS5B03G1308000LC,TraesCS2D03G0837500,TraesCS7D03G0113900,TraesCS5A03G1224200,TraesCS2A03G0897700,TraesCS4A03G0242100,TraesCS4D03G0465300,TraesCS2D03G0837400,TraesCS7A03G0126100,TraesCS5B03G0020000,TraesCS2B03G0988000
GO:0005575	Cellular Component	GO:0044422	organelle part	GO:0044446	intracellular organelle part	GO:0031970	organelle envelope lumen	8	TraesCS6A03G0915100,TraesCS6A03G0913800,TraesCS5B03G0586400,TraesCS5A03G0573700,TraesCS5D03G0539100,TraesCS6D03G0785900,TraesCS6D03G0785100,TraesCS6B03G1099000
GO:0005575	Cellular Component	GO:0044422	organelle part	GO:0044446	intracellular organelle part	GO:0044433	cytoplasmic vesicle part	74	TraesCS3A03G0464000,TraesCS3B03G0546000,TraesCS3A03G0469800,TraesCS5A03G0917200,TraesCS3D03G0426700,TraesCS2B03G0256700LC,TraesCS5D03G0571200,TraesCS2A03G0026400LC,TraesCS2D03G0678400,TraesCS2B03G0033400,TraesCS7D03G1298600LC,TraesCS3B03G0749800,TraesCS2A03G1295700,TraesCS1B03G0517100LC,TraesCS5D03G0294700,TraesCS5B03G0173900,TraesCS1A03G0696400,TraesCS4D03G0261000,TraesCS3D03G0444500,novel.2400,…
GO:0005575	Cellular Component	GO:0044422	organelle part	GO:0044446	intracellular organelle part	GO:0044391	ribosomal subunit	6	TraesCS4A03G0032100,TraesCS4B03G0753000,TraesCS3A03G0304900,TraesCS3D03G0296500,TraesCS4D03G0673600,TraesCS3B03G0378600
GO:0005575	Cellular Component	GO:0044422	organelle part	GO:0044446	intracellular organelle part	GO:0044430	cytoskeletal part	129	TraesCS5D03G1228300,TraesCS5B03G0533100,TraesCS6A03G0867700,TraesCS7D03G1205000,TraesCS6B03G0188600,TraesCS2B03G0657500LC,TraesCS4D03G0376700,TraesCS5B03G1369500,TraesCS2B03G1417600LC,TraesCS4A03G0375900,TraesCS2D03G0203500LC,TraesCS3B03G0718300,TraesCS1A03G0875500,TraesCS2A03G0573000,TraesCS4A03G0782800LC,TraesCS1D03G0244900,TraesCS6A03G0568000LC,TraesCS2A03G0932300,TraesCS7B03G1180800,TraesCS2A…
GO:0005575	Cellular Component	GO:0044422	organelle part	GO:0044446	intracellular organelle part	GO:0044429	mitochondrial part	171	TraesCS1B03G0239000,TraesCS1D03G0675600,TraesCS3A03G0757100,TraesCS5A03G0041300,TraesCS1A03G0174900,TraesCS7D03G0633900,TraesCS2D03G1152400LC,TraesCS3D03G0670200,TraesCS4B03G0369700,TraesCS5B03G1030200LC,TraesCS3D03G0508600,TraesCS2D03G0865500,TraesCS4B03G0872900,TraesCS4D03G0770300,TraesCS2B03G0582600,TraesCS2A03G1196900,TraesCS4A03G1066900,TraesCS3A03G0569400,TraesCS1B03G0812800,TraesCS3D03G051…
GO:0005575	Cellular Component	GO:0044422	organelle part	GO:0044446	intracellular organelle part	GO:0044431	Golgi apparatus part	111	TraesCS3A03G1168900LC,TraesCS4D03G0161300,TraesCS4D03G0082700,TraesCS1B03G0794000,TraesCS5A03G0608100,TraesCS5B03G0966000,TraesCS4B03G0318300,TraesCS5B03G0293000,TraesCS5A03G0420600,TraesCS3D03G0862800,TraesCS2A03G0383300,TraesCS5D03G0253400,TraesCS7B03G0756800,TraesCS3D03G1114400LC,TraesCS3D03G0425700,TraesCS7D03G1087700,TraesCS5A03G0238700,TraesCS4A03G0610000,TraesCS6B03G0936500LC,TraesCS4B03G0…
GO:0005575	Cellular Component	GO:0044422	organelle part	GO:0044446	intracellular organelle part	GO:0031967	organelle envelope	168	TraesCS7A03G0216500,novel.13888,TraesCS5A03G0964000,TraesCS4D03G0439700,TraesCS3B03G0808200,TraesCS3A03G0637200,novel.14705,TraesCS3D03G0670300,TraesCS4B03G0759900,TraesCS3D03G0527600,TraesCS3A03G0556400,TraesCS6B03G0695000,TraesCS1A03G1074800,TraesCS4D03G0680500,TraesCS3B03G0629400,TraesCS2B03G0947200,TraesCS1A03G0874200LC,TraesCS5A03G0573700,TraesCS2A03G0732900,TraesCS1A03G0987100LC,TraesCS4B03…
GO:0005575	Cellular Component	GO:0044422	organelle part	GO:0044446	intracellular organelle part	GO:0044428	nuclear part	359	novel.14489,TraesCS5A03G1032100,TraesCS5D03G0703800,TraesCS1A03G0360600,TraesCS5A03G1100200,TraesCS3B03G0685000,TraesCS7A03G0412500,TraesCS1B03G0066400,TraesCS1A03G0571800,TraesCS3D03G1172000,TraesCS4B03G0402400,TraesCS4A03G0242400,TraesCS3D03G0700100,TraesCS2A03G0442500LC,TraesCS1A03G0062700,TraesCS5A03G0184300,TraesCS5A03G0540300,TraesCS3D03G0016900,TraesCS1D03G0320000,TraesCS2D03G0756700,Traes…
GO:0005575	Cellular Component	GO:0044422	organelle part	GO:0044446	intracellular organelle part	GO:0044432	endoplasmic reticulum part	121	TraesCS6D03G0591800,TraesCS7D03G1079200,TraesCS6D03G0563800LC,TraesCS2D03G0565100LC,TraesCS4D03G0434000,TraesCS1B03G0586500,TraesCS2A03G0966900,TraesCS2A03G0339500,TraesCS2A03G0779600,TraesCS3D03G0897600,TraesCS2A03G0874400,TraesCS6D03G0191800,TraesCS2B03G1565600,TraesCS1B03G0131400LC,TraesCS2A03G0905000,TraesCS6B03G0835700,TraesCS4D03G0589500LC,TraesCS6A03G0930400,TraesCS2D03G0719200,TraesCS3B03…
GO:0005575	Cellular Component	GO:0044422	organelle part	GO:0044446	intracellular organelle part	GO:0044427	chromosomal part	125	TraesCS6A03G0225900,TraesCS5B03G0543800,TraesCS1A03G1051700,TraesCS5B03G1099900,TraesCS2D03G0899400,TraesCS5B03G0945800,TraesCS2D03G0847900,TraesCS5B03G1102900,TraesCS2B03G1059100,TraesCS5D03G0375200,TraesCS7D03G0901800,TraesCS1B03G0468600,TraesCS2B03G0712100,TraesCS5D03G0862300,TraesCS6B03G0965200,TraesCS3D03G0480700,TraesCS2A03G0941200,TraesCS2A03G0909000,TraesCS7A03G0150000,TraesCS4D03G0708100…
GO:0005575	Cellular Component	GO:0044422	organelle part	GO:0044446	intracellular organelle part	GO:0070013	intracellular organelle lumen	273	TraesCS5D03G0703500,TraesCS1D03G0675600,TraesCS4A03G0937700,TraesCS3A03G0603500,TraesCS3B03G1481000,TraesCS2D03G1146800,TraesCS2B03G1522100,TraesCS2D03G1152400LC,TraesCS3B03G0019600,TraesCS7A03G0411300,TraesCS3B03G0067400,TraesCS3B03G1096100,TraesCS3B03G0986900,TraesCS7A03G1099800,TraesCS3A03G0127400LC,TraesCS1A03G0200900,TraesCS7B03G0967700,TraesCS5A03G0387900,TraesCS2D03G0606700,TraesCS5B03G090…
GO:0005575	Cellular Component	GO:0044422	organelle part	GO:0044446	intracellular organelle part	GO:0031984	organelle subcompartment	149	TraesCS2A03G1139600LC,TraesCS1D03G0739800,TraesCS2D03G0817900,TraesCS3B03G0771300,TraesCS5A03G1248700,TraesCS2D03G0794600,TraesCS7A03G0495000LC,TraesCS4D03G0826900,TraesCS7D03G0875700,TraesCS4A03G0945600LC,TraesCS3D03G1129200LC,TraesCS1D03G0745100LC,TraesCS4A03G0697300,TraesCS2B03G0318800,TraesCS4B03G0824400LC,TraesCS2B03G1071000,TraesCS6A03G0595900,TraesCS6A03G0549100,TraesCS6B03G0620000,TraesCS…
GO:0005575	Cellular Component	GO:0044422	organelle part	GO:0044446	intracellular organelle part	GO:0044437	vacuolar part	3	TraesCS2D03G0456900,TraesCS2A03G0452700,TraesCS2B03G0572300
GO:0005575	Cellular Component	GO:0044422	organelle part	GO:0043233	organelle lumen	GO:0070013	intracellular organelle lumen	273	TraesCS5D03G0703500,TraesCS1D03G0675600,TraesCS4A03G0937700,TraesCS3A03G0603500,TraesCS3B03G1481000,TraesCS2D03G1146800,TraesCS2B03G1522100,TraesCS2D03G1152400LC,TraesCS3B03G0019600,TraesCS7A03G0411300,TraesCS3B03G0067400,TraesCS3B03G1096100,TraesCS3B03G0986900,TraesCS7A03G1099800,TraesCS3A03G0127400LC,TraesCS1A03G0200900,TraesCS7B03G0967700,TraesCS5A03G0387900,TraesCS2D03G0606700,TraesCS5B03G090…
GO:0005575	Cellular Component	GO:0044422	organelle part	GO:0031090	organelle membrane	GO:0019866	organelle inner membrane	64	TraesCS7A03G1165800,TraesCS5A03G1274700,TraesCS4B03G0507500,TraesCS2A03G0732900,TraesCS7D03G0027700,TraesCS3B03G0824100,TraesCS5A03G1078200,TraesCS3B03G0640500,TraesCS5B03G1141400LC,TraesCS4D03G0538100,TraesCS3A03G0718700,TraesCS2A03G0446600,TraesCS1D03G0604700,TraesCS2B03G0568500,TraesCS1A03G0915700,TraesCS1A03G0865000,novel.13888,TraesCS5B03G0032300,TraesCS5A03G0964000,TraesCS5D03G1032000LC,nov…
GO:0005575	Cellular Component	GO:0044422	organelle part	GO:0031090	organelle membrane	GO:0031966	mitochondrial membrane	113	TraesCS5B03G0032300,novel.13888,novel.14705,TraesCS3D03G0670300,TraesCS3B03G0808200,TraesCS4D03G0439700,TraesCS3A03G0637200,TraesCS5D03G1032000LC,TraesCS5A03G0964000,TraesCS1B03G1271900LC,TraesCS3A03G0556400,TraesCS1D03G0988800,TraesCS1D03G1037300LC,TraesCS5B03G1015300,TraesCS2B03G0947200,TraesCS3B03G0629400,TraesCS5D03G0463700,TraesCS5B03G0501500,TraesCS1A03G1074800,TraesCS1B03G0239200,TraesCS7D…
GO:0005575	Cellular Component	GO:0044422	organelle part	GO:0031090	organelle membrane	GO:0031968	organelle outer membrane	51	TraesCS7B03G0492800,TraesCS4A03G0273500,TraesCS3A03G0451800,TraesCS4D03G0439700,TraesCS3D03G0418000,TraesCS3B03G0808200,TraesCS3A03G0637200,TraesCS2A03G0925200,TraesCS3A03G0545600LC,TraesCS3D03G0649400,TraesCS2B03G1017600,TraesCS3B03G0528200,TraesCS3A03G0999000,TraesCS4B03G0692800,TraesCS7A03G0660200,TraesCS5D03G0463700,TraesCS3B03G0629400,TraesCS5B03G0501500,TraesCS1A03G1074800,TraesCS7D03G03784…
GO:0005575	Cellular Component	GO:0044422	organelle part	GO:0031090	organelle membrane	GO:0031300	intrinsic component of organelle membrane	39	TraesCS4A03G0518700,TraesCS3D03G0616100,TraesCS7A03G0126100,TraesCS4A03G0697300,TraesCS5B03G0020000,TraesCS7D03G0113900,TraesCS2D03G0837500,TraesCS5A03G1224200,TraesCS4D03G0141300,TraesCS4A03G0631700,TraesCS4B03G0971000,TraesCS4A03G1102900,TraesCS4B03G0098200,TraesCS6D03G0804700,TraesCS3B03G0771300,TraesCS2D03G0837400,TraesCS4D03G0465300,TraesCS6A03G0930400,TraesCS2B03G0988000,TraesCS4D03G0082700…
GO:0005575	Cellular Component	GO:0044422	organelle part	GO:0031090	organelle membrane	GO:0031965	nuclear membrane	2	TraesCS5A03G1274700,TraesCS4B03G0971000
GO:0005575	Cellular Component	GO:0044422	organelle part	GO:0031090	organelle membrane	GO:0098588	bounding membrane of organelle	292	TraesCS5A03G0608100,TraesCS6A03G0930400,TraesCS2D03G0719200,TraesCS5B03G0293000,TraesCS3A03G0082500,TraesCS2A03G0339500,TraesCS3D03G0425700,TraesCS7A03G1376100LC,TraesCS3D03G1114400LC,TraesCS1B03G0131400LC,TraesCS6D03G0491700,TraesCS5B03G0624800,TraesCS4D03G0808200,TraesCS3D03G0897600,TraesCS4A03G0495400,TraesCS5A03G0501400,TraesCS3D03G0488200LC,TraesCS2A03G0779600,TraesCS7A03G0394200,TraesCS5D03…
GO:0005575	Cellular Component	GO:0044422	organelle part	GO:0031090	organelle membrane	GO:0012506	vesicle membrane	74	TraesCS2A03G0026400LC,TraesCS2D03G0678400,TraesCS3B03G0749800,TraesCS7D03G1298600LC,TraesCS2B03G0033400,TraesCS1A03G0696400,TraesCS5D03G0294700,TraesCS5B03G0173900,TraesCS1B03G0517100LC,TraesCS2A03G1295700,TraesCS3B03G0546000,TraesCS3A03G0464000,TraesCS3A03G0469800,TraesCS5A03G0917200,TraesCS5D03G0571200,TraesCS2B03G0256700LC,TraesCS3D03G0426700,TraesCS4D03G0081900,TraesCS1D03G0662100,TraesCS5D03…
GO:0005575	Cellular Component	GO:0044422	organelle part	GO:0031090	organelle membrane	GO:0031301	integral component of organelle membrane	39	TraesCS4A03G1102900,TraesCS4B03G0098200,TraesCS4A03G0631700,TraesCS4B03G0971000,TraesCS6D03G0804700,TraesCS3B03G0771300,TraesCS4A03G0697300,TraesCS7A03G0126100,TraesCS5B03G0020000,TraesCS4A03G0518700,TraesCS3D03G0616100,TraesCS4D03G0141300,TraesCS7D03G0113900,TraesCS2D03G0837500,TraesCS5A03G1224200,TraesCS5A03G1274700,TraesCS4B03G0279900,TraesCS5B03G1308000LC,TraesCS4B03G0921000,TraesCS2A03G08445…
GO:0005575	Cellular Component	GO:0044422	organelle part	GO:0031300	intrinsic component of organelle membrane	GO:0031231	intrinsic component of peroxisomal membrane	19	TraesCS2A03G0844500LC,TraesCS4B03G0921000,TraesCS5B03G1308000LC,TraesCS4A03G1102900,TraesCS4D03G0808200,TraesCS5D03G0035400,TraesCS3D03G0488200LC,TraesCS4B03G0526200,TraesCS5A03G0025400,TraesCS4D03G0465300,TraesCS2D03G0837400,TraesCS2B03G0988000,TraesCS5B03G0020000,TraesCS7A03G0126100,TraesCS2A03G0897700,TraesCS5A03G1224200,TraesCS7D03G0113900,TraesCS2D03G0837500,TraesCS4A03G0242100
GO:0005575	Cellular Component	GO:0044422	organelle part	GO:0031300	intrinsic component of organelle membrane	GO:0031228	intrinsic component of Golgi membrane	3	TraesCS4D03G0082700,TraesCS4A03G0697300,TraesCS4B03G0098200
GO:0005575	Cellular Component	GO:0044422	organelle part	GO:0031300	intrinsic component of organelle membrane	GO:0031301	integral component of organelle membrane	39	TraesCS4A03G1102900,TraesCS4B03G0098200,TraesCS4A03G0631700,TraesCS4B03G0971000,TraesCS6D03G0804700,TraesCS3B03G0771300,TraesCS4A03G0697300,TraesCS7A03G0126100,TraesCS5B03G0020000,TraesCS4A03G0518700,TraesCS3D03G0616100,TraesCS4D03G0141300,TraesCS7D03G0113900,TraesCS2D03G0837500,TraesCS5A03G1224200,TraesCS5A03G1274700,TraesCS4B03G0279900,TraesCS5B03G1308000LC,TraesCS4B03G0921000,TraesCS2A03G08445…
GO:0005575	Cellular Component	GO:0044422	organelle part	GO:0031300	intrinsic component of organelle membrane	GO:0031229	intrinsic component of nuclear inner membrane	2	TraesCS5A03G1274700,TraesCS4B03G0971000
GO:0005575	Cellular Component	GO:0044422	organelle part	GO:0031300	intrinsic component of organelle membrane	GO:0031227	intrinsic component of endoplasmic reticulum membrane	15	TraesCS4A03G0631700,TraesCS4A03G0518700,TraesCS3D03G0616100,TraesCS6A03G0930400,TraesCS4B03G0279900,TraesCS3A03G0962200,TraesCS3B03G1104700,TraesCS6D03G0804700,TraesCS4B03G0169500,TraesCS4D03G0239100,TraesCS3B03G0771300,TraesCS3D03G0897600,TraesCS4D03G0141300,TraesCS3A03G0675500,TraesCS7B03G0976400
GO:0005575	Cellular Component	GO:0005623	cell	GO:1990204	oxidoreductase complex	GO:0045275	respiratory chain complex III	6	TraesCS1A03G0646700,TraesCS5A03G1078200,TraesCS5B03G1141400LC,TraesCS1D03G0604700,TraesCS1B03G0733000,TraesCS5D03G1032000LC
GO:0005575	Cellular Component	GO:0005623	cell	GO:0044464	cell part	GO:0005886	plasma membrane	74	TraesCS6B03G0007200,TraesCS4B03G0914600,TraesCS3B03G1477800LC,TraesCS4D03G0803900,TraesCS7D03G0330700,TraesCS4D03G0261000,TraesCS2A03G1151000,TraesCS5B03G0418200,TraesCS6A03G0252100,TraesCS2A03G0112000,TraesCS6A03G1048100,TraesCS7D03G0060600,novel.2368,TraesCS3A03G0365400,TraesCS2A03G1301300,TraesCS3A03G0631500,TraesCS2D03G1258500,TraesCS5D03G0388200,TraesCS3D03G0672600,TraesCS5D03G0866800,TraesC…
GO:0005575	Cellular Component	GO:0005623	cell	GO:0044464	cell part	GO:1990204	oxidoreductase complex	90	TraesCS3D03G0735200,TraesCS2A03G0918400,TraesCS2D03G0742900,TraesCS2D03G0858600,TraesCS2A03G0803600,TraesCS5D03G1127400,TraesCS7B03G1110000,TraesCS4D03G0052000,TraesCS2D03G0615200LC,TraesCS2D03G0569700,TraesCS4D03G0005100,TraesCS2D03G0467500,TraesCS5A03G1078200,TraesCS3B03G1221200,TraesCS4D03G0081000,TraesCS5B03G1141400LC,novel.6054,TraesCS6B03G0762600LC,TraesCS2B03G0839700,TraesCS2A03G0613800,Tr…
GO:0005575	Cellular Component	GO:0005623	cell	GO:0044464	cell part	GO:0030904	retromer complex	1	novel.3363
GO:0005575	Cellular Component	GO:0005623	cell	GO:0044464	cell part	GO:0044459	plasma membrane part	74	novel.3156,TraesCS3D03G0578500,TraesCS3A03G0727800,TraesCS3A03G0498500,TraesCS7D03G1280600,TraesCS6B03G0007000,TraesCS7A03G1350800,novel.14491,TraesCS6D03G0929200,TraesCS4B03G0833100,TraesCS2B03G1487700,TraesCS2B03G0161500,TraesCS7A03G0064400,TraesCS3B03G0439100,TraesCS5A03G0904800,novel.2369,TraesCS3B03G0708400,TraesCS2A03G0990700,TraesCS3B03G0834700,TraesCS4D03G0742600,TraesCS5A03G0420600,Traes…
GO:0005575	Cellular Component	GO:0005623	cell	GO:0044464	cell part	GO:0042175	nuclear outer membrane-endoplasmic reticulum membrane network	121	TraesCS3B03G0272600LC,TraesCS7B03G0989900,TraesCS3A03G0962200,TraesCS3D03G0070300,TraesCS5B03G0185800LC,TraesCS7B03G0990100,TraesCS1D03G0626600LC,TraesCS1B03G1173600LC,TraesCS1B03G0225700LC,TraesCS6D03G0656700LC,TraesCS7B03G0846900,TraesCS1A03G0772400LC,TraesCS6D03G0458000,TraesCS3D03G0906400,TraesCS4B03G0279900,TraesCS5B03G0903500,TraesCS3A03G0969800,TraesCS7A03G1006300,TraesCS3A03G0844500,Traes…
GO:0005575	Cellular Component	GO:0005623	cell	GO:0044464	cell part	GO:0008287	protein serine/threonine phosphatase complex	32	TraesCS4B03G0870900LC,TraesCS5B03G1294200,TraesCS1B03G0373600,TraesCS5B03G0840100LC,TraesCS4D03G0037900,TraesCS3D03G0099900LC,TraesCS5A03G0810200,TraesCS5D03G1160000,TraesCS1D03G0283700,TraesCS4A03G0737600LC,TraesCS7A03G0771400,TraesCS1A03G0290200,TraesCS5D03G0764900,TraesCS2B03G0930900,TraesCS7B03G0605500,TraesCS4A03G0848300,TraesCS5D03G0882900,TraesCS1D03G0908500,TraesCS5D03G0661200,TraesCS1B03…
GO:0005575	Cellular Component	GO:0005623	cell	GO:0044464	cell part	GO:0030312	external encapsulating structure	299	TraesCS7B03G0627000,TraesCS3A03G0207000,TraesCS6D03G0742300,TraesCS3A03G0955100LC,TraesCS7D03G0755400,TraesCS5D03G0235200,TraesCS7D03G0991100,TraesCS2B03G0276800,TraesCS7B03G0877500,TraesCS3B03G0360900,TraesCS3B03G0226800,TraesCS7D03G0849400,TraesCS7A03G1034000,TraesCS7D03G0991500,TraesCS2D03G1016200LC,TraesCS2D03G1111400,TraesCS2A03G0088900,TraesCS3D03G0185400,TraesCS5A03G1280200,TraesCS4A03G073…
GO:0005575	Cellular Component	GO:0005623	cell	GO:0044464	cell part	GO:0012505	endomembrane system	363	TraesCS1B03G0586500,TraesCS2D03G0024100LC,TraesCS4B03G0242300,TraesCS1A03G0987100LC,TraesCS5A03G0238700,TraesCS6D03G0591800,TraesCS6D03G0563800LC,TraesCS7D03G1079200,TraesCS4A03G0658200,TraesCS2B03G1565600,TraesCS6B03G0835700,TraesCS2D03G0907700,TraesCS5B03G1311300,TraesCS2D03G1213000,TraesCS4D03G0161300,TraesCS3B03G1104700,TraesCS1A03G0128500,TraesCS3A03G0729900LC,TraesCS7B03G0976400,TraesCS3D03…
GO:0005575	Cellular Component	GO:0005623	cell	GO:0044464	cell part	GO:0071944	cell periphery	548	TraesCS7B03G0876800,TraesCS6B03G1065600,TraesCS4A03G0999900,TraesCS2D03G0972100,TraesCS1B03G0690400,TraesCS5D03G1216600,TraesCS2A03G0061500,TraesCS3A03G0185900,TraesCS2D03G1204200LC,TraesCS2B03G0095000,TraesCS2B03G1318500LC,TraesCS2B03G1429700,TraesCS2B03G1153800,TraesCS6A03G1048100,TraesCS6A03G0201000,TraesCS7D03G0804200,TraesCS2B03G1155100,TraesCS2D03G0254300LC,TraesCS2B03G0254400,TraesCS7A03G0…
GO:0005575	Cellular Component	GO:0005623	cell	GO:0044464	cell part	GO:0031975	envelope	168	TraesCS3A03G0999000,TraesCS3D03G0388200,TraesCS6B03G1099000,TraesCS1A03G0117000,TraesCS6A03G0579600,TraesCS3B03G0528200,TraesCS7A03G0326600,TraesCS7A03G0660200,TraesCS1D03G0111200,TraesCS4B03G0692800,TraesCS2A03G0925200,TraesCS7B03G0919600,TraesCS3D03G0418000,TraesCS6A03G0432700,TraesCS7B03G0492800,TraesCS3D03G0661700,TraesCS2B03G1017600,TraesCS4B03G0321700,TraesCS4A03G0485300,TraesCS4D03G0264100…
GO:0005575	Cellular Component	GO:0005623	cell	GO:0044464	cell part	GO:0005905	coated pit	15	TraesCS4D03G0261000,TraesCS5B03G0418200,TraesCS2B03G0161500,TraesCS2D03G1258500,TraesCS2B03G1487700,TraesCS7A03G1376100LC,TraesCS5D03G0388200,TraesCS4B03G0318300,TraesCS3B03G1477800LC,TraesCS7D03G1298600LC,novel.14491,TraesCS4A03G0495400,TraesCS5A03G0420600,TraesCS2A03G1295700,TraesCS2A03G0112000
GO:0005575	Cellular Component	GO:0005623	cell	GO:0044464	cell part	GO:0044424	intracellular part	7126	TraesCS1A03G0662800,TraesCS4B03G0183900,TraesCS5D03G0144700,TraesCS6D03G0519400,TraesCS5D03G1218000LC,TraesCS7B03G1140700,TraesCS7B03G0428000LC,TraesCS2B03G0889600,TraesCS6A03G0799000,TraesCS5D03G1005600LC,TraesCS1A03G0824600,TraesCS1D03G0681000,TraesCS3D03G0903100LC,TraesCS2A03G1034800,TraesCS4B03G0057500,TraesCS3A03G0879400,TraesCS6A03G0723800,TraesCS7B03G0974600,TraesCS5D03G1040500LC,TraesCS3A…
C,TraesCS4B03G0959800,TraesCS6D03G0733900,TraesCS1D03G1037300LC,TraesCS3D03G0307100LC,TraesCS1D03G0857700LC,TraesCS7D03G0522600,TraesCS2D03G0344600,TraesCS4A03G0389400,TraesCS6D03G0413300LC,TraesCS2A03G1157200,TraesCS2A03G1012500LC,TraesCS5A03G0578000LC,TraesCS1D03G1000400,TraesCS7B03G1065700LC,TraesCS6A03G0771600,TraesCS2D03G0678400,TraesCS6A03G0258300,TraesCS2A03G0991900,TraesCS3B03G1479300,Tra…
0277000LC,TraesCS4D03G0680300LC,TraesCS7A03G0406500,TraesCS2D03G0234600,TraesCS3B03G0880700,TraesCS5B03G1035500LC,TraesCS3B03G0584300,TraesCS3D03G0050300,TraesCS6B03G1107200,TraesCS7D03G0218700,TraesCS7A03G0582900,TraesCS3A03G0206300LC,TraesCS5A03G0196900,TraesCS2A03G0467400,TraesCS4A03G0945600LC,TraesCS5A03G0686500,TraesCS2D03G0321100,TraesCS7A03G1231600LC,TraesCS6A03G0972800,TraesCS6B03G1066800…
03G0816800LC,TraesCS1B03G1126300,TraesCS5A03G0393000,TraesCS5D03G0075300,TraesCS7D03G0811200,TraesCS4B03G0824400LC,TraesCS1A03G0747300,TraesCS1B03G0549800LC,TraesCS4A03G0742300,TraesCS3B03G1061100,TraesCS4A03G1151000,TraesCS4B03G0183700,TraesCS2A03G0062500,TraesCS1B03G0558100LC,TraesCS6A03G0383100,TraesCS1A03G0407000,TraesCS5B03G0367800LC,TraesCS1D03G0462500,TraesCS3D03G1113500LC,TraesCS2D03G0679…
esCS3D03G0685500,TraesCS4A03G0974800,TraesCS2A03G0457400,TraesCS3A03G0236700,TraesCS5D03G1004000LC,TraesCS3D03G0137400,TraesCS5D03G1129800,TraesCS6B03G1254000LC,TraesCS6B03G1148900LC,TraesCS1D03G0470500,TraesCS1D03G0345300,TraesCS5D03G1191900,TraesCS7A03G1186900,TraesCS6D03G0554800LC,TraesCS2D03G0370300,TraesCS3A03G0684500,TraesCS2B03G1059500,TraesCS7B03G0665400,TraesCS3D03G0269900,TraesCS6B03G10…
GO:0005575	Cellular Component	GO:0005623	cell	GO:0044464	cell part	GO:0005622	intracellular	7126	TraesCS2D03G1080600LC,TraesCS2B03G0822700,TraesCS4B03G0355300,TraesCS2A03G0924900,TraesCS1A03G0428400,TraesCS2B03G0161500,TraesCS7D03G0560300LC,TraesCS1B03G0413800LC,TraesCS5B03G1262800,TraesCS7B03G0674700,TraesCS3A03G0829100,TraesCS3B03G0448300LC,TraesCS1B03G0952700,TraesCS7D03G0386700LC,TraesCS2A03G1261800LC,TraesCS3A03G0637200,TraesCS1D03G0311700LC,TraesCS2D03G1330600,TraesCS4A03G1047400LC,Tra…
TraesCS1B03G0932700,TraesCS7B03G0243600LC,TraesCS7B03G1016000,TraesCS1D03G0187400,TraesCS5A03G1207600,TraesCS3A03G0822400,TraesCS1D03G1000200LC,TraesCS4B03G0411200LC,TraesCS6B03G0668100,TraesCS1D03G0537800,TraesCS1A03G0260200,TraesCS3D03G0820200,TraesCS6D03G0472800,TraesCS7A03G0820900,TraesCSU03G0239500LC,TraesCS3A03G1236000LC,TraesCS5B03G1208000LC,TraesCS4B03G0005400,TraesCS6D03G0762900,TraesCS6…
958900,TraesCS6A03G0427100,TraesCS2A03G1301700,TraesCS4A03G1065100,TraesCSU03G0043500LC,TraesCSU03G0170000LC,TraesCS7A03G1082400,TraesCS5A03G0369300,TraesCS4B03G0652400,TraesCS7D03G0009700,TraesCS5B03G0736300,TraesCS5B03G0597600,TraesCS3A03G0559200LC,TraesCS2D03G1024500,TraesCS6B03G0651300,TraesCS7B03G1241200LC,TraesCS5B03G1167500,TraesCSU03G0242200,TraesCS5B03G0948500,TraesCS2B03G0703100LC,Traes…
CS5A03G1104800,TraesCS2A03G0871800,TraesCS6B03G0806300LC,TraesCS2B03G1318900LC,TraesCS1B03G0764900LC,TraesCS5B03G1006500,TraesCS2B03G0862000,TraesCS3D03G0520700,novel.13615,TraesCS7D03G0546100,TraesCS6A03G0194200LC,TraesCS3B03G1470000LC,TraesCS4B03G0279900,TraesCS2B03G1560200,TraesCS4D03G0433500,TraesCS1B03G0931500,TraesCS2B03G0677200,TraesCS4A03G0696100,TraesCS7D03G0165900,TraesCS2A03G0612000,Tr…
03G0026400,TraesCS3D03G0735900,TraesCS3B03G0000100LC,TraesCS6A03G0044600LC,TraesCS6A03G0033300LC,TraesCS5D03G0366800LC,TraesCS1D03G0779300,TraesCS6D03G0423000,TraesCS6A03G0055000,TraesCS1B03G1151000LC,TraesCS5A03G0152800,TraesCS6D03G0470100,TraesCS3B03G1474700LC,TraesCS6A03G0432700,TraesCS7B03G0920400LC,TraesCS4D03G0239700LC,TraesCS7B03G1120000LC,TraesCS6A03G0680500,TraesCS4D03G0143500,TraesCS3D0…
GO:0005575	Cellular Component	GO:0044464	cell part	GO:0012505	endomembrane system	GO:0005905	coated pit	15	TraesCS4D03G0261000,TraesCS5B03G0418200,TraesCS2B03G0161500,TraesCS2D03G1258500,TraesCS2B03G1487700,TraesCS7A03G1376100LC,TraesCS5D03G0388200,TraesCS4B03G0318300,TraesCS3B03G1477800LC,TraesCS7D03G1298600LC,novel.14491,TraesCS4A03G0495400,TraesCS5A03G0420600,TraesCS2A03G1295700,TraesCS2A03G0112000
GO:0005575	Cellular Component	GO:0044464	cell part	GO:0012505	endomembrane system	GO:0042175	nuclear outer membrane-endoplasmic reticulum membrane network	121	TraesCS3B03G0272600LC,TraesCS7B03G0989900,TraesCS3A03G0962200,TraesCS3D03G0070300,TraesCS5B03G0185800LC,TraesCS7B03G0990100,TraesCS1D03G0626600LC,TraesCS1B03G1173600LC,TraesCS1B03G0225700LC,TraesCS6D03G0656700LC,TraesCS7B03G0846900,TraesCS1A03G0772400LC,TraesCS6D03G0458000,TraesCS3D03G0906400,TraesCS4B03G0279900,TraesCS5B03G0903500,TraesCS3A03G0969800,TraesCS7A03G1006300,TraesCS3A03G0844500,Traes…
GO:0005575	Cellular Component	GO:0044464	cell part	GO:0012505	endomembrane system	GO:0005794	Golgi apparatus	121	TraesCS1B03G0708000,TraesCS5D03G0571200,TraesCS3D03G0426700,TraesCS2B03G0256700LC,TraesCS5A03G0917200,TraesCS3A03G0469800,TraesCS5D03G1100600,TraesCS3A03G0464000,TraesCS3B03G0546000,TraesCS7B03G0565200,TraesCS1A03G0696400,TraesCS7A03G0675100,TraesCS2A03G1295700,TraesCS1B03G0517100LC,TraesCS5D03G0294700,TraesCS5B03G0173900,TraesCS1A03G0605700,TraesCS3B03G0749800,TraesCS3D03G0338600,TraesCS2B03G053…
GO:0005575	Cellular Component	GO:0044464	cell part	GO:0012505	endomembrane system	GO:0005635	nuclear envelope	38	TraesCS3B03G0494900,TraesCS1D03G0148700,TraesCS4A03G0026300,TraesCS1A03G0160500,TraesCS6D03G0480800,TraesCS1A03G0987100LC,TraesCS1B03G0680100,TraesCS6B03G0560000,TraesCS5A03G1274700,TraesCS1A03G0118800,TraesCS3A03G0407700,TraesCS7B03G0932100,TraesCS6D03G0377100,TraesCS1D03G0105300,TraesCS1D03G0558500,TraesCS4A03G0315100,TraesCS7B03G0919600,TraesCS6A03G0432700,TraesCS4B03G0321700,TraesCS1B03G02132…
GO:0005575	Cellular Component	GO:0044464	cell part	GO:0012505	endomembrane system	GO:0005783	endoplasmic reticulum	121	TraesCS2D03G1172600LC,TraesCS2B03G0866400,TraesCS4B03G0947800,TraesCS7B03G0297000LC,TraesCS5A03G0155000,TraesCS3B03G0097900,TraesCS4B03G0889500LC,TraesCS4B03G0836800,TraesCS2B03G0969200,TraesCS3D03G0096300,TraesCS5D03G0822800,TraesCS2B03G0132300LC,TraesCS2B03G0995300,TraesCS2D03G0236900,TraesCS2D03G0356200,TraesCS7D03G0900600,TraesCS2B03G0203400LC,TraesCS3B03G1115400LC,TraesCS2B03G0456000,TraesCS…
GO:0005575	Cellular Component	GO:0044464	cell part	GO:0012505	endomembrane system	GO:0030904	retromer complex	1	novel.3363
GO:0005575	Cellular Component	GO:0044464	cell part	GO:0012505	endomembrane system	GO:0030133	transport vesicle	52	TraesCS2D03G0678400,TraesCS5A03G0608100,TraesCS5B03G0966000,TraesCS4B03G0318300,TraesCS4D03G0161300,TraesCS2A03G0026400LC,TraesCS1B03G0794000,TraesCS5D03G0294700,TraesCS2A03G1295700,TraesCS1A03G0696400,TraesCS5B03G0293000,TraesCS7D03G1298600LC,TraesCS2B03G0033400,TraesCS5A03G0420600,TraesCS4A03G0610000,TraesCS4B03G0242300,TraesCS2D03G0024100LC,TraesCS7A03G1376100LC,TraesCS3B03G0546000,TraesCS2B03…
GO:0005575	Cellular Component	GO:0044464	cell part	GO:0005886	plasma membrane	GO:0031226	intrinsic component of plasma membrane	3	TraesCS3D03G0352900,TraesCS3A03G0365400,TraesCS3B03G0439100
GO:0005575	Cellular Component	GO:0044464	cell part	GO:0005886	plasma membrane	GO:0019897	extrinsic component of plasma membrane	6	TraesCS5A03G0904800,TraesCS6B03G0344400,TraesCS6D03G0207500,TraesCS6A03G0252100,TraesCS5B03G0955300,TraesCS5D03G0866800
GO:0005575	Cellular Component	GO:0044464	cell part	GO:0005886	plasma membrane	GO:0044459	plasma membrane part	74	novel.3156,TraesCS3D03G0578500,TraesCS3A03G0727800,TraesCS3A03G0498500,TraesCS7D03G1280600,TraesCS6B03G0007000,TraesCS7A03G1350800,novel.14491,TraesCS6D03G0929200,TraesCS4B03G0833100,TraesCS2B03G1487700,TraesCS2B03G0161500,TraesCS7A03G0064400,TraesCS3B03G0439100,TraesCS5A03G0904800,novel.2369,TraesCS3B03G0708400,TraesCS2A03G0990700,TraesCS3B03G0834700,TraesCS4D03G0742600,TraesCS5A03G0420600,Traes…
GO:0005575	Cellular Component	GO:0044464	cell part	GO:0005886	plasma membrane	GO:0009898	cytoplasmic side of plasma membrane	6	TraesCS5B03G0955300,TraesCS5D03G0866800,TraesCS6B03G0344400,TraesCS5A03G0904800,TraesCS6A03G0252100,TraesCS6D03G0207500
[truncated: 259 more rows]
