# Supplementary material for: Transcriptomic profiling of near-isogenic lines reveals candidate genes for a significant locus conferring metribuzin resistance in wheat
Source: BMC Plant Biol. 2023 May 5;23:237. doi: 10.1186/s12870-023-04166-2 (PMC10161546; doi:10.1186/s12870-023-04166-2)
Supplement: Supplementary file 3 — Supplementary Material 3 [file 12870_2023_4166_MOESM3_ESM.xlsx]

## Sheet: Title page
Table S1 Differentially expressed genes (DEGs) on 4A chromosme and within 4AQTL regions in NIL pair 3 and pair 17 under metribuzin treatment
Note: 3R_T is a R isoline of NIL_3 under treatment; 3S_T is a S isoline of NIL_3 under tretament; 17R_T is a R isoline of NIL-17 under tretment; 17S_T is a S isoline of NIL_17 under treatment; 3R_C is a R isoline of NIL_3 under control; 3S_C is a S isoline of NIL_3 under control; 17R_C is a R isoline of NIL_17 under control and 17S_C is a S isoline of NIL_17 under control.
R=Resistance line
S=Suceptible line

## Sheet: NIL_3R vs 3S within QTL (T) 
Table S1.1 Differentially expressed genes (DEGs) within QTL region in NIL pair 3 under metribuzin treatment
gene_id	3R_T (reads count)	3S_T (reads count)	log2FoldChange	pvalue	gene_start	gene_end	gene_description
TraesCS4A03G0771100	670.567	383.935	0.804116	0.00527776	600083416	600087130	TraesCS4A01G307300 && Q9ZUX4.1 RecName: Full=Uncharacterized protein At2g27730, mitochondrial && - && -
TraesCS4A03G0773600	287.117	165.815	0.790621	0.0178082	601059406	601060975	TraesCS4A01G308700 && Q84MB3.1 RecName: Full=1-aminocyclopropane-1-carboxylate oxidase homolog 1 && PF14226:non-haem dioxygenase in morphine synthesis N-terminal|PF03171:2OG-Fe(II) oxygenase superfamily && PF14226:non-haem dioxygenase in morphine synthesis N-terminal|PF03171:2OG-Fe(II) oxygenase superfamily
TraesCS4A03G0773700	4.21064	19.0881	-2.14606	0.0470336	601068450	601071117	TraesCS4A01G308800 && Q9LUC6.1 RecName: Full=Cytochrome P450 72A14 && PF00067:Cytochrome P450 && PF00067:Cytochrome P450
TraesCS4A03G0773900	0	10.0306	-5.78006	0.00140599	601104986	601106639	TraesCS4A01G309000 && Q9ZQ96.1 RecName: Full=UDP-glycosyltransferase 73C3 && PF00201:UDP-glucoronosyl and UDP-glucosyl transferase && PF00201:UDP-glucoronosyl and UDP-glucosyl transferase
TraesCS4A03G0774900LC	0.997947	8.66173	-3.1284	0.0445696	601518577	601519377	TraesCS4A01G466300LC && - && - && -
TraesCS4A03G0778600	425.067	786.484	-0.888256	0.00623566	602285360	602288000	TraesCS4A01G310600 && P82538.1 RecName: Full=PsbP-like protein 1, chloroplastic; AltName: Full=OEC23-like protein 4; AltName: Full=PsbP-related thylakoid lumenal protein 2; Flags: Precursor && PF01789:PsbP && PF01789:PsbP
TraesCS4A03G0779700	475.526	905.754	-0.928576	0.00239415	602370119	602374965	TraesCS4A01G311300 && Q652N5.1 RecName: Full=Probable anion transporter 4, chloroplastic; AltName: Full=Phosphate transporter 4;4; Flags: Precursor && PF07690:Major Facilitator Superfamily && PF07690:Major Facilitator Superfamily
TraesCS4A03G0781300	19.6245	3.53415	2.46974	0.0161387	602576612	602577869	TraesCS4A01G312700 && Q9ATM8.1 RecName: Full=Aquaporin PIP2-2; AltName: Full=Plasma membrane intrinsic protein 2-2; AltName: Full=ZmPIP2-2; AltName: Full=ZmPIP2;2 && PF00230:Major intrinsic protein && PF00230:Major intrinsic protein
TraesCS4A03G0787700LC	18.1971	93.7359	-2.36331	0.00515154	604280453	604283553	TraesCS4A01G473200LC && - && - && -
TraesCS4A03G0789600	1.59773	60.7686	-5.23036	5.00775e-06	605022704	605023276	TraesCS4A01G316000 && - && - && -
TraesCS4A03G0793200	71.2064	30.642	1.21598	0.0245362	605711566	605712714	TraesCS4A01G317700 && - && - && -
TraesCS4A03G0795400	42.0746	16.7983	1.32769	0.0456571	606327317	606330171	TraesCS4A01G318900 && Q8L9J9.2 RecName: Full=Probable carbohydrate esterase At4g34215 && PF03629:Domain of unknown function (DUF303) && PF03629:Domain of unknown function (DUF303)
TraesCS4A03G0797600	48.1414	89.4528	-0.896574	0.0371198	607432909	607435613	- && Q9LS25.1 RecName: Full=Pentatricopeptide repeat-containing protein At5g46580, chloroplastic; Flags: Precursor && PF13041:PPR repeat family && PF13041:PPR repeat family
TraesCS4A03G0812200	452.74	258.452	0.808096	0.0113931	612282297	612283136	TraesCS4A01G326300 && Q9LSK9.1 RecName: Full=Uncharacterized protein At5g65660 && - && -
TraesCS4A03G0812600	2.39406	18.4861	-2.96815	0.0214017	612401995	612403260	TraesCS4A01G326400 && Q8LDC8.2 RecName: Full=Ethylene-responsive transcription factor 1B; Short=AtERF1B; AltName: Full=Ethylene-responsive element-binding factor 1B; Short=EREBP-1B && PF00847:AP2 domain && PF00847:AP2 domain
TraesCS4A03G0814500	3.69698	26.5107	-2.82478	0.0398903	612863176	612865250	TraesCS4A01G327900 && P0DKI3.1 RecName: Full=Tropinone reductase homolog At1g07440 && PF00106:short chain dehydrogenase && PF00106:short chain dehydrogenase
TraesCS4A03G0819500	0	23.6846	-7.01963	5.38014e-05	613948551	613949732	TraesCS4A01G330100 && - && PF08263:Leucine rich repeat N-terminal domain && PF08263:Leucine rich repeat N-terminal domain
TraesCS4A03G0825500	0	5.84161	-4.99998	0.0434678	615435919	615437941	TraesCS4A01G332200 && - && - && -
TraesCS4A03G0826800LC	0	5.8174	-4.99422	0.0210519	615701140	615702249	TraesCS4A01G494800LC && - && - && -
TraesCS4A03G0839100	81.7421	40.2659	1.01967	0.0312207	619035014	619036290	TraesCS4A01G337100 && - && PF00786:P21-Rho-binding domain && PF00786:P21-Rho-binding domain
TraesCS4A03G0847500	1.90066	14.6047	-2.92618	0.0493136	620804216	620806474	- && Q9LHN7.1 RecName: Full=Probable polyamine transporter At3g13620 && PF13520:Amino acid permease && PF13520:Amino acid permease
TraesCS4A03G0858200	5.2126	22.6994	-2.12106	0.0488738	624395312	624396501	TraesCS4A01G345400 && Q6ZJD3.1 RecName: Full=Patatin-like protein 2; Short=OsPLP2 >A2YW91.1 RecName: Full=Patatin-like protein 2 && PF01734:Patatin-like phospholipase && PF01734:Patatin-like phospholipase
TraesCS4A03G0859500	0.605856	17.8423	-4.81074	0.00398635	624633429	624635026	TraesCS4A01G346100 && Q9SHI3.1 RecName: Full=Receptor-like protein 2; Short=AtRLP2; Flags: Precursor && - && -
TraesCS4A03G0868500	12.2397	57.1923	-2.21621	0.000230706	626462775	626464649	TraesCS4A01G350700 && Q9AT54.1 RecName: Full=Scopoletin glucosyltransferase; AltName: Full=Phenylpropanoid:glucosyltransferase 1 && PF00201:UDP-glucoronosyl and UDP-glucosyl transferase && PF00201:UDP-glucoronosyl and UDP-glucosyl transferase
TraesCS4A03G0870300	3.99179	29.6205	-2.89912	0.00220891	626869624	626872616	- && Q9LMN7.1 RecName: Full=Wall-associated receptor kinase 5; Flags: Precursor && PF07714:Protein tyrosine kinase|PF13947:Wall-associated receptor kinase galacturonan-binding && PF07714:Protein tyrosine kinase|PF13947:Wall-associated receptor kinase galacturonan-binding
TraesCS4A03G0871900	93.0874	162.955	-0.805075	0.021948	627278942	627285523	TraesCS4A01G352100 && Q6DF46.1 RecName: Full=Ubiquinone biosynthesis monooxygenase COQ6, mitochondrial; AltName: Full=Coenzyme Q10 monooxygenase 6; Flags: Precursor && PF01494:FAD binding domain && PF01494:FAD binding domain
TraesCS4A03G0873400	11.8882	61.3293	-2.39398	9.60466e-05	627593562	627596272	TraesCS4A01G352900 && Q851M9.1 RecName: Full=Ammonium transporter 3 member 2; Short=OsAMT3;2 && PF00909:Ammonium Transporter Family && PF00909:Ammonium Transporter Family
TraesCS4A03G0874600	2.39914	23.5971	-3.25334	0.00814245	628127089	628128704	TraesCS4A01G353700 && - && - && -
TraesCS4A03G0878700	255.694	420.441	-0.717461	0.0428374	628962002	628963681	TraesCS4A01G355600 && Q0JG75.2 RecName: Full=Photosystem II reaction center PSB28 protein, chloroplastic; AltName: Full=Photosystem II protein W-like; Flags: Precursor && PF03912:Psb28 protein && PF03912:Psb28 protein
TraesCS4A03G0889000	8.18815	47.866	-2.57981	0.00719147	632472587	632474499	TraesCS4A01G359900 && Q8H6G8.1 RecName: Full=Probable inorganic phosphate transporter 1-8; Short=OsPT8; Short=OsPht1;8; AltName: Full=H(+)/Pi cotransporter && PF00083:Sugar (and other) transporter && PF00083:Sugar (and other) transporter
TraesCS4A03G0896400	191.643	102.98	0.896647	0.0222482	636089871	636093245	TraesCS4A01G363200 && - && PF02362:B3 DNA binding domain && PF02362:B3 DNA binding domain
TraesCS4A03G0900100	157.677	87.7884	0.845471	0.0223112	637371419	637375205	- && - && PF05623:Protein of unknown function (DUF789) && PF05623:Protein of unknown function (DUF789)
TraesCS4A03G0901500LC	0	7.05689	-5.27361	0.00921355	637887653	637887967	TraesCS4A01G536000LC && - && - && -
TraesCS4A03G0902100	7.32301	76.6283	-3.35162	2.36833e-06	638483847	638489714	TraesCS4A01G365600 && D9HP26.1 RecName: Full=Cell number regulator 10; AltName: Full=ZmCNR10 && PF04749:PLAC8 family && PF04749:PLAC8 family
TraesCS4A03G0902200	23.206	77.462	-1.74071	0.0136697	638495968	638496988	TraesCS4A01G365700 && D9HP26.1 RecName: Full=Cell number regulator 10; AltName: Full=ZmCNR10 && PF04749:PLAC8 family && PF04749:PLAC8 family
TraesCS4A03G0906500LC	929.734	2226.66	-1.25982	0.00096531	640326444	640333026	TraesCS4A01G367700 && Q0DM51.2 RecName: Full=DEAD-box ATP-dependent RNA helicase 3, chloroplastic; Flags: Precursor && PF08152:GUCT (NUC152) domain|PF00270:DEAD/DEAH box helicase|PF00098:Zinc knuckle|PF00271:Helicase conserved C-terminal domain && PF08152:GUCT (NUC152) domain|PF00270:DEAD/DEAH box helicase|PF00098:Zinc knuckle|PF00271:Helicase conserved C-terminal domain
TraesCS4A03G0907900	21.0004	7.10411	1.55822	0.0477194	640812151	640814154	TraesCS4A01G368600 && Q10B67.2 RecName: Full=Mannan endo-1,4-beta-mannosidase 4; AltName: Full=Beta-mannanase 4; AltName: Full=Endo-beta-1,4-mannanase 4; AltName: Full=OsMAN4 && PF00150:Cellulase (glycosyl hydrolase family 5) && PF00150:Cellulase (glycosyl hydrolase family 5)
TraesCS4A03G0912300LC	0	6.11877	-5.06745	0.0129664	641848507	641849641	TraesCS4A01G540400LC && - && - && -
TraesCS4A03G0923500LC	9.67244	0	5.76944	0.00881902	648983308	648988098	TraesCS4A01G548800LC && - && - && -
TraesCS4A03G0928700LC	30.9515	10.987	1.50025	0.0389514	650747579	650748124	TraesCS4A01G551600LC && O65695.1 RecName: Full=Auxin-responsive protein SAUR50; AltName: Full=Protein SMALL AUXIN UP RNA 50 && PF02519:Auxin responsive protein && PF02519:Auxin responsive protein
TraesCS4A03G0938400LC	4.90459	0	4.77727	0.038337	656952460	656953486	TraesCS4A01G558100LC && - && - && -
TraesCS4A03G0948100	30.3964	107.911	-1.82325	0.00264057	660336054	660342294	TraesCS4A01G381600 && Q7XA40.2 RecName: Full=Putative disease resistance protein RGA3; AltName: Full=Blight resistance protein B149; AltName: Full=RGA1-blb && PF00931:NB-ARC domain && PF00931:NB-ARC domain
TraesCS4A03G0958000	15.5801	52.5209	-1.77045	0.00520616	663712724	663715147	TraesCS4A01G384600 && O80939.1 RecName: Full=L-type lectin-domain containing receptor kinase IV.1; Short=Arabidopsis thaliana lectin-receptor kinase e; Short=AthlecRK-e; Short=LecRK-IV.1; AltName: Full=Lectin Receptor Kinase 1; Flags: Precursor && PF00139:Legume lectin domain|PF00069:Protein kinase domain && PF00139:Legume lectin domain|PF00069:Protein kinase domain
TraesCS4A03G0958100	5.69288	25.8317	-2.17052	0.038485	663744306	663746500	TraesCS4A01G384700 && O48958.1 RecName: Full=4-hydroxyphenylacetaldehyde oxime monooxygenase; AltName: Full=Cytochrome P450 71E1 && PF00067:Cytochrome P450 && PF00067:Cytochrome P450
TraesCS4A03G0971700	22.9091	170.607	-2.89435	0.000531735	668689385	668691410	TraesCS4A01G389100 && Q8L817.1 RecName: Full=Alpha carbonic anhydrase 7; Short=AtaCA7; Short=AtalphaCA7; AltName: Full=Alpha carbonate dehydratase 7; Flags: Precursor && PF00194:Eukaryotic-type carbonic anhydrase && PF00194:Eukaryotic-type carbonic anhydrase
TraesCS4A03G0973400	14.9823	43.1441	-1.53727	0.0222279	669099142	669100479	TraesCS4A01G390000 && - && PF12734:Cysteine-rich TM module stress tolerance && PF12734:Cysteine-rich TM module stress tolerance
TraesCS4A03G0984100LC	0	7.12166	-5.28589	0.00824324	672570701	672573519	TraesCS4A01G588000LC && - && PF13962:Domain of unknown function && PF13962:Domain of unknown function
TraesCS4A03G0989000	103.237	5.18055	4.32087	1.60538e-11	674838828	674843384	TraesCS4A01G397800 && Q9URQ3.1 RecName: Full=tRNA-specific adenosine deaminase subunit TAD3; AltName: Full=tRNA-specific adenosine-34 deaminase subunit TAD3 && PF00383:Cytidine and deoxycytidylate deaminase zinc-binding region && PF00383:Cytidine and deoxycytidylate deaminase zinc-binding region
TraesCS4A03G0990100LC	0	12.6495	-6.11469	0.00155953	674956577	674960504	TraesCS4A01G591400LC && - && - && -
TraesCS4A03G0994100	2.70511	16.4098	-2.5575	0.0282229	676443688	676446981	TraesCS4A01G400100 && Q9M667.2 RecName: Full=Disease resistance protein RPP13; AltName: Full=Resistance to Peronospora parasitica protein 13 && PF00931:NB-ARC domain && PF00931:NB-ARC domain
TraesCS4A03G0998200	137.127	751.687	-2.45333	2.10245e-05	677134351	677137148	TraesCS4A01G401300 && Q43210.1 RecName: Full=Phenylalanine ammonia-lyase && PF00221:Aromatic amino acid lyase && PF00221:Aromatic amino acid lyase
TraesCS4A03G1001200	0	4.19521	-4.52272	0.0494364	678503897	678506509	TraesCS4A01G402900 && - && PF13968:Domain of unknown function (DUF4220)|PF04578:Protein of unknown function, DUF594 && PF13968:Domain of unknown function (DUF4220)|PF04578:Protein of unknown function, DUF594
TraesCS4A03G1005200	3.29373	28.1926	-3.09948	0.00469272	679923869	679925050	TraesCS4A01G404100 && Q9FZ95.1 RecName: Full=Purine permease 3; Short=AtPUP3 && PF16913:Purine nucleobase transmembrane transport && PF16913:Purine nucleobase transmembrane transport
TraesCS4A03G1005700	140.299	54.7333	1.35495	0.0153223	680093581	680098079	TraesCS4A01G404500 && Q9FKQ1.1 RecName: Full=Protein DETOXIFICATION 27; Short=AtDTX27; AltName: Full=Multidrug and toxic compound extrusion protein 27; Short=MATE protein 27 && PF01554:MatE && PF01554:MatE
TraesCS4A03G1010800	186.017	67.0344	1.47277	0.00119566	681985264	681986459	TraesCS4A01G407300 && - && - && -
TraesCS4A03G1012900	7.19734	0	5.33243	0.00653945	683066879	683068492	- && Q9XH43.1 RecName: Full=CEN-like protein 2 && PF01161:Phosphatidylethanolamine-binding protein && PF01161:Phosphatidylethanolamine-binding protein
TraesCS4A03G1013100	116.05	58.5866	0.983778	0.023173	683162915	683166573	- && Q9LIQ6.1 RecName: Full=PHD finger protein ING1; AltName: Full=Protein INHIBITOR OF GROWTH 1; Short=Protein AtING1 && PF12998:Inhibitor of growth proteins N-terminal histone-binding && PF12998:Inhibitor of growth proteins N-terminal histone-binding
TraesCS4A03G1014100	3.50143	16.3386	-2.21011	0.0474275	683695440	683697003	TraesCS4A01G408300 && Q8H038.1 RecName: Full=Xyloglucan galactosyltransferase KATAMARI1 homolog && PF03016:Exostosin family && PF03016:Exostosin family
TraesCS4A03G1016100	162.452	368.405	-1.18444	0.00202777	685516278	685519863	TraesCS4A01G410200 && Q6VVA6.2 RecName: Full=Potassium transporter 1; AltName: Full=OsHAK1 && PF02705:K+ potassium transporter && PF02705:K+ potassium transporter
TraesCS4A03G1017100	203.594	104.009	0.970684	0.010057	685794352	685794827	TraesCS4A01G410900 && O23249.1 RecName: Full=Cyclin-dependent kinases regulatory subunit 1; AltName: Full=CKS1-At && PF01111:Cyclin-dependent kinase regulatory subunit && PF01111:Cyclin-dependent kinase regulatory subunit
TraesCS4A03G1019000	0.899678	10.8863	-3.53762	0.032088	686105296	686107423	TraesCS4A01G412100 && B9DFU2.1 RecName: Full=Cytochrome P450 711A1; AltName: Full=Protein MORE AXILLARY BRANCHES 1 && PF00067:Cytochrome P450 && PF00067:Cytochrome P450
TraesCS4A03G1025600	0	5.16894	-4.82373	0.0252388	687979705	687981270	TraesCS4A01G416300 && Q8GSD9.1 RecName: Full=Inorganic phosphate transporter 1-2; Short=OsPT2; Short=OsPht1;2; AltName: Full=H(+)/Pi cotransporter; AltName: Full=OsPT1 && PF00083:Sugar (and other) transporter && PF00083:Sugar (and other) transporter
TraesCS4A03G1026300	0	14.8513	-6.34647	8.24863e-05	688207591	688209361	TraesCS4A01G416600 && Q8GSD9.1 RecName: Full=Inorganic phosphate transporter 1-2; Short=OsPT2; Short=OsPht1;2; AltName: Full=H(+)/Pi cotransporter; AltName: Full=OsPT1 && PF00083:Sugar (and other) transporter && PF00083:Sugar (and other) transporter
TraesCS4A03G1027400	0	7.43464	-5.34807	0.00562658	688655628	688664625	- && Q9FJK8.1 RecName: Full=Probable disease resistance RPP8-like protein 4 && PF00931:NB-ARC domain && PF00931:NB-ARC domain
TraesCS4A03G1041300	94.9687	44.2725	1.10121	0.014842	693374934	693377096	TraesCS4A01G420200 && Q84WP6.2 RecName: Full=NAC domain-containing protein 43; Short=ANAC043; AltName: Full=Protein EMBRYO DEFECTIVE 2301; AltName: Full=Protein NAC SECONDARY WALL THICKENING PROMOTING FACTOR 1 && PF02365:No apical meristem (NAM) protein && PF02365:No apical meristem (NAM) protein
TraesCS4A03G1044300	93.1845	219.918	-1.23509	0.00496901	694792522	694793625	TraesCS4A01G421900 && P59169.2 RecName: Full=Histone H3.3; AltName: Full=Histone H3.2 >Q71V89.3 RecName: Full=Histone H3.3 >P69245.2 RecName: Full=Histone H3.3 >P69244.2 RecName: Full=Histone H3.3; AltName: Full=Histone H3.2; AltName: Full=Minor histone H3 >Q71H73.3 RecName: Full=Histone H3.3 >Q6RUR1.3 RecName: Full=Histone H3.3 >Q71U98.3 RecName: Full=Histone H3.3 >Q711T2.3 RecName: Full=Histone…
TraesCS4A03G1048000	80.5711	32.6223	1.3044	0.0121381	696218939	696219950	TraesCS4A01G423600 && P40267.1 RecName: Full=Histone H1 && PF00538:linker histone H1 and H5 family && PF00538:linker histone H1 and H5 family
TraesCS4A03G1054300LC	12.4049	0	6.11759	0.000341501	699017760	699020016	- && Q50EK3.1 RecName: Full=Cytochrome P450 704C1; AltName: Full=Cytochrome P450 CYPD [Pinus taeda] && PF00067:Cytochrome P450 && PF00067:Cytochrome P450
TraesCS4A03G1056000	9.16789	41.8058	-2.21465	0.0229283	699635143	699639119	- && Q50EK3.1 RecName: Full=Cytochrome P450 704C1; AltName: Full=Cytochrome P450 CYPD [Pinus taeda] && PF00067:Cytochrome P450 && PF00067:Cytochrome P450
TraesCS4A03G1062800	0	5.14534	-4.81762	0.0268652	701983622	701986680	TraesCS4A01G427200 && O22808.1 RecName: Full=Protein LYK5; AltName: Full=LysM domain receptor-like kinase 5; AltName: Full=LysM-containing receptor-like kinase 5; Flags: Precursor && PF00069:Protein kinase domain && PF00069:Protein kinase domain
TraesCS4A03G1068000	295.358	136.53	1.11435	0.0125666	704638715	704645020	TraesCS4A01G429700 && Q339K6.1 RecName: Full=Laccase-15; AltName: Full=Benzenediol:oxygen oxidoreductase 15; AltName: Full=Diphenol oxidase 15; AltName: Full=Urishiol oxidase 15; Flags: Precursor && PF07731:Multicopper oxidase|PF00394:Multicopper oxidase|PF07732:Multicopper oxidase && PF07731:Multicopper oxidase|PF00394:Multicopper oxidase|PF07732:Multicopper oxidase
TraesCS4A03G1071200	2463.26	1227.78	1.00465	0.0105075	706354592	706357863	TraesCS4A01G431300 && P27061.1 RecName: Full=Acid phosphatase 1; AltName: Full=Apase-1(1); Flags: Precursor && PF03767:HAD superfamily, subfamily IIIB (Acid phosphatase) && PF03767:HAD superfamily, subfamily IIIB (Acid phosphatase)
TraesCS4A03G1072300	151.437	67.1425	1.17419	0.00451828	706511023	706513967	TraesCS4A01G430600 && Q9CAN3.1 RecName: Full=Scarecrow-like protein 28; Short=AtSCL28; AltName: Full=GRAS family protein 8; Short=AtGRAS-8 && PF03514:GRAS domain family && PF03514:GRAS domain family
TraesCS4A03G1072800	11.6339	52.4972	-2.1691	0.00416902	706634787	706637780	- && C0LGP4.1 RecName: Full=Probable LRR receptor-like serine/threonine-protein kinase At3g47570; Flags: Precursor && PF00069:Protein kinase domain|PF13855:Leucine rich repeat && PF00069:Protein kinase domain|PF13855:Leucine rich repeat
TraesCS4A03G1074600	21.5262	68.3817	-1.66336	0.0198186	706910985	706913762	TraesCS4A01G430100 && - && PF01419:Jacalin-like lectin domain|PF03018:Dirigent-like protein && PF01419:Jacalin-like lectin domain|PF03018:Dirigent-like protein
TraesCS4A03G1075100	320.089	60.4098	2.40594	6.34696e-12	707266070	707270601	- && A1A6K6.1 RecName: Full=Nuclear speckle RNA-binding protein A; Short=AtNSRA && PF00076:RNA recognition motif. (a.k.a. RRM, RBD, or RNP domain) && PF00076:RNA recognition motif. (a.k.a. RRM, RBD, or RNP domain)
TraesCS4A03G1075400	245.558	89.9806	1.44744	0.00215919	707335192	707338515	- && Q7XIM0.1 RecName: Full=Calcium-dependent protein kinase 17; Short=OsCDPK17; Short=OsCPK17 && PF00069:Protein kinase domain && PF00069:Protein kinase domain
TraesCS4A03G1075500	56.3304	16.4325	1.77479	0.00474503	707339901	707345435	TraesCS4A01G432200 && - && - && -
TraesCS4A03G1077200	1.19448	29.0896	-4.78347	6.17607e-05	708374106	708376667	TraesCS4A01G433000 && F8WKW1.1 RecName: Full=7-deoxyloganetin glucosyltransferase; AltName: Full=Genipin glucosyltransferase; AltName: Full=UDP-glucose glucosyltransferase 2; Short=GjUGT2; AltName: Full=UDP-glycosyltransferase 85A24 && PF00201:UDP-glucoronosyl and UDP-glucosyl transferase && PF00201:UDP-glucoronosyl and UDP-glucosyl transferase
TraesCS4A03G1077500	8.85586	0	5.64349	0.00486435	708476833	708492365	- && Q9LJB4.1 RecName: Full=Malonyl-CoA:anthocyanidin 5-O-glucoside-6''-O-malonyltransferase; AltName: Full=Anthocyanin 5-aromatic acyltransferase-like protein; Short=At5MAT && PF02458:Transferase family && PF02458:Transferase family
TraesCS4A03G1078100LC	25.6435	0	7.17352	4.46191e-06	708560475	708565071	- && - && - && -
TraesCS4A03G1078500	484.641	124.987	1.95489	1.41408e-07	708654189	708657866	TraesCS4A01G433900 && - && PF13417:Glutathione S-transferase, N-terminal domain && PF13417:Glutathione S-transferase, N-terminal domain
TraesCS4A03G1080200	236.487	34.5828	2.77531	4.07086e-09	709393817	709396257	TraesCS4A01G434000 && Q5VRL3.1 RecName: Full=Superoxide dismutase [Fe] 1, chloroplastic; Flags: Precursor && PF02777:Iron/manganese superoxide dismutases, C-terminal domain|PF00081:Iron/manganese superoxide dismutases, alpha-hairpin domain && PF02777:Iron/manganese superoxide dismutases, C-terminal domain|PF00081:Iron/manganese superoxide dismutases, alpha-hairpin domain
TraesCS4A03G1080500	52.1087	5.84131	3.15839	0.000231236	709646678	709647725	TraesCS4A01G434300 && - && - && -
TraesCS4A03G1080700	315.667	7.78312	5.34439	3.24842e-11	709761299	709762365	TraesCS4A01G434500 && - && - && -
TraesCS4A03G1080800	468.54	187.076	1.32559	0.000115903	709770023	709773258	TraesCS4A01G434600 && - && - && -
TraesCS4A03G1082200	80.6571	13.512	2.579	4.01311e-06	710099714	710102587	- && Q9SUJ1.2 RecName: Full=Syntaxin-43; Short=AtSYP43 && PF05739:SNARE domain && PF05739:SNARE domain
TraesCS4A03G1082400	377.332	6.81464	5.79212	8.87856e-06	710119240	710121918	TraesCS4A01G435200 && Q9S7P9.1 RecName: Full=SNAP25 homologous protein SNAP33; Short=AtSNAP33; AltName: Full=Snap25a; AltName: Full=Synaptosomal-associated protein SNAP25-like 1; Short=SNAP-25-like protein 1 && - && -
TraesCS4A03G1083300	25.5422	0	7.16245	1.26195e-06	710219772	710222255	TraesCS4A01G435700 && - && - && -
TraesCS4A03G1084300LC	118.237	0	9.37643	1.62343e-13	710338106	710342438	TraesCS4A01G644800LC && P15268.1 RecName: Full=Autonomous transposable element EN-1 mosaic protein; AltName: Full=Suppressor-mutator system protein; Short=SPM && - && -
TraesCS4A03G1086800LC	13.6997	0	6.26139	0.000160199	710996047	710996199	TraesCS4A01G649100LC && - && - && -
TraesCS4A03G1086900	452.396	80.3873	2.49231	1.72959e-09	711012485	711020418	- && F4JSE7.1 RecName: Full=Protein ENHANCED DISEASE RESISTANCE 2 && PF07059:Protein of unknown function (DUF1336)|PF01852:START domain && PF07059:Protein of unknown function (DUF1336)|PF01852:START domain
TraesCS4A03G1087000	305.433	21.3654	3.83897	6.71715e-15	711020806	711023900	- && O22793.1 RecName: Full=Multiple organellar RNA editing factor 2, chloroplastic; AltName: Full=Protein DIFFERENTIATION AND GREENING-like 1; Short=Protein DAG-like 1; AltName: Full=RNA editing-interacting protein 2; Flags: Precursor && - && -
TraesCS4A03G1089000	0	30.5702	-7.38832	2.59097e-07	711558057	711561077	- && Q6F2Y7.1 RecName: Full=Chaperone protein ClpB1; AltName: Full=ATP-dependent Clp protease ATP-binding subunit ClpB homolog 1; AltName: Full=Casein lytic proteinase B1; AltName: Full=Heat shock protein 101 && PF07724:AAA domain (Cdc48 subfamily)|PF10431:C-terminal, D2-small domain, of ClpB protein|PF00004:ATPase family associated with various cellular activities (AAA) && PF07724:AAA domain (Cd…
TraesCS4A03G1090200LC	134.257	20.0194	2.74387	1.55161e-07	711968487	711970509	TraesCS4A01G652000LC && Q8GWW8.1 RecName: Full=Chaperone protein dnaJ GFA2, mitochondrial; AltName: Full=Chaperone protein dnaJ A30; Short=AtDjA30; AltName: Full=Gametophytic factor 2; Flags: Precursor && PF01556:DnaJ C terminal domain && PF01556:DnaJ C terminal domain
TraesCS4A03G1095000	7.38781	0	5.36774	0.00713875	713344506	713348525	TraesCS4A01G439700 && - && PF04578:Protein of unknown function, DUF594|PF13968:Domain of unknown function (DUF4220) && PF04578:Protein of unknown function, DUF594|PF13968:Domain of unknown function (DUF4220)
TraesCS4A03G1095300	662.219	370.839	0.836318	0.00375859	713419218	713421602	TraesCS4A01G439500 && Q0DF13.2 RecName: Full=Succinate dehydrogenase subunit 8A, mitochondrial && - && -
TraesCS4A03G1095400	22.5495	73.7652	-1.69945	0.00850711	713428548	713430568	TraesCS4A01G439400 && Q8S9J6.1 RecName: Full=Aspartyl protease family protein At5g10770; Flags: Precursor && PF14543:Xylanase inhibitor N-terminal|PF14541:Xylanase inhibitor C-terminal && PF14543:Xylanase inhibitor N-terminal|PF14541:Xylanase inhibitor C-terminal
TraesCS4A03G1095900	9.60666	0.324578	4.79881	0.00855372	713490859	713492164	- && - && PF13041:PPR repeat family|PF12854:PPR repeat && PF13041:PPR repeat family|PF12854:PPR repeat
TraesCS4A03G1096200	8.7799	0	5.62233	0.012026	713501896	713502334	- && - && - && -
TraesCS4A03G1098500	41.0495	10.9448	1.90375	0.0199027	714013905	714017862	TraesCS4A01G440400 && Q9M175.1 RecName: Full=Protein NRT1/ PTR FAMILY 2.3; Short=AtNPF2.3; AltName: Full=Probable nitrate excretion transporter 3; AltName: Full=Protein NAXT1-like 2 && PF00854:POT family && PF00854:POT family
TraesCS4A03G1098600	87.6902	35.4397	1.30374	0.0158321	714160277	714164185	TraesCS4A01G440500 && Q9M175.1 RecName: Full=Protein NRT1/ PTR FAMILY 2.3; Short=AtNPF2.3; AltName: Full=Probable nitrate excretion transporter 3; AltName: Full=Protein NAXT1-like 2 && PF00854:POT family && PF00854:POT family
TraesCS4A03G1098700LC	37.6179	13.2463	1.50402	0.0167478	714307911	714311809	TraesCS4A01G654600LC && Q9M175.1 RecName: Full=Protein NRT1/ PTR FAMILY 2.3; Short=AtNPF2.3; AltName: Full=Probable nitrate excretion transporter 3; AltName: Full=Protein NAXT1-like 2 && PF00854:POT family && PF00854:POT family
TraesCS4A03G1099000	57.4915	13.2761	2.11603	0.00197774	714457633	714463236	TraesCS4A01G440700 && Q9M175.1 RecName: Full=Protein NRT1/ PTR FAMILY 2.3; Short=AtNPF2.3; AltName: Full=Probable nitrate excretion transporter 3; AltName: Full=Protein NAXT1-like 2 && PF00854:POT family && PF00854:POT family
TraesCS4A03G1099700LC	48.1424	11.5533	2.05519	0.00219662	714620617	714622194	TraesCS4A01G441300 && - && - && -
TraesCS4A03G1100100	159.444	318.79	-1.00037	0.0346644	714635770	714637581	TraesCS4A01G441400 && Q852U6.1 RecName: Full=Probable E3 ubiquitin-protein ligase RHY1A; AltName: Full=RING-H2 finger Y1a; AltName: Full=RING-H2 zinc finger protein RHY1a && PF13639:Ring finger domain && PF13639:Ring finger domain
TraesCS4A03G1102100	9.67958	0	5.76388	0.00857201	715005048	715006427	TraesCS4A01G442200 && Q9ZWJ3.1 RecName: Full=UDP-glycosyltransferase 85A2 && PF00201:UDP-glucoronosyl and UDP-glucosyl transferase && PF00201:UDP-glucoronosyl and UDP-glucosyl transferase
TraesCS4A03G1102400	60.9508	206.345	-1.75786	0.00443945	715126351	715127705	TraesCS4A01G442400 && Q9XGP7.1 RecName: Full=Tricin synthase 1; AltName: Full=Caffeoyl-CoA 3-O-methyltransferase ROMT15 && PF01596:O-methyltransferase && PF01596:O-methyltransferase
TraesCS4A03G1102500	1.79936	135.452	-6.14267	1.93644e-13	715144722	715147071	TraesCS4A01G442500 && Q39224.1 RecName: Full=Protein SRG1; Short=AtSRG1; AltName: Full=Protein SENESCENCE-RELATED GENE 1 && PF14226:non-haem dioxygenase in morphine synthesis N-terminal|PF03171:2OG-Fe(II) oxygenase superfamily && PF14226:non-haem dioxygenase in morphine synthesis N-terminal|PF03171:2OG-Fe(II) oxygenase superfamily
TraesCS4A03G1102800	4.19341	57.6238	-3.77404	0.000245076	715424323	715426454	TraesCS4A01G442800 && F8WKW1.1 RecName: Full=7-deoxyloganetin glucosyltransferase; AltName: Full=Genipin glucosyltransferase; AltName: Full=UDP-glucose glucosyltransferase 2; Short=GjUGT2; AltName: Full=UDP-glycosyltransferase 85A24 && PF00201:UDP-glucoronosyl and UDP-glucosyl transferase && PF00201:UDP-glucoronosyl and UDP-glucosyl transferase
TraesCS4A03G1102900	485.811	258.366	0.910668	0.00262978	715472005	715474841	TraesCS4A01G442900 && Q5VRJ8.1 RecName: Full=Peroxisomal membrane protein 11-5; AltName: Full=OsPEX11-2; AltName: Full=OsPEX11-5; AltName: Full=Peroxin-11-5 && PF05648:Peroxisomal biogenesis factor 11 (PEX11) && PF05648:Peroxisomal biogenesis factor 11 (PEX11)
TraesCS4A03G1103300	44.8701	0.961831	5.5365	8.44878e-07	715525850	715526779	TraesCS4A01G443100 && - && - && -
TraesCS4A03G1106600	60.5208	9.37616	2.69379	0.000282823	717177580	717179389	TraesCS4A01G443700 && Q42602.2 RecName: Full=Cytochrome P450 89A2; AltName: Full=ATH 6-1; AltName: Full=CYPLXXXIX && PF00067:Cytochrome P450 && PF00067:Cytochrome P450
TraesCS4A03G1108300	180.145	426.987	-1.24653	0.000613542	717820620	717822462	TraesCS4A01G393500 && O04066.1 RecName: Full=Acyl-CoA-binding protein; Short=ACBP [Ricinus communis] && PF00887:Acyl CoA binding protein && PF00887:Acyl CoA binding protein
TraesCS4A03G1108400	73.4092	11.2166	2.70954	0.000118539	717896339	717900605	TraesCS4A01G393600 && B9G125.1 RecName: Full=GDT1-like protein 5 && PF01169:Uncharacterized protein family UPF0016 && PF01169:Uncharacterized protein family UPF0016
TraesCS4A03G1108900LC	9.77276	789.267	-6.36669	8.3605e-26	717969208	717971664	TraesCS4A01G585300LC && Q53QK0.1 RecName: Full=Flavonoid O-methyltransferase-like protein Os11g0303600 && PF00891:O-methyltransferase|PF08100:Dimerisation domain && PF00891:O-methyltransferase|PF08100:Dimerisation domain
TraesCS4A03G1110100	0	23.8139	-7.02799	2.57887e-06	718390556	718393717	TraesCS4A01G444900 && Q39214.1 RecName: Full=Disease resistance protein RPM1; AltName: Full=Resistance to Pseudomonas syringae protein 3 && PF00931:NB-ARC domain && PF00931:NB-ARC domain
TraesCS4A03G1110200	0	18.0916	-6.63113	2.25681e-05	718408482	718409618	TraesCS4A01G444800 && - && - && -
TraesCS4A03G1111000	0	115.137	-9.30126	2.47203e-13	718506726	718510049	TraesCS4A01G444500 && Q8TWR2.2 RecName: Full=Glyceraldehyde 3-phosphate phosphatase && PF13419:Haloacid dehalogenase-like hydrolase && PF13419:Haloacid dehalogenase-like hydrolase
TraesCS4A03G1113700	0	5.11578	-4.80976	0.0405608	719414689	719415676	TraesCS4A01G446100 && - && - && -
TraesCS4A03G1114100LC	0	13.6072	-6.21997	0.000356591	719464657	719464992	TraesCS4A01G662800LC && - && - && -
TraesCS4A03G1114200LC	0	5.50542	-4.91448	0.0239598	719480248	719480604	TraesCS4A01G661700LC && - && - && -
TraesCS4A03G1114300	0	342.612	-10.8744	1.81957e-18	719484598	719488397	TraesCS4A01G445500 && Q8VZG8.3 RecName: Full=MDIS1-interacting receptor like kinase 2; Short=AtMIK2; AltName: Full=Probable LRR receptor-like serine/threonine-protein kinase At4g08850; Flags: Precursor && PF00069:Protein kinase domain|PF08263:Leucine rich repeat N-terminal domain|PF13855:Leucine rich repeat && PF00069:Protein kinase domain|PF08263:Leucine rich repeat N-terminal domain|PF13855:Leu…
TraesCS4A03G1116000	0	257.901	-10.4646	9.15154e-17	720187281	720191412	TraesCS4A01G446600 && C0LGP4.1 RecName: Full=Probable LRR receptor-like serine/threonine-protein kinase At3g47570; Flags: Precursor && PF08263:Leucine rich repeat N-terminal domain|PF00069:Protein kinase domain|PF13855:Leucine rich repeat && PF08263:Leucine rich repeat N-terminal domain|PF00069:Protein kinase domain|PF13855:Leucine rich repeat
TraesCS4A03G1117700	0	16.7819	-6.52283	5.11234e-05	720505799	720507249	TraesCS4A01G447400 && - && - && -
TraesCS4A03G1117800	0	596.426	-11.6742	2.01724e-21	720515680	720519309	TraesCS4A01G447500 && Q39214.1 RecName: Full=Disease resistance protein RPM1; AltName: Full=Resistance to Pseudomonas syringae protein 3 && PF00931:NB-ARC domain && PF00931:NB-ARC domain
TraesCS4A03G1117900	0	266.715	-10.5131	4.99826e-16	720522528	720527815	TraesCS4A01G447600 && Q9M667.2 RecName: Full=Disease resistance protein RPP13; AltName: Full=Resistance to Peronospora parasitica protein 13 && PF00931:NB-ARC domain && PF00931:NB-ARC domain
TraesCS4A03G1118700	7.09407	51.1048	-2.83162	0.00485574	720647975	720652628	TraesCS4A01G447900 && Q9STE7.1 RecName: Full=Putative disease resistance RPP13-like protein 3 && PF00931:NB-ARC domain && PF00931:NB-ARC domain
TraesCS4A03G1119500LC	0	14.9172	-6.35257	0.000373324	721811999	721814826	TraesCS4A01G665000LC && Q39214.1 RecName: Full=Disease resistance protein RPM1; AltName: Full=Resistance to Pseudomonas syringae protein 3 && PF00931:NB-ARC domain && PF00931:NB-ARC domain
TraesCS4A03G1121600	0	102.469	-9.13316	1.04439e-12	721926717	721930144	TraesCS4A01G448000 && Q9STE7.1 RecName: Full=Putative disease resistance RPP13-like protein 3 && PF00931:NB-ARC domain && PF00931:NB-ARC domain
TraesCS4A03G1122400	0	22.1682	-6.92481	6.11815e-06	722023721	722026117	TraesCS4A01G448300 && Q7XA42.2 RecName: Full=Putative disease resistance protein RGA1; AltName: Full=RGA3-blb && PF00931:NB-ARC domain && PF00931:NB-ARC domain
TraesCS4A03G1122500	0	7.78262	-5.41384	0.00848707	722026910	722030126	TraesCS4A01G448400 && Q9M667.2 RecName: Full=Disease resistance protein RPP13; AltName: Full=Resistance to Peronospora parasitica protein 13 && PF00931:NB-ARC domain && PF00931:NB-ARC domain
TraesCS4A03G1122900	0	16.1788	-6.46978	6.86426e-05	722195157	722199382	TraesCS4A01G448600 && Q39214.1 RecName: Full=Disease resistance protein RPM1; AltName: Full=Resistance to Pseudomonas syringae protein 3 && PF00931:NB-ARC domain && PF00931:NB-ARC domain
TraesCS4A03G1123100	0	56.9452	-8.28574	8.1421e-10	722286790	722288178	TraesCS4A01G448800 && Q8W3K0.1 RecName: Full=Probable disease resistance protein At1g58602 && PF00931:NB-ARC domain && PF00931:NB-ARC domain
TraesCS4A03G1123200LC	0	23.6017	-7.01465	2.74198e-06	722288340	722289378	TraesCS4A01G666200LC && Q9STE7.1 RecName: Full=Putative disease resistance RPP13-like protein 3 && PF00931:NB-ARC domain && PF00931:NB-ARC domain
TraesCS4A03G1123300LC	0	21.619	-6.88824	4.27009e-06	722289416	722290030	TraesCS4A01G666300LC && - && - && -
TraesCS4A03G1123500LC	0	33.7383	-7.53011	4.53225e-06	722306761	722308972	TraesCS4A01G666500LC && Q39214.1 RecName: Full=Disease resistance protein RPM1; AltName: Full=Resistance to Pseudomonas syringae protein 3 && PF00931:NB-ARC domain && PF00931:NB-ARC domain
TraesCS4A03G1124200	0	30.9953	-7.40793	1.71016e-07	722486100	722488235	TraesCS4A01G448900 && - && - && -
TraesCS4A03G1126100	0	33.928	-7.53886	1.35367e-06	722826199	722829565	TraesCS4A01G449600 && O48723.1 RecName: Full=Patatin-like protein 2; Short=AtPLP2; AltName: Full=Patatin-related phospholipase A IIalpha; Short=pPLAIIa; AltName: Full=Phospholipase A IIA; Short=AtPLAIIA && PF01734:Patatin-like phospholipase && PF01734:Patatin-like phospholipase
TraesCS4A03G1126800	4.39504	38.4894	-3.11148	0.00159901	722992779	722999303	TraesCS4A01G450100 && - && PF13962:Domain of unknown function && PF13962:Domain of unknown function
TraesCS4A03G1133400	63.4146	143.676	-1.18041	0.0187878	724908058	724909795	TraesCS4A01G452600 && Q8S9H7.1 RecName: Full=Transcription factor DIVARICATA && PF00249:Myb-like DNA-binding domain && PF00249:Myb-like DNA-binding domain
TraesCS4A03G1133700	1384.49	2939.11	-1.0859	0.00650636	724922806	724928023	TraesCS4A01G452700 && P21240.3 RecName: Full=Chaperonin 60 subunit beta 1, chloroplastic; Short=CPN-60 beta 1; AltName: Full=60 kDa chaperonin subunit beta 1; AltName: Full=RuBisCO large subunit-binding protein subunit beta, chloroplastic; Flags: Precursor && PF00118:TCP-1/cpn60 chaperonin family && PF00118:TCP-1/cpn60 chaperonin family
TraesCS4A03G1134300	1.09622	42.9016	-5.40988	3.72132e-07	724990879	724993147	TraesCS4A01G453200 && - && - && -
TraesCS4A03G1134400LC	0	14.132	-6.27532	0.000207495	725004290	725008348	TraesCS4A01G672900LC && - && - && -
TraesCS4A03G1136700LC	0	21.3598	-6.87058	8.77397e-06	725651441	725651800	TraesCS4A01G674000LC && - && - && -
TraesCS4A03G1136800	0	193.486	-10.0501	1.59916e-15	725652693	725656108	TraesCS4A01G454400 && Q9STE7.1 RecName: Full=Putative disease resistance RPP13-like protein 3 && PF00931:NB-ARC domain && PF00931:NB-ARC domain
TraesCS4A03G1138500	383.57	41.6155	3.20488	1.6954e-18	726024199	726026036	TraesCS4A01G454800 && Q06398.2 RecName: Full=Probable glutathione S-transferase GSTU6; AltName: Full=28 kDa cold-induced protein && PF13410:Glutathione S-transferase, C-terminal domain|PF13417:Glutathione S-transferase, N-terminal domain && PF13410:Glutathione S-transferase, C-terminal domain|PF13417:Glutathione S-transferase, N-terminal domain
TraesCS4A03G1138700	439.132	0.649056	9.4085	1.97185e-13	726041608	726042958	TraesCS4A01G455000 && Q06398.2 RecName: Full=Probable glutathione S-transferase GSTU6; AltName: Full=28 kDa cold-induced protein && PF13417:Glutathione S-transferase, N-terminal domain|PF13410:Glutathione S-transferase, C-terminal domain && PF13417:Glutathione S-transferase, N-terminal domain|PF13410:Glutathione S-transferase, C-terminal domain
TraesCS4A03G1139200LC	8.18512	0	5.5127	0.00833095	726100702	726101472	TraesCS4A01G675600LC && - && - && -
TraesCS4A03G1139300LC	21.0388	0.648956	5.0229	0.000280845	726101575	726104279	TraesCS4A01G675700LC && Q9STE7.1 RecName: Full=Putative disease resistance RPP13-like protein 3 && PF00931:NB-ARC domain && PF00931:NB-ARC domain
TraesCS4A03G1141600	201.065	555.969	-1.46719	0.000794044	726347050	726352057	TraesCS4A01G455800 && Q9C516.1 RecName: Full=Extra-large guanine nucleotide-binding protein 3; AltName: Full=Extra-large GTP-binding protein 3; Short=Extra-large G-protein 3 && PF00503:G-protein alpha subunit && PF00503:G-protein alpha subunit
TraesCS4A03G1141700	252.374	759.156	-1.58832	0.000177173	726360804	726362318	TraesCS4A01G455900 && Q9LI00.1 RecName: Full=6-phosphogluconate dehydrogenase, decarboxylating 1; Short=OsG6PGH1 && PF03446:NAD binding domain of 6-phosphogluconate dehydrogenase|PF00393:6-phosphogluconate dehydrogenase, C-terminal domain && PF03446:NAD binding domain of 6-phosphogluconate dehydrogenase|PF00393:6-phosphogluconate dehydrogenase, C-terminal domain
TraesCS4A03G1142200LC	137.19	0.961831	7.14911	4.38058e-14	726386972	726388114	TraesCS4A01G677800LC && Q9LI00.1 RecName: Full=6-phosphogluconate dehydrogenase, decarboxylating 1; Short=OsG6PGH1 && PF00393:6-phosphogluconate dehydrogenase, C-terminal domain && PF00393:6-phosphogluconate dehydrogenase, C-terminal domain
TraesCS4A03G1156600	93.6992	8.93334	3.38824	0.000176737	732832909	732835210	TraesCS4A01G459400 && - && - && -
TraesCS4A03G1160300	52.7988	0	8.21197	8.65279e-10	733980712	733985790	TraesCS4A01G461200 && - && PF09439:Signal recognition particle receptor beta subunit && PF09439:Signal recognition particle receptor beta subunit
TraesCS4A03G1161300	22.6791	122.241	-2.41979	1.78464e-07	734153137	734157356	- && P42793.1 RecName: Full=60S ribosomal protein L5, mitochondrial && - && -
TraesCS4A03G1161400LC	4.59863	228.645	-5.70915	9.59299e-24	734159767	734165719	TraesCS4A01G691100LC && Q8W474.4 RecName: Full=Probable disease resistance protein At1g58390 && PF13962:Domain of unknown function|PF00931:NB-ARC domain && PF13962:Domain of unknown function|PF00931:NB-ARC domain
TraesCS4A03G1161600	0	31.4022	-7.42656	4.77805e-07	734329823	734337515	TraesCS4A01G461800 && Q9STE7.1 RecName: Full=Putative disease resistance RPP13-like protein 3 && PF00931:NB-ARC domain && PF00931:NB-ARC domain
TraesCS4A03G1163900LC	0.899678	14.5098	-3.93643	0.00495773	734927188	734928575	TraesCS4A01G692500LC && - && - && -
TraesCS4A03G1164000	3.33221	32.2343	-3.23883	0.00428727	734928598	734931064	TraesCS4A01G462800 && - && - && -
TraesCS4A03G1164600	0.796323	17.4365	-4.63755	0.00112973	735188231	735191340	TraesCS4A01G463100 && - && - && -
TraesCS4A03G1164900	0	66.257	-8.5039	1.55435e-10	735338313	735339736	TraesCS4A01G463400 && Q6EPG8.1 RecName: Full=Acetylserotonin O-methyltransferase 1; Short=OsASMT1 && PF08100:Dimerisation domain|PF00891:O-methyltransferase && PF08100:Dimerisation domain|PF00891:O-methyltransferase
TraesCS4A03G1165200	0	67.625	-8.53366	9.9406e-11	735479436	735481507	TraesCS4A01G463600 && O48958.1 RecName: Full=4-hydroxyphenylacetaldehyde oxime monooxygenase; AltName: Full=Cytochrome P450 71E1 && PF00067:Cytochrome P450 && PF00067:Cytochrome P450
TraesCS4A03G1166900	12.8011	1.61069	2.98958	0.0174451	736422386	736424379	TraesCS4A01G464200 && Q9LI65.1 RecName: Full=WAT1-related protein At3g30340 && PF00892:EamA-like transporter family && PF00892:EamA-like transporter family
TraesCS4A03G1167100	144.534	9.93058	3.86008	3.50352e-10	736463085	736464227	TraesCS4A01G464300 && - && PF13639:Ring finger domain && PF13639:Ring finger domain
TraesCS4A03G1167600LC	0	7.39913	-5.34167	0.00587886	736744068	736745977	TraesCS4A01G694400LC && Q0DHM7.1 RecName: Full=CASP-like protein 5B2; Short=OsCASPL5B2 >B8AYU8.1 RecName: Full=CASP-like protein 5B2; Short=OsCASPL5B2 && PF04535:Domain of unknown function (DUF588) && PF04535:Domain of unknown function (DUF588)
TraesCS4A03G1167700	0	76.7879	-8.71683	2.22566e-11	736759898	736763634	TraesCS4A01G464500 && Q6L3Z7.1 RecName: Full=Putative late blight resistance protein homolog R1B-14 && PF00931:NB-ARC domain && PF00931:NB-ARC domain
TraesCS4A03G1171000	8.84167	0.643104	3.78436	0.0196451	737488947	737493663	TraesCS4A01G466000 && Q7XA42.2 RecName: Full=Putative disease resistance protein RGA1; AltName: Full=RGA3-blb && PF00931:NB-ARC domain && PF00931:NB-ARC domain
TraesCS4A03G1174600	2.29374	32.453	-3.92329	0.00022914	738019137	738021318	TraesCS4A01G467500 && Q9LPZ9.2 RecName: Full=G-type lectin S-receptor-like serine/threonine-protein kinase SD1-13; AltName: Full=Calmodulin-binding receptor-like protein kinase 1; AltName: Full=Receptor-like protein kinase 2; AltName: Full=S-domain-1 (SD1) receptor kinase 13; Short=SD1-13; Flags: Precursor && PF00069:Protein kinase domain && PF00069:Protein kinase domain
TraesCS4A03G1174700	0.605856	121.278	-7.53958	2.09888e-11	738021564	738025353	TraesCS4A01G467600 && Q6L3N7.1 RecName: Full=Putative late blight resistance protein homolog R1C-3 && PF00931:NB-ARC domain && PF00931:NB-ARC domain
TraesCS4A03G1175100	29.8816	6.80324	2.13945	0.00712427	738078610	738084992	TraesCS4A01G467800 && Q6L3Z4.2 RecName: Full=Putative late blight resistance protein homolog R1B-12 && PF00069:Protein kinase domain|PF00931:NB-ARC domain && PF00069:Protein kinase domain|PF00931:NB-ARC domain
TraesCS4A03G1175400	0	57.2943	-8.29453	6.08512e-10	738194147	738197882	TraesCS4A01G468000 && Q6L3Z7.1 RecName: Full=Putative late blight resistance protein homolog R1B-14 && PF00931:NB-ARC domain && PF00931:NB-ARC domain
TraesCS4A03G1181200	89.4483	0	8.97288	5.37309e-12	739692990	739694582	TraesCS4A01G469500 && Q766C3.1 RecName: Full=Aspartic proteinase nepenthesin-1; AltName: Full=Nepenthesin-I; Flags: Precursor && PF14541:Xylanase inhibitor C-terminal|PF14543:Xylanase inhibitor N-terminal && PF14541:Xylanase inhibitor C-terminal|PF14543:Xylanase inhibitor N-terminal
TraesCS4A03G1181300	65.8703	0	8.5308	8.17074e-11	739710098	739711681	TraesCS4A01G469600 && Q7XV21.2 RecName: Full=Aspartyl protease 37; Flags: Precursor && PF14541:Xylanase inhibitor C-terminal|PF14543:Xylanase inhibitor N-terminal && PF14541:Xylanase inhibitor C-terminal|PF14543:Xylanase inhibitor N-terminal
TraesCS4A03G1181600LC	72.6333	0	8.67246	0.0264757	739789337	739791451	TraesCS4A01G703000LC && - && - && -
TraesCS4A03G1182400	0	4.85587	-4.73339	0.0360066	739841711	739842898	TraesCS4A01G470400 && Q8L9J9.2 RecName: Full=Probable carbohydrate esterase At4g34215 && PF03629:Domain of unknown function (DUF303) && PF03629:Domain of unknown function (DUF303)
TraesCS4A03G1182500LC	0.796323	8.69129	-3.59451	0.0313959	739845658	739846718	TraesCS4A01G703300LC && Q03662.1 RecName: Full=Probable glutathione S-transferase; AltName: Full=Auxin-induced protein PGNT1/PCNT110 && PF13417:Glutathione S-transferase, N-terminal domain|PF00043:Glutathione S-transferase, C-terminal domain && PF13417:Glutathione S-transferase, N-terminal domain|PF00043:Glutathione S-transferase, C-terminal domain
TraesCS4A03G1182600	0.599786	12.5737	-4.30338	0.00495056	739851546	739854739	TraesCS4A01G470500 && Q5D0W8.1 RecName: Full=BTB/POZ domain and ankyrin repeat-containing protein NPR1; Short=OsNPR1; AltName: Full=NPR1 homolog 1; Short=OsNH1 && PF12313:NPR1/NIM1 like defence protein C terminal|PF11900:Domain of unknown function (DUF3420)|PF12796:Ankyrin repeats (3 copies) && PF12313:NPR1/NIM1 like defence protein C terminal|PF11900:Domain of unknown function (DUF3420)|PF12796:…
TraesCS4A03G1183000	0	6.13663	-5.07134	0.0128637	739860983	739865531	TraesCS4A01G470600 && Q9FJB5.1 RecName: Full=Disease resistance RPP8-like protein 3 && PF00931:NB-ARC domain && PF00931:NB-ARC domain
TraesCS4A03G1183500	11.7767	138.35	-3.54547	4.05921e-06	739942946	739944497	TraesCS4A01G470700 && Q8L9J9.2 RecName: Full=Probable carbohydrate esterase At4g34215 && PF03629:Domain of unknown function (DUF303) && PF03629:Domain of unknown function (DUF303)
TraesCS4A03G1183700LC	0	18.3387	-6.65111	1.9396e-05	740054123	740055118	TraesCS4A01G704200LC && - && - && -
TraesCS4A03G1183800LC	0	21.6428	-6.88971	4.57853e-06	740055188	740056306	TraesCS4A01G704300LC && Q7XA42.2 RecName: Full=Putative disease resistance protein RGA1; AltName: Full=RGA3-blb && PF00931:NB-ARC domain && PF00931:NB-ARC domain
TraesCS4A03G1183900LC	0	20.0034	-6.77619	9.82043e-06	740056700	740057368	TraesCS4A01G704400LC && Q7XBQ9.1 RecName: Full=Disease resistance protein RGA2; AltName: Full=Blight resistance protein RPI; AltName: Full=RGA2-blb && PF00931:NB-ARC domain && PF00931:NB-ARC domain
TraesCS4A03G1184000	0	9.33509	-5.67689	0.00245098	740067466	740069826	TraesCS4A01G470800 && Q7XA42.2 RecName: Full=Putative disease resistance protein RGA1; AltName: Full=RGA3-blb && PF00931:NB-ARC domain && PF00931:NB-ARC domain
TraesCS4A03G1184600	0	44.2119	-7.92036	5.69315e-09	740145749	740150518	TraesCS4A01G471100 && Q9STE7.1 RecName: Full=Putative disease resistance RPP13-like protein 3 && PF00931:NB-ARC domain && PF00931:NB-ARC domain
TraesCS4A03G1185000	0	77.1982	-8.72444	3.13556e-11	740202584	740213873	TraesCS4A01G471200 && Q7XBQ9.1 RecName: Full=Disease resistance protein RGA2; AltName: Full=Blight resistance protein RPI; AltName: Full=RGA2-blb && PF00931:NB-ARC domain && PF00931:NB-ARC domain
TraesCS4A03G1185400LC	0	14.8398	-6.34543	7.72612e-05	740209911	740210372	TraesCS4A01G705400LC && - && - && -
TraesCS4A03G1185500	0	78.151	-8.74243	4.79021e-11	740223047	740227385	TraesCS4A01G471300 && Q7XA42.2 RecName: Full=Putative disease resistance protein RGA1; AltName: Full=RGA3-blb && PF00931:NB-ARC domain && PF00931:NB-ARC domain
TraesCS4A03G1186200	0	9.38161	-5.68358	0.00191818	740302267	740303577	TraesCS4A01G471400 && Q7XA40.2 RecName: Full=Putative disease resistance protein RGA3; AltName: Full=Blight resistance protein B149; AltName: Full=RGA1-blb && PF00931:NB-ARC domain && PF00931:NB-ARC domain
TraesCS4A03G1188400	36.7739	138.13	-1.92057	5.49434e-05	740963906	740967839	TraesCS4A01G472300 && Q8LJT8.2 RecName: Full=TSL-kinase interacting protein 1; AltName: Full=Myb-related protein TKI1 && - && -
TraesCS4A03G1188500LC	35.7891	0	7.65063	6.85864e-08	740974974	740975336	TraesCS4A01G707400LC && - && PF14368:Probable lipid transfer && PF14368:Probable lipid transfer
TraesCS4A03G1189100	2380.26	5812.8	-1.28822	0.000101379	741217182	741219855	TraesCS4A01G472500 && P41344.1 RecName: Full=Ferredoxin--NADP reductase, leaf isozyme, chloroplastic; Short=FNR; Flags: Precursor && PF00175:Oxidoreductase NAD-binding domain && PF00175:Oxidoreductase NAD-binding domain
TraesCS4A03G1190400LC	187.103	39.7699	2.23538	4.87824e-07	741452853	741454336	- && A7PZL3.1 RecName: Full=Probable polygalacturonase; Short=PG; AltName: Full=Pectinase && PF00295:Glycosyl hydrolases family 28 && PF00295:Glycosyl hydrolases family 28
TraesCS4A03G1192300LC	4.01	38.1875	-3.26254	9.19593e-05	741962253	741965052	TraesCS4A01G710200LC && Q9LSL5.1 RecName: Full=L-type lectin-domain containing receptor kinase IX.2; Short=LecRK-IX.2; Flags: Precursor && PF07714:Protein tyrosine kinase && PF07714:Protein tyrosine kinase
TraesCS4A03G1194700	415.253	846.507	-1.02785	0.00249578	742458769	742465322	TraesCS4A01G474200 && - && - && -
TraesCS4A03G1198000	345.592	217.791	0.665886	0.0425207	742996187	743002809	TraesCS4A01G475200 && - && - && -
TraesCS4A03G1199000	0	5.15704	-4.82066	0.024797	743371375	743374610	TraesCS4A01G475700 && Q7XA42.2 RecName: Full=Putative disease resistance protein RGA1; AltName: Full=RGA3-blb && PF00931:NB-ARC domain && PF00931:NB-ARC domain
TraesCS4A03G1207600	37.8064	156.84	-2.04183	5.55673e-06	744668568	744674307	TraesCS4A01G478900 && Q7XA39.1 RecName: Full=Putative disease resistance protein RGA4; AltName: Full=RGA4-blb && PF00931:NB-ARC domain && PF00931:NB-ARC domain
TraesCS4A03G1207900LC	0	7.09836	-5.28149	0.00657561	744706730	744708667	TraesCS4A01G719400LC && P20825.1 RecName: Full=Retrovirus-related Pol polyprotein from transposon 297; Includes: RecName: Full=Protease; Includes: RecName: Full=Reverse transcriptase; Includes: RecName: Full=Endonuclease && PF13650:Aspartyl protease|PF00078:Reverse transcriptase (RNA-dependent DNA polymerase) && PF13650:Aspartyl protease|PF00078:Reverse transcriptase (RNA-dependent DNA polymerase)
TraesCS4A03G1208100	0	32.2221	-7.46412	1.32133e-07	744711869	744716141	TraesCS4A01G479100 && Q9LRR5.1 RecName: Full=Putative disease resistance protein At3g14460 && PF00931:NB-ARC domain && PF00931:NB-ARC domain
TraesCS4A03G1220600	0.299893	8.29024	-4.54434	0.0464037	747659764	747672257	- && O49564.2 RecName: Full=Cysteine-rich receptor-like protein kinase 27; Short=Cysteine-rich RLK27; Flags: Precursor && PF00069:Protein kinase domain|PF01419:Jacalin-like lectin domain && PF00069:Protein kinase domain|PF01419:Jacalin-like lectin domain
TraesCS4A03G1222000	36.706	11.2814	1.70656	0.0308484	747745872	747747446	TraesCS4A01G484700 && Q55874.1 RecName: Full=Uncharacterized protein sll0103 && - && PF00092:von Willebrand factor type A domain|PF14624:VWA / Hh protein intein-like

## Sheet: DEG of NIL_3 on chr4A (T)
Table S1.2 Differentially expressed genes (DEGs) on chromsome 4A in NIL pair 3 under metribuzin treatment
gene_id	3R_T(reads count)	3S_T(reads count)	log2FoldChange	pvalue	gene_start	gene_end	gene_description
TraesCS4A03G0004000	415.829	165.904	1.32491	2.59543e-05	2396423	2406197	TraesCS4A01G002600 && Q5K4R0.2 RecName: Full=MADS-box transcription factor 47; AltName: Full=OsMADS47 && PF01486:K-box region && PF01486:K-box region
TraesCS4A03G0005500	58.8493	108.205	-0.881493	0.0396951	2783068	2789950	TraesCS4A01G003600 && Q2TBM9.1 RecName: Full=Protein SERAC1; AltName: Full=Serine active site-containing protein 1 && PF07819:PGAP1-like protein && PF07819:PGAP1-like protein
TraesCS4A03G0011900	32.2412	10.9459	1.55739	0.0236093	4560580	4567056	TraesCS4A01G006900 && Q9LJX0.1 RecName: Full=ABC transporter B family member 19; Short=ABC transporter ABCB.19; Short=AtABCB19; AltName: Full=Multidrug resistance protein 11; AltName: Full=P-glycoprotein 19 && PF00005:ABC transporter|PF00664:ABC transporter transmembrane region|PF07673:Protein of unknown function (DUF1602) && PF00005:ABC transporter|PF00664:ABC transporter transmembrane region|PF…
TraesCS4A03G0015900	98.1115	183.749	-0.90355	0.0121959	5623219	5629414	TraesCS4A01G009400 && Q8H016.2 RecName: Full=Probable lipoxygenase 6 && PF00305:Lipoxygenase|PF01477:PLAT/LH2 domain && PF00305:Lipoxygenase|PF01477:PLAT/LH2 domain
TraesCS4A03G0019500	21.1048	61.9145	-1.5508	0.0432282	6590079	6593605	TraesCS4A01G011600 && Q1PFE1.1 RecName: Full=AP2-like ethylene-responsive transcription factor AIL1; AltName: Full=Protein AINTEGUMENTA-LIKE 1 && PF00847:AP2 domain && PF00847:AP2 domain
TraesCS4A03G0025900	0	9.94219	-5.76812	0.0018991	9586948	9587602	TraesCS4A01G015600 && - && - && -
TraesCS4A03G0038300	391.222	187.363	1.06279	0.0155688	14738966	14740743	TraesCS4A01G021300 && O64864.1 RecName: Full=Protein YLS3; AltName: Full=Protein YELLOW-LEAF-SPECIFIC GENE 3; AltName: Full=Xylogen-like protein 9; Short=AtXYLP9; Flags: Precursor && PF14368:Probable lipid transfer && PF14368:Probable lipid transfer
TraesCS4A03G0040200LC	18.3844	4.21316	2.12019	0.0361047	15926827	15936032	TraesCS4A01G017900LC && - && PF04765:Protein of unknown function (DUF616) && PF04765:Protein of unknown function (DUF616)
TraesCS4A03G0041400	91.2103	200.334	-1.13547	0.0440167	16139647	16143452	- && Q9SIW1.1 RecName: Full=BEL1-like homeodomain protein 7; Short=BEL1-like protein 7 && PF07526:Associated with HOX|PF05920:Homeobox KN domain && PF07526:Associated with HOX|PF05920:Homeobox KN domain
TraesCS4A03G0049500	60.526	28.6937	1.08052	0.046178	18143120	18146785	TraesCS4A01G026600 && Q8H199.2 RecName: Full=Cysteine-rich receptor-like protein kinase 14; Short=Cysteine-rich RLK14; Flags: Precursor && PF00069:Protein kinase domain|PF00635:MSP (Major sperm protein) domain && PF00069:Protein kinase domain|PF00635:MSP (Major sperm protein) domain
TraesCS4A03G0057300	541.156	203.791	1.40938	0.00495904	23443280	23443690	TraesCS4A01G030300 && P68427.2 RecName: Full=Histone H3.2 >P68428.2 RecName: Full=Histone H3.2 >P68429.2 RecName: Full=Histone H3.2; AltName: Full=Histone H3.1; AltName: Full=Major histone H3 >P68430.2 RecName: Full=Histone H3.2 && PF00125:Core histone H2A/H2B/H3/H4 && PF00125:Core histone H2A/H2B/H3/H4
TraesCS4A03G0057500	190.954	73.7963	1.37304	0.0298569	23446511	23446975	TraesCS4A01G030400 && Q6ZBP3.1 RecName: Full=Histone H2B.2 >A2YWI3.1 RecName: Full=Histone H2B.2 && PF00125:Core histone H2A/H2B/H3/H4 && PF00125:Core histone H2A/H2B/H3/H4
TraesCS4A03G0063800	87.0773	304.282	-1.80329	0.000336089	25639097	25639918	TraesCS4A01G033600 && O82081.1 RecName: Full=Uclacyanin 1; Flags: Precursor && PF02298:Plastocyanin-like domain && PF02298:Plastocyanin-like domain
TraesCS4A03G0065200	5.88433	27.1302	-2.22399	0.0214288	26261879	26263060	TraesCS4A01G034300 && Q4PR40.2 RecName: Full=Expansin-A28; AltName: Full=Alpha-expansin-28; AltName: Full=OsEXP28; AltName: Full=OsEXPA28; AltName: Full=OsaEXPa1.7; Flags: Precursor && PF03330:Rare lipoprotein A (RlpA)-like double-psi beta-barrel|PF01357:Pollen allergen && PF03330:Rare lipoprotein A (RlpA)-like double-psi beta-barrel|PF01357:Pollen allergen
TraesCS4A03G0065500	9.32596	52.2267	-2.48006	0.00670403	26393234	26395494	TraesCS4A01G034500 && A1TFU9.1 RecName: Full=FAD-dependent urate hydroxylase; AltName: Full=Flavoprotein urate hydroxylase && PF01494:FAD binding domain && PF01494:FAD binding domain
TraesCS4A03G0083900	36.8773	12.8862	1.52215	0.0422035	36293992	36294864	TraesCS4A01G043100 && - && - && -
TraesCS4A03G0085900	253.389	534.592	-1.07623	0.0291347	36589415	36591903	TraesCS4A01G044000 && Q9SV71.1 RecName: Full=Cytochrome b561 and DOMON domain-containing protein At4g12980; AltName: Full=Protein b561A.tha15; Flags: Precursor && PF03188:Eukaryotic cytochrome b561|PF04526:Protein of unknown function (DUF568) && PF03188:Eukaryotic cytochrome b561|PF04526:Protein of unknown function (DUF568)
TraesCS4A03G0088400	34.5856	70.1746	-1.01502	0.0383658	37741970	37744713	TraesCS4A01G045600 && P39153.1 RecName: Full=Threonylcarbamoyl-AMP synthase; Short=TC-AMP synthase; AltName: Full=L-threonylcarbamoyladenylate synthase; AltName: Full=t(6)A37 threonylcarbamoyladenosine biosynthesis protein YwlC; AltName: Full=tRNA threonylcarbamoyladenosine biosynthesis protein YwlC && PF01300:Telomere recombination && PF01300:Telomere recombination
TraesCS4A03G0094700	725.443	386.912	0.90626	0.00991037	40182569	40183491	TraesCS4A01G049100 && - && - && -
TraesCS4A03G0097900	108.817	27.4715	1.98269	0.00086215	41885560	41886355	TraesCS4A01G050900 && Q9FIG6.1 RecName: Full=Dirigent protein 1; Short=AtDIR1; Flags: Precursor && PF03018:Dirigent-like protein && PF03018:Dirigent-like protein
TraesCS4A03G0104200	191.713	103.653	0.886023	0.0190463	45151203	45156676	TraesCS4A01G053500 && Q9ZU91.2 RecName: Full=Glucan endo-1,3-beta-glucosidase 3; AltName: Full=(1->3)-beta-glucan endohydrolase 3; Short=(1->3)-beta-glucanase 3; AltName: Full=Beta-1,3-endoglucanase 3; Short=Beta-1,3-glucanase 3; Flags: Precursor && PF00332:Glycosyl hydrolases family 17|PF07983:X8 domain && PF00332:Glycosyl hydrolases family 17|PF07983:X8 domain
TraesCS4A03G0104900	179.415	290.796	-0.697873	0.0477176	45343289	45348276	TraesCS4A01G053700 && - && PF07839:Plant calmodulin-binding domain && PF07839:Plant calmodulin-binding domain
TraesCS4A03G0108700	58.1725	23.8024	1.28662	0.015871	46280430	46281922	TraesCS4A01G055500 && Q10Q26.1 RecName: Full=B3 domain-containing protein Os03g0212300 && PF02362:B3 DNA binding domain && PF02362:B3 DNA binding domain
TraesCS4A03G0122100	3.70404	15.8074	-2.10843	0.0226071	58511846	58514167	TraesCS4A01G061400 && Q0GXS4.1 RecName: Full=Serine/threonine receptor-like kinase NFP; Short=RLK NFP; AltName: Full=Nod factor perception protein; AltName: Full=Nod-factor receptor 5; Flags: Precursor && PF07714:Protein tyrosine kinase && PF07714:Protein tyrosine kinase
TraesCS4A03G0126700LC	0	4.51404	-4.62849	0.0404014	60344012	60344549	TraesCS4A01G062900LC && - && - && -
TraesCS4A03G0126900	812.166	1476.2	-0.862012	0.0168085	60694335	60697446	TraesCS4A01G063800 && P14654.1 RecName: Full=Glutamine synthetase cytosolic isozyme 1-2; AltName: Full=Glutamate--ammonia ligase GLN1;2; Short=OsGLN1;2; AltName: Full=Glutamine synthetase root isozyme; AltName: Full=OsGS1;2 && PF00120:Glutamine synthetase, catalytic domain|PF03951:Glutamine synthetase, beta-Grasp domain && PF00120:Glutamine synthetase, catalytic domain|PF03951:Glutamine synthetas…
TraesCS4A03G0128500	203.456	119.593	0.767264	0.043635	61339120	61341926	TraesCS4A01G064500 && O22788.1 RecName: Full=Probable peroxygenase 3; Short=AtPXG3; AltName: Full=Caleosin-3; AltName: Full=Protein RESPONSIVE TO DESICCATION 20 && PF05042:Caleosin related protein && PF05042:Caleosin related protein
TraesCS4A03G0134300	873.936	352.114	1.31179	0.0406045	66145608	66146165	TraesCS4A01G067800 && P59259.2 RecName: Full=Histone H4 >Q6LAF3.3 RecName: Full=Histone H4 >Q6PMI5.3 RecName: Full=Histone H4 >Q6WZ83.3 RecName: Full=Histone H4 >Q76H85.3 RecName: Full=Histone H4 >P62788.2 RecName: Full=Histone H4 >P62787.2 RecName: Full=Histone H4 >P62887.2 RecName: Full=Histone H4 >P62785.2 RecName: Full=Histone H4 variant TH011 >P0CG89.1 RecName: Full=Histone H4 && PF15511:Cen…
TraesCS4A03G0135700	6.31489	0.324478	4.1852	0.0283094	66925706	66926909	TraesCS4A01G068600 && - && - && -
TraesCS4A03G0136100LC	0	6.11927	-5.06753	0.0195372	67173245	67173964	TraesCS4A01G067100LC && - && - && -
TraesCS4A03G0136300	261.581	131.215	0.996028	0.00747795	67251568	67252868	TraesCS4A01G068900 && Q9SKP9.1 RecName: Full=Proline-rich protein 2; Short=AtPRP2; Flags: Precursor && PF01190:Pollen proteins Ole e I like && PF01190:Pollen proteins Ole e I like
TraesCS4A03G0141900	15.4829	44.4958	-1.52431	0.0331523	67978564	67980472	TraesCS4A01G070600 && Q9SGA8.1 RecName: Full=UDP-glycosyltransferase 83A1 && PF00201:UDP-glucoronosyl and UDP-glucosyl transferase && PF00201:UDP-glucoronosyl and UDP-glucosyl transferase
TraesCS4A03G0146800	11.4971	40.9738	-1.83414	0.0054312	71231755	71234694	TraesCS4A01G072900 && - && - && -
TraesCS4A03G0167100	15.3947	82.8014	-2.43602	5.82354e-06	85208336	85208702	TraesCS4A01G082000 && Q6NNN0.1 RecName: Full=Protein RADIALIS-like 3; Short=AtRL3; Short=Protein RAD-like 3 && PF00249:Myb-like DNA-binding domain && PF00249:Myb-like DNA-binding domain
TraesCS4A03G0175200	70.4852	121.711	-0.788857	0.0366693	90455647	90457509	TraesCS4A01G086000 && - && - && -
TraesCS4A03G0181500	1.19957	19.7957	-3.99797	0.017922	94002727	94004850	TraesCS4A01G088500 && Q5NE24.1 RecName: Full=Nodulation-signaling pathway 2 protein && PF03514:GRAS domain family && PF03514:GRAS domain family
TraesCS4A03G0189000	2.29579	18.0968	-2.97879	0.00732503	98771928	98773539	TraesCS4A01G092000 && - && - && -
TraesCS4A03G0191300	1548.61	2519.39	-0.702284	0.0312416	100615447	100617582	TraesCS4A01G093100 && P09195.1 RecName: Full=Fructose-1,6-bisphosphatase, chloroplastic; Short=FBPase; AltName: Full=D-fructose-1,6-bisphosphate 1-phosphohydrolase; Flags: Precursor && PF00316:Fructose-1-6-bisphosphatase && PF00316:Fructose-1-6-bisphosphatase
TraesCS4A03G0195900	157.113	295.097	-0.909726	0.00244908	103455462	103458379	TraesCS4A01G095200 && O22056.2 RecName: Full=RNA polymerase sigma factor sigB; Short=Sigma factor B; Short=Sigma-B; AltName: Full=Protein ABERRANT CHLOROPLAST 1; AltName: Full=RNA polymerase sigma factor sig1; Short=Atsig1; Short=Sigma factor 1; AltName: Full=RNA polymerase sigma factor sig2; Short=Atsig2; Short=Sigma factor 2; AltName: Full=RNA polymerase sigma factor sigA; Short=Sigma factor A;…
TraesCS4A03G0198300	184.419	87.681	1.0722	0.0230119	104339591	104340509	TraesCS4A01G096300 && - && PF08137:DVL family && PF08137:DVL family
TraesCS4A03G0201600	0	11.3594	-5.95953	0.00550918	108309419	108311411	TraesCS4A01G097400 && P42390.2 RecName: Full=Indole-3-glycerol phosphate lyase, chloroplastic; AltName: Full=Benzoxazineless 1; AltName: Full=Indole synthase; AltName: Full=Tryptophan synthase alpha chain; Flags: Precursor && PF00290:Tryptophan synthase alpha chain && PF00290:Tryptophan synthase alpha chain
TraesCS4A03G0204900	906.81	1604.01	-0.822396	0.0136976	111085726	111088966	- && Q9SYM5.1 RecName: Full=Trifunctional UDP-glucose 4,6-dehydratase/UDP-4-keto-6-deoxy-D-glucose 3,5-epimerase/UDP-4-keto-L-rhamnose-reductase RHM1; AltName: Full=Protein REPRESSOR OF LRX1 1; AltName: Full=Rhamnose biosynthetic enzyme 1; Short=AtRHM1; Includes: RecName: Full=UDP-glucose 4,6-dehydratase; Includes: RecName: Full=UDP-4-keto-6-deoxy-D-glucose 3,5-epimerase/UDP-4-keto-L-rhamnose 4-k…
TraesCS4A03G0207000	1119.36	509.917	1.13464	0.0466224	112768460	112769242	TraesCS4A01G100400 && P40280.1 RecName: Full=Histone H2A && PF16211:C-terminus of histone H2A|PF00125:Core histone H2A/H2B/H3/H4 && PF16211:C-terminus of histone H2A|PF00125:Core histone H2A/H2B/H3/H4
TraesCS4A03G0216300	148.418	269.44	-0.859557	0.0147497	119684482	119692940	- && Q8GYL7.3 RecName: Full=Pentatricopeptide repeat-containing protein At5g02830, chloroplastic; Flags: Precursor && PF13041:PPR repeat family && PF13041:PPR repeat family
TraesCS4A03G0218300	350.536	592.921	-0.757591	0.0493366	120498323	120501768	TraesCS4A01G106400 && Q10N20.1 RecName: Full=Mitogen-activated protein kinase 5; Short=MAP kinase 5; AltName: Full=Benzothiadiazole-induced MAP kinase 1; AltName: Full=MAP kinase 2; AltName: Full=Multiple stress-responsive MAP kinase 2; AltName: Full=OsBIMK1; AltName: Full=OsMAP1; AltName: Full=OsMAPK2; AltName: Full=OsMAPK5; AltName: Full=OsMPK3; AltName: Full=OsMSRMK2 >A2XFC8.2 RecName: Full=Mi…
TraesCS4A03G0220300	415.146	205.479	1.01446	0.00325987	122511009	122511732	TraesCS4A01G107000 && Q9ARD5.1 RecName: Full=Low temperature-induced protein lt101.2 && PF01679:Proteolipid membrane potential modulator && PF01679:Proteolipid membrane potential modulator
TraesCS4A03G0220900	4.08497	22.6218	-2.51864	0.0192722	123122753	123123716	TraesCS4A01G107300 && Q9LQR0.1 RecName: Full=LOB domain-containing protein 1; AltName: Full=ASYMMETRIC LEAVES 2-like protein 8; Short=AS2-like protein 8 && PF03195:Protein of unknown function DUF260 && PF03195:Protein of unknown function DUF260
TraesCS4A03G0221400LC	6.11532	20.2677	-1.72068	0.0405173	123787362	123788341	TraesCS4A01G113900LC && - && - && -
TraesCS4A03G0226200	4.20252	44.3873	-3.39293	0.000141632	130330464	130334784	- && Q39224.1 RecName: Full=Protein SRG1; Short=AtSRG1; AltName: Full=Protein SENESCENCE-RELATED GENE 1 && PF14226:non-haem dioxygenase in morphine synthesis N-terminal|PF03171:2OG-Fe(II) oxygenase superfamily && PF14226:non-haem dioxygenase in morphine synthesis N-terminal|PF03171:2OG-Fe(II) oxygenase superfamily
TraesCS4A03G0227300	236.485	480.664	-1.02347	0.0363156	133262476	133266267	- && Q10MX3.1 RecName: Full=Asparagine synthetase [glutamine-hydrolyzing] 1; AltName: Full=Glutamine-dependent asparagine synthetase 1 && PF00733:Asparagine synthase|PF13537:Glutamine amidotransferase domain && PF00733:Asparagine synthase|PF13537:Glutamine amidotransferase domain
TraesCS4A03G0232600	64.4072	19.7247	1.70956	0.0124027	137316220	137317390	TraesCS4A01G113100 && - && - && -
TraesCS4A03G0233700	59.2301	23.5073	1.33503	0.0224159	137743005	137749208	TraesCS4A01G113700 && - && - && -
TraesCS4A03G0235000	54.04	192.001	-1.8275	3.96258e-05	138611362	138612588	TraesCS4A01G114400 && O80920.1 RecName: Full=Abscisic acid receptor PYL4; AltName: Full=ABI1-binding protein 2; AltName: Full=PYR1-like protein 4; AltName: Full=Regulatory components of ABA receptor 10 && PF10604:Polyketide cyclase / dehydrase and lipid transport && PF10604:Polyketide cyclase / dehydrase and lipid transport
TraesCS4A03G0242700	236.706	112.73	1.07084	0.0182235	144593429	144594499	TraesCS4A01G118300 && - && PF07816:Protein of unknown function (DUF1645) && PF07816:Protein of unknown function (DUF1645)
TraesCS4A03G0262100	273.564	429.522	-0.649631	0.0336564	161774645	161782780	TraesCS4A01G125600 && Q0VCZ3.1 RecName: Full=YTH domain-containing family protein 2 && PF04146:YT521-B-like domain && PF04146:YT521-B-like domain
TraesCS4A03G0262400LC	17.4219	1.62289	3.43094	0.0207144	161830580	161831431	TraesCS4A01G136600LC && - && - && -
TraesCS4A03G0263800LC	0.398162	5.48737	-3.94826	0.0433125	161863237	161863554	TraesCS4A01G137600LC && - && - && -
TraesCS4A03G0265000	13.4454	52.7085	-1.96156	0.00169491	162510814	162511724	TraesCS4A01G126400 && - && PF05678:VQ motif && PF05678:VQ motif
TraesCS4A03G0276500	110.648	269.654	-1.2865	0.0241274	170881259	170897924	TraesCS4A01G130300 && P98204.1 RecName: Full=Phospholipid-transporting ATPase 1; Short=AtALA1; AltName: Full=Aminophospholipid flippase 1 && PF00122:E1-E2 ATPase|PF16209:Phospholipid-translocating ATPase N-terminal && PF00122:E1-E2 ATPase|PF16209:Phospholipid-translocating ATPase N-terminal
TraesCS4A03G0288200	467.38	866.689	-0.891053	0.00318277	181885432	181886243	TraesCS4A01G134100 && Q9LR64.1 RecName: Full=Photosystem II repair protein PSB27-H1, chloroplastic; Short=Psb27-H1; AltName: Full=Thylakoid lumenal protein PSB27-H1; Flags: Precursor && PF13326:Photosystem II Pbs27 && PF13326:Photosystem II Pbs27
TraesCS4A03G0291400	114.504	211.805	-0.890046	0.0305962	186420543	186422457	TraesCS4A01G135400 && - && PF13041:PPR repeat family && PF13041:PPR repeat family
TraesCS4A03G0294700LC	0	5.47537	-4.90714	0.023405	190755991	190757208	TraesCS4A01G158100LC && - && PF03101:FAR1 DNA-binding domain && PF03101:FAR1 DNA-binding domain
TraesCS4A03G0295900	27.3253	6.78568	2.013	0.0158413	192330082	192331657	TraesCS4A01G136800 && - && - && -
TraesCS4A03G0312600	278.123	139.533	0.994052	0.0342379	215626766	215631106	TraesCS4A01G140500 && Q10LN5.1 RecName: Full=Bidirectional sugar transporter SWEET16; Short=OsSWEET16 && PF03083:Sugar efflux transporter for intercellular exchange && PF03083:Sugar efflux transporter for intercellular exchange
TraesCS4A03G0320300LC	5.71207	19.7252	-1.79812	0.0391544	225628851	225629231	TraesCS4A01G177900LC && Q6Z6L4.1 RecName: Full=Aminopeptidase M1-A; AltName: Full=Alpha-aminoacylpeptide hydrolase && - && -
TraesCS4A03G0328000LC	139.059	53.1584	1.38661	0.000514148	238714783	238715799	TraesCS4A01G184100LC && - && - && -
TraesCS4A03G0360100	139.043	228.872	-0.71935	0.0318769	283492206	283495623	TraesCS4A01G157300 && Q9ZUU4.1 RecName: Full=RNA-binding protein CP29B, chloroplastic; AltName: Full=Ribonucleoprotein At2g37220; Flags: Precursor && PF00076:RNA recognition motif. (a.k.a. RRM, RBD, or RNP domain) && PF00076:RNA recognition motif. (a.k.a. RRM, RBD, or RNP domain)
TraesCS4A03G0369500LC	64.0913	32.2173	0.993232	0.0393193	293726443	293727434	TraesCS4A01G191100LC && - && - && -
TraesCS4A03G0372800	287.695	169.298	0.763551	0.0466918	300025433	300061083	- && - && PF05773:RWD domain|PF13639:Ring finger domain && PF05773:RWD domain|PF13639:Ring finger domain
TraesCS4A03G0401600LC	16.7969	4.50808	1.89255	0.0378673	326243455	326244918	TraesCS4A01G235800LC && - && PF04937:Protein of unknown function (DUF 659) && PF04937:Protein of unknown function (DUF 659)
TraesCS4A03G0403000	36.4994	83.0722	-1.18265	0.0161395	329181766	329261127	- && Q9FG14.1 RecName: Full=Myosin-binding protein 7 && PF04576:Zein-binding && PF04576:Zein-binding
TraesCS4A03G0406900LC	0	4.85617	-4.73346	0.0345326	338328359	338328817	TraesCS4A01G247400LC && - && - && -
TraesCS4A03G0442000LC	11.0229	1.62259	2.76506	0.0336893	387637970	387638317	TraesCS4A01G276600LC && - && - && -
TraesCS4A03G0443200	30.9403	10.9336	1.49901	0.0250393	389086733	389090382	TraesCS4A01G165400 && Q9M1K2.1 RecName: Full=Phosphatidylinositol 4-phosphate 5-kinase 4; Short=AtPIP5K4; AltName: Full=1-phosphatidylinositol 4-phosphate kinase 4; AltName: Full=Diphosphoinositide kinase 4; AltName: Full=PtdIns(4)P-5-kinase 4 && PF01504:Phosphatidylinositol-4-phosphate 5-Kinase && PF01504:Phosphatidylinositol-4-phosphate 5-Kinase
TraesCS4A03G0471300	105.325	55.1653	0.930024	0.0383816	437297275	437298740	TraesCS4A01G172500 && - && - && -
TraesCS4A03G0471600	305.791	156.287	0.969546	0.0154659	437372081	437376402	TraesCS4A01G172600 && Q41542.1 RecName: Full=Probable xyloglucan endotransglucosylase/hydrolase; Flags: Precursor && PF06955:Xyloglucan endo-transglycosylase (XET) C-terminus|PF00722:Glycosyl hydrolases family 16 && PF06955:Xyloglucan endo-transglycosylase (XET) C-terminus|PF00722:Glycosyl hydrolases family 16
TraesCS4A03G0474900	32.2868	69.7664	-1.10637	0.0442102	440895030	440896312	TraesCS4A01G173800 && Q7GCM7.1 RecName: Full=Xylanase inhibitor protein 1; AltName: Full=Class III chitinase homolog a; AltName: Full=RIXI protein; Flags: Precursor && PF00704:Glycosyl hydrolases family 18 && PF00704:Glycosyl hydrolases family 18
TraesCS4A03G0476000	38.5408	6.80899	2.5039	0.00311087	442425382	442428980	TraesCS4A01G173900 && Q9S7V4.1 RecName: Full=HVA22-like protein a; Short=AtHVA22a && PF03134:TB2/DP1, HVA22 family && PF03134:TB2/DP1, HVA22 family
TraesCS4A03G0481600LC	26.372	5.49957	2.26405	0.0058743	446699757	446701266	TraesCS4A01G304800LC && - && - && -
TraesCS4A03G0482500LC	42.6795	17.4597	1.28891	0.0297085	447412516	447412815	TraesCS4A01G176800 && - && PF00385:Chromo (CHRromatin Organisation MOdifier) domain && PF00385:Chromo (CHRromatin Organisation MOdifier) domain
TraesCS4A03G0482800LC	28.5909	62.1921	-1.12462	0.0400741	447415686	447417262	TraesCS4A01G305300LC && - && PF03732:Retrotransposon gag protein|PF13975:gag-polyprotein putative aspartyl protease && PF03732:Retrotransposon gag protein|PF13975:gag-polyprotein putative aspartyl protease
TraesCS4A03G0484100	6.28552	24.7645	-2.00171	0.0283985	448270044	448271175	TraesCS4A01G177300 && Q53MB8.1 RecName: Full=Thaumatin-like protein; Flags: Precursor && PF00314:Thaumatin family && PF00314:Thaumatin family
TraesCS4A03G0485500	111.528	61.6244	0.857096	0.0248008	449047161	449049348	TraesCS4A01G178000 && O65399.3 RecName: Full=Glucan endo-1,3-beta-glucosidase 1; AltName: Full=(1->3)-beta-glucan endohydrolase 1; Short=(1->3)-beta-glucanase 1; AltName: Full=Beta-1,3-endoglucanase 1; Short=Beta-1,3-glucanase 1; Flags: Precursor && PF07983:X8 domain && PF07983:X8 domain
TraesCS4A03G0490200	127.107	69.6546	0.868788	0.0238357	453240008	453242820	TraesCS4A01G180100 && C0LGP9.1 RecName: Full=Probable leucine-rich repeat receptor-like protein kinase IMK3; AltName: Full=Protein INFLORESCENCE MERISTEM RECEPTOR-LIKE KINASE 3; AltName: Full=Protein MERISTEMATIC RECEPTOR-LIKE KINASE; Flags: Precursor && PF07714:Protein tyrosine kinase|PF08263:Leucine rich repeat N-terminal domain && PF07714:Protein tyrosine kinase|PF08263:Leucine rich repeat N-t…
TraesCS4A03G0491700	10.8983	30.6103	-1.50242	0.0439756	454392866	454396008	TraesCS4A01G181100 && P52711.1 RecName: Full=Serine carboxypeptidase II-3; AltName: Full=CP-MII.3; Contains: RecName: Full=Serine carboxypeptidase II-3 chain A; Contains: RecName: Full=Serine carboxypeptidase II-3 chain B; Flags: Precursor && PF00450:Serine carboxypeptidase && PF00450:Serine carboxypeptidase
TraesCS4A03G0497300	28.7317	76.4653	-1.40906	0.0142072	460034449	460041077	TraesCS4A01G183400 && Q53Q70.1 RecName: Full=Transcription factor TGAL4; AltName: Full=bZIP transcription factor 79; Short=OsbZIP79 && PF14144:Seed dormancy control|PF00170:bZIP transcription factor && PF14144:Seed dormancy control|PF00170:bZIP transcription factor
TraesCS4A03G0497600	0	12.97	-6.15076	0.000755922	460490025	460491554	TraesCS4A01G183600 && Q9ZUX1.1 RecName: Full=Cytochrome P450 94C1 && PF00067:Cytochrome P450 && PF00067:Cytochrome P450
TraesCS4A03G0501300	3.4153	19.0287	-2.44582	0.00934396	463895655	463897369	TraesCS4A01G185300 && F8WKW0.1 RecName: Full=Crocetin glucosyltransferase, chloroplastic; AltName: Full=UDP-glucose glucosyltransferase 1; Short=GjUGT1; AltName: Full=UDP-glycosyltransferase 75L6; Flags: Precursor && PF00201:UDP-glucoronosyl and UDP-glucosyl transferase && PF00201:UDP-glucoronosyl and UDP-glucosyl transferase
TraesCS4A03G0503700	13.7261	39.5448	-1.51245	0.034919	464670888	464673941	TraesCS4A01G186700 && P17801.2 RecName: Full=Putative receptor protein kinase ZmPK1; Flags: Precursor && PF00024:PAN domain|PF00954:S-locus glycoprotein domain|PF00069:Protein kinase domain|PF01453:D-mannose binding lectin && PF00024:PAN domain|PF00954:S-locus glycoprotein domain|PF00069:Protein kinase domain|PF01453:D-mannose binding lectin
TraesCS4A03G0509600	11.5103	49.1385	-2.10679	0.000867585	467769878	467771340	TraesCS4A01G189700 && P81392.1 RecName: Full=Myb-related protein 306 && PF00249:Myb-like DNA-binding domain && PF00249:Myb-like DNA-binding domain
TraesCS4A03G0511200	76.0557	20.274	1.90645	0.0280552	468400970	468402557	TraesCS4A01G190700 && P83304.1 RecName: Full=Mannose/glucose-specific lectin && PF01419:Jacalin-like lectin domain|PF03018:Dirigent-like protein && PF01419:Jacalin-like lectin domain|PF03018:Dirigent-like protein
TraesCS4A03G0512000	95.0793	38.1241	1.32075	0.00455078	469705924	469710476	TraesCS4A01G191200 && - && - && -
TraesCS4A03G0520000	946.66	411.531	1.20188	0.000331463	475252959	475253324	TRIAE_CS42_4AL_TGACv1_289304_AA0968760%2Cnon-specific lipid transfer protein && O65091.2 RecName: Full=Non-specific lipid-transfer protein 4; Short=LTP 4; Flags: Precursor && PF00234:Protease inhibitor/seed storage/LTP family && PF00234:Protease inhibitor/seed storage/LTP family
TraesCS4A03G0521100LC	1.50857	18.2915	-3.53844	0.00305074	475861307	475861582	TraesCS4A01G325600LC && - && - && -
TraesCS4A03G0524400	18.9507	2.90305	2.70462	0.00530304	477300100	477304252	TraesCS4A01G195800 && - && PF00646:F-box domain && PF00646:F-box domain
TraesCS4A03G0524800	48.2255	125.616	-1.38405	0.0107561	477326282	477328537	TraesCS4A01G196000 && A7NY33.1 RecName: Full=Peroxidase 4; Flags: Precursor && PF00141:Peroxidase && PF00141:Peroxidase
TraesCS4A03G0525100	21.0085	83.4042	-1.99467	0.000134795	477408733	477411443	TraesCS4A01G196300 && A7NY33.1 RecName: Full=Peroxidase 4; Flags: Precursor && PF00141:Peroxidase && PF00141:Peroxidase
TraesCS4A03G0525200	36.8349	163.142	-2.14834	0.00323308	477446341	477448353	TraesCS4A01G196400 && A7NY33.1 RecName: Full=Peroxidase 4; Flags: Precursor && PF00141:Peroxidase && PF00141:Peroxidase
TraesCS4A03G0528000LC	0	4.85627	-4.73349	0.0349613	480720438	480720770	TraesCS4A01G329500LC && - && - && -
TraesCS4A03G0531900	16.2812	43.3452	-1.42665	0.0388447	484364928	484365753	TraesCS4A01G198900 && - && - && -
TraesCS4A03G0533100	12.1242	30.995	-1.35359	0.0331782	485712041	485715377	TraesCS4A01G199400 && Q9LW32.1 RecName: Full=Pentatricopeptide repeat-containing protein At3g26782, mitochondrial; Flags: Precursor && PF14432:DYW family of nucleic acid deaminases|PF13041:PPR repeat family && PF14432:DYW family of nucleic acid deaminases|PF13041:PPR repeat family
TraesCS4A03G0535300	574.737	1023.78	-0.832446	0.0228092	487591325	487597111	TraesCS4A01G200200 && Q689G6.1 RecName: Full=Two-component response regulator-like PRR95; AltName: Full=Pseudo-response regulator 95; Short=OsPRR95 && PF06203:CCT motif && PF06203:CCT motif
TraesCS4A03G0538300	3.99482	19.932	-2.32681	0.0167127	489819690	489825194	TraesCS4A01G201400 && - && PF00266:Aminotransferase class-V && PF00266:Aminotransferase class-V
TraesCS4A03G0539900	9.63701	0.324478	4.80382	0.00641766	490760959	490761351	TraesCS4A01G201900 && - && - && -
TraesCS4A03G0540300	3.78508	25.4549	-2.81297	0.00744664	490964339	490967131	TraesCS4A01G202200 && P10848.1 RecName: Full=Alcohol dehydrogenase 3 && PF08240:Alcohol dehydrogenase GroES-like domain|PF00107:Zinc-binding dehydrogenase && PF08240:Alcohol dehydrogenase GroES-like domain|PF00107:Zinc-binding dehydrogenase
TraesCS4A03G0542300	331.065	119.491	1.4695	1.0263e-05	492653225	492654122	TraesCS4A01G203000 && Q9FIG6.1 RecName: Full=Dirigent protein 1; Short=AtDIR1; Flags: Precursor && PF03018:Dirigent-like protein && PF03018:Dirigent-like protein
TraesCS4A03G0549400	94.1695	174.157	-0.886832	0.0403421	497706354	497708252	TraesCS4A01G205800 && P93050.1 RecName: Full=Probable LRR receptor-like serine/threonine-protein kinase RKF3; AltName: Full=Receptor-like kinase in flowers 3; Flags: Precursor && PF07714:Protein tyrosine kinase && PF07714:Protein tyrosine kinase
TraesCS4A03G0550400	7319.43	12117.8	-0.727336	0.0499891	498382102	498385281	TraesCS4A01G206400 && Q40677.2 RecName: Full=Fructose-bisphosphate aldolase, chloroplastic; AltName: Full=Chloroplastic aldolase; Short=AldP; Flags: Precursor && PF00274:Fructose-bisphosphate aldolase class-I && PF00274:Fructose-bisphosphate aldolase class-I
TraesCS4A03G0554500	5176.87	3079.42	0.749417	0.0156769	500502265	500502846	TraesCS4A01G208400 && - && PF02496:ABA/WDS induced protein && PF02496:ABA/WDS induced protein
TraesCS4A03G0558000	212.122	100.698	1.07447	0.00227242	503197597	503199959	TraesCS4A01G210100 && - && - && -
TraesCS4A03G0572300	252.095	496.504	-0.980034	0.00728738	513137514	513141519	TraesCS4A01G215500 && - && - && -
TraesCS4A03G0576000	106.993	49.1573	1.11894	0.0296059	515475408	515476322	TraesCS4A01G217100 && Q9SS03.1 RecName: Full=Dirigent protein 21; Short=AtDIR21; Flags: Precursor && PF03018:Dirigent-like protein && PF03018:Dirigent-like protein
TraesCS4A03G0576100	832.474	484.857	0.780178	0.0341592	515489982	515490942	TraesCS4A01G217200 && Q9SS03.1 RecName: Full=Dirigent protein 21; Short=AtDIR21; Flags: Precursor && PF03018:Dirigent-like protein && PF03018:Dirigent-like protein
TraesCS4A03G0590500	8.79302	91.8191	-3.42355	1.12094e-08	526074916	526076698	TraesCS4A01G221300 && Q9FR99.1 RecName: Full=1-aminocyclopropane-1-carboxylate oxidase; Short=ACC oxidase; AltName: Full=Ethylene-forming enzyme; Short=EFE && PF03171:2OG-Fe(II) oxygenase superfamily|PF14226:non-haem dioxygenase in morphine synthesis N-terminal && PF03171:2OG-Fe(II) oxygenase superfamily|PF14226:non-haem dioxygenase in morphine synthesis N-terminal
TraesCS4A03G0595400LC	5.3048	19.9914	-1.91969	0.0197367	530128176	530129210	TraesCS4A01G370900LC && - && - && -
TraesCS4A03G0601500LC	7.29356	0	5.34723	0.0115831	533235283	533239175	TraesCS4A01G374400LC && - && PF00168:C2 domain && PF00168:C2 domain
TraesCS4A03G0602800LC	0	8.36711	-5.51901	0.00328199	534066598	534067083	TraesCS4A01G375000LC && - && - && -
TraesCS4A03G0612900LC	0.302928	5.46991	-3.94409	0.0470025	539434598	539435599	TraesCS4A01G380800LC && - && PF04195:Putative gypsy type transposon && PF04195:Putative gypsy type transposon
TraesCS4A03G0618600	25.1127	1.59313	3.97523	0.00160531	541825912	541826712	TraesCS4A01G234000 && Q84K52.1 RecName: Full=Dof zinc finger protein DOF4.7; Short=AtDOF4.7 && PF02701:Dof domain, zinc finger && PF02701:Dof domain, zinc finger
TraesCS4A03G0620300	28.0954	75.3733	-1.41491	0.0141672	542723979	542728538	TraesCS4A01G234700 && Q6ATV4.1 RecName: Full=Calcium-transporting ATPase 2, plasma membrane-type; AltName: Full=Ca(2+)-ATPase isoform 2 && PF00122:E1-E2 ATPase|PF00690:Cation transporter/ATPase, N-terminus|PF00689:Cation transporting ATPase, C-terminus|PF12710:haloacid dehalogenase-like hydrolase && PF00122:E1-E2 ATPase|PF00690:Cation transporter/ATPase, N-terminus|PF00689:Cation transporting ATP…
TraesCS4A03G0622200	201.314	66.6722	1.59494	0.00106338	543360514	543361959	TraesCS4A01G235800 && Q9FEQ8.1 RecName: Full=Peroxidase 2; AltName: Full=Plasma membrane-bound peroxidase 2; Short=pmPOX2; Flags: Precursor && PF00141:Peroxidase && PF00141:Peroxidase
TraesCS4A03G0627900	63.458	26.3995	1.26188	0.0179104	545454609	545461050	TraesCS4A01G237600 && - && - && -
TraesCS4A03G0629800	87.7682	42.2467	1.05587	0.0269074	546495082	546496753	TraesCS4A01G238400 && - && PF03763:Remorin, C-terminal region && PF03763:Remorin, C-terminal region
TraesCS4A03G0638300	73.6501	26.7769	1.45999	0.00903177	551104577	551110145	TraesCS4A01G241900 && Q6Z0D2.1 RecName: Full=Putative B3 domain-containing protein Os08g0325100 && PF02362:B3 DNA binding domain && PF02362:B3 DNA binding domain
TraesCS4A03G0646200	2712.03	5179.49	-0.933388	0.0318601	554370898	554371993	TraesCS4A01G245100 && O22611.1 RecName: Full=Dormancy-associated protein 1; Short=PsDRM1 && PF05564:Dormancy/auxin associated protein && PF05564:Dormancy/auxin associated protein
TraesCS4A03G0650200	44.4059	118.868	-1.41866	0.0147775	556292500	556296078	TraesCS4A01G246600 && Q9SZ52.1 RecName: Full=Pentatricopeptide repeat-containing protein At4g31850, chloroplastic; AltName: Full=Protein PROTON GRADIENT REGULATION 3; Flags: Precursor && PF12854:PPR repeat|PF13041:PPR repeat family|PF01535:PPR repeat && PF12854:PPR repeat|PF13041:PPR repeat family|PF01535:PPR repeat
TraesCS4A03G0652100	74.9692	28.4508	1.39767	0.0140017	557692291	557693241	TraesCS4A01G247700 && Q42374.1 RecName: Full=Syntaxin-related protein KNOLLE; AltName: Full=Syntaxin-111; Short=AtSYP111 && PF05739:SNARE domain|PF00804:Syntaxin && PF05739:SNARE domain|PF00804:Syntaxin
TraesCS4A03G0657600	63.8046	151.358	-1.2477	0.00517187	560132442	560132966	TraesCS4A01G250400 && - && - && -
TraesCS4A03G0662600LC	0.299893	6.09546	-4.10057	0.0445145	563729588	563731118	TraesCS4A01G409100LC && - && - && -
TraesCS4A03G0666800	9.50322	29.9218	-1.67743	0.0374425	565518352	565520928	TraesCS4A01G254300 && O49285.1 RecName: Full=ACT domain-containing protein ACR3; AltName: Full=Protein ACT DOMAIN REPEATS 3 && PF01842:ACT domain && PF01842:ACT domain
TraesCS4A03G0669300	127.945	234.816	-0.875793	0.0250145	566474981	566478770	TraesCS4A01G255600 && - && PF11255:Protein of unknown function (DUF3054) && PF11255:Protein of unknown function (DUF3054)
TraesCS4A03G0688700	41.3137	14.5155	1.5125	0.037007	576675579	576679923	TraesCS4A01G265600 && Q4PF70.1 RecName: Full=GPN-loop GTPase 3 && PF03029:Conserved hypothetical ATP binding protein && PF03029:Conserved hypothetical ATP binding protein
TraesCS4A03G0696700	411.671	669.973	-0.702476	0.043169	579633310	579656188	TraesCS4A01G268300 && Q9SXA1.2 RecName: Full=Phosphatidylinositol 4-kinase alpha 1; Short=PI4-kinase alpha 1; Short=PtdIns-4-kinase alpha 1; AltName: Full=Phosphatidylinositol 4-OH kinase alpha1; Short=AtPI4Kalpha1; Short=PI-4Kalpha1 && PF00454:Phosphatidylinositol 3- and 4-kinase|PF00613:Phosphoinositide 3-kinase family, accessory domain (PIK domain) && PF00454:Phosphatidylinositol 3- and 4-kina…
TraesCS4A03G0698100	51.6903	18.0557	1.52101	0.0313585	580122312	580124921	- && Q9FX64.1 RecName: Full=Homologous-pairing protein 2 homolog; AltName: Full=Protein AHP2; Short=AtAHP2; AltName: Full=Protein ARABIDOPSIS HOMOLOG PAIRING 2; AltName: Full=Protein HOP2; Short=AtHOP2 && PF07106:Tat binding protein 1(TBP-1)-interacting protein (TBPIP) && PF07106:Tat binding protein 1(TBP-1)-interacting protein (TBPIP)
TraesCS4A03G0699000	66.1549	11.3051	2.55195	0.00034756	580198452	580199354	TraesCS4A01G269500 && P60496.1 RecName: Full=Chemocyanin; AltName: Full=Basic blue protein; AltName: Full=Plantacyanin; Flags: Precursor && PF02298:Plastocyanin-like domain && PF02298:Plastocyanin-like domain
TraesCS4A03G0699100	417.666	266.766	0.646068	0.0380317	580202457	580204242	TraesCS4A01G269600 && Q3T100.1 RecName: Full=Microsomal glutathione S-transferase 3; Short=Microsomal GST-3 && PF01124:MAPEG family && PF01124:MAPEG family
TraesCS4A03G0701000	333.289	171.713	0.957464	0.0434131	580838258	580839988	TraesCS4A01G270800 && Q10E50.1 RecName: Full=Phospholipase A2 homolog 3; Flags: Precursor && - && -
TraesCS4A03G0701300	1532.24	1006.63	0.606276	0.047752	581396439	581398666	TraesCS4A01G271000 && Q9ST59.1 RecName: Full=DELLA protein RHT-1; AltName: Full=Protein Rht-B1/Rht-D1; AltName: Full=Reduced height protein 1 && PF03514:GRAS domain family|PF12041:Transcriptional regulator DELLA protein N terminal && PF03514:GRAS domain family|PF12041:Transcriptional regulator DELLA protein N terminal
TraesCS4A03G0710800	290.751	441.217	-0.600927	0.0470276	583431855	583442039	TraesCS4A01G275500 && Q8BKC5.3 RecName: Full=Importin-5; Short=Imp5; AltName: Full=Importin subunit beta-3; AltName: Full=Karyopherin beta-3; AltName: Full=Ran-binding protein 5; Short=RanBP5 && PF13646:HEAT repeats && PF13646:HEAT repeats
TraesCS4A03G0721400	55.4989	106.763	-0.947676	0.0307432	587452391	587454463	TraesCS4A01G280000 && - && PF07762:Protein of unknown function (DUF1618) && PF07762:Protein of unknown function (DUF1618)
TraesCS4A03G0724100	110.281	53.8544	1.03312	0.0083127	588355227	588357950	TraesCS4A01G281300 && Q9FLD7.1 RecName: Full=Beta-glucuronosyltransferase GlcAT14A; AltName: Full=GT14 family glucuronic acid transferase 1; Short=AtGlcAT14A && PF02485:Core-2/I-Branching enzyme && PF02485:Core-2/I-Branching enzyme
TraesCS4A03G0733800	71.5166	177.544	-1.31437	0.00104067	590716103	590718558	TraesCS4A01G286600 && - && PF04982:HPP family && PF04982:HPP family
TraesCS4A03G0739100	0	6.46686	-5.14684	0.0108499	592831928	592834179	TraesCS4A01G289500 && Q1PFD1.1 RecName: Full=BEL1-like homeodomain protein 11; Short=BEL1-like protein 11 && PF07526:Associated with HOX|PF05920:Homeobox KN domain && PF07526:Associated with HOX|PF05920:Homeobox KN domain
TraesCS4A03G0740400	641.226	3134.17	-2.28909	0.0344414	593037814	593041425	TraesCS4A01G290400 && O82392.1 RecName: Full=Phosphomethylpyrimidine synthase, chloroplastic; AltName: Full=Hydroxymethylpyrimidine phosphate synthase; Short=HMP-P synthase; Short=HMP-phosphate synthase; Short=HMPP synthase; AltName: Full=Protein PYRIMIDINE REQUIRING; AltName: Full=Thiamine biosynthesis protein ThiC; Short=Protein THIAMINE C; Flags: Precursor && PF01964:Radical SAM ThiC family &&…
TraesCS4A03G0741300	57.8584	23.9089	1.27255	0.013688	593189940	593190850	TraesCS4A01G290900 && - && - && -
TraesCS4A03G0743300	10.3391	0.973735	3.41436	0.0280492	593860634	593869989	- && Q75LX7.1 RecName: Full=Homeobox protein knotted-1-like 4; AltName: Full=Homeobox protein OSH10 && PF03791:KNOX2 domain|PF05920:Homeobox KN domain|PF03790:KNOX1 domain|PF03789:ELK domain && PF03791:KNOX2 domain|PF05920:Homeobox KN domain|PF03790:KNOX1 domain|PF03789:ELK domain
TraesCS4A03G0743600	8.29364	45.8408	-2.45111	0.0164553	594004964	594008238	TraesCS4A01G292300 && A3DH97.1 RecName: Full=Anti-sigma-I factor RsgI6; AltName: Full=Endo-1,4-beta-xylanase && PF02018:Carbohydrate binding domain|PF00331:Glycosyl hydrolase family 10 && PF02018:Carbohydrate binding domain|PF00331:Glycosyl hydrolase family 10
TraesCS4A03G0748200	90.7216	31.8153	1.50797	0.00520113	594967273	594970270	TraesCS4A01G295300 && Q8LGS1.2 RecName: Full=Protein MARD1; AltName: Full=Mediator of ABA-regulated dormancy1; AltName: Full=Senescence-associated protein SAG102 && PF04570:zinc-finger of the FCS-type, C2-C2 && PF04570:zinc-finger of the FCS-type, C2-C2
TraesCS4A03G0749100	126.26	62.0549	1.02361	0.0165124	595046390	595047398	TraesCS4A01G295800 && - && PF14368:Probable lipid transfer && PF14368:Probable lipid transfer
TraesCS4A03G0749800	5.10621	44.3484	-3.13899	6.79202e-05	595330121	595330810	TraesCS4A01G296300 && P33679.2 RecName: Full=Zeamatin; Flags: Precursor && PF00314:Thaumatin family && PF00314:Thaumatin family
TraesCS4A03G0751500	27.4774	3.85328	2.83585	0.00362477	595543310	595544116	TraesCS4A01G297100 && Q9SGU2.1 RecName: Full=Auxin-responsive protein SAUR71; AltName: Full=Protein SMALL AUXIN UP RNA 71 && PF02519:Auxin responsive protein && PF02519:Auxin responsive protein
TraesCS4A03G0751800	32.0294	7.11006	2.17558	0.00414791	595572342	595574736	TraesCS4A01G297400 && Q93W28.1 RecName: Full=Uncharacterized protein At4g15545 && - && -
TraesCS4A03G0753000	8.70493	34.5234	-1.97993	0.00412711	595825613	595827549	TraesCS4A01G298300 && Q9SRQ7.1 RecName: Full=Non-specific phospholipase C4 && PF04185:Phosphoesterase family && PF04185:Phosphoesterase family
TraesCS4A03G0755500LC	280.53	170.625	0.715599	0.0339713	596552039	596552639	TraesCS4A01G455100LC && - && - && -
TraesCS4A03G0760500LC	71.2562	36.4473	0.964785	0.0306218	597399887	597401741	TraesCS4A01G458300LC && Q9M365.2 RecName: Full=Probable F-box protein At3g61730; AltName: Full=Protein RFM; AltName: Full=Reduced male fertility protein && - && -
TraesCS4A03G0762700LC	0	5.78864	-4.98756	0.0194603	598181531	598182004	TraesCS4A01G458900LC && - && - && -
TraesCS4A03G0762900	621.86	401.506	0.630865	0.0280366	598187231	598190702	TraesCS4A01G303500 && Q6VAK4.1 RecName: Full=Histidine-containing phosphotransfer protein 2; AltName: Full=OsAHP2; AltName: Full=OsHP1; AltName: Full=OsHpt3 && PF01627:Hpt domain && PF01627:Hpt domain
TraesCS4A03G0763400	183.351	440.908	-1.26514	0.00985178	598408878	598410716	TraesCS4A01G303900 && Q9C6L5.1 RecName: Full=3-ketoacyl-CoA synthase 5; Short=KCS-5; AltName: Full=Eceriferum 60; AltName: Full=Very long-chain fatty acid condensing enzyme 5; Short=VLCFA condensing enzyme 5 && PF08392:FAE1/Type III polyketide synthase-like protein|PF08541:3-Oxoacyl-[acyl-carrier-protein (ACP)] synthase III C terminal && PF08392:FAE1/Type III polyketide synthase-like protein|PF08…
TraesCS4A03G0763500	3.59363	20.0964	-2.48188	0.0398872	598417330	598419234	TraesCS4A01G304000 && Q9LIS1.1 RecName: Full=Protein ECERIFERUM 26-like; Short=CER26-like; AltName: Full=CER2-like protein 2; Short=CER2-like2 && PF02458:Transferase family && PF02458:Transferase family
TraesCS4A03G0771100	670.567	383.935	0.804116	0.00527776	600083416	600087130	TraesCS4A01G307300 && Q9ZUX4.1 RecName: Full=Uncharacterized protein At2g27730, mitochondrial && - && -
TraesCS4A03G0773600	287.117	165.815	0.790621	0.0178082	601059406	601060975	TraesCS4A01G308700 && Q84MB3.1 RecName: Full=1-aminocyclopropane-1-carboxylate oxidase homolog 1 && PF14226:non-haem dioxygenase in morphine synthesis N-terminal|PF03171:2OG-Fe(II) oxygenase superfamily && PF14226:non-haem dioxygenase in morphine synthesis N-terminal|PF03171:2OG-Fe(II) oxygenase superfamily
TraesCS4A03G0773700	4.21064	19.0881	-2.14606	0.0470336	601068450	601071117	TraesCS4A01G308800 && Q9LUC6.1 RecName: Full=Cytochrome P450 72A14 && PF00067:Cytochrome P450 && PF00067:Cytochrome P450
TraesCS4A03G0773900	0	10.0306	-5.78006	0.00140599	601104986	601106639	TraesCS4A01G309000 && Q9ZQ96.1 RecName: Full=UDP-glycosyltransferase 73C3 && PF00201:UDP-glucoronosyl and UDP-glucosyl transferase && PF00201:UDP-glucoronosyl and UDP-glucosyl transferase
TraesCS4A03G0774900LC	0.997947	8.66173	-3.1284	0.0445696	601518577	601519377	TraesCS4A01G466300LC && - && - && -
TraesCS4A03G0778600	425.067	786.484	-0.888256	0.00623566	602285360	602288000	TraesCS4A01G310600 && P82538.1 RecName: Full=PsbP-like protein 1, chloroplastic; AltName: Full=OEC23-like protein 4; AltName: Full=PsbP-related thylakoid lumenal protein 2; Flags: Precursor && PF01789:PsbP && PF01789:PsbP
TraesCS4A03G0779700	475.526	905.754	-0.928576	0.00239415	602370119	602374965	TraesCS4A01G311300 && Q652N5.1 RecName: Full=Probable anion transporter 4, chloroplastic; AltName: Full=Phosphate transporter 4;4; Flags: Precursor && PF07690:Major Facilitator Superfamily && PF07690:Major Facilitator Superfamily
TraesCS4A03G0781300	19.6245	3.53415	2.46974	0.0161387	602576612	602577869	TraesCS4A01G312700 && Q9ATM8.1 RecName: Full=Aquaporin PIP2-2; AltName: Full=Plasma membrane intrinsic protein 2-2; AltName: Full=ZmPIP2-2; AltName: Full=ZmPIP2;2 && PF00230:Major intrinsic protein && PF00230:Major intrinsic protein
TraesCS4A03G0787700LC	18.1971	93.7359	-2.36331	0.00515154	604280453	604283553	TraesCS4A01G473200LC && - && - && -
TraesCS4A03G0789600	1.59773	60.7686	-5.23036	5.00775e-06	605022704	605023276	TraesCS4A01G316000 && - && - && -
TraesCS4A03G0793200	71.2064	30.642	1.21598	0.0245362	605711566	605712714	TraesCS4A01G317700 && - && - && -
TraesCS4A03G0795400	42.0746	16.7983	1.32769	0.0456571	606327317	606330171	TraesCS4A01G318900 && Q8L9J9.2 RecName: Full=Probable carbohydrate esterase At4g34215 && PF03629:Domain of unknown function (DUF303) && PF03629:Domain of unknown function (DUF303)
TraesCS4A03G0797600	48.1414	89.4528	-0.896574	0.0371198	607432909	607435613	- && Q9LS25.1 RecName: Full=Pentatricopeptide repeat-containing protein At5g46580, chloroplastic; Flags: Precursor && PF13041:PPR repeat family && PF13041:PPR repeat family
TraesCS4A03G0812200	452.74	258.452	0.808096	0.0113931	612282297	612283136	TraesCS4A01G326300 && Q9LSK9.1 RecName: Full=Uncharacterized protein At5g65660 && - && -
TraesCS4A03G0812600	2.39406	18.4861	-2.96815	0.0214017	612401995	612403260	TraesCS4A01G326400 && Q8LDC8.2 RecName: Full=Ethylene-responsive transcription factor 1B; Short=AtERF1B; AltName: Full=Ethylene-responsive element-binding factor 1B; Short=EREBP-1B && PF00847:AP2 domain && PF00847:AP2 domain
TraesCS4A03G0814500	3.69698	26.5107	-2.82478	0.0398903	612863176	612865250	TraesCS4A01G327900 && P0DKI3.1 RecName: Full=Tropinone reductase homolog At1g07440 && PF00106:short chain dehydrogenase && PF00106:short chain dehydrogenase
TraesCS4A03G0819500	0	23.6846	-7.01963	5.38014e-05	613948551	613949732	TraesCS4A01G330100 && - && PF08263:Leucine rich repeat N-terminal domain && PF08263:Leucine rich repeat N-terminal domain
TraesCS4A03G0825500	0	5.84161	-4.99998	0.0434678	615435919	615437941	TraesCS4A01G332200 && - && - && -
TraesCS4A03G0826800LC	0	5.8174	-4.99422	0.0210519	615701140	615702249	TraesCS4A01G494800LC && - && - && -
TraesCS4A03G0839100	81.7421	40.2659	1.01967	0.0312207	619035014	619036290	TraesCS4A01G337100 && - && PF00786:P21-Rho-binding domain && PF00786:P21-Rho-binding domain
TraesCS4A03G0847500	1.90066	14.6047	-2.92618	0.0493136	620804216	620806474	- && Q9LHN7.1 RecName: Full=Probable polyamine transporter At3g13620 && PF13520:Amino acid permease && PF13520:Amino acid permease
TraesCS4A03G0858200	5.2126	22.6994	-2.12106	0.0488738	624395312	624396501	TraesCS4A01G345400 && Q6ZJD3.1 RecName: Full=Patatin-like protein 2; Short=OsPLP2 >A2YW91.1 RecName: Full=Patatin-like protein 2 && PF01734:Patatin-like phospholipase && PF01734:Patatin-like phospholipase
TraesCS4A03G0859500	0.605856	17.8423	-4.81074	0.00398635	624633429	624635026	TraesCS4A01G346100 && Q9SHI3.1 RecName: Full=Receptor-like protein 2; Short=AtRLP2; Flags: Precursor && - && -
TraesCS4A03G0868500	12.2397	57.1923	-2.21621	0.000230706	626462775	626464649	TraesCS4A01G350700 && Q9AT54.1 RecName: Full=Scopoletin glucosyltransferase; AltName: Full=Phenylpropanoid:glucosyltransferase 1 && PF00201:UDP-glucoronosyl and UDP-glucosyl transferase && PF00201:UDP-glucoronosyl and UDP-glucosyl transferase
TraesCS4A03G0870300	3.99179	29.6205	-2.89912	0.00220891	626869624	626872616	- && Q9LMN7.1 RecName: Full=Wall-associated receptor kinase 5; Flags: Precursor && PF07714:Protein tyrosine kinase|PF13947:Wall-associated receptor kinase galacturonan-binding && PF07714:Protein tyrosine kinase|PF13947:Wall-associated receptor kinase galacturonan-binding
TraesCS4A03G0871900	93.0874	162.955	-0.805075	0.021948	627278942	627285523	TraesCS4A01G352100 && Q6DF46.1 RecName: Full=Ubiquinone biosynthesis monooxygenase COQ6, mitochondrial; AltName: Full=Coenzyme Q10 monooxygenase 6; Flags: Precursor && PF01494:FAD binding domain && PF01494:FAD binding domain
TraesCS4A03G0873400	11.8882	61.3293	-2.39398	9.60466e-05	627593562	627596272	TraesCS4A01G352900 && Q851M9.1 RecName: Full=Ammonium transporter 3 member 2; Short=OsAMT3;2 && PF00909:Ammonium Transporter Family && PF00909:Ammonium Transporter Family
TraesCS4A03G0874600	2.39914	23.5971	-3.25334	0.00814245	628127089	628128704	TraesCS4A01G353700 && - && - && -
TraesCS4A03G0878700	255.694	420.441	-0.717461	0.0428374	628962002	628963681	TraesCS4A01G355600 && Q0JG75.2 RecName: Full=Photosystem II reaction center PSB28 protein, chloroplastic; AltName: Full=Photosystem II protein W-like; Flags: Precursor && PF03912:Psb28 protein && PF03912:Psb28 protein
TraesCS4A03G0889000	8.18815	47.866	-2.57981	0.00719147	632472587	632474499	TraesCS4A01G359900 && Q8H6G8.1 RecName: Full=Probable inorganic phosphate transporter 1-8; Short=OsPT8; Short=OsPht1;8; AltName: Full=H(+)/Pi cotransporter && PF00083:Sugar (and other) transporter && PF00083:Sugar (and other) transporter
TraesCS4A03G0896400	191.643	102.98	0.896647	0.0222482	636089871	636093245	TraesCS4A01G363200 && - && PF02362:B3 DNA binding domain && PF02362:B3 DNA binding domain
TraesCS4A03G0900100	157.677	87.7884	0.845471	0.0223112	637371419	637375205	- && - && PF05623:Protein of unknown function (DUF789) && PF05623:Protein of unknown function (DUF789)
TraesCS4A03G0901500LC	0	7.05689	-5.27361	0.00921355	637887653	637887967	TraesCS4A01G536000LC && - && - && -
TraesCS4A03G0902100	7.32301	76.6283	-3.35162	2.36833e-06	638483847	638489714	TraesCS4A01G365600 && D9HP26.1 RecName: Full=Cell number regulator 10; AltName: Full=ZmCNR10 && PF04749:PLAC8 family && PF04749:PLAC8 family
TraesCS4A03G0902200	23.206	77.462	-1.74071	0.0136697	638495968	638496988	TraesCS4A01G365700 && D9HP26.1 RecName: Full=Cell number regulator 10; AltName: Full=ZmCNR10 && PF04749:PLAC8 family && PF04749:PLAC8 family
TraesCS4A03G0906500LC	929.734	2226.66	-1.25982	0.00096531	640326444	640333026	TraesCS4A01G367700 && Q0DM51.2 RecName: Full=DEAD-box ATP-dependent RNA helicase 3, chloroplastic; Flags: Precursor && PF08152:GUCT (NUC152) domain|PF00270:DEAD/DEAH box helicase|PF00098:Zinc knuckle|PF00271:Helicase conserved C-terminal domain && PF08152:GUCT (NUC152) domain|PF00270:DEAD/DEAH box helicase|PF00098:Zinc knuckle|PF00271:Helicase conserved C-terminal domain
TraesCS4A03G0907900	21.0004	7.10411	1.55822	0.0477194	640812151	640814154	TraesCS4A01G368600 && Q10B67.2 RecName: Full=Mannan endo-1,4-beta-mannosidase 4; AltName: Full=Beta-mannanase 4; AltName: Full=Endo-beta-1,4-mannanase 4; AltName: Full=OsMAN4 && PF00150:Cellulase (glycosyl hydrolase family 5) && PF00150:Cellulase (glycosyl hydrolase family 5)
TraesCS4A03G0912300LC	0	6.11877	-5.06745	0.0129664	641848507	641849641	TraesCS4A01G540400LC && - && - && -
TraesCS4A03G0923500LC	9.67244	0	5.76944	0.00881902	648983308	648988098	TraesCS4A01G548800LC && - && - && -
TraesCS4A03G0928700LC	30.9515	10.987	1.50025	0.0389514	650747579	650748124	TraesCS4A01G551600LC && O65695.1 RecName: Full=Auxin-responsive protein SAUR50; AltName: Full=Protein SMALL AUXIN UP RNA 50 && PF02519:Auxin responsive protein && PF02519:Auxin responsive protein
TraesCS4A03G0938400LC	4.90459	0	4.77727	0.038337	656952460	656953486	TraesCS4A01G558100LC && - && - && -
TraesCS4A03G0948100	30.3964	107.911	-1.82325	0.00264057	660336054	660342294	TraesCS4A01G381600 && Q7XA40.2 RecName: Full=Putative disease resistance protein RGA3; AltName: Full=Blight resistance protein B149; AltName: Full=RGA1-blb && PF00931:NB-ARC domain && PF00931:NB-ARC domain
TraesCS4A03G0958000	15.5801	52.5209	-1.77045	0.00520616	663712724	663715147	TraesCS4A01G384600 && O80939.1 RecName: Full=L-type lectin-domain containing receptor kinase IV.1; Short=Arabidopsis thaliana lectin-receptor kinase e; Short=AthlecRK-e; Short=LecRK-IV.1; AltName: Full=Lectin Receptor Kinase 1; Flags: Precursor && PF00139:Legume lectin domain|PF00069:Protein kinase domain && PF00139:Legume lectin domain|PF00069:Protein kinase domain
TraesCS4A03G0958100	5.69288	25.8317	-2.17052	0.038485	663744306	663746500	TraesCS4A01G384700 && O48958.1 RecName: Full=4-hydroxyphenylacetaldehyde oxime monooxygenase; AltName: Full=Cytochrome P450 71E1 && PF00067:Cytochrome P450 && PF00067:Cytochrome P450
TraesCS4A03G0971700	22.9091	170.607	-2.89435	0.000531735	668689385	668691410	TraesCS4A01G389100 && Q8L817.1 RecName: Full=Alpha carbonic anhydrase 7; Short=AtaCA7; Short=AtalphaCA7; AltName: Full=Alpha carbonate dehydratase 7; Flags: Precursor && PF00194:Eukaryotic-type carbonic anhydrase && PF00194:Eukaryotic-type carbonic anhydrase
TraesCS4A03G0973400	14.9823	43.1441	-1.53727	0.0222279	669099142	669100479	TraesCS4A01G390000 && - && PF12734:Cysteine-rich TM module stress tolerance && PF12734:Cysteine-rich TM module stress tolerance
TraesCS4A03G0984100LC	0	7.12166	-5.28589	0.00824324	672570701	672573519	TraesCS4A01G588000LC && - && PF13962:Domain of unknown function && PF13962:Domain of unknown function
TraesCS4A03G0989000	103.237	5.18055	4.32087	1.60538e-11	674838828	674843384	TraesCS4A01G397800 && Q9URQ3.1 RecName: Full=tRNA-specific adenosine deaminase subunit TAD3; AltName: Full=tRNA-specific adenosine-34 deaminase subunit TAD3 && PF00383:Cytidine and deoxycytidylate deaminase zinc-binding region && PF00383:Cytidine and deoxycytidylate deaminase zinc-binding region
TraesCS4A03G0990100LC	0	12.6495	-6.11469	0.00155953	674956577	674960504	TraesCS4A01G591400LC && - && - && -
TraesCS4A03G0994100	2.70511	16.4098	-2.5575	0.0282229	676443688	676446981	TraesCS4A01G400100 && Q9M667.2 RecName: Full=Disease resistance protein RPP13; AltName: Full=Resistance to Peronospora parasitica protein 13 && PF00931:NB-ARC domain && PF00931:NB-ARC domain
TraesCS4A03G0998200	137.127	751.687	-2.45333	2.10245e-05	677134351	677137148	TraesCS4A01G401300 && Q43210.1 RecName: Full=Phenylalanine ammonia-lyase && PF00221:Aromatic amino acid lyase && PF00221:Aromatic amino acid lyase
TraesCS4A03G1001200	0	4.19521	-4.52272	0.0494364	678503897	678506509	TraesCS4A01G402900 && - && PF13968:Domain of unknown function (DUF4220)|PF04578:Protein of unknown function, DUF594 && PF13968:Domain of unknown function (DUF4220)|PF04578:Protein of unknown function, DUF594
TraesCS4A03G1005200	3.29373	28.1926	-3.09948	0.00469272	679923869	679925050	TraesCS4A01G404100 && Q9FZ95.1 RecName: Full=Purine permease 3; Short=AtPUP3 && PF16913:Purine nucleobase transmembrane transport && PF16913:Purine nucleobase transmembrane transport
TraesCS4A03G1005700	140.299	54.7333	1.35495	0.0153223	680093581	680098079	TraesCS4A01G404500 && Q9FKQ1.1 RecName: Full=Protein DETOXIFICATION 27; Short=AtDTX27; AltName: Full=Multidrug and toxic compound extrusion protein 27; Short=MATE protein 27 && PF01554:MatE && PF01554:MatE
TraesCS4A03G1010800	186.017	67.0344	1.47277	0.00119566	681985264	681986459	TraesCS4A01G407300 && - && - && -
TraesCS4A03G1012900	7.19734	0	5.33243	0.00653945	683066879	683068492	- && Q9XH43.1 RecName: Full=CEN-like protein 2 && PF01161:Phosphatidylethanolamine-binding protein && PF01161:Phosphatidylethanolamine-binding protein
TraesCS4A03G1013100	116.05	58.5866	0.983778	0.023173	683162915	683166573	- && Q9LIQ6.1 RecName: Full=PHD finger protein ING1; AltName: Full=Protein INHIBITOR OF GROWTH 1; Short=Protein AtING1 && PF12998:Inhibitor of growth proteins N-terminal histone-binding && PF12998:Inhibitor of growth proteins N-terminal histone-binding
TraesCS4A03G1014100	3.50143	16.3386	-2.21011	0.0474275	683695440	683697003	TraesCS4A01G408300 && Q8H038.1 RecName: Full=Xyloglucan galactosyltransferase KATAMARI1 homolog && PF03016:Exostosin family && PF03016:Exostosin family
TraesCS4A03G1016100	162.452	368.405	-1.18444	0.00202777	685516278	685519863	TraesCS4A01G410200 && Q6VVA6.2 RecName: Full=Potassium transporter 1; AltName: Full=OsHAK1 && PF02705:K+ potassium transporter && PF02705:K+ potassium transporter
TraesCS4A03G1017100	203.594	104.009	0.970684	0.010057	685794352	685794827	TraesCS4A01G410900 && O23249.1 RecName: Full=Cyclin-dependent kinases regulatory subunit 1; AltName: Full=CKS1-At && PF01111:Cyclin-dependent kinase regulatory subunit && PF01111:Cyclin-dependent kinase regulatory subunit
TraesCS4A03G1019000	0.899678	10.8863	-3.53762	0.032088	686105296	686107423	TraesCS4A01G412100 && B9DFU2.1 RecName: Full=Cytochrome P450 711A1; AltName: Full=Protein MORE AXILLARY BRANCHES 1 && PF00067:Cytochrome P450 && PF00067:Cytochrome P450
TraesCS4A03G1025600	0	5.16894	-4.82373	0.0252388	687979705	687981270	TraesCS4A01G416300 && Q8GSD9.1 RecName: Full=Inorganic phosphate transporter 1-2; Short=OsPT2; Short=OsPht1;2; AltName: Full=H(+)/Pi cotransporter; AltName: Full=OsPT1 && PF00083:Sugar (and other) transporter && PF00083:Sugar (and other) transporter
TraesCS4A03G1026300	0	14.8513	-6.34647	8.24863e-05	688207591	688209361	TraesCS4A01G416600 && Q8GSD9.1 RecName: Full=Inorganic phosphate transporter 1-2; Short=OsPT2; Short=OsPht1;2; AltName: Full=H(+)/Pi cotransporter; AltName: Full=OsPT1 && PF00083:Sugar (and other) transporter && PF00083:Sugar (and other) transporter
TraesCS4A03G1027400	0	7.43464	-5.34807	0.00562658	688655628	688664625	- && Q9FJK8.1 RecName: Full=Probable disease resistance RPP8-like protein 4 && PF00931:NB-ARC domain && PF00931:NB-ARC domain
TraesCS4A03G1041300	94.9687	44.2725	1.10121	0.014842	693374934	693377096	TraesCS4A01G420200 && Q84WP6.2 RecName: Full=NAC domain-containing protein 43; Short=ANAC043; AltName: Full=Protein EMBRYO DEFECTIVE 2301; AltName: Full=Protein NAC SECONDARY WALL THICKENING PROMOTING FACTOR 1 && PF02365:No apical meristem (NAM) protein && PF02365:No apical meristem (NAM) protein
TraesCS4A03G1044300	93.1845	219.918	-1.23509	0.00496901	694792522	694793625	TraesCS4A01G421900 && P59169.2 RecName: Full=Histone H3.3; AltName: Full=Histone H3.2 >Q71V89.3 RecName: Full=Histone H3.3 >P69245.2 RecName: Full=Histone H3.3 >P69244.2 RecName: Full=Histone H3.3; AltName: Full=Histone H3.2; AltName: Full=Minor histone H3 >Q71H73.3 RecName: Full=Histone H3.3 >Q6RUR1.3 RecName: Full=Histone H3.3 >Q71U98.3 RecName: Full=Histone H3.3 >Q711T2.3 RecName: Full=Histone…
TraesCS4A03G1048000	80.5711	32.6223	1.3044	0.0121381	696218939	696219950	TraesCS4A01G423600 && P40267.1 RecName: Full=Histone H1 && PF00538:linker histone H1 and H5 family && PF00538:linker histone H1 and H5 family
TraesCS4A03G1054300LC	12.4049	0	6.11759	0.000341501	699017760	699020016	- && Q50EK3.1 RecName: Full=Cytochrome P450 704C1; AltName: Full=Cytochrome P450 CYPD [Pinus taeda] && PF00067:Cytochrome P450 && PF00067:Cytochrome P450
TraesCS4A03G1056000	9.16789	41.8058	-2.21465	0.0229283	699635143	699639119	- && Q50EK3.1 RecName: Full=Cytochrome P450 704C1; AltName: Full=Cytochrome P450 CYPD [Pinus taeda] && PF00067:Cytochrome P450 && PF00067:Cytochrome P450
TraesCS4A03G1062800	0	5.14534	-4.81762	0.0268652	701983622	701986680	TraesCS4A01G427200 && O22808.1 RecName: Full=Protein LYK5; AltName: Full=LysM domain receptor-like kinase 5; AltName: Full=LysM-containing receptor-like kinase 5; Flags: Precursor && PF00069:Protein kinase domain && PF00069:Protein kinase domain
TraesCS4A03G1068000	295.358	136.53	1.11435	0.0125666	704638715	704645020	TraesCS4A01G429700 && Q339K6.1 RecName: Full=Laccase-15; AltName: Full=Benzenediol:oxygen oxidoreductase 15; AltName: Full=Diphenol oxidase 15; AltName: Full=Urishiol oxidase 15; Flags: Precursor && PF07731:Multicopper oxidase|PF00394:Multicopper oxidase|PF07732:Multicopper oxidase && PF07731:Multicopper oxidase|PF00394:Multicopper oxidase|PF07732:Multicopper oxidase
TraesCS4A03G1071200	2463.26	1227.78	1.00465	0.0105075	706354592	706357863	TraesCS4A01G431300 && P27061.1 RecName: Full=Acid phosphatase 1; AltName: Full=Apase-1(1); Flags: Precursor && PF03767:HAD superfamily, subfamily IIIB (Acid phosphatase) && PF03767:HAD superfamily, subfamily IIIB (Acid phosphatase)
TraesCS4A03G1072300	151.437	67.1425	1.17419	0.00451828	706511023	706513967	TraesCS4A01G430600 && Q9CAN3.1 RecName: Full=Scarecrow-like protein 28; Short=AtSCL28; AltName: Full=GRAS family protein 8; Short=AtGRAS-8 && PF03514:GRAS domain family && PF03514:GRAS domain family
TraesCS4A03G1072800	11.6339	52.4972	-2.1691	0.00416902	706634787	706637780	- && C0LGP4.1 RecName: Full=Probable LRR receptor-like serine/threonine-protein kinase At3g47570; Flags: Precursor && PF00069:Protein kinase domain|PF13855:Leucine rich repeat && PF00069:Protein kinase domain|PF13855:Leucine rich repeat
TraesCS4A03G1074600	21.5262	68.3817	-1.66336	0.0198186	706910985	706913762	TraesCS4A01G430100 && - && PF01419:Jacalin-like lectin domain|PF03018:Dirigent-like protein && PF01419:Jacalin-like lectin domain|PF03018:Dirigent-like protein
TraesCS4A03G1075100	320.089	60.4098	2.40594	6.34696e-12	707266070	707270601	- && A1A6K6.1 RecName: Full=Nuclear speckle RNA-binding protein A; Short=AtNSRA && PF00076:RNA recognition motif. (a.k.a. RRM, RBD, or RNP domain) && PF00076:RNA recognition motif. (a.k.a. RRM, RBD, or RNP domain)
TraesCS4A03G1075400	245.558	89.9806	1.44744	0.00215919	707335192	707338515	- && Q7XIM0.1 RecName: Full=Calcium-dependent protein kinase 17; Short=OsCDPK17; Short=OsCPK17 && PF00069:Protein kinase domain && PF00069:Protein kinase domain
TraesCS4A03G1075500	56.3304	16.4325	1.77479	0.00474503	707339901	707345435	TraesCS4A01G432200 && - && - && -
TraesCS4A03G1077200	1.19448	29.0896	-4.78347	6.17607e-05	708374106	708376667	TraesCS4A01G433000 && F8WKW1.1 RecName: Full=7-deoxyloganetin glucosyltransferase; AltName: Full=Genipin glucosyltransferase; AltName: Full=UDP-glucose glucosyltransferase 2; Short=GjUGT2; AltName: Full=UDP-glycosyltransferase 85A24 && PF00201:UDP-glucoronosyl and UDP-glucosyl transferase && PF00201:UDP-glucoronosyl and UDP-glucosyl transferase
TraesCS4A03G1077500	8.85586	0	5.64349	0.00486435	708476833	708492365	- && Q9LJB4.1 RecName: Full=Malonyl-CoA:anthocyanidin 5-O-glucoside-6''-O-malonyltransferase; AltName: Full=Anthocyanin 5-aromatic acyltransferase-like protein; Short=At5MAT && PF02458:Transferase family && PF02458:Transferase family
TraesCS4A03G1078100LC	25.6435	0	7.17352	4.46191e-06	708560475	708565071	- && - && - && -
TraesCS4A03G1078500	484.641	124.987	1.95489	1.41408e-07	708654189	708657866	TraesCS4A01G433900 && - && PF13417:Glutathione S-transferase, N-terminal domain && PF13417:Glutathione S-transferase, N-terminal domain
TraesCS4A03G1080200	236.487	34.5828	2.77531	4.07086e-09	709393817	709396257	TraesCS4A01G434000 && Q5VRL3.1 RecName: Full=Superoxide dismutase [Fe] 1, chloroplastic; Flags: Precursor && PF02777:Iron/manganese superoxide dismutases, C-terminal domain|PF00081:Iron/manganese superoxide dismutases, alpha-hairpin domain && PF02777:Iron/manganese superoxide dismutases, C-terminal domain|PF00081:Iron/manganese superoxide dismutases, alpha-hairpin domain
TraesCS4A03G1080500	52.1087	5.84131	3.15839	0.000231236	709646678	709647725	TraesCS4A01G434300 && - && - && -
TraesCS4A03G1080700	315.667	7.78312	5.34439	3.24842e-11	709761299	709762365	TraesCS4A01G434500 && - && - && -
TraesCS4A03G1080800	468.54	187.076	1.32559	0.000115903	709770023	709773258	TraesCS4A01G434600 && - && - && -
TraesCS4A03G1082200	80.6571	13.512	2.579	4.01311e-06	710099714	710102587	- && Q9SUJ1.2 RecName: Full=Syntaxin-43; Short=AtSYP43 && PF05739:SNARE domain && PF05739:SNARE domain
TraesCS4A03G1082400	377.332	6.81464	5.79212	8.87856e-06	710119240	710121918	TraesCS4A01G435200 && Q9S7P9.1 RecName: Full=SNAP25 homologous protein SNAP33; Short=AtSNAP33; AltName: Full=Snap25a; AltName: Full=Synaptosomal-associated protein SNAP25-like 1; Short=SNAP-25-like protein 1 && - && -
TraesCS4A03G1083300	25.5422	0	7.16245	1.26195e-06	710219772	710222255	TraesCS4A01G435700 && - && - && -
TraesCS4A03G1084300LC	118.237	0	9.37643	1.62343e-13	710338106	710342438	TraesCS4A01G644800LC && P15268.1 RecName: Full=Autonomous transposable element EN-1 mosaic protein; AltName: Full=Suppressor-mutator system protein; Short=SPM && - && -
TraesCS4A03G1086800LC	13.6997	0	6.26139	0.000160199	710996047	710996199	TraesCS4A01G649100LC && - && - && -
TraesCS4A03G1086900	452.396	80.3873	2.49231	1.72959e-09	711012485	711020418	- && F4JSE7.1 RecName: Full=Protein ENHANCED DISEASE RESISTANCE 2 && PF07059:Protein of unknown function (DUF1336)|PF01852:START domain && PF07059:Protein of unknown function (DUF1336)|PF01852:START domain
TraesCS4A03G1087000	305.433	21.3654	3.83897	6.71715e-15	711020806	711023900	- && O22793.1 RecName: Full=Multiple organellar RNA editing factor 2, chloroplastic; AltName: Full=Protein DIFFERENTIATION AND GREENING-like 1; Short=Protein DAG-like 1; AltName: Full=RNA editing-interacting protein 2; Flags: Precursor && - && -
TraesCS4A03G1089000	0	30.5702	-7.38832	2.59097e-07	711558057	711561077	- && Q6F2Y7.1 RecName: Full=Chaperone protein ClpB1; AltName: Full=ATP-dependent Clp protease ATP-binding subunit ClpB homolog 1; AltName: Full=Casein lytic proteinase B1; AltName: Full=Heat shock protein 101 && PF07724:AAA domain (Cdc48 subfamily)|PF10431:C-terminal, D2-small domain, of ClpB protein|PF00004:ATPase family associated with various cellular activities (AAA) && PF07724:AAA domain (Cd…
TraesCS4A03G1090200LC	134.257	20.0194	2.74387	1.55161e-07	711968487	711970509	TraesCS4A01G652000LC && Q8GWW8.1 RecName: Full=Chaperone protein dnaJ GFA2, mitochondrial; AltName: Full=Chaperone protein dnaJ A30; Short=AtDjA30; AltName: Full=Gametophytic factor 2; Flags: Precursor && PF01556:DnaJ C terminal domain && PF01556:DnaJ C terminal domain
TraesCS4A03G1095000	7.38781	0	5.36774	0.00713875	713344506	713348525	TraesCS4A01G439700 && - && PF04578:Protein of unknown function, DUF594|PF13968:Domain of unknown function (DUF4220) && PF04578:Protein of unknown function, DUF594|PF13968:Domain of unknown function (DUF4220)
TraesCS4A03G1095300	662.219	370.839	0.836318	0.00375859	713419218	713421602	TraesCS4A01G439500 && Q0DF13.2 RecName: Full=Succinate dehydrogenase subunit 8A, mitochondrial && - && -
TraesCS4A03G1095400	22.5495	73.7652	-1.69945	0.00850711	713428548	713430568	TraesCS4A01G439400 && Q8S9J6.1 RecName: Full=Aspartyl protease family protein At5g10770; Flags: Precursor && PF14543:Xylanase inhibitor N-terminal|PF14541:Xylanase inhibitor C-terminal && PF14543:Xylanase inhibitor N-terminal|PF14541:Xylanase inhibitor C-terminal
TraesCS4A03G1095900	9.60666	0.324578	4.79881	0.00855372	713490859	713492164	- && - && PF13041:PPR repeat family|PF12854:PPR repeat && PF13041:PPR repeat family|PF12854:PPR repeat
TraesCS4A03G1096200	8.7799	0	5.62233	0.012026	713501896	713502334	- && - && - && -
TraesCS4A03G1098500	41.0495	10.9448	1.90375	0.0199027	714013905	714017862	TraesCS4A01G440400 && Q9M175.1 RecName: Full=Protein NRT1/ PTR FAMILY 2.3; Short=AtNPF2.3; AltName: Full=Probable nitrate excretion transporter 3; AltName: Full=Protein NAXT1-like 2 && PF00854:POT family && PF00854:POT family
TraesCS4A03G1098600	87.6902	35.4397	1.30374	0.0158321	714160277	714164185	TraesCS4A01G440500 && Q9M175.1 RecName: Full=Protein NRT1/ PTR FAMILY 2.3; Short=AtNPF2.3; AltName: Full=Probable nitrate excretion transporter 3; AltName: Full=Protein NAXT1-like 2 && PF00854:POT family && PF00854:POT family
TraesCS4A03G1098700LC	37.6179	13.2463	1.50402	0.0167478	714307911	714311809	TraesCS4A01G654600LC && Q9M175.1 RecName: Full=Protein NRT1/ PTR FAMILY 2.3; Short=AtNPF2.3; AltName: Full=Probable nitrate excretion transporter 3; AltName: Full=Protein NAXT1-like 2 && PF00854:POT family && PF00854:POT family
TraesCS4A03G1099000	57.4915	13.2761	2.11603	0.00197774	714457633	714463236	TraesCS4A01G440700 && Q9M175.1 RecName: Full=Protein NRT1/ PTR FAMILY 2.3; Short=AtNPF2.3; AltName: Full=Probable nitrate excretion transporter 3; AltName: Full=Protein NAXT1-like 2 && PF00854:POT family && PF00854:POT family
TraesCS4A03G1099700LC	48.1424	11.5533	2.05519	0.00219662	714620617	714622194	TraesCS4A01G441300 && - && - && -
TraesCS4A03G1100100	159.444	318.79	-1.00037	0.0346644	714635770	714637581	TraesCS4A01G441400 && Q852U6.1 RecName: Full=Probable E3 ubiquitin-protein ligase RHY1A; AltName: Full=RING-H2 finger Y1a; AltName: Full=RING-H2 zinc finger protein RHY1a && PF13639:Ring finger domain && PF13639:Ring finger domain
TraesCS4A03G1102100	9.67958	0	5.76388	0.00857201	715005048	715006427	TraesCS4A01G442200 && Q9ZWJ3.1 RecName: Full=UDP-glycosyltransferase 85A2 && PF00201:UDP-glucoronosyl and UDP-glucosyl transferase && PF00201:UDP-glucoronosyl and UDP-glucosyl transferase
TraesCS4A03G1102400	60.9508	206.345	-1.75786	0.00443945	715126351	715127705	TraesCS4A01G442400 && Q9XGP7.1 RecName: Full=Tricin synthase 1; AltName: Full=Caffeoyl-CoA 3-O-methyltransferase ROMT15 && PF01596:O-methyltransferase && PF01596:O-methyltransferase
TraesCS4A03G1102500	1.79936	135.452	-6.14267	1.93644e-13	715144722	715147071	TraesCS4A01G442500 && Q39224.1 RecName: Full=Protein SRG1; Short=AtSRG1; AltName: Full=Protein SENESCENCE-RELATED GENE 1 && PF14226:non-haem dioxygenase in morphine synthesis N-terminal|PF03171:2OG-Fe(II) oxygenase superfamily && PF14226:non-haem dioxygenase in morphine synthesis N-terminal|PF03171:2OG-Fe(II) oxygenase superfamily
TraesCS4A03G1102800	4.19341	57.6238	-3.77404	0.000245076	715424323	715426454	TraesCS4A01G442800 && F8WKW1.1 RecName: Full=7-deoxyloganetin glucosyltransferase; AltName: Full=Genipin glucosyltransferase; AltName: Full=UDP-glucose glucosyltransferase 2; Short=GjUGT2; AltName: Full=UDP-glycosyltransferase 85A24 && PF00201:UDP-glucoronosyl and UDP-glucosyl transferase && PF00201:UDP-glucoronosyl and UDP-glucosyl transferase
TraesCS4A03G1102900	485.811	258.366	0.910668	0.00262978	715472005	715474841	TraesCS4A01G442900 && Q5VRJ8.1 RecName: Full=Peroxisomal membrane protein 11-5; AltName: Full=OsPEX11-2; AltName: Full=OsPEX11-5; AltName: Full=Peroxin-11-5 && PF05648:Peroxisomal biogenesis factor 11 (PEX11) && PF05648:Peroxisomal biogenesis factor 11 (PEX11)
TraesCS4A03G1103300	44.8701	0.961831	5.5365	8.44878e-07	715525850	715526779	TraesCS4A01G443100 && - && - && -
TraesCS4A03G1106600	60.5208	9.37616	2.69379	0.000282823	717177580	717179389	TraesCS4A01G443700 && Q42602.2 RecName: Full=Cytochrome P450 89A2; AltName: Full=ATH 6-1; AltName: Full=CYPLXXXIX && PF00067:Cytochrome P450 && PF00067:Cytochrome P450
TraesCS4A03G1108300	180.145	426.987	-1.24653	0.000613542	717820620	717822462	TraesCS4A01G393500 && O04066.1 RecName: Full=Acyl-CoA-binding protein; Short=ACBP [Ricinus communis] && PF00887:Acyl CoA binding protein && PF00887:Acyl CoA binding protein
TraesCS4A03G1108400	73.4092	11.2166	2.70954	0.000118539	717896339	717900605	TraesCS4A01G393600 && B9G125.1 RecName: Full=GDT1-like protein 5 && PF01169:Uncharacterized protein family UPF0016 && PF01169:Uncharacterized protein family UPF0016
TraesCS4A03G1108900LC	9.77276	789.267	-6.36669	8.3605e-26	717969208	717971664	TraesCS4A01G585300LC && Q53QK0.1 RecName: Full=Flavonoid O-methyltransferase-like protein Os11g0303600 && PF00891:O-methyltransferase|PF08100:Dimerisation domain && PF00891:O-methyltransferase|PF08100:Dimerisation domain
TraesCS4A03G1110100	0	23.8139	-7.02799	2.57887e-06	718390556	718393717	TraesCS4A01G444900 && Q39214.1 RecName: Full=Disease resistance protein RPM1; AltName: Full=Resistance to Pseudomonas syringae protein 3 && PF00931:NB-ARC domain && PF00931:NB-ARC domain
TraesCS4A03G1110200	0	18.0916	-6.63113	2.25681e-05	718408482	718409618	TraesCS4A01G444800 && - && - && -
TraesCS4A03G1111000	0	115.137	-9.30126	2.47203e-13	718506726	718510049	TraesCS4A01G444500 && Q8TWR2.2 RecName: Full=Glyceraldehyde 3-phosphate phosphatase && PF13419:Haloacid dehalogenase-like hydrolase && PF13419:Haloacid dehalogenase-like hydrolase
TraesCS4A03G1113700	0	5.11578	-4.80976	0.0405608	719414689	719415676	TraesCS4A01G446100 && - && - && -
TraesCS4A03G1114100LC	0	13.6072	-6.21997	0.000356591	719464657	719464992	TraesCS4A01G662800LC && - && - && -
TraesCS4A03G1114200LC	0	5.50542	-4.91448	0.0239598	719480248	719480604	TraesCS4A01G661700LC && - && - && -
TraesCS4A03G1114300	0	342.612	-10.8744	1.81957e-18	719484598	719488397	TraesCS4A01G445500 && Q8VZG8.3 RecName: Full=MDIS1-interacting receptor like kinase 2; Short=AtMIK2; AltName: Full=Probable LRR receptor-like serine/threonine-protein kinase At4g08850; Flags: Precursor && PF00069:Protein kinase domain|PF08263:Leucine rich repeat N-terminal domain|PF13855:Leucine rich repeat && PF00069:Protein kinase domain|PF08263:Leucine rich repeat N-terminal domain|PF13855:Leu…
TraesCS4A03G1116000	0	257.901	-10.4646	9.15154e-17	720187281	720191412	TraesCS4A01G446600 && C0LGP4.1 RecName: Full=Probable LRR receptor-like serine/threonine-protein kinase At3g47570; Flags: Precursor && PF08263:Leucine rich repeat N-terminal domain|PF00069:Protein kinase domain|PF13855:Leucine rich repeat && PF08263:Leucine rich repeat N-terminal domain|PF00069:Protein kinase domain|PF13855:Leucine rich repeat
TraesCS4A03G1117700	0	16.7819	-6.52283	5.11234e-05	720505799	720507249	TraesCS4A01G447400 && - && - && -
TraesCS4A03G1117800	0	596.426	-11.6742	2.01724e-21	720515680	720519309	TraesCS4A01G447500 && Q39214.1 RecName: Full=Disease resistance protein RPM1; AltName: Full=Resistance to Pseudomonas syringae protein 3 && PF00931:NB-ARC domain && PF00931:NB-ARC domain
TraesCS4A03G1117900	0	266.715	-10.5131	4.99826e-16	720522528	720527815	TraesCS4A01G447600 && Q9M667.2 RecName: Full=Disease resistance protein RPP13; AltName: Full=Resistance to Peronospora parasitica protein 13 && PF00931:NB-ARC domain && PF00931:NB-ARC domain
TraesCS4A03G1118700	7.09407	51.1048	-2.83162	0.00485574	720647975	720652628	TraesCS4A01G447900 && Q9STE7.1 RecName: Full=Putative disease resistance RPP13-like protein 3 && PF00931:NB-ARC domain && PF00931:NB-ARC domain
TraesCS4A03G1119500LC	0	14.9172	-6.35257	0.000373324	721811999	721814826	TraesCS4A01G665000LC && Q39214.1 RecName: Full=Disease resistance protein RPM1; AltName: Full=Resistance to Pseudomonas syringae protein 3 && PF00931:NB-ARC domain && PF00931:NB-ARC domain
TraesCS4A03G1121600	0	102.469	-9.13316	1.04439e-12	721926717	721930144	TraesCS4A01G448000 && Q9STE7.1 RecName: Full=Putative disease resistance RPP13-like protein 3 && PF00931:NB-ARC domain && PF00931:NB-ARC domain
TraesCS4A03G1122400	0	22.1682	-6.92481	6.11815e-06	722023721	722026117	TraesCS4A01G448300 && Q7XA42.2 RecName: Full=Putative disease resistance protein RGA1; AltName: Full=RGA3-blb && PF00931:NB-ARC domain && PF00931:NB-ARC domain
TraesCS4A03G1122500	0	7.78262	-5.41384	0.00848707	722026910	722030126	TraesCS4A01G448400 && Q9M667.2 RecName: Full=Disease resistance protein RPP13; AltName: Full=Resistance to Peronospora parasitica protein 13 && PF00931:NB-ARC domain && PF00931:NB-ARC domain
TraesCS4A03G1122900	0	16.1788	-6.46978	6.86426e-05	722195157	722199382	TraesCS4A01G448600 && Q39214.1 RecName: Full=Disease resistance protein RPM1; AltName: Full=Resistance to Pseudomonas syringae protein 3 && PF00931:NB-ARC domain && PF00931:NB-ARC domain
TraesCS4A03G1123100	0	56.9452	-8.28574	8.1421e-10	722286790	722288178	TraesCS4A01G448800 && Q8W3K0.1 RecName: Full=Probable disease resistance protein At1g58602 && PF00931:NB-ARC domain && PF00931:NB-ARC domain
TraesCS4A03G1123200LC	0	23.6017	-7.01465	2.74198e-06	722288340	722289378	TraesCS4A01G666200LC && Q9STE7.1 RecName: Full=Putative disease resistance RPP13-like protein 3 && PF00931:NB-ARC domain && PF00931:NB-ARC domain
TraesCS4A03G1123300LC	0	21.619	-6.88824	4.27009e-06	722289416	722290030	TraesCS4A01G666300LC && - && - && -
TraesCS4A03G1123500LC	0	33.7383	-7.53011	4.53225e-06	722306761	722308972	TraesCS4A01G666500LC && Q39214.1 RecName: Full=Disease resistance protein RPM1; AltName: Full=Resistance to Pseudomonas syringae protein 3 && PF00931:NB-ARC domain && PF00931:NB-ARC domain
TraesCS4A03G1124200	0	30.9953	-7.40793	1.71016e-07	722486100	722488235	TraesCS4A01G448900 && - && - && -
TraesCS4A03G1126100	0	33.928	-7.53886	1.35367e-06	722826199	722829565	TraesCS4A01G449600 && O48723.1 RecName: Full=Patatin-like protein 2; Short=AtPLP2; AltName: Full=Patatin-related phospholipase A IIalpha; Short=pPLAIIa; AltName: Full=Phospholipase A IIA; Short=AtPLAIIA && PF01734:Patatin-like phospholipase && PF01734:Patatin-like phospholipase
TraesCS4A03G1126800	4.39504	38.4894	-3.11148	0.00159901	722992779	722999303	TraesCS4A01G450100 && - && PF13962:Domain of unknown function && PF13962:Domain of unknown function
TraesCS4A03G1133400	63.4146	143.676	-1.18041	0.0187878	724908058	724909795	TraesCS4A01G452600 && Q8S9H7.1 RecName: Full=Transcription factor DIVARICATA && PF00249:Myb-like DNA-binding domain && PF00249:Myb-like DNA-binding domain
TraesCS4A03G1133700	1384.49	2939.11	-1.0859	0.00650636	724922806	724928023	TraesCS4A01G452700 && P21240.3 RecName: Full=Chaperonin 60 subunit beta 1, chloroplastic; Short=CPN-60 beta 1; AltName: Full=60 kDa chaperonin subunit beta 1; AltName: Full=RuBisCO large subunit-binding protein subunit beta, chloroplastic; Flags: Precursor && PF00118:TCP-1/cpn60 chaperonin family && PF00118:TCP-1/cpn60 chaperonin family
TraesCS4A03G1134300	1.09622	42.9016	-5.40988	3.72132e-07	724990879	724993147	TraesCS4A01G453200 && - && - && -
TraesCS4A03G1134400LC	0	14.132	-6.27532	0.000207495	725004290	725008348	TraesCS4A01G672900LC && - && - && -
TraesCS4A03G1136700LC	0	21.3598	-6.87058	8.77397e-06	725651441	725651800	TraesCS4A01G674000LC && - && - && -
TraesCS4A03G1136800	0	193.486	-10.0501	1.59916e-15	725652693	725656108	TraesCS4A01G454400 && Q9STE7.1 RecName: Full=Putative disease resistance RPP13-like protein 3 && PF00931:NB-ARC domain && PF00931:NB-ARC domain
TraesCS4A03G1138500	383.57	41.6155	3.20488	1.6954e-18	726024199	726026036	TraesCS4A01G454800 && Q06398.2 RecName: Full=Probable glutathione S-transferase GSTU6; AltName: Full=28 kDa cold-induced protein && PF13410:Glutathione S-transferase, C-terminal domain|PF13417:Glutathione S-transferase, N-terminal domain && PF13410:Glutathione S-transferase, C-terminal domain|PF13417:Glutathione S-transferase, N-terminal domain
TraesCS4A03G1138700	439.132	0.649056	9.4085	1.97185e-13	726041608	726042958	TraesCS4A01G455000 && Q06398.2 RecName: Full=Probable glutathione S-transferase GSTU6; AltName: Full=28 kDa cold-induced protein && PF13417:Glutathione S-transferase, N-terminal domain|PF13410:Glutathione S-transferase, C-terminal domain && PF13417:Glutathione S-transferase, N-terminal domain|PF13410:Glutathione S-transferase, C-terminal domain
TraesCS4A03G1139200LC	8.18512	0	5.5127	0.00833095	726100702	726101472	TraesCS4A01G675600LC && - && - && -
TraesCS4A03G1139300LC	21.0388	0.648956	5.0229	0.000280845	726101575	726104279	TraesCS4A01G675700LC && Q9STE7.1 RecName: Full=Putative disease resistance RPP13-like protein 3 && PF00931:NB-ARC domain && PF00931:NB-ARC domain
TraesCS4A03G1141600	201.065	555.969	-1.46719	0.000794044	726347050	726352057	TraesCS4A01G455800 && Q9C516.1 RecName: Full=Extra-large guanine nucleotide-binding protein 3; AltName: Full=Extra-large GTP-binding protein 3; Short=Extra-large G-protein 3 && PF00503:G-protein alpha subunit && PF00503:G-protein alpha subunit
TraesCS4A03G1141700	252.374	759.156	-1.58832	0.000177173	726360804	726362318	TraesCS4A01G455900 && Q9LI00.1 RecName: Full=6-phosphogluconate dehydrogenase, decarboxylating 1; Short=OsG6PGH1 && PF03446:NAD binding domain of 6-phosphogluconate dehydrogenase|PF00393:6-phosphogluconate dehydrogenase, C-terminal domain && PF03446:NAD binding domain of 6-phosphogluconate dehydrogenase|PF00393:6-phosphogluconate dehydrogenase, C-terminal domain
TraesCS4A03G1142200LC	137.19	0.961831	7.14911	4.38058e-14	726386972	726388114	TraesCS4A01G677800LC && Q9LI00.1 RecName: Full=6-phosphogluconate dehydrogenase, decarboxylating 1; Short=OsG6PGH1 && PF00393:6-phosphogluconate dehydrogenase, C-terminal domain && PF00393:6-phosphogluconate dehydrogenase, C-terminal domain
TraesCS4A03G1156600	93.6992	8.93334	3.38824	0.000176737	732832909	732835210	TraesCS4A01G459400 && - && - && -
TraesCS4A03G1160300	52.7988	0	8.21197	8.65279e-10	733980712	733985790	TraesCS4A01G461200 && - && PF09439:Signal recognition particle receptor beta subunit && PF09439:Signal recognition particle receptor beta subunit
TraesCS4A03G1161300	22.6791	122.241	-2.41979	1.78464e-07	734153137	734157356	- && P42793.1 RecName: Full=60S ribosomal protein L5, mitochondrial && - && -
TraesCS4A03G1161400LC	4.59863	228.645	-5.70915	9.59299e-24	734159767	734165719	TraesCS4A01G691100LC && Q8W474.4 RecName: Full=Probable disease resistance protein At1g58390 && PF13962:Domain of unknown function|PF00931:NB-ARC domain && PF13962:Domain of unknown function|PF00931:NB-ARC domain
TraesCS4A03G1161600	0	31.4022	-7.42656	4.77805e-07	734329823	734337515	TraesCS4A01G461800 && Q9STE7.1 RecName: Full=Putative disease resistance RPP13-like protein 3 && PF00931:NB-ARC domain && PF00931:NB-ARC domain
TraesCS4A03G1163900LC	0.899678	14.5098	-3.93643	0.00495773	734927188	734928575	TraesCS4A01G692500LC && - && - && -
TraesCS4A03G1164000	3.33221	32.2343	-3.23883	0.00428727	734928598	734931064	TraesCS4A01G462800 && - && - && -
TraesCS4A03G1164600	0.796323	17.4365	-4.63755	0.00112973	735188231	735191340	TraesCS4A01G463100 && - && - && -
TraesCS4A03G1164900	0	66.257	-8.5039	1.55435e-10	735338313	735339736	TraesCS4A01G463400 && Q6EPG8.1 RecName: Full=Acetylserotonin O-methyltransferase 1; Short=OsASMT1 && PF08100:Dimerisation domain|PF00891:O-methyltransferase && PF08100:Dimerisation domain|PF00891:O-methyltransferase
TraesCS4A03G1165200	0	67.625	-8.53366	9.9406e-11	735479436	735481507	TraesCS4A01G463600 && O48958.1 RecName: Full=4-hydroxyphenylacetaldehyde oxime monooxygenase; AltName: Full=Cytochrome P450 71E1 && PF00067:Cytochrome P450 && PF00067:Cytochrome P450
TraesCS4A03G1166900	12.8011	1.61069	2.98958	0.0174451	736422386	736424379	TraesCS4A01G464200 && Q9LI65.1 RecName: Full=WAT1-related protein At3g30340 && PF00892:EamA-like transporter family && PF00892:EamA-like transporter family
TraesCS4A03G1167100	144.534	9.93058	3.86008	3.50352e-10	736463085	736464227	TraesCS4A01G464300 && - && PF13639:Ring finger domain && PF13639:Ring finger domain
TraesCS4A03G1167600LC	0	7.39913	-5.34167	0.00587886	736744068	736745977	TraesCS4A01G694400LC && Q0DHM7.1 RecName: Full=CASP-like protein 5B2; Short=OsCASPL5B2 >B8AYU8.1 RecName: Full=CASP-like protein 5B2; Short=OsCASPL5B2 && PF04535:Domain of unknown function (DUF588) && PF04535:Domain of unknown function (DUF588)
TraesCS4A03G1167700	0	76.7879	-8.71683	2.22566e-11	736759898	736763634	TraesCS4A01G464500 && Q6L3Z7.1 RecName: Full=Putative late blight resistance protein homolog R1B-14 && PF00931:NB-ARC domain && PF00931:NB-ARC domain
TraesCS4A03G1171000	8.84167	0.643104	3.78436	0.0196451	737488947	737493663	TraesCS4A01G466000 && Q7XA42.2 RecName: Full=Putative disease resistance protein RGA1; AltName: Full=RGA3-blb && PF00931:NB-ARC domain && PF00931:NB-ARC domain
TraesCS4A03G1174600	2.29374	32.453	-3.92329	0.00022914	738019137	738021318	TraesCS4A01G467500 && Q9LPZ9.2 RecName: Full=G-type lectin S-receptor-like serine/threonine-protein kinase SD1-13; AltName: Full=Calmodulin-binding receptor-like protein kinase 1; AltName: Full=Receptor-like protein kinase 2; AltName: Full=S-domain-1 (SD1) receptor kinase 13; Short=SD1-13; Flags: Precursor && PF00069:Protein kinase domain && PF00069:Protein kinase domain
TraesCS4A03G1174700	0.605856	121.278	-7.53958	2.09888e-11	738021564	738025353	TraesCS4A01G467600 && Q6L3N7.1 RecName: Full=Putative late blight resistance protein homolog R1C-3 && PF00931:NB-ARC domain && PF00931:NB-ARC domain
TraesCS4A03G1175100	29.8816	6.80324	2.13945	0.00712427	738078610	738084992	TraesCS4A01G467800 && Q6L3Z4.2 RecName: Full=Putative late blight resistance protein homolog R1B-12 && PF00069:Protein kinase domain|PF00931:NB-ARC domain && PF00069:Protein kinase domain|PF00931:NB-ARC domain
TraesCS4A03G1175400	0	57.2943	-8.29453	6.08512e-10	738194147	738197882	TraesCS4A01G468000 && Q6L3Z7.1 RecName: Full=Putative late blight resistance protein homolog R1B-14 && PF00931:NB-ARC domain && PF00931:NB-ARC domain
TraesCS4A03G1181200	89.4483	0	8.97288	5.37309e-12	739692990	739694582	TraesCS4A01G469500 && Q766C3.1 RecName: Full=Aspartic proteinase nepenthesin-1; AltName: Full=Nepenthesin-I; Flags: Precursor && PF14541:Xylanase inhibitor C-terminal|PF14543:Xylanase inhibitor N-terminal && PF14541:Xylanase inhibitor C-terminal|PF14543:Xylanase inhibitor N-terminal
TraesCS4A03G1181300	65.8703	0	8.5308	8.17074e-11	739710098	739711681	TraesCS4A01G469600 && Q7XV21.2 RecName: Full=Aspartyl protease 37; Flags: Precursor && PF14541:Xylanase inhibitor C-terminal|PF14543:Xylanase inhibitor N-terminal && PF14541:Xylanase inhibitor C-terminal|PF14543:Xylanase inhibitor N-terminal
TraesCS4A03G1181600LC	72.6333	0	8.67246	0.0264757	739789337	739791451	TraesCS4A01G703000LC && - && - && -
TraesCS4A03G1182400	0	4.85587	-4.73339	0.0360066	739841711	739842898	TraesCS4A01G470400 && Q8L9J9.2 RecName: Full=Probable carbohydrate esterase At4g34215 && PF03629:Domain of unknown function (DUF303) && PF03629:Domain of unknown function (DUF303)
TraesCS4A03G1182500LC	0.796323	8.69129	-3.59451	0.0313959	739845658	739846718	TraesCS4A01G703300LC && Q03662.1 RecName: Full=Probable glutathione S-transferase; AltName: Full=Auxin-induced protein PGNT1/PCNT110 && PF13417:Glutathione S-transferase, N-terminal domain|PF00043:Glutathione S-transferase, C-terminal domain && PF13417:Glutathione S-transferase, N-terminal domain|PF00043:Glutathione S-transferase, C-terminal domain
TraesCS4A03G1182600	0.599786	12.5737	-4.30338	0.00495056	739851546	739854739	TraesCS4A01G470500 && Q5D0W8.1 RecName: Full=BTB/POZ domain and ankyrin repeat-containing protein NPR1; Short=OsNPR1; AltName: Full=NPR1 homolog 1; Short=OsNH1 && PF12313:NPR1/NIM1 like defence protein C terminal|PF11900:Domain of unknown function (DUF3420)|PF12796:Ankyrin repeats (3 copies) && PF12313:NPR1/NIM1 like defence protein C terminal|PF11900:Domain of unknown function (DUF3420)|PF12796:…
TraesCS4A03G1183000	0	6.13663	-5.07134	0.0128637	739860983	739865531	TraesCS4A01G470600 && Q9FJB5.1 RecName: Full=Disease resistance RPP8-like protein 3 && PF00931:NB-ARC domain && PF00931:NB-ARC domain
TraesCS4A03G1183500	11.7767	138.35	-3.54547	4.05921e-06	739942946	739944497	TraesCS4A01G470700 && Q8L9J9.2 RecName: Full=Probable carbohydrate esterase At4g34215 && PF03629:Domain of unknown function (DUF303) && PF03629:Domain of unknown function (DUF303)
TraesCS4A03G1183700LC	0	18.3387	-6.65111	1.9396e-05	740054123	740055118	TraesCS4A01G704200LC && - && - && -
TraesCS4A03G1183800LC	0	21.6428	-6.88971	4.57853e-06	740055188	740056306	TraesCS4A01G704300LC && Q7XA42.2 RecName: Full=Putative disease resistance protein RGA1; AltName: Full=RGA3-blb && PF00931:NB-ARC domain && PF00931:NB-ARC domain
TraesCS4A03G1183900LC	0	20.0034	-6.77619	9.82043e-06	740056700	740057368	TraesCS4A01G704400LC && Q7XBQ9.1 RecName: Full=Disease resistance protein RGA2; AltName: Full=Blight resistance protein RPI; AltName: Full=RGA2-blb && PF00931:NB-ARC domain && PF00931:NB-ARC domain
TraesCS4A03G1184000	0	9.33509	-5.67689	0.00245098	740067466	740069826	TraesCS4A01G470800 && Q7XA42.2 RecName: Full=Putative disease resistance protein RGA1; AltName: Full=RGA3-blb && PF00931:NB-ARC domain && PF00931:NB-ARC domain
TraesCS4A03G1184600	0	44.2119	-7.92036	5.69315e-09	740145749	740150518	TraesCS4A01G471100 && Q9STE7.1 RecName: Full=Putative disease resistance RPP13-like protein 3 && PF00931:NB-ARC domain && PF00931:NB-ARC domain
TraesCS4A03G1185000	0	77.1982	-8.72444	3.13556e-11	740202584	740213873	TraesCS4A01G471200 && Q7XBQ9.1 RecName: Full=Disease resistance protein RGA2; AltName: Full=Blight resistance protein RPI; AltName: Full=RGA2-blb && PF00931:NB-ARC domain && PF00931:NB-ARC domain
TraesCS4A03G1185400LC	0	14.8398	-6.34543	7.72612e-05	740209911	740210372	TraesCS4A01G705400LC && - && - && -
TraesCS4A03G1185500	0	78.151	-8.74243	4.79021e-11	740223047	740227385	TraesCS4A01G471300 && Q7XA42.2 RecName: Full=Putative disease resistance protein RGA1; AltName: Full=RGA3-blb && PF00931:NB-ARC domain && PF00931:NB-ARC domain
TraesCS4A03G1186200	0	9.38161	-5.68358	0.00191818	740302267	740303577	TraesCS4A01G471400 && Q7XA40.2 RecName: Full=Putative disease resistance protein RGA3; AltName: Full=Blight resistance protein B149; AltName: Full=RGA1-blb && PF00931:NB-ARC domain && PF00931:NB-ARC domain
TraesCS4A03G1188400	36.7739	138.13	-1.92057	5.49434e-05	740963906	740967839	TraesCS4A01G472300 && Q8LJT8.2 RecName: Full=TSL-kinase interacting protein 1; AltName: Full=Myb-related protein TKI1 && - && -
TraesCS4A03G1188500LC	35.7891	0	7.65063	6.85864e-08	740974974	740975336	TraesCS4A01G707400LC && - && PF14368:Probable lipid transfer && PF14368:Probable lipid transfer
TraesCS4A03G1189100	2380.26	5812.8	-1.28822	0.000101379	741217182	741219855	TraesCS4A01G472500 && P41344.1 RecName: Full=Ferredoxin--NADP reductase, leaf isozyme, chloroplastic; Short=FNR; Flags: Precursor && PF00175:Oxidoreductase NAD-binding domain && PF00175:Oxidoreductase NAD-binding domain
TraesCS4A03G1190400LC	187.103	39.7699	2.23538	4.87824e-07	741452853	741454336	- && A7PZL3.1 RecName: Full=Probable polygalacturonase; Short=PG; AltName: Full=Pectinase && PF00295:Glycosyl hydrolases family 28 && PF00295:Glycosyl hydrolases family 28
TraesCS4A03G1192300LC	4.01	38.1875	-3.26254	9.19593e-05	741962253	741965052	TraesCS4A01G710200LC && Q9LSL5.1 RecName: Full=L-type lectin-domain containing receptor kinase IX.2; Short=LecRK-IX.2; Flags: Precursor && PF07714:Protein tyrosine kinase && PF07714:Protein tyrosine kinase
TraesCS4A03G1194700	415.253	846.507	-1.02785	0.00249578	742458769	742465322	TraesCS4A01G474200 && - && - && -
TraesCS4A03G1198000	345.592	217.791	0.665886	0.0425207	742996187	743002809	TraesCS4A01G475200 && - && - && -
TraesCS4A03G1199000	0	5.15704	-4.82066	0.024797	743371375	743374610	TraesCS4A01G475700 && Q7XA42.2 RecName: Full=Putative disease resistance protein RGA1; AltName: Full=RGA3-blb && PF00931:NB-ARC domain && PF00931:NB-ARC domain
TraesCS4A03G1207600	37.8064	156.84	-2.04183	5.55673e-06	744668568	744674307	TraesCS4A01G478900 && Q7XA39.1 RecName: Full=Putative disease resistance protein RGA4; AltName: Full=RGA4-blb && PF00931:NB-ARC domain && PF00931:NB-ARC domain
TraesCS4A03G1207900LC	0	7.09836	-5.28149	0.00657561	744706730	744708667	TraesCS4A01G719400LC && P20825.1 RecName: Full=Retrovirus-related Pol polyprotein from transposon 297; Includes: RecName: Full=Protease; Includes: RecName: Full=Reverse transcriptase; Includes: RecName: Full=Endonuclease && PF13650:Aspartyl protease|PF00078:Reverse transcriptase (RNA-dependent DNA polymerase) && PF13650:Aspartyl protease|PF00078:Reverse transcriptase (RNA-dependent DNA polymerase)
TraesCS4A03G1208100	0	32.2221	-7.46412	1.32133e-07	744711869	744716141	TraesCS4A01G479100 && Q9LRR5.1 RecName: Full=Putative disease resistance protein At3g14460 && PF00931:NB-ARC domain && PF00931:NB-ARC domain
TraesCS4A03G1220600	0.299893	8.29024	-4.54434	0.0464037	747659764	747672257	- && O49564.2 RecName: Full=Cysteine-rich receptor-like protein kinase 27; Short=Cysteine-rich RLK27; Flags: Precursor && PF00069:Protein kinase domain|PF01419:Jacalin-like lectin domain && PF00069:Protein kinase domain|PF01419:Jacalin-like lectin domain
TraesCS4A03G1222000	36.706	11.2814	1.70656	0.0308484	747745872	747747446	TraesCS4A01G484700 && Q55874.1 RecName: Full=Uncharacterized protein sll0103 && - && PF00092:von Willebrand factor type A domain|PF14624:VWA / Hh protein intein-like
TraesCS4A03G1235200LC	122.455	0	9.42496	2.6388e-12	750239039	750239713	TraesCS4A01G491500 && - && - && -
TraesCS4A03G1237000	5.81239	19.0173	-1.70248	0.0349054	750711710	750716953	TraesCS4A01G492200 && Q8LG03.1 RecName: Full=F-box protein At4g00755 && - && -
TraesCS4A03G1252200	1.09622	15.1765	-3.88373	0.0026931	753375043	753375573	TraesCS4A01G498000 && P31110.1 RecName: Full=Thaumatin-like protein; Flags: Precursor && PF00314:Thaumatin family && PF00314:Thaumatin family

## Sheet: NIL_3R vs 3S on chr4A (C)
Table S1.3 Differentially expressed genes (DEGs) on chromosome 4A in NIL pair 3 under control
gene_id	3R_C(reads count)	3S_C(reads count)	log2FoldChange	pvalue	gene_start	gene_end	gene_description
TraesCS4A03G0003300	311.712	193.971	0.683675	0.0475404	1908725	1910020	TraesCS4A01G002300 && Q6F4N5.1 RecName: Full=Aspartyl protease 25; AltName: Full=Protein RICE ANTHER DOWN-REGULATED BY CHILLING 1; Flags: Precursor && PF14541:Xylanase inhibitor C-terminal|PF14543:Xylanase inhibitor N-terminal && PF14541:Xylanase inhibitor C-terminal|PF14543:Xylanase inhibitor N-terminal
TraesCS4A03G0004000	143.991	264.638	-0.878503	0.0470032	2396423	2406197	TraesCS4A01G002600 && Q5K4R0.2 RecName: Full=MADS-box transcription factor 47; AltName: Full=OsMADS47 && PF01486:K-box region && PF01486:K-box region
TraesCS4A03G0004100	154.707	269.523	-0.801728	0.0113709	2407157	2412110	TraesCS4A01G002700 && - && PF12371:Transmembrane protein 131-like && PF12371:Transmembrane protein 131-like
TraesCS4A03G0007700	78.077	9.31426	3.07098	0.000252233	3107379	3109574	TraesCS4A01G004800 && - && - && -
TraesCS4A03G0008300	87.0774	28.7186	1.60207	0.0363629	3205933	3206955	TraesCS4A01G005200 && - && PF04570:zinc-finger of the FCS-type, C2-C2 && PF04570:zinc-finger of the FCS-type, C2-C2
TraesCS4A03G0017200LC	84.6975	22.4078	1.91706	9.26017e-05	5949789	5952942	TraesCS4A01G006800LC && Q9FEF8.1 RecName: Full=Probable mediator of RNA polymerase II transcription subunit 36b; AltName: Full=Histone-glutamine methyltransferase; AltName: Full=SKP1-interacting partner 7; AltName: Full=rRNA 2'-O-methyltransferase fibrillarin 1 && PF01269:Fibrillarin && PF01269:Fibrillarin
TraesCS4A03G0017900	398.453	205.74	0.953081	0.0116162	5975822	5976896	TraesCS4A01G010700 && Q9C595.1 RecName: Full=YlmG homolog protein 2, chloroplastic; Short=AtYLMG2; AltName: Full=YGGT family protein YLMG2; Flags: Precursor && - && -
TraesCS4A03G0021800LC	64.2179	13.1096	2.30237	0.000783713	7423530	7426909	TraesCS4A01G008500LC && - && - && -
TraesCS4A03G0025900	27.0984	2.60657	3.34933	0.0446113	9586948	9587602	TraesCS4A01G015600 && - && - && -
TraesCS4A03G0028800LC	26.233	0.579238	5.41404	0.00367527	11545238	11546841	TraesCS4A01G011800LC && - && PF02519:Auxin responsive protein && PF02519:Auxin responsive protein
TraesCS4A03G0029100	876.83	571.667	0.617447	0.0346206	11591766	11594017	TraesCS4A01G017200 && - && - && -
TraesCS4A03G0029500	157.409	70.2612	1.16285	0.00604568	11616707	11621495	TraesCS4A01G017300 && Q8H2J9.3 RecName: Full=Glycerol-3-phosphate dehydrogenase [NAD(+)], chloroplastic; Flags: Precursor && PF01210:NAD-dependent glycerol-3-phosphate dehydrogenase N-terminus|PF07479:NAD-dependent glycerol-3-phosphate dehydrogenase C-terminus && PF01210:NAD-dependent glycerol-3-phosphate dehydrogenase N-terminus|PF07479:NAD-dependent glycerol-3-phosphate dehydrogenase C-terminus
TraesCS4A03G0030000	218.432	593.107	-1.44009	0.0239743	11661466	11663925	TraesCS4A01G017700 && Q8W1E3.2 RecName: Full=Cyclic dof factor 1; AltName: Full=Dof zinc finger protein DOF5.5; Short=AtDOF5.5 && PF02701:Dof domain, zinc finger && PF02701:Dof domain, zinc finger
TraesCS4A03G0031600	86.3291	36.4866	1.24193	0.0193537	12101574	12105497	TraesCS4A01G018700 && - && - && -
TraesCS4A03G0031900LC	0	7.31386	-5.37212	0.0322485	12310281	12311042	TraesCS4A01G012900LC && - && - && -
TraesCS4A03G0032700	11.0635	0	5.92768	0.00354333	12532297	12534546	TraesCS4A01G019400 && Q9C788.1 RecName: Full=Cytochrome P450 704B1; AltName: Full=Long-chain fatty acid omega-hydroxylase && PF00067:Cytochrome P450 && PF00067:Cytochrome P450
TraesCS4A03G0036600	26.0384	9.63272	1.42917	0.0471814	13944146	13947532	TraesCS4A01G020500 && Q08891.2 RecName: Full=Fatty acyl-CoA reductase 2; AltName: Full=Fatty acid reductase 2; AltName: Full=Male sterility protein 2 && PF07993:Male sterility protein|PF03015:Male sterility protein && PF07993:Male sterility protein|PF03015:Male sterility protein
TraesCS4A03G0039900	456.32	200.473	1.18563	0.00349864	15786734	15788236	TraesCS4A01G022100 && O49668.1 RecName: Full=Protein PAM68, chloroplastic; AltName: Full=PHOTOSYNTHESIS AFFECTED MUTANT 68; Flags: Precursor && PF11947:Protein of unknown function (DUF3464) && PF11947:Protein of unknown function (DUF3464)
TraesCS4A03G0040800	283.996	542.499	-0.934512	0.0359311	16080871	16087254	TraesCS4A01G022500 && Q10RB4.1 RecName: Full=Beta-galactosidase 5; Short=Lactase 5; Flags: Precursor && PF02140:Galactose binding lectin domain|PF01301:Glycosyl hydrolases family 35 && PF02140:Galactose binding lectin domain|PF01301:Glycosyl hydrolases family 35
TraesCS4A03G0042900LC	82.4084	32.2224	1.35115	0.0037945	16738131	16738506	TraesCS4A01G019300LC && - && PF04520:Senescence regulator && PF04520:Senescence regulator
TraesCS4A03G0046200LC	51.8639	14.207	1.85769	0.0347949	17281826	17282161	TraesCS4A01G020800LC && - && - && -
TraesCS4A03G0053600	44.1193	84.104	-0.931451	0.0320557	20873410	20874088	TraesCS4A01G028600 && - && PF11820:Protein of unknown function (DUF3339) && PF11820:Protein of unknown function (DUF3339)
TraesCS4A03G0054600	252.407	1081.74	-2.10023	1.92748e-12	21061965	21067368	TraesCS4A01G029100 && Q9SV13.1 RecName: Full=Sulfate transporter 3.1; AltName: Full=AST12; AltName: Full=AtST1 && PF00916:Sulfate permease family|PF01740:STAS domain && PF00916:Sulfate permease family|PF01740:STAS domain
TraesCS4A03G0058300LC	28.3202	6.9354	2.03338	0.00491591	23992075	23992840	TraesCS4A01G027400LC && - && - && -
TraesCS4A03G0066400	13.1165	0.366158	5.21321	0.0127447	26666401	26668307	TraesCS4A01G035100 && Q9F131.1 RecName: Full=3-hydroxybenzoate 6-hydroxylase 1; AltName: Full=Constitutive 3-hydroxybenzoate 6-hydroxylase && PF01494:FAD binding domain && PF01494:FAD binding domain
TraesCS4A03G0068000	402.73	192.516	1.06516	0.00304089	28613782	28615825	TraesCS4A01G035900 && Q9SJL2.2 RecName: Full=Heavy metal-associated isoprenylated plant protein 5; Short=AtHIP05; AltName: Full=Farnesylated protein 2; Short=AtFP2; Flags: Precursor && PF00403:Heavy-metal-associated domain && PF00403:Heavy-metal-associated domain
TraesCS4A03G0069400	179.99	70.3318	1.35642	0.0294393	29042085	29047041	TraesCS4A01G036200 && Q0DV32.2 RecName: Full=4-coumarate--CoA ligase-like 1 && PF00501:AMP-binding enzyme|PF13193:AMP-binding enzyme C-terminal domain && PF00501:AMP-binding enzyme|PF13193:AMP-binding enzyme C-terminal domain
TraesCS4A03G0070000	356.152	96.7668	1.87831	6.92766e-05	29084893	29088684	TraesCS4A01G036500 && P35159.2 RecName: Full=Ribosomal large subunit pseudouridine synthase B; AltName: Full=23S rRNA pseudouridine(2605) synthase; AltName: Full=rRNA pseudouridylate synthase B; AltName: Full=rRNA-uridine isomerase B && PF00849:RNA pseudouridylate synthase|PF01479:S4 domain && PF00849:RNA pseudouridylate synthase|PF01479:S4 domain
TraesCS4A03G0074200	640.611	2208.34	-1.78541	5.15397e-12	30582111	30586666	TraesCS4A01G038500 && O65195.1 RecName: Full=Inositol-3-phosphate synthase; Short=MIP synthase; AltName: Full=Myo-inositol 1-phosphate synthase; Short=IPS; Short=MI-1-P synthase && PF01658:Myo-inositol-1-phosphate synthase|PF07994:Myo-inositol-1-phosphate synthase && PF01658:Myo-inositol-1-phosphate synthase|PF07994:Myo-inositol-1-phosphate synthase
TraesCS4A03G0081400LC	858.318	360.224	1.25181	0.000215658	35336582	35339237	TraesCS4A01G041900 && - && - && -
TraesCS4A03G0083000	705.973	395.85	0.834616	0.0121217	35608977	35612143	TraesCS4A01G042500 && Q9LK61.1 RecName: Full=30S ribosomal protein S10, chloroplastic; Flags: Precursor && PF00338:Ribosomal protein S10p/S20e && PF00338:Ribosomal protein S10p/S20e
TraesCS4A03G0087000	88.3974	166.574	-0.914597	0.00839167	37021986	37028038	TraesCS4A01G044800 && - && - && -
TraesCS4A03G0087100	41.1554	77.9675	-0.922057	0.0376782	37032556	37036875	TraesCS4A01G044900 && Q9SE51.1 RecName: Full=Surfeit locus protein 1; Short=Surfeit 1; AltName: Full=Cytochrome c oxidase assembly protein SURF1; AltName: Full=Protein EMBRYO DEFECTIVE 3121; AltName: Full=Surfeit locus 1 cytochrome c oxidase biogenesis protein && PF02104:SURF1 family && PF02104:SURF1 family
TraesCS4A03G0095500	230.815	135.114	0.772654	0.0264753	40227573	40230935	TraesCS4A01G049500 && Q852U6.1 RecName: Full=Probable E3 ubiquitin-protein ligase RHY1A; AltName: Full=RING-H2 finger Y1a; AltName: Full=RING-H2 zinc finger protein RHY1a && PF13639:Ring finger domain && PF13639:Ring finger domain
TraesCS4A03G0098100	310.572	679.238	-1.12965	0.000240745	41907366	41914327	TraesCS4A01G051100 && Q9LK64.1 RecName: Full=ABC transporter C family member 3; Short=ABC transporter ABCC.3; Short=AtABCC3; AltName: Full=ATP-energized glutathione S-conjugate pump 3; AltName: Full=Glutathione S-conjugate-transporting ATPase 3; AltName: Full=Multidrug resistance-associated protein 3 && PF00664:ABC transporter transmembrane region|PF00005:ABC transporter && PF00664:ABC transporte…
TraesCS4A03G0105200	251.052	60.5121	2.05125	1.63666e-09	45355748	45358910	TraesCS4A01G053900 && Q84J46.1 RecName: Full=Pentatricopeptide repeat-containing protein At3g29290; AltName: Full=Protein EMBRYO DEFECTIVE 2076 && PF13041:PPR repeat family && PF13041:PPR repeat family
TraesCS4A03G0108600	577.533	258.415	1.16028	0.0340312	46275255	46280321	- && B9F655.1 RecName: Full=Plant intracellular Ras-group-related LRR protein 7; AltName: Full=Intracellular Ras-group-related LRR protein 7; Short=OsIRL7 && PF13855:Leucine rich repeat && PF13855:Leucine rich repeat
TraesCS4A03G0112300	216.162	98.0303	1.14191	0.00228786	48161803	48166875	TraesCS4A01G057400 && Q84JB8.1 RecName: Full=Protein root UVB sensitive 3 && PF04884:Vitamin B6 photo-protection and homoeostasis && PF04884:Vitamin B6 photo-protection and homoeostasis
TraesCS4A03G0117800	270.522	102.955	1.3956	0.042955	55543502	55546248	TraesCS4A01G059400 && Q9ZUD9.1 RecName: Full=Probable inactive poly [ADP-ribose] polymerase SRO2; AltName: Full=Protein SIMILAR TO RCD ONE 2 && PF12174:RCD1-SRO-TAF4 (RST) plant domain|PF00644:Poly(ADP-ribose) polymerase catalytic domain && PF12174:RCD1-SRO-TAF4 (RST) plant domain|PF00644:Poly(ADP-ribose) polymerase catalytic domain
TraesCS4A03G0119100LC	15.9597	0	6.46132	0.00283414	56233713	56234282	TraesCS4A01G059100LC && - && - && -
TraesCS4A03G0123000	42.6233	81.1328	-0.930985	0.0468704	58805993	58807953	TraesCS4A01G061900 && Q7XYS3.2 RecName: Full=Allene oxide synthase 2; AltName: Full=Cytochrome P450 74A2; AltName: Full=Hydroperoxide dehydrase 2 && PF00067:Cytochrome P450 && PF00067:Cytochrome P450
TraesCS4A03G0126000	271.112	153.326	0.822664	0.0186996	60011637	60029873	TraesCS4A01G063300 && - && PF13424:Tetratricopeptide repeat && PF13424:Tetratricopeptide repeat
TraesCS4A03G0126200	25.6042	73.9552	-1.5348	0.00261244	60130553	60132820	TraesCS4A01G063500 && - && - && -
TraesCS4A03G0131200	34.6804	87.4747	-1.33689	0.00571829	63026935	63029416	TraesCS4A01G065600 && Q9SYK0.1 RecName: Full=Beta-hexosaminidase 2; AltName: Full=Beta-GlcNAcase 2; AltName: Full=Beta-N-acetylhexosaminidase 2; AltName: Full=Beta-hexosaminidase 3; Short=AtHEX3; AltName: Full=N-acetyl-beta-glucosaminidase 2; Flags: Precursor && PF00728:Glycosyl hydrolase family 20, catalytic domain|PF14845:beta-acetyl hexosaminidase like && PF00728:Glycosyl hydrolase family 20, …
TraesCS4A03G0131300	401.632	738.642	-0.879263	0.00505147	63029651	63032682	TraesCS4A01G065700 && O22348.1 RecName: Full=Tubulin alpha-2 chain; AltName: Full=Alpha-2-tubulin && PF03953:Tubulin C-terminal domain|PF00091:Tubulin/FtsZ family, GTPase domain && PF03953:Tubulin C-terminal domain|PF00091:Tubulin/FtsZ family, GTPase domain
TraesCS4A03G0131800	7.29524	72.4492	-3.30464	2.77122e-07	63543872	63546738	TraesCS4A01G066100 && Q9SKY8.1 RecName: Full=Heat shock 70 kDa protein 8; AltName: Full=Heat shock protein 70-8; Short=AtHsp70-8; AltName: Full=Heat-shock protein 70T-2 && PF10712:NAD-specific glutamate dehydrogenase|PF00012:Hsp70 protein && PF10712:NAD-specific glutamate dehydrogenase|PF00012:Hsp70 protein
TraesCS4A03G0132700	88.7435	181.41	-1.03416	0.0166941	64146397	64157262	TraesCS4A01G066800 && Q9SYD6.2 RecName: Full=Protein DETOXIFICATION 42; Short=AtDTX42; AltName: Full=Aluminum-activated citrate transporter; AltName: Full=AtMATE; AltName: Full=FRD-like protein; AltName: Full=Multidrug and toxic compound extrusion protein 42; Short=MATE protein 42 && PF01554:MatE && PF01554:MatE
TraesCS4A03G0133600	0.346592	6.95194	-4.32713	0.0307488	64961270	64963419	TraesCS4A01G067300 && O22131.2 RecName: Full=LOB domain-containing protein 18; AltName: Full=ASYMMETRIC LEAVES 2-like protein 20; Short=AS2-like protein 20 && PF03195:Protein of unknown function DUF260 && PF03195:Protein of unknown function DUF260
TraesCS4A03G0134300	154.906	375.319	-1.27779	0.0218561	66145608	66146165	TraesCS4A01G067800 && P59259.2 RecName: Full=Histone H4 >Q6LAF3.3 RecName: Full=Histone H4 >Q6PMI5.3 RecName: Full=Histone H4 >Q6WZ83.3 RecName: Full=Histone H4 >Q76H85.3 RecName: Full=Histone H4 >P62788.2 RecName: Full=Histone H4 >P62787.2 RecName: Full=Histone H4 >P62887.2 RecName: Full=Histone H4 >P62785.2 RecName: Full=Histone H4 variant TH011 >P0CG89.1 RecName: Full=Histone H4 && PF15511:Cen…
TraesCS4A03G0141600LC	17.2825	3.81233	2.20773	0.032673	67734379	67734841	TraesCS4A01G071000LC && Q940T5.1 RecName: Full=E3 ubiquitin-protein ligase RDUF2; AltName: Full=RING and DUF1117 domain-containing protein 2; Short=AtRDUF2 && - && -
TraesCS4A03G0141900	198.965	34.4777	2.53158	0.00127059	67978564	67980472	TraesCS4A01G070600 && Q9SGA8.1 RecName: Full=UDP-glycosyltransferase 83A1 && PF00201:UDP-glucoronosyl and UDP-glucosyl transferase && PF00201:UDP-glucoronosyl and UDP-glucosyl transferase
TraesCS4A03G0142000	145.8	54.5539	1.42238	0.000618849	68113481	68115478	TraesCS4A01G070700 && P83332.1 RecName: Full=Thaumatin-like protein 1; AltName: Full=PpAZ44; Flags: Precursor [Prunus persica] && PF00314:Thaumatin family && PF00314:Thaumatin family
TraesCS4A03G0146400LC	0	7.88038	-5.47206	0.00748529	71141587	71143184	TraesCS4A01G073500LC && Q5PNY6.1 RecName: Full=U-box domain-containing protein 21; AltName: Full=Plant U-box protein 21 && PF04564:U-box domain && PF04564:U-box domain
TraesCS4A03G0149500LC	23.3275	53.9732	-1.21268	0.0203742	73432135	73435650	TraesCS4A01G075100LC && - && PF05603:Protein of unknown function (DUF775) && PF05603:Protein of unknown function (DUF775)
TraesCS4A03G0157500	20.9667	53.7586	-1.35405	0.0297801	77402851	77409156	TraesCS4A01G078000 && O64989.2 RecName: Full=Cytochrome P450 90B1; AltName: Full=Protein DWARF 4; Short=Dwarf4; AltName: Full=Steroid 22-alpha-hydroxylase && PF00067:Cytochrome P450 && PF00067:Cytochrome P450
TraesCS4A03G0158200	0	5.09272	-4.84244	0.036021	78136530	78136913	TraesCS4A01G078200 && - && - && -
TraesCS4A03G0162300	652.7	382.381	0.770791	0.00819563	81241161	81248702	TraesCS4A01G079500 && Q93WL3.1 RecName: Full=ATP-dependent Clp protease ATP-binding subunit CLPT1, chloroplastic; AltName: Full=nClpC-like protein; Flags: Precursor && - && -
TraesCS4A03G0164800	450.84	267.148	0.755028	0.00632343	83441072	83443551	TraesCS4A01G080900 && K4BVL1.1 RecName: Full=Protein SPA, chloroplastic; AltName: Full=Sugar partition-affecting protein; Flags: Precursor && - && -
TraesCS4A03G0169200	129.979	408.385	-1.65261	0.0180697	86902479	86905675	- && - && PF03222:Tryptophan/tyrosine permease family && PF03222:Tryptophan/tyrosine permease family
TraesCS4A03G0169800	1231.56	1951.69	-0.664358	0.0314497	87458072	87461841	TraesCS4A01G083500 && Q9S752.1 RecName: Full=Probable E3 ubiquitin-protein ligase LOG2; AltName: Full=Protein LOSS OF GDU2; AltName: Full=RING finger protein 215 && PF13920:Zinc finger, C3HC4 type (RING finger) && PF13920:Zinc finger, C3HC4 type (RING finger)
TraesCS4A03G0170600	1813.18	3507.56	-0.952078	0.0368248	88475067	88480063	TraesCS4A01G083900 && Q9SLZ0.1 RecName: Full=Phosphoenolpyruvate carboxykinase [ATP]; Short=PEP carboxykinase; Short=PEPCK && PF01293:Phosphoenolpyruvate carboxykinase && PF01293:Phosphoenolpyruvate carboxykinase
TraesCS4A03G0171100	80.04	14.5435	2.4609	0.00419802	88750398	88751469	TraesCS4A01G084200 && - && PF13962:Domain of unknown function && PF13962:Domain of unknown function
TraesCS4A03G0172400	173.754	71.9054	1.27272	0.0147735	89664374	89667050	TraesCS4A01G085000 && Q3ZBV1.1 RecName: Full=IST1 homolog && PF03398:Regulator of Vps4 activity in the MVB pathway && PF03398:Regulator of Vps4 activity in the MVB pathway
TraesCS4A03G0172800	42.9404	9.92192	2.11759	0.00163178	89940688	89943815	TraesCS4A01G085200 && B9FGV7.1 RecName: Full=Solute carrier family 40 member 3, chloroplastic; Flags: Precursor && PF06963:Ferroportin1 (FPN1) && PF06963:Ferroportin1 (FPN1)
TraesCS4A03G0182000LC	145.803	68.5345	1.09016	0.0138463	94779236	94780797	TraesCS4A01G093000LC && - && - && -
TraesCS4A03G0184900	63.6916	154.536	-1.28259	0.023193	96274357	96276560	TraesCS4A01G089900 && - && - && -
TraesCS4A03G0187000	325.044	894.567	-1.45981	0.011475	97870863	97873832	TraesCS4A01G091300 && Q84TH4.1 RecName: Full=Serine/arginine-rich splicing factor SR45a; Short=At-SR45A; Short=AtSR45a; AltName: Full=Protein TRANSFORMER2-like; Short=atTra2 && PF00076:RNA recognition motif. (a.k.a. RRM, RBD, or RNP domain) && PF00076:RNA recognition motif. (a.k.a. RRM, RBD, or RNP domain)
TraesCS4A03G0188700	201.584	113.463	0.82885	0.0274973	98582272	98591509	- && - && PF02338:OTU-like cysteine protease && PF02338:OTU-like cysteine protease
TraesCS4A03G0190200	344.681	582.607	-0.757877	0.0271126	99893836	99899673	TraesCS4A01G092500 && C0LGF4.1 RecName: Full=LRR receptor-like serine/threonine-protein kinase FEI 1; Flags: Precursor && PF08263:Leucine rich repeat N-terminal domain|PF00069:Protein kinase domain && PF08263:Leucine rich repeat N-terminal domain|PF00069:Protein kinase domain
TraesCS4A03G0191800	100.112	250.885	-1.3278	0.00508245	100653028	100658462	TraesCS4A01G093300 && - && PF12043:Domain of unknown function (DUF3527) && PF12043:Domain of unknown function (DUF3527)
TraesCS4A03G0193400	229.728	85.2918	1.42741	0.000831793	102417014	102418916	TraesCS4A01G094300 && Q84JI0.1 RecName: Full=Probable protein phosphatase 2C 30; Short=OsPP2C30 && - && PF00481:Protein phosphatase 2C
TraesCS4A03G0193900	48.7573	100.34	-1.04304	0.0255487	102606679	102610578	TraesCS4A01G094500 && Q9LHT0.1 RecName: Full=Tropinone reductase homolog At5g06060 && PF00106:short chain dehydrogenase && PF00106:short chain dehydrogenase
TraesCS4A03G0194300LC	12.7428	0.334994	5.17485	0.040898	102762095	102763705	TraesCS4A01G099600LC && - && PF00665:Integrase core domain && PF00665:Integrase core domain
TraesCS4A03G0194700	159.604	257.713	-0.692342	0.0491746	102801465	102806859	TraesCS4A01G094600 && - && PF04646:Protein of unknown function, DUF604 && PF04646:Protein of unknown function, DUF604
TraesCS4A03G0195900	375.04	158.046	1.24611	0.00102108	103455462	103458379	TraesCS4A01G095200 && O22056.2 RecName: Full=RNA polymerase sigma factor sigB; Short=Sigma factor B; Short=Sigma-B; AltName: Full=Protein ABERRANT CHLOROPLAST 1; AltName: Full=RNA polymerase sigma factor sig1; Short=Atsig1; Short=Sigma factor 1; AltName: Full=RNA polymerase sigma factor sig2; Short=Atsig2; Short=Sigma factor 2; AltName: Full=RNA polymerase sigma factor sigA; Short=Sigma factor A;…
TraesCS4A03G0196500	220.525	52.313	2.0786	0.00546493	103686195	103689049	TraesCS4A01G095500 && Q99P31.1 RecName: Full=Hsp70-binding protein 1; Short=HspBP1; AltName: Full=Heat shock protein-binding protein 1; AltName: Full=Hsp70-interacting protein 1 && - && -
TraesCS4A03G0196600	140.348	73.5997	0.930681	0.0103376	103689446	103695736	TraesCS4A01G095600 && - && - && -
TraesCS4A03G0196800	808.059	251.841	1.68172	0.000615522	103727984	103729268	TraesCS4A01G095800 && O22283.1 RecName: Full=Probable E3 ubiquitin-protein ligase RHC2A; AltName: Full=RING-H2 finger C2a; AltName: Full=RING-H2 zinc finger protein RHC2a && PF14369:zinc-ribbon|PF13639:Ring finger domain|PF06547:Protein of unknown function (DUF1117) && PF14369:zinc-ribbon|PF13639:Ring finger domain|PF06547:Protein of unknown function (DUF1117)
TraesCS4A03G0197500LC	105.007	50.4693	1.06013	0.0293209	104053098	104060417	TraesCS4A01G101300LC && - && - && -
TraesCS4A03G0202300	76.5218	38.0659	1.01207	0.0303243	108810048	108812100	TraesCS4A01G097800 && Q9LZ56.1 RecName: Full=Dof zinc finger protein DOF5.1; Short=AtDOF5.1 && PF02701:Dof domain, zinc finger && PF02701:Dof domain, zinc finger
TraesCS4A03G0206500	695.458	1066.03	-0.616561	0.0328945	112679184	112679904	TraesCS4A01G099900 && A2XF66.1 RecName: Full=Histone H2B.1 >A3AGM4.1 RecName: Full=Histone H2B.1 && PF00125:Core histone H2A/H2B/H3/H4 && PF00125:Core histone H2A/H2B/H3/H4
TraesCS4A03G0206700	87.3648	216.45	-1.31099	0.0492822	112757540	112758212	TraesCS4A01G100100 && P19177.1 RecName: Full=Histone H2A && PF16211:C-terminus of histone H2A|PF00125:Core histone H2A/H2B/H3/H4 && PF16211:C-terminus of histone H2A|PF00125:Core histone H2A/H2B/H3/H4
TraesCS4A03G0211900	442.316	215.828	1.03517	0.000658755	116393353	116394169	TraesCS4A01G103300 && - && - && -
TraesCS4A03G0212300	57.1829	153.724	-1.43002	0.00640587	116763981	116766877	TraesCS4A01G103400 && Q8H8V7.1 RecName: Full=ABC transporter G family member 5; Short=ABC transporter ABCG.5; Short=OsABCG5; AltName: Full=Protein REDUCED CULM NUMBER 1; AltName: Full=White-brown complex homolog protein 5; Short=OsWBC5 && PF00005:ABC transporter|PF01061:ABC-2 type transporter && PF00005:ABC transporter|PF01061:ABC-2 type transporter
TraesCS4A03G0212900	132.022	382.701	-1.53654	0.0462483	117196411	117198641	TraesCS4A01G103800 && Q8H8U5.1 RecName: Full=Protein IN2-1 homolog B; AltName: Full=Glutathione S-transferase GSTZ5 >A1XBB7.1 RecName: Full=Protein IN2-1 homolog B; AltName: Full=Glutathione S-transferase GSTZ5 && PF13417:Glutathione S-transferase, N-terminal domain|PF13410:Glutathione S-transferase, C-terminal domain && PF13417:Glutathione S-transferase, N-terminal domain|PF13410:Glutathione S-t…
TraesCS4A03G0214200	18.8088	58.2015	-1.63829	0.032291	117601814	117607397	TraesCS4A01G104100 && - && PF05664:Plant family of unknown function (DUF810) && PF05664:Plant family of unknown function (DUF810)
TraesCS4A03G0214400	162.611	59.9609	1.43963	6.10589e-05	117612532	117614450	TraesCS4A01G104300 && P49248.1 RecName: Full=Protein IN2-1 && PF13410:Glutathione S-transferase, C-terminal domain|PF13417:Glutathione S-transferase, N-terminal domain && PF13410:Glutathione S-transferase, C-terminal domain|PF13417:Glutathione S-transferase, N-terminal domain
TraesCS4A03G0214800	58.9081	126.184	-1.10218	0.0177828	117801727	117804430	TraesCS4A01G104500 && - && - && -
TraesCS4A03G0215700	700.581	1230.16	-0.812017	0.00316142	118983508	118989623	TraesCS4A01G105300 && A2XFB7.2 RecName: Full=Two-component response regulator-like PRR73; AltName: Full=Pseudo-response regulator 73; Short=OsPRR73 && PF06203:CCT motif|PF00072:Response regulator receiver domain && PF06203:CCT motif|PF00072:Response regulator receiver domain
TraesCS4A03G0217100	207.093	63.5747	1.70486	0.0116314	120039394	120040063	TraesCS4A01G106100 && - && - && -
TraesCS4A03G0219600LC	65.7237	30.7955	1.10015	0.0389095	121959419	121964614	TraesCS4A01G112600LC && - && - && -
TraesCS4A03G0220300	143.111	318.418	-1.1546	0.0212495	122511009	122511732	TraesCS4A01G107000 && Q9ARD5.1 RecName: Full=Low temperature-induced protein lt101.2 && PF01679:Proteolipid membrane potential modulator && PF01679:Proteolipid membrane potential modulator
TraesCS4A03G0220600	1155.92	729.921	0.663163	0.0134272	122617339	122617936	TraesCS4A01G107100 && P68178.1 RecName: Full=Salt stress-induced hydrophobic peptide ESI3 >P68179.1 RecName: Full=Low temperature-induced protein lt101.1; AltName: Full=Blt101.1; Short=Blt101 && PF01679:Proteolipid membrane potential modulator && PF01679:Proteolipid membrane potential modulator
TraesCS4A03G0220800	36.1657	138.157	-1.93609	5.40144e-06	122951353	122953655	TraesCS4A01G107200 && Q9U9P7.1 RecName: Full=Cytoplasmic phosphatidylinositol transfer protein 1; AltName: Full=Retinal degeneration B homolog beta; Short=RdgBbeta && PF02121:Phosphatidylinositol transfer protein && PF02121:Phosphatidylinositol transfer protein
TraesCS4A03G0226800	346.153	621.261	-0.843161	0.0181522	132806486	132816832	TraesCS4A01G109500 && Q96328.1 RecName: Full=Phosphoinositide phosphatase SAC8; Short=AtSAC8; AltName: Full=Protein SUPPRESSOR OF ACTIN 1A; Short=AtSAC1a; AltName: Full=Protein SUPPRESSOR OF ACTIN 8; AltName: Full=Putative transmembrane protein G5p; Short=AtG5; AltName: Full=SAC domain protein 8; AltName: Full=SAC1-like protein AtSAC1a && PF02383:SacI homology domain && PF02383:SacI homology doma…
TraesCS4A03G0227000	163.757	289.147	-0.821768	0.0170632	132868138	132876181	TraesCS4A01G109600 && F4IXE7.1 RecName: Full=Increased DNA methylation 1; AltName: Full=Histone H3 acetyltransferase IDM1; AltName: Full=Protein ROS4; AltName: Full=Repressor of silencing 4 && PF05641:Agenet domain|PF00628:PHD-finger|PF16135:TPL-binding domain in jasmonate signalling && PF05641:Agenet domain|PF00628:PHD-finger|PF16135:TPL-binding domain in jasmonate signalling
TraesCS4A03G0227600	933.259	167.309	2.47927	0.00013685	134013766	134015813	TraesCS4A01G110100 && Q10MX1.1 RecName: Full=Probable protein phosphatase 2C 32; Short=OsPP2C32 && PF00481:Protein phosphatase 2C && PF00481:Protein phosphatase 2C
TraesCS4A03G0229500	51.9815	140.783	-1.43835	0.00824995	136030847	136033556	TraesCS4A01G111000 && Q9LI74.1 RecName: Full=Protein CHUP1, chloroplastic; AltName: Full=Protein CHLOROPLAST UNUSUAL POSITIONING 1 && - && -
TraesCS4A03G0229900	93.2875	162.492	-0.799978	0.0305676	136228154	136231207	TraesCS4A01G111400 && Q9FJD4.1 RecName: Full=Importin subunit beta-1; AltName: Full=Karyopherin subunit beta-1; Short=ATKPNB1 && PF03810:Importin-beta N-terminal domain && PF03810:Importin-beta N-terminal domain
TraesCS4A03G0233500LC	126.455	45.5926	1.46967	0.0368833	137688850	137689353	TraesCS4A01G119700LC && - && - && -
TraesCS4A03G0233700	14.8117	36.049	-1.27932	0.0461006	137743005	137749208	TraesCS4A01G113700 && - && - && -
TraesCS4A03G0236100	72.9986	172.326	-1.24206	0.00193924	140053072	140059405	TraesCS4A01G115200 && Q5XPJ9.1 RecName: Full=Protein SCAR2; Short=AtSCAR2; AltName: Full=Protein DISTORTED 3; AltName: Full=Protein IRREGULAR TRICHOME BRANCH 1; AltName: Full=Protein WAVE4 && - && -
TraesCS4A03G0236600LC	128.557	48.2397	1.41311	0.00111369	140480013	140482744	- && Q5JJV0.1 RecName: Full=Beta-fructofuranosidase, insoluble isoenzyme 4; AltName: Full=Cell wall beta-fructosidase 4; AltName: Full=Invertase 4; AltName: Full=OsCIN4; AltName: Full=Sucrose hydrolase 4; Flags: Precursor && - && -
TraesCS4A03G0239900LC	18.9626	2.86694	2.75973	0.0317332	141597939	141598346	TraesCS4A01G122800LC && - && - && -
TraesCS4A03G0240000LC	51.7161	14.6485	1.82644	0.00173451	141599052	141599601	TraesCS4A01G122900LC && - && - && -
TraesCS4A03G0241900	186.52	411.829	-1.14393	0.0476339	143453431	143460576	TraesCS4A01G117700 && F4IL57.1 RecName: Full=Kinesin-like protein KIN-14I && PF00307:Calponin homology (CH) domain|PF00225:Kinesin motor domain && PF00307:Calponin homology (CH) domain|PF00225:Kinesin motor domain
TraesCS4A03G0247100LC	0.693183	7.94038	-3.57269	0.0439491	147711969	147715333	- && - && - && -
TraesCS4A03G0249500	5.34623	22.7258	-2.10068	0.0469624	149373202	149375939	TraesCS4A01G121200 && Q9LZQ1.1 RecName: Full=Protein trichome birefringence-like 6 && PF14416:PMR5 N terminal Domain|PF13839:GDSL/SGNH-like Acyl-Esterase family found in Pmr5 and Cas1p && PF14416:PMR5 N terminal Domain|PF13839:GDSL/SGNH-like Acyl-Esterase family found in Pmr5 and Cas1p
TraesCS4A03G0249800	444.204	234.647	0.92003	0.00324049	149956242	149960616	TraesCS4A01G121500 && Q9S834.1 RecName: Full=ATP-dependent Clp protease proteolytic subunit 5, chloroplastic; AltName: Full=Endopeptidase ClpP5; Short=nClpP5; AltName: Full=nClpP1; Flags: Precursor && PF00574:Clp protease && PF00574:Clp protease
TraesCS4A03G0250100	428.802	758.082	-0.821948	0.0038739	150027397	150035803	TraesCS4A01G121600 && - && - && -
TraesCS4A03G0251200	839.219	1500.19	-0.837787	0.0169719	151013757	151018481	TraesCS4A01G122200 && Q8RWG2.1 RecName: Full=Protein high chlorophyll fluorescent 107; Flags: Precursor && - && -
TraesCS4A03G0251300	149.866	68.9263	1.11937	0.00722146	151019343	151028386	TraesCS4A01G122300 && F4KDH9.1 RecName: Full=FIP1[V]-like protein; Short=AtFIP1(V); AltName: Full=Factor interacting with poly(A) polymerase 1-like 5; Short=AtFIPS5; AltName: Full=Protein HOMOLOG OF YEAST FIP1 [V] && PF05182:Fip1 motif && PF05182:Fip1 motif
TraesCS4A03G0254600	722.484	292.16	1.30626	0.000136965	153488959	153489761	TraesCS4A01G123100 && - && PF00036:EF hand|PF13499:EF-hand domain pair && PF00036:EF hand|PF13499:EF-hand domain pair
TraesCS4A03G0258000	57.4644	18.1354	1.66436	0.0356396	157023015	157023613	TraesCS4A01G124100 && - && - && -
TraesCS4A03G0258300	359.653	556.572	-0.629479	0.0385985	157032095	157042493	- && Q8L7C8.1 RecName: Full=Protein REDUCED WALL ACETYLATION 1 && PF07779:10 TM Acyl Transferase domain found in Cas1p && PF07779:10 TM Acyl Transferase domain found in Cas1p
TraesCS4A03G0261300LC	25.4899	4.20966	2.62735	0.010609	160036032	160036823	TraesCS4A01G136000LC && - && - && -
TraesCS4A03G0261900	136.427	309.166	-1.17967	0.000227798	161131937	161135110	TraesCS4A01G125500 && Q9LZ98.1 RecName: Full=ABC transporter I family member 20; Short=ABC transporter ABCI.20; Short=AtABCI20; AltName: Full=GCN-related protein 3; AltName: Full=Non-intrinsic ABC protein 9 && PF00005:ABC transporter && PF00005:ABC transporter
TraesCS4A03G0262500LC	108.507	46.9364	1.20722	0.00791703	161831653	161832443	TraesCS4A01G136700LC && Q93VB2.1 RecName: Full=Autophagy-related protein 18a; Short=AtATG18a; AltName: Full=Protein PEROXISOME UNUSUAL POSITIONING 2 && - && -
TraesCS4A03G0262700LC	73.2965	18.2931	2.01155	0.00354464	161837481	161838593	TraesCS4A01G136900LC && - && - && -
TraesCS4A03G0271200	2.40124	15.3363	-2.70512	0.0400802	165058827	165061950	TraesCS4A01G128300 && Q6P6J0.1 RecName: Full=tRNA-specific adenosine deaminase 2; AltName: Full=Deaminase domain-containing protein 1; AltName: Full=tRNA-specific adenosine-34 deaminase subunit ADAT2 && PF00383:Cytidine and deoxycytidylate deaminase zinc-binding region && PF00383:Cytidine and deoxycytidylate deaminase zinc-binding region
TraesCS4A03G0272200	475.446	271.673	0.807655	0.0307231	165444527	165450682	TraesCS4A01G128800 && - && - && -
TraesCS4A03G0275200	63.5235	116.244	-0.873535	0.0383746	169587012	169589236	TraesCS4A01G129600 && Q6DBG8.1 RecName: Full=Probable arabinosyltransferase ARAD1; AltName: Full=Arabinan alpha-1,5-arabinosyltransferase; AltName: Full=L-Arabinosyltransferase; AltName: Full=Protein ARABINAN DEFICIENT 1 && PF03016:Exostosin family && PF03016:Exostosin family
TraesCS4A03G0276400	17.4448	51.6685	-1.57314	0.0158854	170390391	170393353	TraesCS4A01G130200 && Q10M29.1 RecName: Full=WUSCHEL-related homeobox 6; AltName: Full=OsWOX6 && PF00046:Homeobox domain && PF00046:Homeobox domain
TraesCS4A03G0276700	430.33	246.878	0.801826	0.0297828	171804980	171807033	TraesCS4A01G130400 && Q10M18.1 RecName: Full=Thioredoxin-like 1-2, chloroplastic; AltName: Full=Lilium-type thioredoxin 1-2; Flags: Precursor && PF00085:Thioredoxin && PF00085:Thioredoxin
TraesCS4A03G0278400	367.833	748.587	-1.02537	0.00389345	173938002	173940336	TraesCS4A01G131000 && D2SMN4.1 RecName: Full=NAC transcription factor NAM-B1 && PF02365:No apical meristem (NAM) protein && PF02365:No apical meristem (NAM) protein
TraesCS4A03G0279300	457.831	741.545	-0.695697	0.00734269	174766116	174780304	TraesCS4A01G131100 && Q8SAB7.1 RecName: Full=Guanine nucleotide exchange factor SPIKE 1 && PF14429:C2 domain in Dock180 and Zizimin proteins|PF06920:Dock homology region 2 && PF14429:C2 domain in Dock180 and Zizimin proteins|PF06920:Dock homology region 2
TraesCS4A03G0279500	40.2724	83.7237	-1.05719	0.0464094	174780633	174784290	TraesCS4A01G131200 && Q8W486.1 RecName: Full=Uncharacterized protein At1g04910 && PF10250:GDP-fucose protein O-fucosyltransferase && PF10250:GDP-fucose protein O-fucosyltransferase
TraesCS4A03G0280400	257.187	708.137	-1.46225	0.00625972	175628669	175633809	TraesCS4A01G131500 && Q9LT96.1 RecName: Full=Probable leucine-rich repeat receptor-like protein kinase At5g49770; Flags: Precursor && PF07714:Protein tyrosine kinase && PF07714:Protein tyrosine kinase
TraesCS4A03G0281400LC	27.4498	4.23575	2.69483	0.00374843	176391644	176392479	- && - && - && -
TraesCS4A03G0281900	111.566	227.849	-1.03144	0.00743459	176639555	176646169	- && - && - && -
TraesCS4A03G0282900	690.94	403.362	0.776067	0.0131216	177380439	177383888	TraesCS4A01G132200 && P72777.1 RecName: Full=Ycf54-like protein && PF10674:Protein of unknown function (DUF2488) && PF10674:Protein of unknown function (DUF2488)
TraesCS4A03G0288900	1035.61	465.313	1.15441	0.0493974	181973177	181977234	TraesCS4A01G134300 && Q39030.2 RecName: Full=Serine/threonine-protein kinase AtPK2/AtPK19; AltName: Full=Ribosomal-protein S6 kinase homolog 2 && PF00069:Protein kinase domain && PF00069:Protein kinase domain
TraesCS4A03G0291400	211.514	113.449	0.897944	0.0187384	186420543	186422457	TraesCS4A01G135400 && - && PF13041:PPR repeat family && PF13041:PPR repeat family
TraesCS4A03G0293800	15.1697	57.4745	-1.92761	0.0450559	189901896	189911185	TraesCS4A01G136200 && B6DMK2.1 RecName: Full=ATP-dependent DNA helicase MER3 homolog; AltName: Full=Protein RICE MEIOTIC CROSSOVER 1 && PF00271:Helicase conserved C-terminal domain|PF02889:Sec63 Brl domain|PF00270:DEAD/DEAH box helicase && PF00271:Helicase conserved C-terminal domain|PF02889:Sec63 Brl domain|PF00270:DEAD/DEAH box helicase
TraesCS4A03G0294900	768.159	353.695	1.11859	0.00262154	190824895	190828035	- && Q10LQ2.1 RecName: Full=CBL-interacting protein kinase 10; AltName: Full=OsCIPK10 && PF00069:Protein kinase domain|PF03822:NAF domain && PF00069:Protein kinase domain|PF03822:NAF domain
TraesCS4A03G0296600LC	630.984	390.631	0.691928	0.0415732	192803598	192805615	TraesCS4A01G159600LC && P35685.1 RecName: Full=60S ribosomal protein L7a-1 >P0DKK7.1 RecName: Full=60S ribosomal protein L7a-2 && - && -
TraesCS4A03G0296900	246.231	583.221	-1.24506	0.000346865	195073772	195076155	TraesCS4A01G137000 && Q9SR86.1 RecName: Full=Alanine--glyoxylate aminotransferase 2 homolog 3, mitochondrial; AltName: Full=Beta-alanine-pyruvate aminotransferase 3; Flags: Precursor && PF00202:Aminotransferase class-III && PF00202:Aminotransferase class-III
TraesCS4A03G0297000	405.733	628.032	-0.630648	0.0222256	195643985	195652532	TraesCS4A01G137100 && P93033.2 RecName: Full=Fumarate hydratase 1, mitochondrial; Short=Fumarase 1; Flags: Precursor && PF00206:Lyase|PF10415:Fumarase C C-terminus && PF00206:Lyase|PF10415:Fumarase C C-terminus
TraesCS4A03G0312600	109.554	300.923	-1.45689	2.86868e-05	215626766	215631106	TraesCS4A01G140500 && Q10LN5.1 RecName: Full=Bidirectional sugar transporter SWEET16; Short=OsSWEET16 && PF03083:Sugar efflux transporter for intercellular exchange && PF03083:Sugar efflux transporter for intercellular exchange
TraesCS4A03G0317400LC	94.9412	4.7692	4.3185	0.0474591	221142879	221143460	TraesCS4A01G175800LC && - && PF13961:Domain of unknown function (DUF4219)|PF14223:gag-polypeptide of LTR copia-type && PF13961:Domain of unknown function (DUF4219)|PF14223:gag-polypeptide of LTR copia-type
TraesCS4A03G0318200LC	52.9431	24.9493	1.08098	0.0462243	221771526	221773085	TraesCS4A01G176500LC && - && - && -
TraesCS4A03G0320300LC	32.0148	8.56458	1.91456	0.044778	225628851	225629231	TraesCS4A01G177900LC && Q6Z6L4.1 RecName: Full=Aminopeptidase M1-A; AltName: Full=Alpha-aminoacylpeptide hydrolase && - && -
TraesCS4A03G0340200	60.6054	110.138	-0.863176	0.0362046	256878550	256917370	- && K7VLR4.1 RecName: Full=Protein ABERRANT POLLEN TRANSMISSION 1; Flags: Precursor && PF10351:Golgi-body localisation protein domain && PF10351:Golgi-body localisation protein domain
TraesCS4A03G0348600LC	58.0737	20.6673	1.49315	0.0103527	266310992	266313093	TraesCS4A01G209500LC && - && - && -
TraesCS4A03G0349600LC	6.99846	0.366158	4.30876	0.022768	266870630	266871565	TraesCS4A01G210400LC && - && PF00098:Zinc knuckle && PF00098:Zinc knuckle
TraesCS4A03G0350000	117.281	193.333	-0.722264	0.0471821	267009244	267012782	TraesCS4A01G149300 && - && - && -
TraesCS4A03G0351100LC	43.0323	19.5684	1.14104	0.0490945	269518864	269522073	TraesCS4A01G211600LC && - && - && -
TraesCS4A03G0351200LC	35.3811	6.65999	2.41429	0.00465985	269624960	269627079	- && - && - && -
TraesCS4A03G0352100	1646.76	729.519	1.17472	0.000936146	272394181	272399422	TraesCS4A01G149800 && Q5N167.1 RecName: Full=GTPase Der; AltName: Full=GTP-binding protein EngA >Q31KP9.1 RecName: Full=GTPase Der; AltName: Full=GTP-binding protein EngA && PF01926:50S ribosome-binding GTPase|PF14714:KH-domain-like of EngA bacterial GTPase enzymes, C-terminal && PF01926:50S ribosome-binding GTPase|PF14714:KH-domain-like of EngA bacterial GTPase enzymes, C-terminal
TraesCS4A03G0360100	217.984	113.536	0.94167	0.00703328	283492206	283495623	TraesCS4A01G157300 && Q9ZUU4.1 RecName: Full=RNA-binding protein CP29B, chloroplastic; AltName: Full=Ribonucleoprotein At2g37220; Flags: Precursor && PF00076:RNA recognition motif. (a.k.a. RRM, RBD, or RNP domain) && PF00076:RNA recognition motif. (a.k.a. RRM, RBD, or RNP domain)
TraesCS4A03G0362400LC	81.028	21.1823	1.93368	0.0397549	286302757	286308318	- && Q5SVZ6.1 RecName: Full=Zinc finger MYM-type protein 1 && PF14291:Domain of unknown function (DUF4371) && PF14291:Domain of unknown function (DUF4371)
TraesCS4A03G0396600LC	50.2245	21.692	1.21405	0.0433683	323202666	323203862	TraesCS4A01G231500LC && - && - && -
TraesCS4A03G0399000LC	47.2104	17.5593	1.42191	0.0257386	323328757	323329101	TraesCS4A01G233700LC && - && - && -
TraesCS4A03G0400200LC	188.079	73.1323	1.36226	0.00368747	324502844	324504202	TraesCS4A01G234700LC && - && - && -
TraesCS4A03G0400400	32.8384	84.5142	-1.36851	0.0321962	325219086	325232427	- && Q10L71.1 RecName: Full=Villin-2 && PF02209:Villin headpiece domain|PF00626:Gelsolin repeat && PF02209:Villin headpiece domain|PF00626:Gelsolin repeat
TraesCS4A03G0407900LC	13.5305	61.0299	-2.17673	0.000322561	340003343	340005550	- && Q9SCB9.1 RecName: Full=V-type proton ATPase subunit C; Short=V-ATPase subunit C; AltName: Full=Vacuolar proton pump subunit C && PF03223:V-ATPase subunit C && PF03223:V-ATPase subunit C
TraesCS4A03G0414300LC	25.6235	61.9886	-1.27569	0.00856235	346691299	346694384	TraesCS4A01G253300LC && - && - && -
TraesCS4A03G0433200LC	47.7467	17.5869	1.44281	0.0202908	373847954	373863715	- && - && - && -
TraesCS4A03G0433800	123.406	33.343	1.8878	0.00352531	374874549	374877730	TraesCS4A01G164000 && Q2R2W1.2 RecName: Full=Adagio-like protein 3 && PF13426:PAS domain|PF13415:Galactose oxidase, central domain|PF13418:Galactose oxidase, central domain && PF13426:PAS domain|PF13415:Galactose oxidase, central domain|PF13418:Galactose oxidase, central domain
TraesCS4A03G0435600LC	130.667	61.1679	1.09568	0.0138458	377802447	377803806	TraesCS4A01G271200LC && - && - && -
TraesCS4A03G0436900LC	32.7216	12.0688	1.42911	0.0394397	380326423	380326620	TraesCS4A01G272200LC && - && - && -
TraesCS4A03G0437000LC	51.5133	20.133	1.36247	0.0209574	380326631	380327029	TraesCS4A01G272300LC && - && - && -
TraesCS4A03G0438300LC	15.7166	1.03615	3.95073	0.0251596	382647722	382648390	TraesCS4A01G273300LC && - && - && -
TraesCS4A03G0440000LC	0.693183	13.9055	-4.38686	0.0105487	384873563	384874063	TraesCS4A01G274800LC && - && - && -
TraesCS4A03G0441200	315.333	178.997	0.816903	0.0352766	386180154	386231911	- && F4JFJ3.1 RecName: Full=ATP-dependent DNA helicase At3g02060, chloroplastic; Flags: Precursor && PF02559:CarD-like/TRCF domain|PF00271:Helicase conserved C-terminal domain|PF00270:DEAD/DEAH box helicase && PF02559:CarD-like/TRCF domain|PF00271:Helicase conserved C-terminal domain|PF00270:DEAD/DEAH box helicase
TraesCS4A03G0451000	432.572	179.878	1.26648	0.00242577	406457940	406459281	TraesCS4A01G166700 && - && - && -
TraesCS4A03G0451700	1169.12	675.771	0.790744	0.0449221	409385907	409391720	- && Q9ST69.1 RecName: Full=30S ribosomal protein S5, chloroplastic; Flags: Precursor && PF03719:Ribosomal protein S5, C-terminal domain && PF03719:Ribosomal protein S5, C-terminal domain
TraesCS4A03G0455500LC	223.293	120.45	0.891304	0.0350177	415605173	415607174	TraesCS4A01G287500LC && - && - && -
TraesCS4A03G0456500	237.323	90.5305	1.38752	0.000812192	417060797	417068747	TraesCS4A01G168000 && Q8RX79.1 RecName: Full=Peptide chain release factor APG3, chloroplastic; AltName: Full=Chloroplast ribosome release factor 1; Short=AtcpRF1; AltName: Full=Protein ALBINO AND PALE GREEN 3; Flags: Precursor && PF03462:PCRF domain|PF00472:RF-1 domain && PF03462:PCRF domain|PF00472:RF-1 domain
TraesCS4A03G0469700	43.5093	114.181	-1.39562	0.0476651	435391132	435392073	TraesCS4A01G171900 && - && PF04398:Protein of unknown function, DUF538 && PF04398:Protein of unknown function, DUF538
TraesCS4A03G0470000	393.704	765.856	-0.959692	0.000546906	435431982	435442411	TraesCS4A01G172000 && Q8L6H7.1 RecName: Full=Beta-glucosidase-like SFR2, chloroplastic; AltName: Full=Beta-glucosidase 36; Short=Os11bglu36; AltName: Full=Protein SENSITIVE TO FREEZING 2; Short=OsSFR2 && PF00232:Glycosyl hydrolase family 1 && PF00232:Glycosyl hydrolase family 1
TraesCS4A03G0471900	69.2823	134.598	-0.961174	0.0369755	437593436	437599351	TraesCS4A01G172700 && - && - && -
TraesCS4A03G0473900	903.607	1468.98	-0.700711	0.0477564	439824640	439826022	TraesCS4A01G173300 && Q53NK6.1 RecName: Full=Myb-related protein MYBAS1 && PF00249:Myb-like DNA-binding domain && PF00249:Myb-like DNA-binding domain
TraesCS4A03G0474000	13.9244	42.6099	-1.61165	0.0403838	439868371	439889465	TraesCS4A01G173400 && O64483.1 RecName: Full=Senescence-induced receptor-like serine/threonine-protein kinase; AltName: Full=FLG22-induced receptor-like kinase 1; Flags: Precursor && PF13855:Leucine rich repeat|PF07714:Protein tyrosine kinase|PF12819:Carbohydrate-binding protein of the ER && PF13855:Leucine rich repeat|PF07714:Protein tyrosine kinase|PF12819:Carbohydrate-binding protein of the ER
TraesCS4A03G0477700	2.15044	13.3172	-2.6093	0.042004	443331084	443331810	TraesCS4A01G174100 && - && PF13912:C2H2-type zinc finger && PF13912:C2H2-type zinc finger
TraesCS4A03G0479000	108.708	59.532	0.869167	0.028513	444450883	444455988	TraesCS4A01G174900 && - && - && -
TraesCS4A03G0484100	2.9948	17.657	-2.57116	0.0315651	448270044	448271175	TraesCS4A01G177300 && Q53MB8.1 RecName: Full=Thaumatin-like protein; Flags: Precursor && PF00314:Thaumatin family && PF00314:Thaumatin family
TraesCS4A03G0485000	2571.42	297.424	3.11184	3.58834e-06	448422450	448425937	TraesCS4A01G177600 && Q42450.1 RecName: Full=Ribulose bisphosphate carboxylase/oxygenase activase B, chloroplastic; Short=RA B; Short=RuBisCO activase B; Flags: Precursor && PF00004:ATPase family associated with various cellular activities (AAA) && PF00004:ATPase family associated with various cellular activities (AAA)
TraesCS4A03G0488200	14.2962	55.9337	-1.97061	0.00620101	451210471	451213861	TraesCS4A01G178900 && Q0IQU1.2 RecName: Full=Laccase-22; AltName: Full=Benzenediol:oxygen oxidoreductase 22; AltName: Full=Diphenol oxidase 22; AltName: Full=Urishiol oxidase 22; Flags: Precursor && PF00394:Multicopper oxidase|PF07731:Multicopper oxidase|PF07732:Multicopper oxidase && PF00394:Multicopper oxidase|PF07731:Multicopper oxidase|PF07732:Multicopper oxidase
TraesCS4A03G0493800	2.64777	12.9858	-2.31468	0.0409357	455568510	455569040	TraesCS4A01G181600 && P45851.1 RecName: Full=Oxalate oxidase 2; AltName: Full=Germin; Flags: Precursor && PF00190:Cupin && PF00190:Cupin
TraesCS4A03G0494100	16.469	84.9986	-2.36405	2.59187e-06	455591722	455592378	TRIAE_CS42_4AL_TGACv1_291355_AA0994140%2Ccupin-1 domain%2Cgermin-like && P15290.1 RecName: Full=Oxalate oxidase GF-2.8; AltName: Full=Germin GF-2.8; Flags: Precursor && PF00190:Cupin && PF00190:Cupin
TraesCS4A03G0497600	1.03977	19.9997	-4.32635	0.00128456	460490025	460491554	TraesCS4A01G183600 && Q9ZUX1.1 RecName: Full=Cytochrome P450 94C1 && PF00067:Cytochrome P450 && PF00067:Cytochrome P450
TraesCS4A03G0499100	141.236	33.5474	2.07434	0.00250704	461355110	461358522	TraesCS4A01G184100 && W5EP13.1 RecName: Full=2-carboxy-D-arabinitol-1-phosphatase; Flags: Precursor && PF00300:Histidine phosphatase superfamily (branch 1) && PF00300:Histidine phosphatase superfamily (branch 1)
TraesCS4A03G0504600LC	100.469	16.0915	2.63608	1.53367e-06	465269536	465269943	TraesCS4A01G316700LC && - && - && -
TraesCS4A03G0505900	6.08408	0	5.06775	0.0173916	465758807	465764788	- && Q94BZ1.1 RecName: Full=Protein ZINC INDUCED FACILITATOR-LIKE 1; AltName: Full=Protein ZIF-LIKE 1 && PF07690:Major Facilitator Superfamily && PF07690:Major Facilitator Superfamily
TraesCS4A03G0506200	56.7484	124.865	-1.13871	0.0133493	466030668	466036660	- && Q94BZ1.1 RecName: Full=Protein ZINC INDUCED FACILITATOR-LIKE 1; AltName: Full=Protein ZIF-LIKE 1 && PF07690:Major Facilitator Superfamily && PF07690:Major Facilitator Superfamily
TraesCS4A03G0509500	43.5261	84.3754	-0.954867	0.0358339	467416414	467421391	- && Q66GQ6.1 RecName: Full=Type I inositol polyphosphate 5-phosphatase 5; Short=At5PTase5; AltName: Full=Protein BRISTLED 1; AltName: Full=Protein DEFORMED ROOT HAIRS 4 && PF03372:Endonuclease/Exonuclease/phosphatase family && PF03372:Endonuclease/Exonuclease/phosphatase family
TraesCS4A03G0511200	1.60843	796.192	-8.95606	4.5405e-33	468400970	468402557	TraesCS4A01G190700 && P83304.1 RecName: Full=Mannose/glucose-specific lectin && PF01419:Jacalin-like lectin domain|PF03018:Dirigent-like protein && PF01419:Jacalin-like lectin domain|PF03018:Dirigent-like protein
TraesCS4A03G0511300	14.9152	47.2494	-1.6626	0.0414018	468667845	468671784	TraesCS4A01G190800 && Q0D3J9.1 RecName: Full=Zinc finger CCCH domain-containing protein 53; Short=OsC3H53 && - && -
TraesCS4A03G0511600LC	267.093	146.83	0.863755	0.0459997	468998798	469001829	TraesCS4A01G319900LC && - && - && -
TraesCS4A03G0513800	11.3599	49.4474	-2.13154	0.00714987	471739396	471742578	TraesCS4A01G192100 && - && PF06075:Plant protein of unknown function (DUF936) && PF06075:Plant protein of unknown function (DUF936)
TraesCS4A03G0515500LC	41.0352	16.037	1.35883	0.0496587	472070158	472072064	TraesCS4A01G322300LC && B9G934.2 RecName: Full=Cytochrome P450 714C3 && - && -
TraesCS4A03G0525100	60.309	196.314	-1.70539	0.00605312	477408733	477411443	TraesCS4A01G196300 && A7NY33.1 RecName: Full=Peroxidase 4; Flags: Precursor && PF00141:Peroxidase && PF00141:Peroxidase
TraesCS4A03G0525200	123.338	245.99	-0.997995	0.0271435	477446341	477448353	TraesCS4A01G196400 && A7NY33.1 RecName: Full=Peroxidase 4; Flags: Precursor && PF00141:Peroxidase && PF00141:Peroxidase
TraesCS4A03G0525400	85.0987	40.0216	1.08519	0.0330968	477850399	477853665	TraesCS4A01G196500 && - && - && -
TraesCS4A03G0527800	663.834	400.654	0.728264	0.0337082	480515292	480519465	TraesCS4A01G197700 && P37107.1 RecName: Full=Signal recognition particle 54 kDa protein, chloroplastic; Short=54 chloroplast protein; Short=54CP; Short=SRP54; Short=cpSRP54; AltName: Full=FFC; Flags: Precursor && PF00448:SRP54-type protein, GTPase domain|PF02978:Signal peptide binding domain|PF02881:SRP54-type protein, helical bundle domain && PF00448:SRP54-type protein, GTPase domain|PF02978:Sig…
TraesCS4A03G0528300	645.819	382.404	0.755499	0.00763261	481231416	481236464	TraesCS4A01G197900 && Q9FMR1.1 RecName: Full=Rho GTPase-activating protein 1; AltName: Full=Rho-type GTPase-activating protein 1 && PF00620:RhoGAP domain && PF00620:RhoGAP domain
TraesCS4A03G0534500	21.3544	4.40304	2.28635	0.0351336	486978213	486980496	TraesCS4A01G199900 && Q9FF58.1 RecName: Full=FBD-associated F-box protein At5g60610 && PF08387:FBD && PF08387:FBD
TraesCS4A03G0535300	1336.73	742.365	0.848485	0.00373475	487591325	487597111	TraesCS4A01G200200 && Q689G6.1 RecName: Full=Two-component response regulator-like PRR95; AltName: Full=Pseudo-response regulator 95; Short=OsPRR95 && PF06203:CCT motif && PF06203:CCT motif
TraesCS4A03G0538300	19.1473	54.3637	-1.50693	0.00899108	489819690	489825194	TraesCS4A01G201400 && - && PF00266:Aminotransferase class-V && PF00266:Aminotransferase class-V
TraesCS4A03G0540000	34.5839	5.7008	2.59589	0.0205684	490764404	490764676	TraesCS4A01G202000 && - && - && -
TraesCS4A03G0540100	155.383	272.813	-0.813611	0.032742	490767124	490770589	TraesCS4A01G202100 && P05336.1 RecName: Full=Alcohol dehydrogenase 1 && PF08240:Alcohol dehydrogenase GroES-like domain|PF00107:Zinc-binding dehydrogenase && PF08240:Alcohol dehydrogenase GroES-like domain|PF00107:Zinc-binding dehydrogenase
TraesCS4A03G0541100LC	9.40363	0	5.69553	0.021253	491426989	491427944	TraesCS4A01G337800LC && Q9LW26.1 RecName: Full=Acyltransferase-like protein At3g26840, chloroplastic; Flags: Precursor && - && -
TraesCS4A03G0542900	673.534	1923.87	-1.51386	0.0223111	493049476	493050604	TraesCS4A01G203400 && Q9SMS0.1 RecName: Full=NAD(P)H-quinone oxidoreductase subunit T, chloroplastic; AltName: Full=DNA J PROTEIN C75; AltName: Full=NAD(P)H dehydrogenase subunit T; Short=NDH subunit T; AltName: Full=NADH-plastoquinone oxidoreductase subunit T; AltName: Full=Protein CHLORORESPIRATORY REDUCTION J; Flags: Precursor && PF00226:DnaJ domain && PF00226:DnaJ domain
TraesCS4A03G0551000	82.9142	174.505	-1.07586	0.0354443	499162792	499169064	TraesCS4A01G206700 && Q8LLE5.1 RecName: Full=Filament-like plant protein; Short=LeFPP && PF05911:Filament-like plant protein, long coiled-coil && PF05911:Filament-like plant protein, long coiled-coil
TraesCS4A03G0551700LC	192.273	99.3724	0.952029	0.034232	499300546	499301482	TraesCS4A01G344000LC && - && - && -
TraesCS4A03G0554500	1799.25	4790.52	-1.41289	0.0185678	500502265	500502846	TraesCS4A01G208400 && - && PF02496:ABA/WDS induced protein && PF02496:ABA/WDS induced protein
TraesCS4A03G0559400	307.483	137.378	1.16122	0.000587251	503890446	503897317	- && - && - && -
TraesCS4A03G0560500	22.6467	86.2192	-1.93167	0.0447856	504513436	504514371	TraesCS4A01G211400 && O65657.1 RecName: Full=Heavy metal-associated isoprenylated plant protein 23; Short=AtHIP23; Flags: Precursor && PF00403:Heavy-metal-associated domain && PF00403:Heavy-metal-associated domain
TraesCS4A03G0567000	0.668278	25.1844	-5.28167	8.15292e-05	510185448	510188241	TraesCS4A01G212800 && Q6UTZ2.2 RecName: Full=Probable monogalactosyldiacylglycerol synthase 2, chloroplastic; Short=OsMGD2; Flags: Precursor && PF04101:Glycosyltransferase family 28 C-terminal domain|PF06925:Monogalactosyldiacylglycerol (MGDG) synthase && PF04101:Glycosyltransferase family 28 C-terminal domain|PF06925:Monogalactosyldiacylglycerol (MGDG) synthase
TraesCS4A03G0568300	134.827	283.766	-1.0741	0.00770669	510382616	510384493	TraesCS4A01G213300 && Q6F6Y2.1 RecName: Full=FAD-dependent urate hydroxylase; AltName: Full=Flavoprotein urate hydroxylase && PF01494:FAD binding domain && PF01494:FAD binding domain
TraesCS4A03G0572300	571.372	305.136	0.90435	0.00114316	513137514	513141519	TraesCS4A01G215500 && - && - && -
TraesCS4A03G0574300LC	8.63606	27.205	-1.66522	0.0423503	514583958	514585294	TraesCS4A01G357000LC && - && - && -
TraesCS4A03G0574600	51.5463	18.8847	1.44609	0.00631197	514687767	514688108	TraesCS4A01G216600 && - && - && -
TraesCS4A03G0576700	6.93183	44.28	-2.6869	0.040162	515703972	515704834	TraesCS4A01G217300 && Q9SS03.1 RecName: Full=Dirigent protein 21; Short=AtDIR21; Flags: Precursor && PF03018:Dirigent-like protein && PF03018:Dirigent-like protein
TraesCS4A03G0581500	225.262	785.325	-1.80057	0.00124736	519227288	519230616	TraesCS4A01G218400 && Q1EC69.1 RecName: Full=Methylsterol monooxygenase 1-2; AltName: Full=Sterol 4-alpha-methyl-oxidase 1-2; Short=AtSMO1-2 && PF04116:Fatty acid hydroxylase superfamily && PF04116:Fatty acid hydroxylase superfamily
TraesCS4A03G0583400	230.923	514.749	-1.15696	0.00087887	520635106	520650638	- && - && PF00168:C2 domain && PF00168:C2 domain
TraesCS4A03G0585300	1215.83	514.715	1.24003	0.000220732	521013858	521016132	TraesCS4A01G219700 && Q53NF7.1 RecName: Full=NAC domain-containing protein 71; Short=ONAC071 && PF02365:No apical meristem (NAM) protein && PF02365:No apical meristem (NAM) protein
TraesCS4A03G0588100	234.327	112.489	1.05943	0.0104818	523371696	523378601	TraesCS4A01G220700 && - && - && -
TraesCS4A03G0590900	0	19.6477	-6.79234	1.54225e-05	526185860	526186972	TraesCS4A01G221500 && Q8VYI1.1 RecName: Full=Sphinganine C4-monooxygenase 1; AltName: Full=Sphingoid C4-hydroxylase 1; AltName: Full=Sphingoid base hydroxylase 1 && PF04116:Fatty acid hydroxylase superfamily && PF04116:Fatty acid hydroxylase superfamily
TraesCS4A03G0593300	302.956	474.423	-0.646493	0.0389315	528677485	528684800	TraesCS4A01G222200 && F4J8D3.1 RecName: Full=Protein TPLATE && - && -
TraesCS4A03G0593600	10.9394	0	5.91272	0.0100662	528688097	528690323	TraesCS4A01G222500 && Q67VL7.1 RecName: Full=Putative B3 domain-containing protein Os06g0632500 && PF02362:B3 DNA binding domain && PF02362:B3 DNA binding domain
TraesCS4A03G0595600LC	20.9151	3.99425	2.40036	0.0104074	530149079	530151838	TraesCS4A01G371100LC && - && - && -
TraesCS4A03G0595900	233.458	98.6835	1.2436	0.0045664	530287216	530292343	TraesCS4A01G223500 && Q9C646.1 RecName: Full=Probable disease resistance protein RXW24L && PF00931:NB-ARC domain && PF00931:NB-ARC domain
TraesCS4A03G0596900	174.144	285.788	-0.716065	0.029844	530432968	530435709	TraesCS4A01G224000 && Q9STE7.1 RecName: Full=Putative disease resistance RPP13-like protein 3 && PF00931:NB-ARC domain && PF00931:NB-ARC domain
TraesCS4A03G0597100	211.707	385.794	-0.866721	0.0106097	530724118	530726856	TraesCS4A01G224100 && Q9M667.2 RecName: Full=Disease resistance protein RPP13; AltName: Full=Resistance to Peronospora parasitica protein 13 && PF00931:NB-ARC domain && PF00931:NB-ARC domain
TraesCS4A03G0599700	114.628	225.071	-0.972783	0.00405298	532296279	532300931	TraesCS4A01G225400 && Q56XQ6.1 RecName: Full=Protein NRT1/ PTR FAMILY 4.4; Short=AtNPF4.4; AltName: Full=Nitrate transporter 1.13 && PF00854:POT family && PF00854:POT family
TraesCS4A03G0602500	15.6316	2.77386	2.46514	0.0237596	533845330	533846786	TraesCS4A01G226700 && Q53M11.1 RecName: Full=21.9 kDa heat shock protein; Short=OsHsp21.9; Flags: Precursor && PF00011:Hsp20/alpha crystallin family && PF00011:Hsp20/alpha crystallin family
TraesCS4A03G0603000	1867.67	6828.02	-1.87015	4.6684e-08	534275247	534277162	TraesCS4A01G226900 && Q9XF89.1 RecName: Full=Chlorophyll a-b binding protein CP26, chloroplastic; AltName: Full=LHCB5; AltName: Full=LHCIIc; AltName: Full=Light-harvesting complex II protein 5; Flags: Precursor && PF00504:Chlorophyll A-B binding protein && PF00504:Chlorophyll A-B binding protein
TraesCS4A03G0603500	0	5.47309	-4.94583	0.0283539	534460098	534466300	TraesCS4A01G227200 && F4I114.1 RecName: Full=Probable serine/threonine-protein kinase At1g09600 && PF00069:Protein kinase domain && PF00069:Protein kinase domain
TraesCS4A03G0605300	0.296345	10.0892	-4.86782	0.00601698	535848308	535852207	TraesCS4A01G228500 && - && - && -
TraesCS4A03G0605900LC	13.3355	0.366158	5.24038	0.0370681	536242152	536242634	TraesCS4A01G376200LC && - && - && -
TraesCS4A03G0606700	546.987	239.784	1.19056	0.0424719	536297280	536299150	TraesCS4A01G228800 && O80582.2 RecName: Full=F-box/kelch-repeat protein At2g44130 && PF01344:Kelch motif && PF01344:Kelch motif
TraesCS4A03G0607500	27.8783	69.9197	-1.32626	0.017114	536566656	536567045	TraesCS4A01G229100 && - && - && -
TraesCS4A03G0615500	1.28587	11.475	-3.16086	0.0196767	540788762	540791137	TraesCS4A01G232200 && Q9SD62.1 RecName: Full=Putative receptor-like protein kinase At3g47110; Flags: Precursor && PF00069:Protein kinase domain|PF13855:Leucine rich repeat && PF00069:Protein kinase domain|PF13855:Leucine rich repeat
TraesCS4A03G0615900	146.749	412.515	-1.48951	0.00032077	540990861	540991991	TraesCS4A01G232400 && Q9LX31.1 RecName: Full=Tetrapyrrole-binding protein, chloroplastic; AltName: Full=Genomes uncoupled 4; Flags: Precursor && PF05419:GUN4-like && PF05419:GUN4-like
TraesCS4A03G0616100	11.5777	39.3092	-1.76194	0.019635	541029619	541039053	TraesCS4A01G232700 && Q9SIC4.2 RecName: Full=Endonuclease III homolog 1, chloroplastic; Short=AtNTH1; AltName: Full=Bifunctional DNA N-glycoslyase/DNA-(apurinic or apyrimidinic site) lyase 1; Short=DNA glycoslyase/AP lyase 1; Flags: Precursor && PF00633:Helix-hairpin-helix motif|PF00730:HhH-GPD superfamily base excision DNA repair protein && PF00633:Helix-hairpin-helix motif|PF00730:HhH-GPD super…
TraesCS4A03G0621100	22.3251	94.2583	-2.08168	0.0261857	543040066	543043346	TraesCS4A01G235300 && P0A9T4.1 RecName: Full=Protein tas >P0A9T5.1 RecName: Full=Protein tas && PF00248:Aldo/keto reductase family && PF00248:Aldo/keto reductase family
TraesCS4A03G0622200	67.4573	154.781	-1.20121	0.0378894	543360514	543361959	TraesCS4A01G235800 && Q9FEQ8.1 RecName: Full=Peroxidase 2; AltName: Full=Plasma membrane-bound peroxidase 2; Short=pmPOX2; Flags: Precursor && PF00141:Peroxidase && PF00141:Peroxidase
TraesCS4A03G0622300	0	9.93297	-5.80799	0.0144889	543368348	543370222	TraesCS4A01G235900 && Q75H81.1 RecName: Full=Serpin-ZXA; AltName: Full=OrysaZxa && PF00079:Serpin (serine protease inhibitor) && PF00079:Serpin (serine protease inhibitor)
TraesCS4A03G0623700LC	25.6608	72.7181	-1.5087	0.0234654	543866816	543867220	TraesCS4A01G386600LC && - && - && -
TraesCS4A03G0624000	108.546	25.4666	2.08844	0.010084	543932790	543934974	TraesCS4A01G236200 && Q9FN11.1 RecName: Full=LOB domain-containing protein 37; AltName: Full=ASYMMETRIC LEAVES 2-like protein 39; Short=AS2-like protein 39 && PF03195:Protein of unknown function DUF260 && PF03195:Protein of unknown function DUF260
TraesCS4A03G0626900LC	1.38637	20.5747	-3.94344	0.00338831	545056754	545056936	TraesCS4A01G388600LC && P86888.1 RecName: Full=Peamaclein; AltName: Allergen=Pru p 7 [Prunus persica] && PF02704:Gibberellin regulated protein && PF02704:Gibberellin regulated protein
TraesCS4A03G0627400	105.048	32.9172	1.6751	0.0139681	545235874	545238522	TraesCS4A01G237400 && - && PF13639:Ring finger domain && PF13639:Ring finger domain
TraesCS4A03G0629100LC	121.963	41.9376	1.53819	0.00433648	546166947	546168346	TraesCS4A01G390100LC && - && - && -
TraesCS4A03G0630800	5.44115	0	4.90668	0.0264316	547028824	547031522	TraesCS4A01G238800 && Q69RG7.1 RecName: Full=4-coumarate--CoA ligase-like 7 && PF00501:AMP-binding enzyme && PF00501:AMP-binding enzyme
TraesCS4A03G0633100	157.799	273.253	-0.793101	0.032119	548642642	548644454	TraesCS4A01G239900 && Q53QK0.1 RecName: Full=Flavonoid O-methyltransferase-like protein Os11g0303600 && PF08100:Dimerisation domain|PF00891:O-methyltransferase && PF08100:Dimerisation domain|PF00891:O-methyltransferase
TraesCS4A03G0634900	353.66	200.801	0.81688	0.0292195	549465783	549470901	TraesCS4A01G241100 && F4K1R2.1 RecName: Full=Adenylylsulfatase HINT3; AltName: Full=Histidine triad nucleotide-binding protein 3 && PF01230:HIT domain && PF01230:HIT domain
TraesCS4A03G0638300	10.7418	46.6258	-2.12784	0.0133477	551104577	551110145	TraesCS4A01G241900 && Q6Z0D2.1 RecName: Full=Putative B3 domain-containing protein Os08g0325100 && PF02362:B3 DNA binding domain && PF02362:B3 DNA binding domain
TraesCS4A03G0641800	165.995	274.192	-0.723399	0.0401374	552349391	552353007	TraesCS4A01G243400 && - && PF05132:RNA polymerase III RPC4 && PF05132:RNA polymerase III RPC4
TraesCS4A03G0646200	12668.9	2898.66	2.12783	5.74306e-14	554370898	554371993	TraesCS4A01G245100 && O22611.1 RecName: Full=Dormancy-associated protein 1; Short=PsDRM1 && PF05564:Dormancy/auxin associated protein && PF05564:Dormancy/auxin associated protein
TraesCS4A03G0647600	284.112	103.274	1.46094	0.00694618	554682709	554687575	TraesCS4A01G245500 && Q75LU8.1 RecName: Full=Calcineurin B-like protein 3 && PF13202:EF hand && PF13202:EF hand
TraesCS4A03G0650200	79.3952	27.2824	1.53821	0.0410405	556292500	556296078	TraesCS4A01G246600 && Q9SZ52.1 RecName: Full=Pentatricopeptide repeat-containing protein At4g31850, chloroplastic; AltName: Full=Protein PROTON GRADIENT REGULATION 3; Flags: Precursor && PF12854:PPR repeat|PF13041:PPR repeat family|PF01535:PPR repeat && PF12854:PPR repeat|PF13041:PPR repeat family|PF01535:PPR repeat
TraesCS4A03G0653500	146.663	63.43	1.20906	0.0221711	557881608	557885607	TraesCS4A01G248100 && O34331.2 RecName: Full=Putative rRNA methyltransferase YlbH && PF03602:Conserved hypothetical protein 95 && PF03602:Conserved hypothetical protein 95
TraesCS4A03G0653600	794.416	1730.43	-1.12344	0.00647261	558079357	558082900	TraesCS4A01G248200 && Q84R49.1 RecName: Full=Endoglucanase 10; AltName: Full=Endo-1,4-beta glucanase 10; AltName: Full=OsGLU2 && PF00759:Glycosyl hydrolase family 9 && PF00759:Glycosyl hydrolase family 9
TraesCS4A03G0654500LC	49.5675	14.8308	1.73835	0.0211056	558513310	558513624	TraesCS4A01G404900LC && - && - && -
TraesCS4A03G0657700	150.648	29.2226	2.36453	0.0114683	560138749	560139348	TraesCS4A01G250500 && - && - && -
TraesCS4A03G0659800	1419.26	2831.11	-0.996061	0.00485461	562069701	562072558	TraesCS4A01G251600 && Q6AVG6.1 RecName: Full=4-hydroxy-3-methylbut-2-enyl diphosphate reductase, chloroplastic; Flags: Precursor && PF02401:LytB protein && PF02401:LytB protein
TraesCS4A03G0664700	132.003	233.583	-0.823404	0.0245682	564430834	564432063	TraesCS4A01G253300 && - && PF05479:Photosystem I reaction centre subunit N (PSAN or PSI-N) && PF05479:Photosystem I reaction centre subunit N (PSAN or PSI-N)
TraesCS4A03G0669200	148.801	70.4373	1.08015	0.022309	566469977	566474052	TraesCS4A01G255500 && - && PF13911:AhpC/TSA antioxidant enzyme && PF13911:AhpC/TSA antioxidant enzyme
TraesCS4A03G0673000	602.827	285.212	1.0801	0.0259744	569433939	569439697	- && B8AR41.1 RecName: Full=Inositol-tetrakisphosphate 1-kinase 3; AltName: Full=Inositol 1,3,4-trisphosphate 5/6-kinase 3; Short=Inositol-triphosphate 5/6-kinase 3; Short=Ins(1,3,4)P(3) 5/6-kinase 3; Short=OsITP5/6K-3; Short=OsITPK3 && PF05770:Inositol 1, 3, 4-trisphosphate 5/6-kinase && PF05770:Inositol 1, 3, 4-trisphosphate 5/6-kinase
TraesCS4A03G0674300LC	142.21	40.7893	1.80387	0.00282896	570030096	570032803	TraesCS4A01G414600LC && - && - && -
TraesCS4A03G0676600LC	71.7218	31.3054	1.19224	0.0105879	571456106	571457743	TraesCS4A01G416000LC && Q940Z5.1 RecName: Full=Phenolic glucoside malonyltransferase 1 && PF02458:Transferase family && PF02458:Transferase family
TraesCS4A03G0677700	112.443	59.4897	0.919206	0.0185435	571651941	571655982	TraesCS4A01G260100 && Q9CAJ9.1 RecName: Full=BTB/POZ domain-containing protein At1g63850 && - && -
TraesCS4A03G0680500LC	0	9.33122	-5.71786	0.00282189	572614084	572620295	TraesCS4A01G417900LC && - && PF10551:MULE transposase domain|PF03108:MuDR family transposase && PF10551:MULE transposase domain|PF03108:MuDR family transposase
TraesCS4A03G0681700LC	193.987	67.3631	1.52546	0.00263327	573122814	573123693	TraesCS4A01G418700LC && - && - && -
TraesCS4A03G0684900	91.4416	168.766	-0.882343	0.0357387	574664705	574668087	TraesCS4A01G263200 && Q55EQ3.2 RecName: Full=Uncharacterized abhydrolase domain-containing protein DDB_G0269086 && PF12146:Serine aminopeptidase, S33 && PF12146:Serine aminopeptidase, S33
TraesCS4A03G0686600	424.409	1315.7	-1.6317	0.00150296	575846181	575848796	TraesCS4A01G264500 && Q9LVJ0.1 RecName: Full=UV-B-induced protein At3g17800, chloroplastic; Flags: Precursor && PF05542:Protein of unknown function (DUF760) && PF05542:Protein of unknown function (DUF760)
TraesCS4A03G0691100	13.3355	0	6.20173	0.0232502	577148340	577149852	TraesCS4A01G266100 && Q9FX43.1 RecName: Full=Mitogen-activated protein kinase kinase 9; Short=AtMKK9; Short=MAP kinase kinase 9 && PF00069:Protein kinase domain && PF00069:Protein kinase domain
TraesCS4A03G0692000	67.5186	22.8051	1.56433	0.0136951	577453555	577454291	TraesCS4A01G266500 && - && - && -
TraesCS4A03G0699100	273.408	420.881	-0.622857	0.0434668	580202457	580204242	TraesCS4A01G269600 && Q3T100.1 RecName: Full=Microsomal glutathione S-transferase 3; Short=Microsomal GST-3 && PF01124:MAPEG family && PF01124:MAPEG family
TraesCS4A03G0699200	45.921	20.0766	1.19707	0.0351422	580249142	580251067	TraesCS4A01G269700 && Q9CPU4.1 RecName: Full=Microsomal glutathione S-transferase 3; Short=Microsomal GST-3; AltName: Full=Microsomal GST-III && PF01124:MAPEG family && PF01124:MAPEG family
TraesCS4A03G0700200	459.185	238.869	0.942106	0.0413357	580672526	580674009	TraesCS4A01G270400 && Q9LDY5.1 RecName: Full=Peptidyl-prolyl cis-trans isomerase FKBP17-2, chloroplastic; Short=PPIase FKBP17-2; AltName: Full=FK506-binding protein 17-2; Short=AtFKBP17-2; AltName: Full=Immunophilin FKBP17-2; AltName: Full=Rotamase; Flags: Precursor && PF00254:FKBP-type peptidyl-prolyl cis-trans isomerase && PF00254:FKBP-type peptidyl-prolyl cis-trans isomerase
TraesCS4A03G0701300	799.751	1168.88	-0.547622	0.0499858	581396439	581398666	TraesCS4A01G271000 && Q9ST59.1 RecName: Full=DELLA protein RHT-1; AltName: Full=Protein Rht-B1/Rht-D1; AltName: Full=Reduced height protein 1 && PF03514:GRAS domain family|PF12041:Transcriptional regulator DELLA protein N terminal && PF03514:GRAS domain family|PF12041:Transcriptional regulator DELLA protein N terminal
TraesCS4A03G0701500	103.987	278.142	-1.42014	1.92167e-05	581426107	581429457	TraesCS4A01G271100 && - && PF00892:EamA-like transporter family && PF00892:EamA-like transporter family
TraesCS4A03G0706400	458.863	232.776	0.979859	0.0446785	582836407	582840868	TraesCS4A01G272900 && Q75I93.1 RecName: Full=Beta-glucosidase 7; Short=Os3bglu7; Flags: Precursor && PF00232:Glycosyl hydrolase family 1 && PF00232:Glycosyl hydrolase family 1
TraesCS4A03G0707200	53.5752	102.184	-0.933489	0.0213695	582861958	582867699	TraesCS4A01G273200 && Q9LRP2.1 RecName: Full=Probable sugar phosphate/phosphate translocator At3g17430 && PF03151:Triose-phosphate Transporter family && PF03151:Triose-phosphate Transporter family
TraesCS4A03G0710500	375.59	97.3829	1.94834	0.000900444	583411419	583413979	TraesCS4A01G275200 && - && - && -
TraesCS4A03G0710900	206.941	77.7695	1.41281	0.016127	583551040	583557679	TraesCS4A01G275600 && Q0D8I9.1 RecName: Full=Protein ETHYLENE-INSENSITIVE 2; Short=OsEIN2; AltName: Full=Protein MAO HUZI 7 && PF01566:Natural resistance-associated macrophage protein && PF01566:Natural resistance-associated macrophage protein
TraesCS4A03G0713000	6.70769	39.7528	-2.5797	0.00648277	583768635	583772250	TraesCS4A01G276500 && Q5ZJW8.1 RecName: Full=Denticleless protein homolog && PF00400:WD domain, G-beta repeat && PF00400:WD domain, G-beta repeat
TraesCS4A03G0717900	14.8224	40.4639	-1.45638	0.0442063	585322991	585325887	TraesCS4A01G278700 && - && PF01165:Ribosomal protein S21 && PF01165:Ribosomal protein S21
TraesCS4A03G0719200	9.20297	51.1283	-2.48329	0.000425362	585590950	585591606	TRIAE_CS42_4AL_TGACv1_290805_AA0989550%2Ccupin-1 domain%2Cgermin-like && P15290.1 RecName: Full=Oxalate oxidase GF-2.8; AltName: Full=Germin GF-2.8; Flags: Precursor && PF00190:Cupin && PF00190:Cupin
TraesCS4A03G0721500LC	27.6817	6.6004	2.0714	0.0104912	587454484	587456804	- && - && - && -
TraesCS4A03G0725200LC	0	9.98425	-5.81565	0.00161472	588509155	588509676	TraesCS4A01G442200LC && - && - && -
TraesCS4A03G0729000	80.367	263.891	-1.71262	0.000212318	589437805	589441038	TraesCS4A01G283600 && - && - && -
TraesCS4A03G0730100	86.4613	146.663	-0.763038	0.0338294	589791938	589795051	TraesCS4A01G284400 && O82225.1 RecName: Full=Gamma-glutamyl peptidase 5 && PF00117:Glutamine amidotransferase class-I && PF00117:Glutamine amidotransferase class-I
TraesCS4A03G0730300	23.2982	64.3384	-1.46543	0.0329691	589842783	589848314	TraesCS4A01G284600 && F4JIF5.1 RecName: Full=Protein tesmin/TSO1-like CXC 2; Short=AtTCX2; AltName: Full=Protein TSO1-like 2; Short=Protein SOL2 && PF03638:Tesmin/TSO1-like CXC domain, cysteine-rich domain && PF03638:Tesmin/TSO1-like CXC domain, cysteine-rich domain
TraesCS4A03G0733600	245.425	412.811	-0.751341	0.0267497	590707040	590712507	TraesCS4A01G286400 && Q9AUK4.1 RecName: Full=Magnesium transporter MRS2-A, chloroplastic; Flags: Precursor >B8APK3.1 RecName: Full=Magnesium transporter MRS2-A, chloroplastic; Flags: Precursor && - && -
TraesCS4A03G0733800	157.407	76.2468	1.04639	0.0142429	590716103	590718558	TraesCS4A01G286600 && - && PF04982:HPP family && PF04982:HPP family
TraesCS4A03G0733900	476.715	239.487	0.992476	0.00302128	590757377	590759633	TraesCS4A01G286700 && P08451.2 RecName: Full=Ferredoxin-2; AltName: Full=Ferredoxin II && PF00111:2Fe-2S iron-sulfur cluster binding domain && PF00111:2Fe-2S iron-sulfur cluster binding domain
TraesCS4A03G0740400	2572.06	519.225	2.30845	0.0432729	593037814	593041425	TraesCS4A01G290400 && O82392.1 RecName: Full=Phosphomethylpyrimidine synthase, chloroplastic; AltName: Full=Hydroxymethylpyrimidine phosphate synthase; Short=HMP-P synthase; Short=HMP-phosphate synthase; Short=HMPP synthase; AltName: Full=Protein PYRIMIDINE REQUIRING; AltName: Full=Thiamine biosynthesis protein ThiC; Short=Protein THIAMINE C; Flags: Precursor && PF01964:Radical SAM ThiC family &&…
TraesCS4A03G0740700	18.0907	2.00996	3.17402	0.034844	593093393	593094709	TraesCS4A01G290500 && Q9LN68.1 RecName: Full=Probable galacturonosyltransferase-like 1; AltName: Full=Protein GAOLAOZHUANGREN 1; AltName: Full=Protein PARVUS && PF01501:Glycosyl transferase family 8 && PF01501:Glycosyl transferase family 8
TraesCS4A03G0741300	25.8112	56.9171	-1.13649	0.0436722	593189940	593190850	TraesCS4A01G290900 && - && - && -
TraesCS4A03G0741800	8.13829	25.8777	-1.67806	0.0337459	593215840	593216599	TraesCS4A01G291100 && - && - && -
TraesCS4A03G0742600	191.472	600.658	-1.6509	4.65167e-05	593500655	593507173	TraesCS4A01G291700 && F4IBD7.1 RecName: Full=CSC1-like protein RXW8 && PF02714:Calcium-dependent channel, 7TM region, putative phosphate|PF13967:Late exocytosis, associated with Golgi transport && PF02714:Calcium-dependent channel, 7TM region, putative phosphate|PF13967:Late exocytosis, associated with Golgi transport
TraesCS4A03G0744700	9337.87	3093.71	1.59372	9.20799e-05	594169688	594170976	TraesCS4A01G293000 && Q43472.1 RecName: Full=Glycine-rich RNA-binding protein blt801; AltName: Full=Low temperature-responsive RNA-binding protein && PF00076:RNA recognition motif. (a.k.a. RRM, RBD, or RNP domain) && PF00076:RNA recognition motif. (a.k.a. RRM, RBD, or RNP domain)
TraesCS4A03G0745100	20.2373	4.36041	2.22399	0.0147172	594201723	594204072	TraesCS4A01G293400 && F8RP11.1 RecName: Full=Hsp70-Hsp90 organizing protein; Short=TaHop && - && -
TraesCS4A03G0745400	172.67	384.12	-1.15454	0.000793248	594252149	594253622	TraesCS4A01G293700 && Q9LDD1.1 RecName: Full=Probable BOI-related E3 ubiquitin-protein ligase 3; AltName: Full=RING-type E3 ubiquitin transferase BRG3 && - && -
TraesCS4A03G0747800	27.238	90.7831	-1.74104	0.00140796	594807535	594808115	TraesCS4A01G295100 && - && PF07911:Protein of unknown function (DUF1677) && PF07911:Protein of unknown function (DUF1677)
TraesCS4A03G0748300	7.15007	24.254	-1.77061	0.0467514	594973987	594974662	TraesCS4A01G295400 && - && PF13302:Acetyltransferase (GNAT) domain && PF13302:Acetyltransferase (GNAT) domain
TraesCS4A03G0752600	318.198	92.3738	1.7833	0.00161727	595723797	595727370	- && Q18B61.1 RecName: Full=N utilization substance protein B homolog; Short=Protein NusB && PF01029:NusB family && PF01029:NusB family
TraesCS4A03G0753500LC	462.228	229.618	1.00956	0.0156852	595867076	595868639	TraesCS4A01G453700LC && - && - && -
TraesCS4A03G0754700	87.6921	160.882	-0.874755	0.0422807	596471068	596472487	TraesCS4A01G298600 && P30236.1 RecName: Full=22.0 kDa class IV heat shock protein; Flags: Precursor && PF00011:Hsp20/alpha crystallin family && PF00011:Hsp20/alpha crystallin family
TraesCS4A03G0754900	1820.66	4621.21	-1.34392	0.0281263	596476782	596481965	TraesCS4A01G298700 && Q2QLY5.1 RecName: Full=5-methyltetrahydropteroyltriglutamate--homocysteine methyltransferase 1; AltName: Full=Cobalamin-independent methionine synthase 1 && PF08267:Cobalamin-independent synthase, N-terminal domain|PF01717:Cobalamin-independent synthase, Catalytic domain && PF08267:Cobalamin-independent synthase, N-terminal domain|PF01717:Cobalamin-independent synthase, Cata…
TraesCS4A03G0755100	11.7584	92.3699	-2.96414	0.00266935	596512305	596513734	TraesCS4A01G298900 && Q8LIN5.1 RecName: Full=Two pore potassium channel b; Short=Two K(+) channel b; AltName: Full=Calcium-activated outward-rectifying potassium channel 2; Short=OsKCO2 && PF07885:Ion channel && PF07885:Ion channel
TraesCS4A03G0755200	17.9301	47.6728	-1.41378	0.0148204	596522122	596524272	TraesCS4A01G299000 && - && PF12796:Ankyrin repeats (3 copies)|PF00635:MSP (Major sperm protein) domain|PF13637:Ankyrin repeats (many copies) && PF12796:Ankyrin repeats (3 copies)|PF00635:MSP (Major sperm protein) domain|PF13637:Ankyrin repeats (many copies)
TraesCS4A03G0755500LC	123.58	241.093	-0.965299	0.0297688	596552039	596552639	TraesCS4A01G455100LC && - && - && -
TraesCS4A03G0758300LC	88.9282	522.921	-2.55864	2.51786e-08	597126381	597127119	TraesCS4A01G456900LC && - && - && -
TraesCS4A03G0758500	41.8357	163.212	-1.96868	1.40459e-05	597143652	597144617	TraesCS4A01G301200 && - && - && -
TraesCS4A03G0762400	978.548	1499.32	-0.615787	0.0272788	598156940	598160297	TraesCS4A01G303300 && Q43497.1 RecName: Full=Monodehydroascorbate reductase; Short=MDAR; AltName: Full=Ascorbate free radical reductase; Short=AFR reductase && PF07992:Pyridine nucleotide-disulphide oxidoreductase && PF07992:Pyridine nucleotide-disulphide oxidoreductase
TraesCS4A03G0771600	50.0789	182.196	-1.86537	0.0015297	600117333	600123324	- && Q8VZG8.3 RecName: Full=MDIS1-interacting receptor like kinase 2; Short=AtMIK2; AltName: Full=Probable LRR receptor-like serine/threonine-protein kinase At4g08850; Flags: Precursor && PF13855:Leucine rich repeat|PF00069:Protein kinase domain|PF08263:Leucine rich repeat N-terminal domain|PF04577:Protein of unknown function (DUF563) && PF13855:Leucine rich repeat|PF00069:Protein kinase domain|P…
TraesCS4A03G0778600	999.742	513.925	0.95965	0.00614363	602285360	602288000	TraesCS4A01G310600 && P82538.1 RecName: Full=PsbP-like protein 1, chloroplastic; AltName: Full=OEC23-like protein 4; AltName: Full=PsbP-related thylakoid lumenal protein 2; Flags: Precursor && PF01789:PsbP && PF01789:PsbP
TraesCS4A03G0780600	247.98	79.6314	1.63978	0.0101067	602442787	602444927	TraesCS4A01G312200 && - && - && -
TraesCS4A03G0781400	28.1269	69.657	-1.3109	0.0280227	602584932	602593544	- && Q7XA39.1 RecName: Full=Putative disease resistance protein RGA4; AltName: Full=RGA4-blb && PF00931:NB-ARC domain && PF00931:NB-ARC domain
TraesCS4A03G0783100	287.965	494.866	-0.78156	0.00475038	603010633	603013426	TraesCS4A01G313600 && P16577.1 RecName: Full=Ubiquitin-conjugating enzyme E2-23 kDa; AltName: Full=E2 ubiquitin-conjugating enzyme; AltName: Full=Ubiquitin carrier protein; AltName: Full=Ubiquitin-protein ligase && PF00179:Ubiquitin-conjugating enzyme && PF00179:Ubiquitin-conjugating enzyme
TraesCS4A03G0786400LC	29.5602	5.22885	2.52181	0.013907	603994266	603994496	TraesCS4A01G473000LC && Q9FG39.1 RecName: Full=Probable methyltransferase PMT12 && - && -
TraesCS4A03G0794600LC	81.9273	34.353	1.25696	0.0467876	606207043	606207711	TraesCS4A01G476700LC && - && - && -
TraesCS4A03G0795300	51.591	120.15	-1.22206	0.0264673	606322563	606323776	TraesCS4A01G318800 && Q8L9J9.2 RecName: Full=Probable carbohydrate esterase At4g34215 && PF03629:Domain of unknown function (DUF303) && PF03629:Domain of unknown function (DUF303)
TraesCS4A03G0796400	13.6615	53.656	-1.98223	0.0122165	606933619	606935143	TraesCS4A01G319100 && O04707.1 RecName: Full=Gibberellin 20 oxidase 1-A; AltName: Full=GA 20-oxidase 1-A; AltName: Full=Gibberellin C-20 oxidase 1-B; AltName: Full=TaGA20ox1-A; Short=Ta20ox1A && - && PF14226:non-haem dioxygenase in morphine synthesis N-terminal|PF03171:2OG-Fe(II) oxygenase superfamily
TraesCS4A03G0797600	154.671	67.4002	1.19572	0.0034566	607432909	607435613	- && Q9LS25.1 RecName: Full=Pentatricopeptide repeat-containing protein At5g46580, chloroplastic; Flags: Precursor && PF13041:PPR repeat family && PF13041:PPR repeat family
TraesCS4A03G0798300	201.985	70.9836	1.5108	0.00220622	607713828	607715778	TraesCS4A01G320100 && Q39224.1 RecName: Full=Protein SRG1; Short=AtSRG1; AltName: Full=Protein SENESCENCE-RELATED GENE 1 && PF03171:2OG-Fe(II) oxygenase superfamily|PF14226:non-haem dioxygenase in morphine synthesis N-terminal && PF03171:2OG-Fe(II) oxygenase superfamily|PF14226:non-haem dioxygenase in morphine synthesis N-terminal
TraesCS4A03G0798600	1032.61	532.867	0.95464	0.0257723	607743680	607746114	TraesCS4A01G320200 && P19954.2 RecName: Full=Ribosome-binding factor PSRP1, chloroplastic; AltName: Full=30S ribosomal protein 1; AltName: Full=CS-S5; Short=CS5; AltName: Full=Plastid-specific 30S ribosomal protein 1; Short=PSrp-1; AltName: Full=Ribosomal protein 1; AltName: Full=S22; Flags: Precursor && PF02482:Sigma 54 modulation protein / S30EA ribosomal protein|PF16321:Sigma 54 modulation/S30…
TraesCS4A03G0801200	560.051	201.374	1.4752	0.0439742	608697881	608703540	TraesCS4A01G321500 && Q5JJV0.1 RecName: Full=Beta-fructofuranosidase, insoluble isoenzyme 4; AltName: Full=Cell wall beta-fructosidase 4; AltName: Full=Invertase 4; AltName: Full=OsCIN4; AltName: Full=Sucrose hydrolase 4; Flags: Precursor && PF00251:Glycosyl hydrolases family 32 N-terminal domain|PF08244:Glycosyl hydrolases family 32 C terminal|PF12174:RCD1-SRO-TAF4 (RST) plant domain && PF00251:…
TraesCS4A03G0801300	37.4533	154.711	-2.04836	1.49814e-05	608706475	608710346	TraesCS4A01G321600 && Q5JJV0.1 RecName: Full=Beta-fructofuranosidase, insoluble isoenzyme 4; AltName: Full=Cell wall beta-fructosidase 4; AltName: Full=Invertase 4; AltName: Full=OsCIN4; AltName: Full=Sucrose hydrolase 4; Flags: Precursor && PF00251:Glycosyl hydrolases family 32 N-terminal domain|PF08244:Glycosyl hydrolases family 32 C terminal && PF00251:Glycosyl hydrolases family 32 N-terminal …
TraesCS4A03G0802900	332.628	192.107	0.792584	0.0190273	609270802	609274644	TraesCS4A01G322400 && P42696.2 RecName: Full=RNA-binding protein 34; AltName: Full=RNA-binding motif protein 34 && PF00076:RNA recognition motif. (a.k.a. RRM, RBD, or RNP domain)|PF14259:RNA recognition motif (a.k.a. RRM, RBD, or RNP domain) && PF00076:RNA recognition motif. (a.k.a. RRM, RBD, or RNP domain)|PF14259:RNA recognition motif (a.k.a. RRM, RBD, or RNP domain)
TraesCS4A03G0820200	201.551	95.6562	1.07736	0.00247916	614035424	614039788	TraesCS4A01G330200 && Q851Y7.1 RecName: Full=Monothiol glutaredoxin-S7, chloroplastic; Flags: Precursor && PF12442:Protein of unknown function (DUF3681)|PF00462:Glutaredoxin && PF12442:Protein of unknown function (DUF3681)|PF00462:Glutaredoxin
TraesCS4A03G0822400	5.74219	28.4756	-2.32899	0.0193951	614529269	614537845	TraesCS4A01G331100 && Q8GU84.1 RecName: Full=ABC transporter G family member 48; Short=OsABCG48; AltName: Full=Pleiotropic drug resistance protein 3; Short=OsPDR3 && PF01061:ABC-2 type transporter|PF14510:ABC-transporter extracellular N-terminal|PF08370:Plant PDR ABC transporter associated|PF00005:ABC transporter && PF01061:ABC-2 type transporter|PF14510:ABC-transporter extracellular N-terminal|P…
TraesCS4A03G0833200	217.659	113.993	0.930713	0.0307686	617122730	617127284	- && Q94AG6.1 RecName: Full=S-adenosylmethionine carrier 1, chloroplastic/mitochondrial; AltName: Full=S-adenosylmethionine transporter 1; Short=AtSAMT1; Flags: Precursor && PF00153:Mitochondrial carrier protein && PF00153:Mitochondrial carrier protein
TraesCS4A03G0842300	443.369	280.135	0.662797	0.0215748	619916253	619918166	TraesCS4A01G336200 && Q9SEE4.1 RecName: Full=Pirin-like protein && PF05726:Pirin C-terminal cupin domain|PF02678:Pirin && PF05726:Pirin C-terminal cupin domain|PF02678:Pirin
TraesCS4A03G0850500	228.129	106.474	1.10179	0.00626948	621262684	621265430	TraesCS4A01G342500 && P17801.2 RecName: Full=Putative receptor protein kinase ZmPK1; Flags: Precursor && PF01453:D-mannose binding lectin|PF00954:S-locus glycoprotein domain|PF00069:Protein kinase domain && PF01453:D-mannose binding lectin|PF00954:S-locus glycoprotein domain|PF00069:Protein kinase domain
TraesCS4A03G0850600LC	25.6987	7.02382	1.86128	0.0244275	621269675	621273106	TraesCS4A01G507800LC && - && - && -
TraesCS4A03G0850700LC	18.7479	4.72424	1.97518	0.0474275	621273120	621274906	TraesCS4A01G507900LC && - && - && -
TraesCS4A03G0852400	87.4324	41.9633	1.05631	0.0355402	622353795	622356069	TraesCS4A01G343500 && O04486.1 RecName: Full=Ras-related protein RABA2a; Short=AtRABA2a; AltName: Full=Ras-related protein Rab11C; Short=AtRab11C; Flags: Precursor && PF00071:Ras family && PF00071:Ras family
TraesCS4A03G0854200	42.212	19.6481	1.10501	0.0465507	622973259	622975667	TraesCS4A01G343900 && - && - && -
TraesCS4A03G0855000	310.933	121.642	1.35463	0.000951791	623593976	623595684	TraesCS4A01G344200 && Q53RH0.1 RecName: Full=Probable ethylene response sensor 1; Short=OsERS1; AltName: Full=Ethylene response factor 1 >A2XL32.1 RecName: Full=Probable ethylene response sensor 1; Short=OS-ERS1; AltName: Full=Ethylene response factor 1 && PF01590:GAF domain && PF01590:GAF domain
TraesCS4A03G0855200	183.215	94.9138	0.949339	0.0111358	623699071	623702664	TraesCS4A01G344300 && - && - && -
TraesCS4A03G0868100LC	22.0602	0	6.9271	4.79963e-05	626446454	626446789	TraesCS4A01G517100LC && - && - && -
TraesCS4A03G0870200	67.0533	146.509	-1.12815	0.00377993	626865011	626867890	- && Q9LMN7.1 RecName: Full=Wall-associated receptor kinase 5; Flags: Precursor && PF00069:Protein kinase domain|PF13947:Wall-associated receptor kinase galacturonan-binding && PF00069:Protein kinase domain|PF13947:Wall-associated receptor kinase galacturonan-binding
TraesCS4A03G0874100	201.221	467.596	-1.21768	0.000373325	627995073	628000629	TraesCS4A01G353400 && - && PF03364:Polyketide cyclase / dehydrase and lipid transport && PF03364:Polyketide cyclase / dehydrase and lipid transport
TraesCS4A03G0874700	0	7.30156	-5.3644	0.00785648	628139863	628141165	TraesCS4A01G353800 && - && - && -
TraesCS4A03G0877700	2057.04	3400.5	-0.725307	0.0308785	628857280	628863129	- && Q69V23.1 RecName: Full=Probable cellulose synthase A catalytic subunit 3 [UDP-forming]; AltName: Full=OsCesA3 && PF03552:Cellulose synthase|PF14569:Zinc-binding RING-finger && PF03552:Cellulose synthase|PF14569:Zinc-binding RING-finger
TraesCS4A03G0878700	407.169	198.199	1.03852	0.0133469	628962002	628963681	TraesCS4A01G355600 && Q0JG75.2 RecName: Full=Photosystem II reaction center PSB28 protein, chloroplastic; AltName: Full=Photosystem II protein W-like; Flags: Precursor && PF03912:Psb28 protein && PF03912:Psb28 protein
TraesCS4A03G0878900	389.625	194.392	1.00249	0.00614039	628968873	628972249	TraesCS4A01G355700 && Q9LIN3.1 RecName: Full=Glycine-rich RNA-binding protein RZ1A; Short=AtRZ-1a && PF00076:RNA recognition motif. (a.k.a. RRM, RBD, or RNP domain)|PF00098:Zinc knuckle && PF00076:RNA recognition motif. (a.k.a. RRM, RBD, or RNP domain)|PF00098:Zinc knuckle
TraesCS4A03G0879700	715.594	1349.26	-0.915327	0.00579595	629350387	629354213	TraesCS4A01G356100 && Q10AZ4.1 RecName: Full=Actin-3 >A2XNS1.2 RecName: Full=Actin-3 && PF00022:Actin && PF00022:Actin
TraesCS4A03G0881400	483.451	190.407	1.34473	0.0423706	630273838	630277129	TraesCS4A01G357200 && Q75LJ3.1 RecName: Full=Electron transfer flavoprotein subunit alpha, mitochondrial; Short=Alpha-ETF; Flags: Precursor >A2XNR6.1 RecName: Full=Electron transfer flavoprotein subunit alpha, mitochondrial; Short=Alpha-ETF; Flags: Precursor && PF00766:Electron transfer flavoprotein FAD-binding domain|PF01012:Electron transfer flavoprotein domain && PF00766:Electron transfer flav…
TraesCS4A03G0885800	165.107	62.3062	1.40525	9.92604e-05	631445513	631450994	TraesCS4A01G359000 && Q75LI2.1 RecName: Full=Flap endonuclease 1-B; Short=FEN-1-B; AltName: Full=Flap structure-specific endonuclease 1-B; AltName: Full=OsFEN-1b >B8AMS4.1 RecName: Full=Flap endonuclease 1-B; Short=FEN-1-B; AltName: Full=Flap structure-specific endonuclease 1-B && PF00867:XPG I-region|PF00752:XPG N-terminal domain && PF00867:XPG I-region|PF00752:XPG N-terminal domain
TraesCS4A03G0896400	82.0517	167.721	-1.0304	0.0122786	636089871	636093245	TraesCS4A01G363200 && - && PF02362:B3 DNA binding domain && PF02362:B3 DNA binding domain
TraesCS4A03G0897300	0	6.94961	-5.29354	0.0100153	636426362	636429389	TraesCS4A01G364000 && O04151.1 RecName: Full=Calreticulin-1; Flags: Precursor && PF00262:Calreticulin family && PF00262:Calreticulin family
TraesCS4A03G0901100	26.6333	4.83153	2.48568	0.00646748	637678400	637679174	TraesCS4A01G365100 && Q39010.2 RecName: Full=Shaggy-related protein kinase zeta; AltName: Full=ASK-zeta && - && -
TraesCS4A03G0905900	239.505	59.6997	2.00384	0.0109969	639666993	639667923	TraesCS4A01G367300 && Q6ZI50.1 RecName: Full=High-affinity nitrate transporter-activating protein 2.1; Short=OsNAR2.1; Flags: Precursor && PF16974:High-affinity nitrate transporter accessory && PF16974:High-affinity nitrate transporter accessory
TraesCS4A03G0906500LC	2136.12	955.45	1.16068	6.74294e-05	640326444	640333026	TraesCS4A01G367700 && Q0DM51.2 RecName: Full=DEAD-box ATP-dependent RNA helicase 3, chloroplastic; Flags: Precursor && PF08152:GUCT (NUC152) domain|PF00270:DEAD/DEAH box helicase|PF00098:Zinc knuckle|PF00271:Helicase conserved C-terminal domain && PF08152:GUCT (NUC152) domain|PF00270:DEAD/DEAH box helicase|PF00098:Zinc knuckle|PF00271:Helicase conserved C-terminal domain
TraesCS4A03G0911100	105.488	16.0086	2.71986	2.49292e-07	641521354	641521629	TraesCS4A01G370400 && - && - && -
TraesCS4A03G0916200	221.304	404.887	-0.871176	0.025644	645282482	645285859	TraesCS4A01G371600 && - && PF10248:Myelodysplasia-myeloid leukemia factor 1-interacting protein && PF10248:Myelodysplasia-myeloid leukemia factor 1-interacting protein
TraesCS4A03G0922000	469.96	232.25	1.0164	0.00121262	648361717	648365019	TraesCS4A01G372600 && Q9FHM7.1 RecName: Full=Hypersensitive-induced response protein 4; Short=AtHIR4 && PF01145:SPFH domain / Band 7 family && PF01145:SPFH domain / Band 7 family
TraesCS4A03G0929600	53.9926	128.214	-1.25055	0.0264805	650988332	650993076	TraesCS4A01G375800 && - && PF04578:Protein of unknown function, DUF594|PF13968:Domain of unknown function (DUF4220) && PF04578:Protein of unknown function, DUF594|PF13968:Domain of unknown function (DUF4220)
TraesCS4A03G0933100	112.173	54.2399	1.04908	0.0196618	652113216	652118847	TraesCS4A01G376600 && Q8VY09.1 RecName: Full=Protein DJ-1 homolog C; Short=AtDJ1C; Flags: Precursor && PF01965:DJ-1/PfpI family && PF01965:DJ-1/PfpI family
TraesCS4A03G0936500LC	71.4126	11.5878	2.6367	0.000360392	655296643	655298014	TraesCS4A01G556900LC && - && - && -
TraesCS4A03G0947900	89.9428	44.2858	1.01823	0.0431963	660323601	660329156	TraesCS4A01G381400 && Q96AY4.4 RecName: Full=Tetratricopeptide repeat protein 28; Short=TPR repeat protein 28; AltName: Full=TPR repeat-containing big gene cloned at Keio && PF12796:Ankyrin repeats (3 copies)|PF07719:Tetratricopeptide repeat|PF13414:TPR repeat && PF12796:Ankyrin repeats (3 copies)|PF07719:Tetratricopeptide repeat|PF13414:TPR repeat
TraesCS4A03G0950000LC	0.346592	6.18655	-4.17083	0.0458855	660828413	660830705	TraesCS4A01G565700LC && Q03664.1 RecName: Full=Probable glutathione S-transferase; AltName: Full=Auxin-induced protein PCNT103 && PF00043:Glutathione S-transferase, C-terminal domain|PF13409:Glutathione S-transferase, N-terminal domain && PF00043:Glutathione S-transferase, C-terminal domain|PF13409:Glutathione S-transferase, N-terminal domain
TraesCS4A03G0951800	41.277	131.814	-1.67684	0.023252	661820731	661822112	TraesCS4A01G382200 && Q5VPE5.1 RecName: Full=Homeobox-leucine zipper protein HOX28; AltName: Full=HD-ZIP protein HOX28; AltName: Full=Homeodomain transcription factor HOX28; AltName: Full=OsHox28 >A2Y931.2 RecName: Full=Homeobox-leucine zipper protein HOX28; AltName: Full=HD-ZIP protein HOX28; AltName: Full=Homeodomain transcription factor HOX28; AltName: Full=OsHox28 && PF02183:Homeobox associat…
TraesCS4A03G0953200	143.62	246.087	-0.775805	0.0328107	662313260	662318534	- && Q9SW11.2 RecName: Full=U-box domain-containing protein 35; AltName: Full=Plant U-box protein 35; Includes: RecName: Full=E3 ubiquitin ligase; Includes: RecName: Full=Serine/threonine-protein kinase && PF04564:U-box domain|PF00582:Universal stress protein family|PF00069:Protein kinase domain && PF04564:U-box domain|PF00582:Universal stress protein family|PF00069:Protein kinase domain
TraesCS4A03G0956300	67.9146	10.4293	2.7239	0.000114801	663482030	663482747	TraesCS4A01G384100 && - && - && -
TraesCS4A03G0958100	8.50509	41.3524	-2.27599	0.000700574	663744306	663746500	TraesCS4A01G384700 && O48958.1 RecName: Full=4-hydroxyphenylacetaldehyde oxime monooxygenase; AltName: Full=Cytochrome P450 71E1 && PF00067:Cytochrome P450 && PF00067:Cytochrome P450
TraesCS4A03G0958300	47.8602	149.186	-1.63951	0.000521418	663791202	663804922	TraesCS4A01G384800 && B9GDE5.2 RecName: Full=ABC transporter G family member 50; Short=OsABCG50; AltName: Full=Pleiotropic drug resistance protein 23; Short=OsPDR23 && PF14510:ABC-transporter extracellular N-terminal|PF00005:ABC transporter|PF08370:Plant PDR ABC transporter associated|PF01061:ABC-2 type transporter && PF14510:ABC-transporter extracellular N-terminal|PF00005:ABC transporter|PF0837…
TraesCS4A03G0958900	49.9161	17.282	1.51719	0.0322104	664152091	664153560	TraesCS4A01G385100 && - && PF13087:AAA domain && PF13087:AAA domain
TraesCS4A03G0969800	902.44	1419.86	-0.653804	0.0112685	667749663	667758813	TraesCS4A01G388200 && Q5VQ78.1 RecName: Full=Coatomer subunit beta'-1; AltName: Full=Beta'-coat protein 1; Short=Beta'-COP 1 && PF00400:WD domain, G-beta repeat|PF04053:Coatomer WD associated region && PF00400:WD domain, G-beta repeat|PF04053:Coatomer WD associated region
TraesCS4A03G0976600	0	10.5631	-5.89523	0.00161001	670106697	670109365	- && Q9LMP1.1 RecName: Full=Wall-associated receptor kinase 2; Flags: Precursor && PF13947:Wall-associated receptor kinase galacturonan-binding|PF07645:Calcium-binding EGF domain|PF00069:Protein kinase domain && PF13947:Wall-associated receptor kinase galacturonan-binding|PF07645:Calcium-binding EGF domain|PF00069:Protein kinase domain
TraesCS4A03G0978300	11.9315	0.334994	5.07455	0.0176708	670245436	670246309	TraesCS4A01G392000 && Q02921.1 RecName: Full=Early nodulin-93; Short=N-93 && PF03386:Early nodulin 93 ENOD93 protein && PF03386:Early nodulin 93 ENOD93 protein
TraesCS4A03G0978600	15.0664	1.00498	3.91728	0.0152221	670266040	670266826	TraesCS4A01G392200 && Q02921.1 RecName: Full=Early nodulin-93; Short=N-93 && PF03386:Early nodulin 93 ENOD93 protein && PF03386:Early nodulin 93 ENOD93 protein
TraesCS4A03G0978800	22.9388	1.00498	4.52499	0.00171537	670282990	670283840	TraesCS4A01G392400 && Q02921.1 RecName: Full=Early nodulin-93; Short=N-93 && PF03386:Early nodulin 93 ENOD93 protein && PF03386:Early nodulin 93 ENOD93 protein
TraesCS4A03G0981600	27.6258	4.40578	2.66143	0.0261627	671358096	671359684	TraesCS4A01G394800 && Q9LJB4.1 RecName: Full=Malonyl-CoA:anthocyanidin 5-O-glucoside-6''-O-malonyltransferase; AltName: Full=Anthocyanin 5-aromatic acyltransferase-like protein; Short=At5MAT && PF02458:Transferase family && PF02458:Transferase family
TraesCS4A03G0984300LC	0	5.48772	-4.95499	0.0253719	672628556	672629515	TraesCS4A01G588100LC && - && PF13962:Domain of unknown function && PF13962:Domain of unknown function
TraesCS4A03G0985900	847.515	1381.08	-0.704758	0.0207098	673326904	673329173	TraesCS4A01G396600 && Q9XIK3.2 RecName: Full=Iron-sulfur assembly protein IscA, chloroplastic; AltName: Full=Plastid SufA-like protein; AltName: Full=Protein scaffold protein AtCpIscA; Flags: Precursor && PF01521:Iron-sulphur cluster biosynthesis && PF01521:Iron-sulphur cluster biosynthesis
TraesCS4A03G0986100	183.039	409.913	-1.16252	0.00224086	673596189	673598221	TraesCS4A01G396700 && Q9S7U9.2 RecName: Full=Mitogen-activated protein kinase kinase 2; Short=AtMAP2Kbeta; Short=AtMKK2; Short=MAP kinase kinase 2 && PF00069:Protein kinase domain && PF00069:Protein kinase domain
TraesCS4A03G0986400	213.823	561.044	-1.3926	0.000155229	673615071	673618454	TraesCS4A01G397000 && Q9LU14.1 RecName: Full=GDSL esterase/lipase APG; AltName: Full=Extracellular lipase APG; Flags: Precursor && PF00657:GDSL-like Lipase/Acylhydrolase && PF00657:GDSL-like Lipase/Acylhydrolase
TraesCS4A03G0989000	197.705	1.15848	7.26712	2.76863e-17	674838828	674843384	TraesCS4A01G397800 && Q9URQ3.1 RecName: Full=tRNA-specific adenosine deaminase subunit TAD3; AltName: Full=tRNA-specific adenosine-34 deaminase subunit TAD3 && PF00383:Cytidine and deoxycytidylate deaminase zinc-binding region && PF00383:Cytidine and deoxycytidylate deaminase zinc-binding region
TraesCS4A03G0989100	10.7174	0	5.88263	0.0107109	674843858	674845899	TraesCS4A01G397900 && Q9LU14.1 RecName: Full=GDSL esterase/lipase APG; AltName: Full=Extracellular lipase APG; Flags: Precursor && PF00657:GDSL-like Lipase/Acylhydrolase && PF00657:GDSL-like Lipase/Acylhydrolase
TraesCS4A03G0990600	1.03977	69.9637	-6.16082	4.14047e-09	675185854	675188416	TraesCS4A01G398300 && Q9S7X6.1 RecName: Full=Thermospermine synthase ACAULIS5 && PF01564:Spermine/spermidine synthase && PF01564:Spermine/spermidine synthase
TraesCS4A03G0991200	3.85248	25.1409	-2.68608	0.0474998	675488843	675490953	- && Q9LU14.1 RecName: Full=GDSL esterase/lipase APG; AltName: Full=Extracellular lipase APG; Flags: Precursor && PF00657:GDSL-like Lipase/Acylhydrolase && PF00657:GDSL-like Lipase/Acylhydrolase
TraesCS4A03G0992300	7.94462	42.8039	-2.43617	0.0116765	676047192	676048974	TraesCS4A01G399300 && Q9LU14.1 RecName: Full=GDSL esterase/lipase APG; AltName: Full=Extracellular lipase APG; Flags: Precursor && PF00657:GDSL-like Lipase/Acylhydrolase && PF00657:GDSL-like Lipase/Acylhydrolase
TraesCS4A03G0998700	950.343	319.663	1.57234	0.000962754	677451715	677454438	TraesCS4A01G401700 && P32260.2 RecName: Full=Cysteine synthase, chloroplastic/chromoplastic; AltName: Full=CSase B; Short=CS-B; AltName: Full=O-acetylserine (thiol)-lyase; AltName: Full=O-acetylserine sulfhydrylase; AltName: Full=OAS-TL B; Flags: Precursor && PF00291:Pyridoxal-phosphate dependent enzyme && PF00291:Pyridoxal-phosphate dependent enzyme
TraesCS4A03G0998800LC	15.7732	0.655777	4.59285	0.00222395	677493830	677502354	TraesCS4A01G596500LC && - && PF03101:FAR1 DNA-binding domain && PF03101:FAR1 DNA-binding domain
TraesCS4A03G0999600LC	10.4928	0	5.8527	0.00460259	677657111	677658500	TraesCS4A01G401900 && - && PF10536:Plant mobile domain && PF10536:Plant mobile domain
TraesCS4A03G0999700	156.886	462.959	-1.56221	0.0259106	677703518	677704160	TraesCS4A01G402000 && P68427.2 RecName: Full=Histone H3.2 >P68428.2 RecName: Full=Histone H3.2 >P68429.2 RecName: Full=Histone H3.2; AltName: Full=Histone H3.1; AltName: Full=Major histone H3 >P68430.2 RecName: Full=Histone H3.2 && PF00125:Core histone H2A/H2B/H3/H4 && PF00125:Core histone H2A/H2B/H3/H4
TraesCS4A03G1000000	38.1306	13.6261	1.49518	0.0494619	677910853	677912241	TraesCS4A01G402300 && Q76BW5.1 RecName: Full=Xyloglucan endotransglycosylase/hydrolase protein 8; AltName: Full=End-xyloglucan transferase; AltName: Full=OsXRT5; AltName: Full=OsXTH8; Flags: Precursor && PF06955:Xyloglucan endo-transglycosylase (XET) C-terminus|PF00722:Glycosyl hydrolases family 16 && PF06955:Xyloglucan endo-transglycosylase (XET) C-terminus|PF00722:Glycosyl hydrolases family 16
TraesCS4A03G1005600	2.42614	18.2797	-2.94164	0.0381346	680005555	680006992	TraesCS4A01G404400 && Q9FZ95.1 RecName: Full=Purine permease 3; Short=AtPUP3 && PF16913:Purine nucleobase transmembrane transport && PF16913:Purine nucleobase transmembrane transport
TraesCS4A03G1006800	201.642	96.9724	1.05822	0.00497003	680323570	680324187	TraesCS4A01G405300 && - && - && -
TraesCS4A03G1006900LC	94.0796	36.1213	1.37647	0.00954757	680325979	680326764	TraesCS4A01G600900LC && Q8LIY0.1 RecName: Full=Probable xyloglucan glycosyltransferase 1; AltName: Full=Cellulose synthase-like protein C1; AltName: Full=OsCslC1 && - && -
TraesCS4A03G1007800	300.006	127.892	1.22988	0.0133938	681012384	681013973	TraesCS4A01G405900 && - && PF05340:Protein of unknown function (DUF740) && PF05340:Protein of unknown function (DUF740)
TraesCS4A03G1008400LC	26.1999	7.86384	1.73543	0.0378489	681098562	681098885	TraesCS4A01G601500LC && - && - && -
TraesCS4A03G1009100	27.7649	70.1899	-1.34118	0.0466379	681199770	681203810	TraesCS4A01G406400 && - && PF13855:Leucine rich repeat && PF13855:Leucine rich repeat
TraesCS4A03G1011800	76.8612	22.6457	1.76669	0.0423615	682307005	682308728	TraesCS4A01G407500 && O80501.1 RecName: Full=Ras-related protein RABH1b; Short=AtRABH1b; AltName: Full=Ras-related protein Rab6A; Short=AtRab6A && PF00071:Ras family && PF00071:Ras family
TraesCS4A03G1013400	303.552	714.212	-1.23475	3.87322e-05	683196581	683215449	- && Q5S2C3.2 RecName: Full=Protein PIR; AltName: Full=PIR of plants; AltName: Full=Protein KLUNKER; Short=AtSRA1; AltName: Full=Protein PIROGI && PF07159:Protein of unknown function (DUF1394)|PF05994:Cytoplasmic Fragile-X interacting family && PF07159:Protein of unknown function (DUF1394)|PF05994:Cytoplasmic Fragile-X interacting family
TraesCS4A03G1018500	9.60068	35.0599	-1.88146	0.0231742	685988924	685990168	TraesCS4A01G411900 && Q8LPH6.1 RecName: Full=Transcription factor MYB86; AltName: Full=Myb homolog 4; Short=AtMyb4; AltName: Full=Myb-related protein 86; Short=AtMYB86 && PF00249:Myb-like DNA-binding domain && PF00249:Myb-like DNA-binding domain
TraesCS4A03G1021600	0	6.72274	-5.24853	0.0121841	686636632	686651157	- && Q6AZD4.1 RecName: Full=Mitochondrial inner membrane protease subunit 2; AltName: Full=IMP2-like protein && PF00717:Peptidase S24-like && PF00717:Peptidase S24-like
TraesCS4A03G1022300	5.19505	19.6019	-1.91704	0.0316103	686684735	686687070	TraesCS4A01G414000 && A2XCJ1.2 RecName: Full=UPF0496 protein 3 && PF05055:Protein of unknown function (DUF677) && PF05055:Protein of unknown function (DUF677)
TraesCS4A03G1023800	35.652	78.838	-1.14344	0.0357321	687041063	687046244	TraesCS4A01G415000 && Q10RP4.2 RecName: Full=Lysine-specific demethylase SE14; AltName: Full=Protein PHOTOPERIOD SENSITIVITY 14 && - && -
TraesCS4A03G1034900	48.0035	18.1243	1.39735	0.0185372	691139096	691143510	TraesCS4A01G419100 && Q9SX38.2 RecName: Full=Putative disease resistance protein At1g50180 && PF00931:NB-ARC domain && PF00931:NB-ARC domain
TraesCS4A03G1039100	1013.84	2333.33	-1.2028	4.10872e-05	692344940	692347925	- && Q9SNN0.1 RecName: Full=Arginine decarboxylase 1; Short=ARGDC1; Short=OsADC1 && PF00278:Pyridoxal-dependent decarboxylase, C-terminal sheet domain|PF02784:Pyridoxal-dependent decarboxylase, pyridoxal binding domain && PF00278:Pyridoxal-dependent decarboxylase, C-terminal sheet domain|PF02784:Pyridoxal-dependent decarboxylase, pyridoxal binding domain
TraesCS4A03G1039900	107.114	247.262	-1.2085	0.0135499	692969602	692974919	TraesCS4A01G419700 && O22977.1 RecName: Full=Probable lysophospholipase BODYGUARD 3; Short=AtBDG3; Flags: Precursor && PF00561:alpha/beta hydrolase fold && PF00561:alpha/beta hydrolase fold
TraesCS4A03G1041500	0	14.8103	-6.38429	0.000302115	693421633	693422340	TraesCS4A01G420300 && - && - && -
TraesCS4A03G1042000	451.29	210.657	1.09871	0.0350904	693560476	693561956	TraesCS4A01G420600 && Q9SW18.1 RecName: Full=Magnesium protoporphyrin IX methyltransferase, chloroplastic; Flags: Precursor && PF07109:Magnesium-protoporphyrin IX methyltransferase C-terminus && PF07109:Magnesium-protoporphyrin IX methyltransferase C-terminus
TraesCS4A03G1044300	47.5173	189.747	-2.0005	2.32391e-07	694792522	694793625	TraesCS4A01G421900 && P59169.2 RecName: Full=Histone H3.3; AltName: Full=Histone H3.2 >Q71V89.3 RecName: Full=Histone H3.3 >P69245.2 RecName: Full=Histone H3.3 >P69244.2 RecName: Full=Histone H3.3; AltName: Full=Histone H3.2; AltName: Full=Minor histone H3 >Q71H73.3 RecName: Full=Histone H3.3 >Q6RUR1.3 RecName: Full=Histone H3.3 >Q71U98.3 RecName: Full=Histone H3.3 >Q711T2.3 RecName: Full=Histone…
TraesCS4A03G1054300LC	31.9473	0	7.46135	2.54555e-07	699017760	699020016	- && Q50EK3.1 RecName: Full=Cytochrome P450 704C1; AltName: Full=Cytochrome P450 CYPD [Pinus taeda] && PF00067:Cytochrome P450 && PF00067:Cytochrome P450
TraesCS4A03G1061800	141.256	67.7975	1.05716	0.00577803	701716765	701719451	TraesCS4A01G426900 && Q07469.1 RecName: Full=Bark storage protein A; Flags: Precursor [Populus deltoides] && PF01048:Phosphorylase superfamily && PF01048:Phosphorylase superfamily
TraesCS4A03G1062800	0	7.69888	-5.44003	0.00651982	701983622	701986680	TraesCS4A01G427200 && O22808.1 RecName: Full=Protein LYK5; AltName: Full=LysM domain receptor-like kinase 5; AltName: Full=LysM-containing receptor-like kinase 5; Flags: Precursor && PF00069:Protein kinase domain && PF00069:Protein kinase domain
TraesCS4A03G1066300	116.173	53.5659	1.12068	0.00968182	703722805	703725251	TraesCS4A01G428700 && Q8RX01.1 RecName: Full=BTB/POZ domain-containing protein At3g05675 && PF00651:BTB/POZ domain && PF00651:BTB/POZ domain
TraesCS4A03G1067000	111.211	185.503	-0.738619	0.0355376	703855925	703862069	- && Q9BSC4.1 RecName: Full=Nucleolar protein 10 && PF08159:NUC153 domain && PF08159:NUC153 domain
TraesCS4A03G1071100	2.62199	36.9055	-3.83053	4.37392e-05	706328126	706330907	- && - && PF01419:Jacalin-like lectin domain|PF03018:Dirigent-like protein && PF01419:Jacalin-like lectin domain|PF03018:Dirigent-like protein
TraesCS4A03G1072600LC	35.1899	118.081	-1.74303	6.40591e-05	706616444	706619597	TraesCS4A01G637900LC && - && - && -
TraesCS4A03G1073700LC	31.7845	10.6716	1.5708	0.0261379	706700297	706700712	TraesCS4A01G637100LC && Q9LK64.1 RecName: Full=ABC transporter C family member 3; Short=ABC transporter ABCC.3; Short=AtABCC3; AltName: Full=ATP-energized glutathione S-conjugate pump 3; AltName: Full=Glutathione S-conjugate-transporting ATPase 3; AltName: Full=Multidrug resistance-associated protein 3 && - && -
TraesCS4A03G1074200	6.27393	1451.08	-7.84191	2.71477e-09	706828987	706831662	TraesCS4A01G430200 && - && PF03018:Dirigent-like protein|PF01419:Jacalin-like lectin domain && PF03018:Dirigent-like protein|PF01419:Jacalin-like lectin domain
TraesCS4A03G1075100	396.925	78.2896	2.34096	2.14097e-11	707266070	707270601	- && A1A6K6.1 RecName: Full=Nuclear speckle RNA-binding protein A; Short=AtNSRA && PF00076:RNA recognition motif. (a.k.a. RRM, RBD, or RNP domain) && PF00076:RNA recognition motif. (a.k.a. RRM, RBD, or RNP domain)
TraesCS4A03G1075400	338.371	85.4052	1.98797	7.60446e-07	707335192	707338515	- && Q7XIM0.1 RecName: Full=Calcium-dependent protein kinase 17; Short=OsCDPK17; Short=OsCPK17 && PF00069:Protein kinase domain && PF00069:Protein kinase domain
TraesCS4A03G1075500	71.1511	12.7132	2.47365	7.86286e-05	707339901	707345435	TraesCS4A01G432200 && - && - && -
TraesCS4A03G1077200	8.63093	76.7031	-3.1516	3.8341e-08	708374106	708376667	TraesCS4A01G433000 && F8WKW1.1 RecName: Full=7-deoxyloganetin glucosyltransferase; AltName: Full=Genipin glucosyltransferase; AltName: Full=UDP-glucose glucosyltransferase 2; Short=GjUGT2; AltName: Full=UDP-glycosyltransferase 85A24 && PF00201:UDP-glucoronosyl and UDP-glucosyl transferase && PF00201:UDP-glucoronosyl and UDP-glucosyl transferase
TraesCS4A03G1077800LC	12.3069	0.868858	3.75036	0.0237763	708548247	708549598	TraesCS4A01G640400LC && - && - && -
TraesCS4A03G1077900LC	7.98799	0	5.46073	0.00536092	708553148	708553615	TraesCS4A01G640300LC && - && - && -
TraesCS4A03G1078000LC	7.61136	0	5.39352	0.0304777	708555670	708555969	TraesCS4A01G640200LC && - && - && -
TraesCS4A03G1078100LC	29.8101	0	7.36251	1.38011e-06	708560475	708565071	- && - && - && -
TraesCS4A03G1078500	831.651	135.243	2.62058	1.40203e-09	708654189	708657866	TraesCS4A01G433900 && - && PF13417:Glutathione S-transferase, N-terminal domain && PF13417:Glutathione S-transferase, N-terminal domain
TraesCS4A03G1080200	216.281	31.9012	2.76015	0.000315142	709393817	709396257	TraesCS4A01G434000 && Q5VRL3.1 RecName: Full=Superoxide dismutase [Fe] 1, chloroplastic; Flags: Precursor && PF02777:Iron/manganese superoxide dismutases, C-terminal domain|PF00081:Iron/manganese superoxide dismutases, alpha-hairpin domain && PF02777:Iron/manganese superoxide dismutases, C-terminal domain|PF00081:Iron/manganese superoxide dismutases, alpha-hairpin domain
TraesCS4A03G1080700	75.1164	2.4077	4.91985	1.78274e-05	709761299	709762365	TraesCS4A01G434500 && - && - && -
TraesCS4A03G1080800	723.686	177.431	2.02774	1.0616e-05	709770023	709773258	TraesCS4A01G434600 && - && - && -
TraesCS4A03G1082200	85.1107	8.8124	3.25816	1.46183e-05	710099714	710102587	- && Q9SUJ1.2 RecName: Full=Syntaxin-43; Short=AtSYP43 && PF05739:SNARE domain && PF05739:SNARE domain
TraesCS4A03G1082400	588.765	4.64728	6.99666	4.10008e-34	710119240	710121918	TraesCS4A01G435200 && Q9S7P9.1 RecName: Full=SNAP25 homologous protein SNAP33; Short=AtSNAP33; AltName: Full=Snap25a; AltName: Full=Synaptosomal-associated protein SNAP25-like 1; Short=SNAP-25-like protein 1 && - && -
TraesCS4A03G1083200	114.926	7.52843	3.95007	2.6569e-08	710213443	710215081	TraesCS4A01G435600 && - && PF13386:Cytochrome C biogenesis protein transmembrane region && PF13386:Cytochrome C biogenesis protein transmembrane region
TraesCS4A03G1083300	34.8574	0	7.58731	3.83138e-07	710219772	710222255	TraesCS4A01G435700 && - && - && -
TraesCS4A03G1084300LC	107.082	0	9.20538	1.15906e-12	710338106	710342438	TraesCS4A01G644800LC && P15268.1 RecName: Full=Autonomous transposable element EN-1 mosaic protein; AltName: Full=Suppressor-mutator system protein; Short=SPM && - && -
TraesCS4A03G1086800LC	9.12574	0	5.65398	0.00719605	710996047	710996199	TraesCS4A01G649100LC && - && - && -
TraesCS4A03G1086900	424.775	82.6165	2.36024	1.72804e-13	711012485	711020418	- && F4JSE7.1 RecName: Full=Protein ENHANCED DISEASE RESISTANCE 2 && PF07059:Protein of unknown function (DUF1336)|PF01852:START domain && PF07059:Protein of unknown function (DUF1336)|PF01852:START domain
TraesCS4A03G1087000	322.778	19.9244	4.00719	2.27926e-14	711020806	711023900	- && O22793.1 RecName: Full=Multiple organellar RNA editing factor 2, chloroplastic; AltName: Full=Protein DIFFERENTIATION AND GREENING-like 1; Short=Protein DAG-like 1; AltName: Full=RNA editing-interacting protein 2; Flags: Precursor && - && -
TraesCS4A03G1089000	0	25.2866	-7.15869	1.60985e-06	711558057	711561077	- && Q6F2Y7.1 RecName: Full=Chaperone protein ClpB1; AltName: Full=ATP-dependent Clp protease ATP-binding subunit ClpB homolog 1; AltName: Full=Casein lytic proteinase B1; AltName: Full=Heat shock protein 101 && PF07724:AAA domain (Cdc48 subfamily)|PF10431:C-terminal, D2-small domain, of ClpB protein|PF00004:ATPase family associated with various cellular activities (AAA) && PF07724:AAA domain (Cd…
TraesCS4A03G1090200LC	119.17	28.6769	2.05075	6.40171e-05	711968487	711970509	TraesCS4A01G652000LC && Q8GWW8.1 RecName: Full=Chaperone protein dnaJ GFA2, mitochondrial; AltName: Full=Chaperone protein dnaJ A30; Short=AtDjA30; AltName: Full=Gametophytic factor 2; Flags: Precursor && PF01556:DnaJ C terminal domain && PF01556:DnaJ C terminal domain
TraesCS4A03G1095000	9.30608	0	5.6792	0.017004	713344506	713348525	TraesCS4A01G439700 && - && PF04578:Protein of unknown function, DUF594|PF13968:Domain of unknown function (DUF4220) && PF04578:Protein of unknown function, DUF594|PF13968:Domain of unknown function (DUF4220)
TraesCS4A03G1095300	657.186	444.768	0.563289	0.0477903	713419218	713421602	TraesCS4A01G439500 && Q0DF13.2 RecName: Full=Succinate dehydrogenase subunit 8A, mitochondrial && - && -
TraesCS4A03G1095600	0	17.0897	-6.59051	5.23636e-05	713457497	713461176	TraesCS4A01G439200 && - && PF04578:Protein of unknown function, DUF594|PF13968:Domain of unknown function (DUF4220) && PF04578:Protein of unknown function, DUF594|PF13968:Domain of unknown function (DUF4220)
TraesCS4A03G1095900	26.5194	0	7.19409	5.50464e-06	713490859	713492164	- && - && PF13041:PPR repeat family|PF12854:PPR repeat && PF13041:PPR repeat family|PF12854:PPR repeat
TraesCS4A03G1099700LC	71.3113	3.39847	4.35618	1.95648e-07	714620617	714622194	TraesCS4A01G441300 && - && - && -
TraesCS4A03G1099900LC	54.8465	19.4643	1.48846	0.00802879	714622835	714623618	TraesCS4A01G654900LC && - && - && -
TraesCS4A03G1102200	43.3483	401.698	-3.21764	1.29116e-13	715016130	715018522	TraesCS4A01G442300 && F8WKW1.1 RecName: Full=7-deoxyloganetin glucosyltransferase; AltName: Full=Genipin glucosyltransferase; AltName: Full=UDP-glucose glucosyltransferase 2; Short=GjUGT2; AltName: Full=UDP-glycosyltransferase 85A24 && PF00201:UDP-glucoronosyl and UDP-glucosyl transferase && PF00201:UDP-glucoronosyl and UDP-glucosyl transferase
TraesCS4A03G1102400	59.1965	163.244	-1.46409	0.00158466	715126351	715127705	TraesCS4A01G442400 && Q9XGP7.1 RecName: Full=Tricin synthase 1; AltName: Full=Caffeoyl-CoA 3-O-methyltransferase ROMT15 && PF01596:O-methyltransferase && PF01596:O-methyltransferase
TraesCS4A03G1102500	3.85762	61.1007	-3.98723	2.01998e-06	715144722	715147071	TraesCS4A01G442500 && Q39224.1 RecName: Full=Protein SRG1; Short=AtSRG1; AltName: Full=Protein SENESCENCE-RELATED GENE 1 && PF14226:non-haem dioxygenase in morphine synthesis N-terminal|PF03171:2OG-Fe(II) oxygenase superfamily && PF14226:non-haem dioxygenase in morphine synthesis N-terminal|PF03171:2OG-Fe(II) oxygenase superfamily
TraesCS4A03G1102800	6.01068	123.291	-4.35181	6.16699e-08	715424323	715426454	TraesCS4A01G442800 && F8WKW1.1 RecName: Full=7-deoxyloganetin glucosyltransferase; AltName: Full=Genipin glucosyltransferase; AltName: Full=UDP-glucose glucosyltransferase 2; Short=GjUGT2; AltName: Full=UDP-glycosyltransferase 85A24 && PF00201:UDP-glucoronosyl and UDP-glucosyl transferase && PF00201:UDP-glucoronosyl and UDP-glucosyl transferase
TraesCS4A03G1102900	689.01	319.625	1.10859	0.00740879	715472005	715474841	TraesCS4A01G442900 && Q5VRJ8.1 RecName: Full=Peroxisomal membrane protein 11-5; AltName: Full=OsPEX11-2; AltName: Full=OsPEX11-5; AltName: Full=Peroxin-11-5 && PF05648:Peroxisomal biogenesis factor 11 (PEX11) && PF05648:Peroxisomal biogenesis factor 11 (PEX11)
TraesCS4A03G1103000	11.56	0	5.99129	0.00916089	715502178	715503658	TraesCS4A01G443000 && Q0D3N0.1 RecName: Full=Peroxidase 2; Flags: Precursor && PF00141:Peroxidase && PF00141:Peroxidase
TraesCS4A03G1103300	35.3749	0.579238	5.80403	2.21142e-05	715525850	715526779	TraesCS4A01G443100 && - && - && -
TraesCS4A03G1103800LC	22.9075	0	6.98319	3.27595e-05	715949101	715949363	TraesCS4A01G657000LC && - && - && -
TraesCS4A03G1108300	138.735	448.416	-1.69359	3.56877e-07	717820620	717822462	TraesCS4A01G393500 && O04066.1 RecName: Full=Acyl-CoA-binding protein; Short=ACBP [Ricinus communis] && PF00887:Acyl CoA binding protein && PF00887:Acyl CoA binding protein
TraesCS4A03G1108400	89.3555	11.9016	2.89236	6.39874e-06	717896339	717900605	TraesCS4A01G393600 && B9G125.1 RecName: Full=GDT1-like protein 5 && PF01169:Uncharacterized protein family UPF0016 && PF01169:Uncharacterized protein family UPF0016
TraesCS4A03G1108900LC	3.11932	1247.33	-8.65906	3.62979e-07	717969208	717971664	TraesCS4A01G585300LC && Q53QK0.1 RecName: Full=Flavonoid O-methyltransferase-like protein Os11g0303600 && PF00891:O-methyltransferase|PF08100:Dimerisation domain && PF00891:O-methyltransferase|PF08100:Dimerisation domain
TraesCS4A03G1110100	0	13.842	-6.28583	0.00025004	718390556	718393717	TraesCS4A01G444900 && Q39214.1 RecName: Full=Disease resistance protein RPM1; AltName: Full=Resistance to Pseudomonas syringae protein 3 && PF00931:NB-ARC domain && PF00931:NB-ARC domain
TraesCS4A03G1110200	0	13.0316	-6.20576	0.00052798	718408482	718409618	TraesCS4A01G444800 && - && - && -
TraesCS4A03G1111000	0	154.536	-9.76912	1.12068e-14	718506726	718510049	TraesCS4A01G444500 && Q8TWR2.2 RecName: Full=Glyceraldehyde 3-phosphate phosphatase && PF13419:Haloacid dehalogenase-like hydrolase && PF13419:Haloacid dehalogenase-like hydrolase
TraesCS4A03G1114100LC	0	11.1881	-5.98093	0.000788428	719464657	719464992	TraesCS4A01G662800LC && - && - && -
TraesCS4A03G1114200LC	0	7.86509	-5.47816	0.0387105	719480248	719480604	TraesCS4A01G661700LC && - && - && -
TraesCS4A03G1114300	6.96667	454.032	-6.00227	2.66657e-16	719484598	719488397	TraesCS4A01G445500 && Q8VZG8.3 RecName: Full=MDIS1-interacting receptor like kinase 2; Short=AtMIK2; AltName: Full=Probable LRR receptor-like serine/threonine-protein kinase At4g08850; Flags: Precursor && PF00069:Protein kinase domain|PF08263:Leucine rich repeat N-terminal domain|PF13855:Leucine rich repeat && PF00069:Protein kinase domain|PF08263:Leucine rich repeat N-terminal domain|PF13855:Leu…
TraesCS4A03G1115500	31.9443	123.905	-1.95729	0.00231635	720018653	720022932	TraesCS4A01G446400 && Q96418.1 RecName: Full=Flavonoid 3',5'-hydroxylase; Short=F3'5'H; AltName: Full=Cytochrome P450 75A5 [Eustoma exaltatum subsp. russellianum] && PF00067:Cytochrome P450 && PF00067:Cytochrome P450
TraesCS4A03G1116000	0	263.388	-10.5391	3.13266e-17	720187281	720191412	TraesCS4A01G446600 && C0LGP4.1 RecName: Full=Probable LRR receptor-like serine/threonine-protein kinase At3g47570; Flags: Precursor && PF08263:Leucine rich repeat N-terminal domain|PF00069:Protein kinase domain|PF13855:Leucine rich repeat && PF08263:Leucine rich repeat N-terminal domain|PF00069:Protein kinase domain|PF13855:Leucine rich repeat
TraesCS4A03G1117400	0	13.1393	-6.21704	0.000444158	720469161	720475052	- && Q39214.1 RecName: Full=Disease resistance protein RPM1; AltName: Full=Resistance to Pseudomonas syringae protein 3 && PF00931:NB-ARC domain && PF00931:NB-ARC domain
TraesCS4A03G1117700	0	18.0501	-6.67263	4.03409e-05	720505799	720507249	TraesCS4A01G447400 && - && - && -
TraesCS4A03G1117800	0	640.488	-11.8207	7.41523e-22	720515680	720519309	TraesCS4A01G447500 && Q39214.1 RecName: Full=Disease resistance protein RPM1; AltName: Full=Resistance to Pseudomonas syringae protein 3 && PF00931:NB-ARC domain && PF00931:NB-ARC domain
TraesCS4A03G1117900	0	835.018	-12.2033	2.19601e-23	720522528	720527815	TraesCS4A01G447600 && Q9M667.2 RecName: Full=Disease resistance protein RPP13; AltName: Full=Resistance to Peronospora parasitica protein 13 && PF00931:NB-ARC domain && PF00931:NB-ARC domain
TraesCS4A03G1118700	15.2815	38.0869	-1.31575	0.0435591	720647975	720652628	TraesCS4A01G447900 && Q9STE7.1 RecName: Full=Putative disease resistance RPP13-like protein 3 && PF00931:NB-ARC domain && PF00931:NB-ARC domain
TraesCS4A03G1119500LC	0	13.095	-6.20461	0.000577315	721811999	721814826	TraesCS4A01G665000LC && Q39214.1 RecName: Full=Disease resistance protein RPM1; AltName: Full=Resistance to Pseudomonas syringae protein 3 && PF00931:NB-ARC domain && PF00931:NB-ARC domain
TraesCS4A03G1121600	0	95.7868	-9.07869	2.35317e-12	721926717	721930144	TraesCS4A01G448000 && Q9STE7.1 RecName: Full=Putative disease resistance RPP13-like protein 3 && PF00931:NB-ARC domain && PF00931:NB-ARC domain
TraesCS4A03G1122400	0	87.656	-8.95216	6.39395e-12	722023721	722026117	TraesCS4A01G448300 && Q7XA42.2 RecName: Full=Putative disease resistance protein RGA1; AltName: Full=RGA3-blb && PF00931:NB-ARC domain && PF00931:NB-ARC domain
TraesCS4A03G1122500	0	17.6189	-6.63851	3.77425e-05	722026910	722030126	TraesCS4A01G448400 && Q9M667.2 RecName: Full=Disease resistance protein RPP13; AltName: Full=Resistance to Peronospora parasitica protein 13 && PF00931:NB-ARC domain && PF00931:NB-ARC domain
TraesCS4A03G1122600LC	0	5.68343	-5.00268	0.0258754	722030987	722034788	TraesCS4A01G666000LC && - && PF13963:Transposase-associated domain && PF13963:Transposase-associated domain
TraesCS4A03G1123100	1.48172	54.288	-5.12942	6.31765e-07	722286790	722288178	TraesCS4A01G448800 && Q8W3K0.1 RecName: Full=Probable disease resistance protein At1g58602 && PF00931:NB-ARC domain && PF00931:NB-ARC domain
TraesCS4A03G1123200LC	0.693183	23.8654	-5.18487	0.00028704	722288340	722289378	TraesCS4A01G666200LC && Q9STE7.1 RecName: Full=Putative disease resistance RPP13-like protein 3 && PF00931:NB-ARC domain && PF00931:NB-ARC domain
TraesCS4A03G1123300LC	0	26.7896	-7.24392	2.81775e-06	722289416	722290030	TraesCS4A01G666300LC && - && - && -
TraesCS4A03G1123500LC	0	91.3059	-9.00905	5.54591e-12	722306761	722308972	TraesCS4A01G666500LC && Q39214.1 RecName: Full=Disease resistance protein RPM1; AltName: Full=Resistance to Pseudomonas syringae protein 3 && PF00931:NB-ARC domain && PF00931:NB-ARC domain
TraesCS4A03G1124200	0	26.7801	-7.24188	1.0197e-06	722486100	722488235	TraesCS4A01G448900 && - && - && -
TraesCS4A03G1126100	0	45.9794	-8.01796	1.9284e-08	722826199	722829565	TraesCS4A01G449600 && O48723.1 RecName: Full=Patatin-like protein 2; Short=AtPLP2; AltName: Full=Patatin-related phospholipase A IIalpha; Short=pPLAIIa; AltName: Full=Phospholipase A IIA; Short=AtPLAIIA && PF01734:Patatin-like phospholipase && PF01734:Patatin-like phospholipase
TraesCS4A03G1126800	0.889035	43.6107	-5.54326	3.94887e-06	722992779	722999303	TraesCS4A01G450100 && - && PF13962:Domain of unknown function && PF13962:Domain of unknown function
TraesCS4A03G1133400	450.213	109.699	2.03829	0.000399496	724908058	724909795	TraesCS4A01G452600 && Q8S9H7.1 RecName: Full=Transcription factor DIVARICATA && PF00249:Myb-like DNA-binding domain && PF00249:Myb-like DNA-binding domain
TraesCS4A03G1134000	15.7896	0	6.44271	0.00278552	724940341	724941252	TraesCS4A01G452900 && - && - && -
TraesCS4A03G1134300	1.18538	37.9843	-4.9321	8.29554e-06	724990879	724993147	TraesCS4A01G453200 && - && - && -
TraesCS4A03G1134400LC	0	10.9127	-5.9446	0.000957521	725004290	725008348	TraesCS4A01G672900LC && - && - && -
TraesCS4A03G1136700LC	0	25.0167	-7.14287	2.42492e-06	725651441	725651800	TraesCS4A01G674000LC && - && - && -
TraesCS4A03G1136800	0	96.0072	-9.08166	3.15527e-12	725652693	725656108	TraesCS4A01G454400 && Q9STE7.1 RecName: Full=Putative disease resistance RPP13-like protein 3 && PF00931:NB-ARC domain && PF00931:NB-ARC domain
TraesCS4A03G1138500	249.024	37.8018	2.71526	2.05099e-07	726024199	726026036	TraesCS4A01G454800 && Q06398.2 RecName: Full=Probable glutathione S-transferase GSTU6; AltName: Full=28 kDa cold-induced protein && PF13410:Glutathione S-transferase, C-terminal domain|PF13417:Glutathione S-transferase, N-terminal domain && PF13410:Glutathione S-transferase, C-terminal domain|PF13417:Glutathione S-transferase, N-terminal domain
TraesCS4A03G1138700	401.76	16.1617	4.63934	1.91388e-16	726041608	726042958	TraesCS4A01G455000 && Q06398.2 RecName: Full=Probable glutathione S-transferase GSTU6; AltName: Full=28 kDa cold-induced protein && PF13417:Glutathione S-transferase, N-terminal domain|PF13410:Glutathione S-transferase, C-terminal domain && PF13417:Glutathione S-transferase, N-terminal domain|PF13410:Glutathione S-transferase, C-terminal domain
TraesCS4A03G1141700	250.399	697.85	-1.4789	6.13175e-07	726360804	726362318	TraesCS4A01G455900 && Q9LI00.1 RecName: Full=6-phosphogluconate dehydrogenase, decarboxylating 1; Short=OsG6PGH1 && PF03446:NAD binding domain of 6-phosphogluconate dehydrogenase|PF00393:6-phosphogluconate dehydrogenase, C-terminal domain && PF03446:NAD binding domain of 6-phosphogluconate dehydrogenase|PF00393:6-phosphogluconate dehydrogenase, C-terminal domain
TraesCS4A03G1142200LC	136.491	0	9.55495	6.46164e-14	726386972	726388114	TraesCS4A01G677800LC && Q9LI00.1 RecName: Full=6-phosphogluconate dehydrogenase, decarboxylating 1; Short=OsG6PGH1 && PF00393:6-phosphogluconate dehydrogenase, C-terminal domain && PF00393:6-phosphogluconate dehydrogenase, C-terminal domain
TraesCS4A03G1149500	361.132	210.737	0.775963	0.0108166	730127919	730131980	TraesCS4A01G457100 && Q7XA67.1 RecName: Full=5'-methylthioadenosine/S-adenosylhomocysteine nucleosidase 2; Short=AtMTN2; AltName: Full=5'-methylthioadenosine nucleosidase; Short=MTA nucleosidase; AltName: Full=MTA/SAH nucleosidase 2; Short=AtMTAN2; AltName: Full=S-adenosylhomocysteine nucleosidase; Short=AdoHcy nucleosidase; Short=SAH nucleosidase; Short=SRH nucleosidase && PF01048:Phosphorylase …
TraesCS4A03G1156400	25.7291	65.5417	-1.34363	0.0483037	732761854	732763696	TraesCS4A01G459200 && Q8GWP0.1 RecName: Full=Transcription factor MYB39; AltName: Full=Myb-related protein 39; Short=AtMYB39 && PF00249:Myb-like DNA-binding domain && PF00249:Myb-like DNA-binding domain
TraesCS4A03G1156600	95.871	9.43153	3.33435	2.23989e-05	732832909	732835210	TraesCS4A01G459400 && - && - && -
TraesCS4A03G1160000LC	8.56309	0	5.55959	0.0227095	733952371	733952829	TraesCS4A01G690400LC && - && - && -
TraesCS4A03G1160100	8.46555	0	5.54166	0.0237225	733952856	733953623	TraesCS4A01G461000 && - && - && -
TraesCS4A03G1160300	56.656	0	8.28735	7.23234e-10	733980712	733985790	TraesCS4A01G461200 && - && PF09439:Signal recognition particle receptor beta subunit && PF09439:Signal recognition particle receptor beta subunit
TraesCS4A03G1161300	18.3136	93.0699	-2.35398	0.000625078	734153137	734157356	- && P42793.1 RecName: Full=60S ribosomal protein L5, mitochondrial && - && -
TraesCS4A03G1161400LC	13.9445	204.797	-3.8728	2.38898e-12	734159767	734165719	TraesCS4A01G691100LC && Q8W474.4 RecName: Full=Probable disease resistance protein At1g58390 && PF13962:Domain of unknown function|PF00931:NB-ARC domain && PF13962:Domain of unknown function|PF00931:NB-ARC domain
TraesCS4A03G1161600	2.74783	20.6077	-2.9371	0.013864	734329823	734337515	TraesCS4A01G461800 && Q9STE7.1 RecName: Full=Putative disease resistance RPP13-like protein 3 && PF00931:NB-ARC domain && PF00931:NB-ARC domain
TraesCS4A03G1162300	122.573	60.574	1.01832	0.0145558	734648702	734653792	TraesCS4A01G462100 && Q3TIX9.2 RecName: Full=U4/U6.U5 tri-snRNP-associated protein 2; AltName: Full=Inactive ubiquitin-specific peptidase 39 && PF02148:Zn-finger in ubiquitin-hydrolases and other protein|PF00443:Ubiquitin carboxyl-terminal hydrolase && PF02148:Zn-finger in ubiquitin-hydrolases and other protein|PF00443:Ubiquitin carboxyl-terminal hydrolase
TraesCS4A03G1162500	5.79244	37.8925	-2.72886	0.0080055	734658522	734659809	TraesCS4A01G462300 && Q9ZVJ5.2 RecName: Full=Haloacid dehalogenase-like hydrolase domain-containing protein Sgpp; AltName: Full=Subclass I phosphosugar phosphatase; Short=AtSgpp && PF13419:Haloacid dehalogenase-like hydrolase && PF13419:Haloacid dehalogenase-like hydrolase
TraesCS4A03G1164000	1.28587	18.3654	-3.84168	0.00130971	734928598	734931064	TraesCS4A01G462800 && - && - && -
TraesCS4A03G1164900	0	61.3559	-8.43533	3.73599e-10	735338313	735339736	TraesCS4A01G463400 && Q6EPG8.1 RecName: Full=Acetylserotonin O-methyltransferase 1; Short=OsASMT1 && PF08100:Dimerisation domain|PF00891:O-methyltransferase && PF08100:Dimerisation domain|PF00891:O-methyltransferase
TraesCS4A03G1165200	0	39.6107	-7.80418	3.59994e-08	735479436	735481507	TraesCS4A01G463600 && O48958.1 RecName: Full=4-hydroxyphenylacetaldehyde oxime monooxygenase; AltName: Full=Cytochrome P450 71E1 && PF00067:Cytochrome P450 && PF00067:Cytochrome P450
TraesCS4A03G1167600LC	0	13.5812	-6.26	0.000229499	736744068	736745977	TraesCS4A01G694400LC && Q0DHM7.1 RecName: Full=CASP-like protein 5B2; Short=OsCASPL5B2 >B8AYU8.1 RecName: Full=CASP-like protein 5B2; Short=OsCASPL5B2 && PF04535:Domain of unknown function (DUF588) && PF04535:Domain of unknown function (DUF588)
TraesCS4A03G1167700	0	100.885	-9.15322	1.75371e-12	736759898	736763634	TraesCS4A01G464500 && Q6L3Z7.1 RecName: Full=Putative late blight resistance protein homolog R1B-14 && PF00931:NB-ARC domain && PF00931:NB-ARC domain
TraesCS4A03G1168100	7.64784	0	5.39592	0.0305275	736839248	736844032	TraesCS4A01G464900 && Q7F9W2.2 RecName: Full=B3 domain-containing protein Os04g0581400 && PF00931:NB-ARC domain|PF02362:B3 DNA binding domain && PF00931:NB-ARC domain|PF02362:B3 DNA binding domain
TraesCS4A03G1174600	0.693183	41.5248	-5.99472	1.8289e-06	738019137	738021318	TraesCS4A01G467500 && Q9LPZ9.2 RecName: Full=G-type lectin S-receptor-like serine/threonine-protein kinase SD1-13; AltName: Full=Calmodulin-binding receptor-like protein kinase 1; AltName: Full=Receptor-like protein kinase 2; AltName: Full=S-domain-1 (SD1) receptor kinase 13; Short=SD1-13; Flags: Precursor && PF00069:Protein kinase domain && PF00069:Protein kinase domain
TraesCS4A03G1174700	0.889035	139.002	-7.1959	5.95908e-13	738021564	738025353	TraesCS4A01G467600 && Q6L3N7.1 RecName: Full=Putative late blight resistance protein homolog R1C-3 && PF00931:NB-ARC domain && PF00931:NB-ARC domain
TraesCS4A03G1175100	30.5759	6.64578	2.20685	0.00304776	738078610	738084992	TraesCS4A01G467800 && Q6L3Z4.2 RecName: Full=Putative late blight resistance protein homolog R1B-12 && PF00069:Protein kinase domain|PF00931:NB-ARC domain && PF00069:Protein kinase domain|PF00931:NB-ARC domain
TraesCS4A03G1175400	0	53.6874	-8.24205	2.7205e-09	738194147	738197882	TraesCS4A01G468000 && Q6L3Z7.1 RecName: Full=Putative late blight resistance protein homolog R1B-14 && PF00931:NB-ARC domain && PF00931:NB-ARC domain
TraesCS4A03G1181200	125.217	0	9.43079	0.0157983	739692990	739694582	TraesCS4A01G469500 && Q766C3.1 RecName: Full=Aspartic proteinase nepenthesin-1; AltName: Full=Nepenthesin-I; Flags: Precursor && PF14541:Xylanase inhibitor C-terminal|PF14543:Xylanase inhibitor N-terminal && PF14541:Xylanase inhibitor C-terminal|PF14543:Xylanase inhibitor N-terminal
TraesCS4A03G1181300	55.6912	0	8.26184	0.034522	739710098	739711681	TraesCS4A01G469600 && Q7XV21.2 RecName: Full=Aspartyl protease 37; Flags: Precursor && PF14541:Xylanase inhibitor C-terminal|PF14543:Xylanase inhibitor N-terminal && PF14541:Xylanase inhibitor C-terminal|PF14543:Xylanase inhibitor N-terminal
TraesCS4A03G1181600LC	25.955	0	7.1588	3.27469e-06	739789337	739791451	TraesCS4A01G703000LC && - && - && -
TraesCS4A03G1181900	30.7417	156.065	-2.34451	2.3317e-08	739802900	739807012	TraesCS4A01G470000 && - && PF06749:Protein of unknown function (DUF1218) && PF06749:Protein of unknown function (DUF1218)
TraesCS4A03G1183500	8.36375	114.724	-3.79536	1.49228e-07	739942946	739944497	TraesCS4A01G470700 && Q8L9J9.2 RecName: Full=Probable carbohydrate esterase At4g34215 && PF03629:Domain of unknown function (DUF303) && PF03629:Domain of unknown function (DUF303)
TraesCS4A03G1183700LC	0	21.7832	-6.94321	6.357e-06	740054123	740055118	TraesCS4A01G704200LC && - && - && -
TraesCS4A03G1183800LC	0.59269	25.0016	-5.31553	0.000115271	740055188	740056306	TraesCS4A01G704300LC && Q7XA42.2 RecName: Full=Putative disease resistance protein RGA1; AltName: Full=RGA3-blb && PF00931:NB-ARC domain && PF00931:NB-ARC domain
TraesCS4A03G1183900LC	0	21.5133	-6.92416	1.85592e-05	740056700	740057368	TraesCS4A01G704400LC && Q7XBQ9.1 RecName: Full=Disease resistance protein RGA2; AltName: Full=Blight resistance protein RPI; AltName: Full=RGA2-blb && PF00931:NB-ARC domain && PF00931:NB-ARC domain
TraesCS4A03G1184000	0	11.4635	-6.01638	0.000705766	740067466	740069826	TraesCS4A01G470800 && Q7XA42.2 RecName: Full=Putative disease resistance protein RGA1; AltName: Full=RGA3-blb && PF00931:NB-ARC domain && PF00931:NB-ARC domain
TraesCS4A03G1184600	0	93.1787	-9.03931	2.82229e-12	740145749	740150518	TraesCS4A01G471100 && Q9STE7.1 RecName: Full=Putative disease resistance RPP13-like protein 3 && PF00931:NB-ARC domain && PF00931:NB-ARC domain
TraesCS4A03G1185000	0	63.4118	-8.48318	6.11331e-10	740202584	740213873	TraesCS4A01G471200 && Q7XBQ9.1 RecName: Full=Disease resistance protein RGA2; AltName: Full=Blight resistance protein RPI; AltName: Full=RGA2-blb && PF00931:NB-ARC domain && PF00931:NB-ARC domain
TraesCS4A03G1185400LC	0	18.0419	-6.67228	4.1671e-05	740209911	740210372	TraesCS4A01G705400LC && - && - && -
TraesCS4A03G1185500	0	47.4118	-8.06368	5.59508e-09	740223047	740227385	TraesCS4A01G471300 && Q7XA42.2 RecName: Full=Putative disease resistance protein RGA1; AltName: Full=RGA3-blb && PF00931:NB-ARC domain && PF00931:NB-ARC domain
TraesCS4A03G1186200	0	12.7155	-6.16621	0.000497335	740302267	740303577	TraesCS4A01G471400 && Q7XA40.2 RecName: Full=Putative disease resistance protein RGA3; AltName: Full=Blight resistance protein B149; AltName: Full=RGA1-blb && PF00931:NB-ARC domain && PF00931:NB-ARC domain
TraesCS4A03G1188400	59.8586	121.892	-1.02216	0.0255918	740963906	740967839	TraesCS4A01G472300 && Q8LJT8.2 RecName: Full=TSL-kinase interacting protein 1; AltName: Full=Myb-related protein TKI1 && - && -
TraesCS4A03G1188500LC	31.6896	2.19695	3.9077	0.001336	740974974	740975336	TraesCS4A01G707400LC && - && PF14368:Probable lipid transfer && PF14368:Probable lipid transfer
TraesCS4A03G1190400LC	311.692	26.5854	3.55922	3.75954e-14	741452853	741454336	- && A7PZL3.1 RecName: Full=Probable polygalacturonase; Short=PG; AltName: Full=Pectinase && PF00295:Glycosyl hydrolases family 28 && PF00295:Glycosyl hydrolases family 28
TraesCS4A03G1192300LC	5.84225	59.7672	-3.37595	0.000978259	741962253	741965052	TraesCS4A01G710200LC && Q9LSL5.1 RecName: Full=L-type lectin-domain containing receptor kinase IX.2; Short=LecRK-IX.2; Flags: Precursor && PF07714:Protein tyrosine kinase && PF07714:Protein tyrosine kinase
TraesCS4A03G1194700	483.429	895.12	-0.888198	0.0158376	742458769	742465322	TraesCS4A01G474200 && - && - && -
TraesCS4A03G1197000	60.1356	187.15	-1.64012	0.0117262	742740473	742745180	TraesCS4A01G474800 && Q8VZG8.3 RecName: Full=MDIS1-interacting receptor like kinase 2; Short=AtMIK2; AltName: Full=Probable LRR receptor-like serine/threonine-protein kinase At4g08850; Flags: Precursor && PF08263:Leucine rich repeat N-terminal domain|PF00069:Protein kinase domain && PF08263:Leucine rich repeat N-terminal domain|PF00069:Protein kinase domain
TraesCS4A03G1199000	0	9.13318	-5.69112	0.00661678	743371375	743374610	TraesCS4A01G475700 && Q7XA42.2 RecName: Full=Putative disease resistance protein RGA1; AltName: Full=RGA3-blb && PF00931:NB-ARC domain && PF00931:NB-ARC domain
TraesCS4A03G1207900LC	0	6.83235	-5.26522	0.0444271	744706730	744708667	TraesCS4A01G719400LC && P20825.1 RecName: Full=Retrovirus-related Pol polyprotein from transposon 297; Includes: RecName: Full=Protease; Includes: RecName: Full=Reverse transcriptase; Includes: RecName: Full=Endonuclease && PF13650:Aspartyl protease|PF00078:Reverse transcriptase (RNA-dependent DNA polymerase) && PF13650:Aspartyl protease|PF00078:Reverse transcriptase (RNA-dependent DNA polymerase)
TraesCS4A03G1208100	0.321687	17.5589	-5.67056	0.000255253	744711869	744716141	TraesCS4A01G479100 && Q9LRR5.1 RecName: Full=Putative disease resistance protein At3g14460 && PF00931:NB-ARC domain && PF00931:NB-ARC domain
TraesCS4A03G1219300	9.94432	1.24923	2.96357	0.040257	747312124	747317072	TraesCS4A01G483300 && Q9LJM4.1 RecName: Full=Receptor-like protein kinase HAIKU2; Flags: Precursor && PF00069:Protein kinase domain && PF00069:Protein kinase domain
TraesCS4A03G1221100	33.4599	67.8452	-1.01963	0.0266866	747676720	747678370	TraesCS4A01G484200 && Q9T096.2 RecName: Full=Protein yippee-like At4g27745 && PF03226:Yippee zinc-binding/DNA-binding /Mis18, centromere assembly && PF03226:Yippee zinc-binding/DNA-binding /Mis18, centromere assembly
TraesCS4A03G1222600	404.518	695.635	-0.782492	0.00500171	747816807	747821067	TraesCS4A01G484800 && Q9FSV7.1 RecName: Full=Sucrose:sucrose 1-fructosyltransferase; AltName: Full=Sucrose 1(F)-fructosyltransferase; AltName: Full=Sucrose:sucrose 1(F)-beta-D-fructosyltransferase; Flags: Precursor && PF11837:Domain of unknown function (DUF3357)|PF08244:Glycosyl hydrolases family 32 C terminal|PF00251:Glycosyl hydrolases family 32 N-terminal domain && PF11837:Domain of unknown fu…
TraesCS4A03G1223000	38.4903	666.689	-4.1155	0.00811752	747890889	747895035	TraesCS4A01G485000 && Q9FSV7.1 RecName: Full=Sucrose:sucrose 1-fructosyltransferase; AltName: Full=Sucrose 1(F)-fructosyltransferase; AltName: Full=Sucrose:sucrose 1(F)-beta-D-fructosyltransferase; Flags: Precursor && PF08244:Glycosyl hydrolases family 32 C terminal|PF00251:Glycosyl hydrolases family 32 N-terminal domain && PF08244:Glycosyl hydrolases family 32 C terminal|PF00251:Glycosyl hydrola…
TraesCS4A03G1223100	0.296345	6.70578	-4.28413	0.0266557	747910224	747913774	TraesCS4A01G485100 && P93530.1 RecName: Full=Cytochrome P450 71D6 [Solanum chacoense] && PF00067:Cytochrome P450 && PF00067:Cytochrome P450
TraesCS4A03G1223500	3704.73	16731.7	-2.17519	0.00166886	747994018	747997840	TraesCS4A01G485400 && Q9FSV7.1 RecName: Full=Sucrose:sucrose 1-fructosyltransferase; AltName: Full=Sucrose 1(F)-fructosyltransferase; AltName: Full=Sucrose:sucrose 1(F)-beta-D-fructosyltransferase; Flags: Precursor && PF08244:Glycosyl hydrolases family 32 C terminal|PF00251:Glycosyl hydrolases family 32 N-terminal domain && PF08244:Glycosyl hydrolases family 32 C terminal|PF00251:Glycosyl hydrola…
TraesCS4A03G1224300	164.753	1053.6	-2.67796	4.8238e-05	748237542	748241378	TraesCS4A01G485900 && Q9FSV7.1 RecName: Full=Sucrose:sucrose 1-fructosyltransferase; AltName: Full=Sucrose 1(F)-fructosyltransferase; AltName: Full=Sucrose:sucrose 1(F)-beta-D-fructosyltransferase; Flags: Precursor && - && PF11837:Domain of unknown function (DUF3357)|PF08244:Glycosyl hydrolases family 32 C terminal|PF00251:Glycosyl hydrolases family 32 N-terminal domain
TraesCS4A03G1224500	973.338	3638.93	-1.9027	0.0011475	748342198	748345871	TraesCS4A01G486000 && Q9FSV7.1 RecName: Full=Sucrose:sucrose 1-fructosyltransferase; AltName: Full=Sucrose 1(F)-fructosyltransferase; AltName: Full=Sucrose:sucrose 1(F)-beta-D-fructosyltransferase; Flags: Precursor && PF08244:Glycosyl hydrolases family 32 C terminal|PF00251:Glycosyl hydrolases family 32 N-terminal domain|PF11837:Domain of unknown function (DUF3357) && PF08244:Glycosyl hydrolases …
TraesCS4A03G1224600LC	10.0491	121.562	-3.60874	7.34679e-06	748344391	748344810	TraesCS4A01G729100LC && - && - && -
TraesCS4A03G1235200LC	149.319	0	9.6846	7.47918e-14	750239039	750239713	TraesCS4A01G491500 && - && - && -
TraesCS4A03G1244700	156.112	62.9052	1.31227	0.013208	751729497	751734316	TraesCS4A01G495400 && Q53P98.1 RecName: Full=Signal peptide peptidase-like 2; Short=OsSPPL2; Flags: Precursor && PF04258:Signal peptide peptidase && PF04258:Signal peptide peptidase
TraesCS4A03G1246800	10.6649	33.3315	-1.65374	0.0414466	752095366	752124561	TraesCS4A01G496400 && Q2R712.1 RecName: Full=Achilleol B synthase && PF13243:Squalene-hopene cyclase C-terminal domain|PF13249:Squalene-hopene cyclase N-terminal domain && PF13243:Squalene-hopene cyclase C-terminal domain|PF13249:Squalene-hopene cyclase N-terminal domain
TraesCS4A03G1252200	6.08277	37.8427	-2.63733	0.00485371	753375043	753375573	TraesCS4A01G498000 && P31110.1 RecName: Full=Thaumatin-like protein; Flags: Precursor && PF00314:Thaumatin family && PF00314:Thaumatin family
TraesCS4A03G1254000	2040.49	1101.3	0.889501	0.026271	754073547	754074008	TraesCS4A01G499500 && P08248.1 RecName: Full=Plastocyanin, chloroplastic; Flags: Precursor && PF00127:Copper binding proteins, plastocyanin/azurin family && PF00127:Copper binding proteins, plastocyanin/azurin family
TraesCS4A03G1254400LC	11.9594	0	6.04454	0.00805289	754135880	754138423	TraesCS4A01G744600LC && O00370.1 RecName: Full=LINE-1 retrotransposable element ORF2 protein; Short=ORF2p; Includes: RecName: Full=Reverse transcriptase; Includes: RecName: Full=Endonuclease && PF00078:Reverse transcriptase (RNA-dependent DNA polymerase)|PF03372:Endonuclease/Exonuclease/phosphatase family && PF00078:Reverse transcriptase (RNA-dependent DNA polymerase)|PF03372:Endonuclease/Exonucl…

## Sheet: NIL_17R vs 17S within QTL (T) 
Table S1.4 Differentially expressed genes (DEGs) within QTL region in NIL pair 17 under metribuzin treatment
gene_id	17R_T(reads count)	17S_T(reads count)	log2FoldChange	pvalue	gene_start	gene_end	gene_description
TraesCS4A03G0771200	212.622	27.4775	2.94678	0.0106341	600090498	600091494	TraesCS4A01G307400 && - && PF01419:Jacalin-like lectin domain && PF01419:Jacalin-like lectin domain
TraesCS4A03G0771600	187.044	0	9.9948	3.37408e-16	600117333	600123324	- && Q8VZG8.3 RecName: Full=MDIS1-interacting receptor like kinase 2; Short=AtMIK2; AltName: Full=Probable LRR receptor-like serine/threonine-protein kinase At4g08850; Flags: Precursor && PF13855:Leucine rich repeat|PF00069:Protein kinase domain|PF08263:Leucine rich repeat N-terminal domain|PF04577:Protein of unknown function (DUF563) && PF13855:Leucine rich repeat|PF00069:Protein kinase domain|P…
TraesCS4A03G0771800	19.5594	0	6.73713	7.21755e-06	600147160	600147657	TraesCS4A01G307700 && Q9FMY1.1 RecName: Full=Cytochrome P450 86B1 && PF00067:Cytochrome P450 && PF00067:Cytochrome P450
TraesCS4A03G0773000	9.63756	65.3425	-2.74643	5.25445e-06	600906367	600913430	TraesCS4A01G308300 && Q7XA39.1 RecName: Full=Putative disease resistance protein RGA4; AltName: Full=RGA4-blb && PF00931:NB-ARC domain|PF13299:Cleavage and polyadenylation factor 2 C-terminal && PF00931:NB-ARC domain|PF13299:Cleavage and polyadenylation factor 2 C-terminal
TraesCS4A03G0773500	155.553	90.0645	0.783492	0.0221371	601048153	601050234	TraesCS4A01G308600 && D1MI46.1 RecName: Full=Geraniol 8-hydroxylase; AltName: Full=Cytochrome P450 76B10; AltName: Full=Geraniol 10-hydroxylase; Short=SmG10H && PF00067:Cytochrome P450 && PF00067:Cytochrome P450
TraesCS4A03G0773600	200.217	113.492	0.816469	0.00425849	601059406	601060975	TraesCS4A01G308700 && Q84MB3.1 RecName: Full=1-aminocyclopropane-1-carboxylate oxidase homolog 1 && PF14226:non-haem dioxygenase in morphine synthesis N-terminal|PF03171:2OG-Fe(II) oxygenase superfamily && PF14226:non-haem dioxygenase in morphine synthesis N-terminal|PF03171:2OG-Fe(II) oxygenase superfamily
TraesCS4A03G0774700	221.829	0	10.241	5.04897e-17	601408254	601447748	- && Q9SYS7.1 RecName: Full=Putative cysteine-rich receptor-like protein kinase 39; Short=Cysteine-rich RLK39; Flags: Precursor && PF00635:MSP (Major sperm protein) domain|PF00069:Protein kinase domain && PF00635:MSP (Major sperm protein) domain|PF00069:Protein kinase domain
TraesCS4A03G0775600	0	166.307	-9.85845	2.31332e-15	601652460	601654781	TraesCS4A01G309500 && Q9SX38.2 RecName: Full=Putative disease resistance protein At1g50180 && PF00931:NB-ARC domain && PF00931:NB-ARC domain
TraesCS4A03G0775700	89.0781	391.44	-2.13349	8.76835e-13	601654794	601657059	TraesCS4A01G309600 && Q8W3K0.1 RecName: Full=Probable disease resistance protein At1g58602 && PF00931:NB-ARC domain && PF00931:NB-ARC domain
TraesCS4A03G0783100	261.492	169.136	0.628816	0.0149793	603010633	603013426	TraesCS4A01G313600 && P16577.1 RecName: Full=Ubiquitin-conjugating enzyme E2-23 kDa; AltName: Full=E2 ubiquitin-conjugating enzyme; AltName: Full=Ubiquitin carrier protein; AltName: Full=Ubiquitin-protein ligase && PF00179:Ubiquitin-conjugating enzyme && PF00179:Ubiquitin-conjugating enzyme
TraesCS4A03G0783600LC	9.98033	31.9625	-1.67414	0.0203105	603081866	603082174	TraesCS4A01G470300LC && - && - && -
TraesCS4A03G0786300LC	136.13	215.714	-0.664132	0.0377047	603993748	603995214	TraesCS4A01G472900LC && O22285.1 RecName: Full=Probable methyltransferase PMT11 && PF03141:Putative S-adenosyl-L-methionine-dependent methyltransferase && PF03141:Putative S-adenosyl-L-methionine-dependent methyltransferase
TraesCS4A03G0788500	23.3422	92.7798	-1.97444	0.000768658	604547016	604553232	TraesCS4A01G315200 && Q08BW0.1 RecName: Full=OTU domain-containing protein 5-A; AltName: Full=Deubiquitinating enzyme A; Short=DUBA && PF02338:OTU-like cysteine protease && PF02338:OTU-like cysteine protease
TraesCS4A03G0789700LC	10.4431	1.9138	2.42959	0.0453031	605240027	605240245	TraesCS4A01G474200LC && - && - && -
TraesCS4A03G0790500	89.1578	36.877	1.26148	0.030159	605302928	605307241	TraesCS4A01G316500 && P0DKJ6.1 RecName: Full=GDSL esterase/lipase At1g20120; AltName: Full=Extracellular lipase At1g20120; Flags: Precursor && PF00657:GDSL-like Lipase/Acylhydrolase && PF00657:GDSL-like Lipase/Acylhydrolase
TraesCS4A03G0793100	136.588	67.9008	1.00402	0.0111992	605697365	605706312	- && O65468.2 RecName: Full=Cysteine-rich receptor-like protein kinase 8; Short=Cysteine-rich RLK8; Flags: Precursor && PF01657:Salt stress response/antifungal|PF00069:Protein kinase domain && PF01657:Salt stress response/antifungal|PF00069:Protein kinase domain
TraesCS4A03G0794600LC	29.7752	80.5466	-1.42239	0.0286351	606207043	606207711	TraesCS4A01G476700LC && - && - && -
TraesCS4A03G0798200	440.721	582.746	-0.4031	0.0326131	607705211	607712888	- && Q944A6.1 RecName: Full=Sucrose nonfermenting 4-like protein; Short=SNF4; AltName: Full=CBS domain-containing protein CBSCBS3; AltName: Full=SNF1-related protein kinase regulatory subunit betagamma; Short=AKIN subunit betagamma; Short=AKINbetagamma && PF00571:CBS domain|PF16561:Glycogen recognition site of AMP-activated protein kinase && PF00571:CBS domain|PF16561:Glycogen recognition site of…
TraesCS4A03G0798300	107.143	212.799	-0.987697	0.0290285	607713828	607715778	TraesCS4A01G320100 && Q39224.1 RecName: Full=Protein SRG1; Short=AtSRG1; AltName: Full=Protein SENESCENCE-RELATED GENE 1 && PF03171:2OG-Fe(II) oxygenase superfamily|PF14226:non-haem dioxygenase in morphine synthesis N-terminal && PF03171:2OG-Fe(II) oxygenase superfamily|PF14226:non-haem dioxygenase in morphine synthesis N-terminal
TraesCS4A03G0798600	398.494	660.898	-0.729059	0.0343855	607743680	607746114	TraesCS4A01G320200 && P19954.2 RecName: Full=Ribosome-binding factor PSRP1, chloroplastic; AltName: Full=30S ribosomal protein 1; AltName: Full=CS-S5; Short=CS5; AltName: Full=Plastid-specific 30S ribosomal protein 1; Short=PSrp-1; AltName: Full=Ribosomal protein 1; AltName: Full=S22; Flags: Precursor && PF02482:Sigma 54 modulation protein / S30EA ribosomal protein|PF16321:Sigma 54 modulation/S30…
TraesCS4A03G0809300	10.1893	35.4433	-1.81174	0.0122855	611258441	611265576	TraesCS4A01G325000 && Q54DA8.1 RecName: Full=Protein STIP1 homolog && PF13414:TPR repeat|PF12796:Ankyrin repeats (3 copies) && PF13414:TPR repeat|PF12796:Ankyrin repeats (3 copies)
TraesCS4A03G0812200	192.524	111.336	0.792173	0.00701434	612282297	612283136	TraesCS4A01G326300 && Q9LSK9.1 RecName: Full=Uncharacterized protein At5g65660 && - && -
TraesCS4A03G0812600	2.335	27.0889	-3.49041	0.00971335	612401995	612403260	TraesCS4A01G326400 && Q8LDC8.2 RecName: Full=Ethylene-responsive transcription factor 1B; Short=AtERF1B; AltName: Full=Ethylene-responsive element-binding factor 1B; Short=EREBP-1B && PF00847:AP2 domain && PF00847:AP2 domain
TraesCS4A03G0813800	179.357	116.858	0.617998	0.0287755	612623863	612627852	TraesCS4A01G327300 && Q39214.1 RecName: Full=Disease resistance protein RPM1; AltName: Full=Resistance to Pseudomonas syringae protein 3 && PF00931:NB-ARC domain && PF00931:NB-ARC domain
TraesCS4A03G0819500	1.15206	10.3246	-3.09834	0.0395333	613948551	613949732	TraesCS4A01G330100 && - && PF08263:Leucine rich repeat N-terminal domain && PF08263:Leucine rich repeat N-terminal domain
TraesCS4A03G0820500LC	104.423	234.867	-1.1684	0.0013966	614060406	614064355	TraesCS4A01G330500 && P08770.2 RecName: Full=Putative AC transposase; AltName: Full=ORFA && PF14372:Domain of unknown function (DUF4413)|PF05699:hAT family C-terminal dimerisation region && PF14372:Domain of unknown function (DUF4413)|PF05699:hAT family C-terminal dimerisation region
TraesCS4A03G0821300	36.5915	14.2695	1.34996	0.0262528	614276808	614280830	TraesCS4A01G330800 && - && - && -
TraesCS4A03G0822400	0	4.31098	-4.58942	0.0491723	614529269	614537845	TraesCS4A01G331100 && Q8GU84.1 RecName: Full=ABC transporter G family member 48; Short=OsABCG48; AltName: Full=Pleiotropic drug resistance protein 3; Short=OsPDR3 && PF01061:ABC-2 type transporter|PF14510:ABC-transporter extracellular N-terminal|PF08370:Plant PDR ABC transporter associated|PF00005:ABC transporter && PF01061:ABC-2 type transporter|PF14510:ABC-transporter extracellular N-terminal|P…
TraesCS4A03G0822600	70.608	32.1834	1.13189	0.00937075	614774159	614775226	TraesCS4A01G331200 && - && - && -
TraesCS4A03G0827600	58.1018	23.6739	1.28351	0.00802638	615811430	615812228	TraesCS4A01G333300 && P60496.1 RecName: Full=Chemocyanin; AltName: Full=Basic blue protein; AltName: Full=Plantacyanin; Flags: Precursor && PF02298:Plastocyanin-like domain && PF02298:Plastocyanin-like domain
TraesCS4A03G0829200	1145.68	880.545	0.380125	0.0334998	616275710	616277484	TraesCS4A01G334400 && - && PF10063:Uncharacterized integral membrane protein (DUF2301) && PF10063:Uncharacterized integral membrane protein (DUF2301)
TraesCS4A03G0844700LC	19.8577	5.5773	1.8047	0.0391703	620399913	620511616	- && Q5N941.1 RecName: Full=Probable ion channel POLLUX; Short=OsPOLLUX; AltName: Full=Probable ion channel DMI1 && PF00069:Protein kinase domain|PF06241:Castor and Pollux, part of voltage-gated ion channel|PF06522:NADH-ubiquinone reductase complex 1 MLRQ subunit && PF00069:Protein kinase domain|PF06241:Castor and Pollux, part of voltage-gated ion channel|PF06522:NADH-ubiquinone reductase complex…
TraesCS4A03G0858300	233.535	134.407	0.791419	0.0127993	624403675	624407267	TraesCS4A01G345500 && Q9FVS6.1 RecName: Full=Shaggy-related protein kinase delta; AltName: Full=ASK-delta && PF00069:Protein kinase domain && PF00069:Protein kinase domain
TraesCS4A03G0859600	1.83769	12.7726	-2.76426	0.0369446	624643588	624646514	TraesCS4A01G346200 && - && - && -
TraesCS4A03G0865200	3.08168	17.408	-2.56801	0.0379959	625534460	625540474	TraesCS4A01G349200 && Q8LQJ8.1 RecName: Full=ATP-dependent zinc metalloprotease FTSH 5, mitochondrial; Short=OsFTSH5; Flags: Precursor && PF00004:ATPase family associated with various cellular activities (AAA)|PF01434:Peptidase family M41 && PF00004:ATPase family associated with various cellular activities (AAA)|PF01434:Peptidase family M41
TraesCS4A03G0868100LC	0	10.4138	-5.85892	0.00510828	626446454	626446789	TraesCS4A01G517100LC && - && - && -
TraesCS4A03G0870200	80.6569	18.1715	2.16559	7.18475e-06	626865011	626867890	- && Q9LMN7.1 RecName: Full=Wall-associated receptor kinase 5; Flags: Precursor && PF00069:Protein kinase domain|PF13947:Wall-associated receptor kinase galacturonan-binding && PF00069:Protein kinase domain|PF13947:Wall-associated receptor kinase galacturonan-binding
TraesCS4A03G0870300	24.4214	2.12494	3.57565	0.000380924	626869624	626872616	- && Q9LMN7.1 RecName: Full=Wall-associated receptor kinase 5; Flags: Precursor && PF07714:Protein tyrosine kinase|PF13947:Wall-associated receptor kinase galacturonan-binding && PF07714:Protein tyrosine kinase|PF13947:Wall-associated receptor kinase galacturonan-binding
TraesCS4A03G0871900	157.795	240.676	-0.606843	0.0300724	627278942	627285523	TraesCS4A01G352100 && Q6DF46.1 RecName: Full=Ubiquinone biosynthesis monooxygenase COQ6, mitochondrial; AltName: Full=Coenzyme Q10 monooxygenase 6; Flags: Precursor && PF01494:FAD binding domain && PF01494:FAD binding domain
TraesCS4A03G0873000	75.4568	28.8668	1.38296	0.000814026	627475009	627476595	TraesCS4A01G352700 && Q943I6.1 RecName: Full=Zinc finger protein STOP1 homolog; AltName: Full=Protein STOP1 homolog && - && -
TraesCS4A03G0873400	58.7094	15.9435	1.88494	0.000121141	627593562	627596272	TraesCS4A01G352900 && Q851M9.1 RecName: Full=Ammonium transporter 3 member 2; Short=OsAMT3;2 && PF00909:Ammonium Transporter Family && PF00909:Ammonium Transporter Family
TraesCS4A03G0881400	129.834	437.726	-1.75169	1.9885e-05	630273838	630277129	TraesCS4A01G357200 && Q75LJ3.1 RecName: Full=Electron transfer flavoprotein subunit alpha, mitochondrial; Short=Alpha-ETF; Flags: Precursor >A2XNR6.1 RecName: Full=Electron transfer flavoprotein subunit alpha, mitochondrial; Short=Alpha-ETF; Flags: Precursor && PF00766:Electron transfer flavoprotein FAD-binding domain|PF01012:Electron transfer flavoprotein domain && PF00766:Electron transfer flav…
TraesCS4A03G0883100	49.418	21.7455	1.1795	0.0248713	630988536	630993258	TraesCS4A01G358000 && Q69V36.1 RecName: Full=B3 domain-containing protein Os06g0194400 && PF02362:B3 DNA binding domain && PF02362:B3 DNA binding domain
TraesCS4A03G0885500	518.507	1183.8	-1.19002	6.69816e-08	631414406	631417110	- && O34598.1 RecName: Full=Guanine deaminase; Short=GDEase; Short=Guanase; Short=Guanine aminase; AltName: Full=Guanine aminohydrolase; Short=GAH && PF00383:Cytidine and deoxycytidylate deaminase zinc-binding region && PF00383:Cytidine and deoxycytidylate deaminase zinc-binding region
TraesCS4A03G0893600	272.382	697.019	-1.35583	0.00032222	635378862	635385413	- && Q9SEE5.2 RecName: Full=Galactokinase; AltName: Full=Galactose kinase && PF08544:GHMP kinases C terminal|PF10509:Galactokinase galactose-binding signature|PF00288:GHMP kinases N terminal domain && PF08544:GHMP kinases C terminal|PF10509:Galactokinase galactose-binding signature|PF00288:GHMP kinases N terminal domain
TraesCS4A03G0902100	97.8488	26.7194	1.86487	0.00010407	638483847	638489714	TraesCS4A01G365600 && D9HP26.1 RecName: Full=Cell number regulator 10; AltName: Full=ZmCNR10 && PF04749:PLAC8 family && PF04749:PLAC8 family
TraesCS4A03G0902500	103.966	185.806	-0.843057	0.00509371	638634532	638638936	TraesCS4A01G366000 && O31581.1 RecName: Full=AB hydrolase superfamily protein YfhM && PF12697:Alpha/beta hydrolase family && PF12697:Alpha/beta hydrolase family
TraesCS4A03G0905900	412.359	26.3401	3.96646	2.14981e-18	639666993	639667923	TraesCS4A01G367300 && Q6ZI50.1 RecName: Full=High-affinity nitrate transporter-activating protein 2.1; Short=OsNAR2.1; Flags: Precursor && PF16974:High-affinity nitrate transporter accessory && PF16974:High-affinity nitrate transporter accessory
TraesCS4A03G0908500	0	65.9163	-8.52384	0.0291787	640846574	640847722	TraesCS4A01G368900 && - && - && -
TraesCS4A03G0908700	253.742	136.01	0.896065	0.00253027	640873157	640874063	TraesCS4A01G369100 && Q9SS03.1 RecName: Full=Dirigent protein 21; Short=AtDIR21; Flags: Precursor && PF03018:Dirigent-like protein && PF03018:Dirigent-like protein
TraesCS4A03G0909100	5.22797	1043.77	-7.65181	9.31701e-06	640911152	640912108	TraesCS4A01G369300 && - && - && -
TraesCS4A03G0911000	453.518	248.171	0.868441	3.86947e-05	641494109	641498020	TraesCS4A01G370500 && Q9C6W5.1 RecName: Full=ABC transporter G family member 14; Short=ABC transporter ABCG.14; Short=AtABCG14; AltName: Full=White-brown complex homolog protein 14; Short=AtWBC14 && PF01061:ABC-2 type transporter|PF00005:ABC transporter && PF01061:ABC-2 type transporter|PF00005:ABC transporter
TraesCS4A03G0912000LC	2.17682	28.1541	-3.74658	0.00463983	641786905	641788173	TraesCS4A01G540200LC && - && - && -
TraesCS4A03G0912300LC	7.86128	44.8867	-2.51568	0.0103649	641848507	641849641	TraesCS4A01G540400LC && - && - && -
TraesCS4A03G0929600	149.681	56.3926	1.4009	6.23301e-05	650988332	650993076	TraesCS4A01G375800 && - && PF04578:Protein of unknown function, DUF594|PF13968:Domain of unknown function (DUF4220) && PF04578:Protein of unknown function, DUF594|PF13968:Domain of unknown function (DUF4220)
TraesCS4A03G0930100	161.563	99.5656	0.695405	0.0183355	651060063	651062713	TraesCS4A01G376100 && D1MI46.1 RecName: Full=Geraniol 8-hydroxylase; AltName: Full=Cytochrome P450 76B10; AltName: Full=Geraniol 10-hydroxylase; Short=SmG10H && PF00067:Cytochrome P450 && PF00067:Cytochrome P450
TraesCS4A03G0948100	87.5006	42.9113	1.03387	0.0241861	660336054	660342294	TraesCS4A01G381600 && Q7XA40.2 RecName: Full=Putative disease resistance protein RGA3; AltName: Full=Blight resistance protein B149; AltName: Full=RGA1-blb && PF00931:NB-ARC domain && PF00931:NB-ARC domain
TraesCS4A03G0954800LC	5.57521	0	4.93399	0.0424522	662708924	662710943	TraesCS4A01G569000LC && - && PF10551:MULE transposase domain && PF10551:MULE transposase domain
TraesCS4A03G0956400	47.367	21.4879	1.12889	0.029151	663486313	663486645	TraesCS4A01G384200 && - && - && -
TraesCS4A03G0968200LC	6.22258	22.7085	-1.88155	0.031688	667341900	667342356	TraesCS4A01G578300LC && Q2QMT5.1 RecName: Full=B3 domain-containing protein LOC_Os12g40090 && PF02362:B3 DNA binding domain && PF02362:B3 DNA binding domain
TraesCS4A03G0970700	123.569	66.0489	0.897838	0.020479	668032577	668035310	TraesCS4A01G388600 && Q9XGY7.1 RecName: Full=Alcohol-forming fatty acyl-CoA reductase && PF03015:Male sterility protein|PF07993:Male sterility protein && PF03015:Male sterility protein|PF07993:Male sterility protein
TraesCS4A03G0980100	32.5412	5.95688	2.41295	0.0153169	670814159	670815612	TraesCS4A01G393200 && Q9FX94.1 RecName: Full=Probable carboxylesterase 5; AltName: Full=AtCXE5 && PF07859:alpha/beta hydrolase fold && PF07859:alpha/beta hydrolase fold
TraesCS4A03G0981700LC	24.9411	2.32662	3.42077	0.000421008	671381217	671383414	- && Q8L9C4.1 RecName: Full=Very-long-chain 3-oxoacyl-CoA reductase 1; AltName: Full=Beta-ketoacyl reductase 1; Short=AtKCR1; AltName: Full=Protein GLOSSY 8; Short=gl8At && PF00106:short chain dehydrogenase && PF00106:short chain dehydrogenase
TraesCS4A03G0983300	11.413	0.295492	4.99354	0.00461343	671906853	671908333	TraesCS4A01G395500 && Q9C9M0.1 RecName: Full=E3 ubiquitin-protein ligase SINA-like 4; AltName: Full=Seven in absentia-like protein 4 && PF03145:Seven in absentia protein family && PF03145:Seven in absentia protein family
TraesCS4A03G0998400	354.563	1547.27	-2.12607	2.64363e-13	677366289	677371964	TraesCS4A01G401400 && Q9LDD8.1 RecName: Full=Methylcrotonoyl-CoA carboxylase beta chain, mitochondrial; Short=MCCase subunit beta; AltName: Full=3-methylcrotonyl-CoA carboxylase 2; AltName: Full=3-methylcrotonyl-CoA:carbon dioxide ligase subunit beta; Flags: Precursor && PF01039:Carboxyl transferase domain && PF01039:Carboxyl transferase domain
TraesCS4A03G0998700	245.225	573.534	-1.22559	0.00262617	677451715	677454438	TraesCS4A01G401700 && P32260.2 RecName: Full=Cysteine synthase, chloroplastic/chromoplastic; AltName: Full=CSase B; Short=CS-B; AltName: Full=O-acetylserine (thiol)-lyase; AltName: Full=O-acetylserine sulfhydrylase; AltName: Full=OAS-TL B; Flags: Precursor && PF00291:Pyridoxal-phosphate dependent enzyme && PF00291:Pyridoxal-phosphate dependent enzyme
TraesCS4A03G1000600LC	258.954	81.2343	1.67734	5.15494e-08	678311729	678313455	- && - && - && -
TraesCS4A03G1000700LC	500.428	163.576	1.61573	2.51268e-08	678387909	678391469	- && - && - && -
TraesCS4A03G1005100	135.378	372.66	-1.46049	4.33906e-05	679901446	679904051	TraesCS4A01G404000 && Q9SE96.1 RecName: Full=GEM-like protein 1; AltName: Full=Forming homology-interacting protein 1; Short=FH-interacting protein 1 && PF02893:GRAM domain && PF02893:GRAM domain
TraesCS4A03G1007800	373.434	197.945	0.913167	0.00156776	681012384	681013973	TraesCS4A01G405900 && - && PF05340:Protein of unknown function (DUF740) && PF05340:Protein of unknown function (DUF740)
TraesCS4A03G1007900	21.7943	3.63998	2.53622	0.00857217	681017692	681019384	TraesCS4A01G406000 && - && - && -
TraesCS4A03G1010700	133.124	211.194	-0.662636	0.0169425	681960056	681965745	TraesCS4A01G407200 && Q9LV81.1 RecName: Full=Probable mitochondrial adenine nucleotide transporter BTL3; AltName: Full=Adenine nucleotide transporter BT1-like protein 3 && PF00153:Mitochondrial carrier protein && PF00153:Mitochondrial carrier protein
TraesCS4A03G1014000	1.19287	13.7824	-3.63123	0.0402843	683694229	683694540	TraesCS4A01G408400 && A3BNA1.1 RecName: Full=Flowering-promoting factor 1-like protein 5; AltName: Full=FPF1-like protein 5 && - && -
TraesCS4A03G1016100	149.881	56.1425	1.41971	1.01228e-05	685516278	685519863	TraesCS4A01G410200 && Q6VVA6.2 RecName: Full=Potassium transporter 1; AltName: Full=OsHAK1 && PF02705:K+ potassium transporter && PF02705:K+ potassium transporter
TraesCS4A03G1016800	1677.99	2207.6	-0.396318	0.0149729	685643178	685645302	TraesCS4A01G410800 && O64964.1 RecName: Full=Aquaporin TIP1-1; AltName: Full=Tonoplast intrinsic protein 1-1; AltName: Full=ZmTIP1-1; AltName: Full=ZmTIP1;1; Short=ZmTIP1 && PF00230:Major intrinsic protein && PF00230:Major intrinsic protein
TraesCS4A03G1017200	408.794	583.232	-0.512767	0.0083246	685803374	685807269	TraesCS4A01G411000 && Q9FYC2.1 RecName: Full=Pheophorbide a oxygenase, chloroplastic; Short=AtPaO; Short=Pheide a oxygenase; AltName: Full=Accelerated cell death 1; AltName: Full=Lethal leaf-spot 1 homolog; Short=Lls1; Flags: Precursor && PF08417:Pheophorbide a oxygenase|PF00355:Rieske [2Fe-2S] domain && PF08417:Pheophorbide a oxygenase|PF00355:Rieske [2Fe-2S] domain
TraesCS4A03G1019800LC	0	8.27428	-5.5219	0.00499435	686316339	686317411	TraesCS4A01G412400 && - && - && -
TraesCS4A03G1022700	360.794	258.152	0.482506	0.0209749	686706803	686710251	TraesCS4A01G414200 && P42748.2 RecName: Full=Ubiquitin-conjugating enzyme E2 4; AltName: Full=E2 ubiquitin-conjugating enzyme 4; AltName: Full=Ubiquitin carrier protein 4; AltName: Full=Ubiquitin-conjugating enzyme E2-21 kDa 1; AltName: Full=Ubiquitin-protein ligase 4 && PF00179:Ubiquitin-conjugating enzyme && PF00179:Ubiquitin-conjugating enzyme
TraesCS4A03G1023000	22.4049	3.53184	2.65206	0.00831112	686944793	686946031	TraesCS4A01G414400 && Q0D9V6.1 RecName: Full=Protein STAR1; AltName: Full=ABC transporter ABCI.12; Short=OsABCI12; AltName: Full=ABC transporter I family member 12; AltName: Full=Protein ALUMINUM SENSITIVE 1; AltName: Full=Protein SENSITIVE TO ALUMINUM RHIZOTOXICITY 1 && PF00005:ABC transporter|PF07673:Protein of unknown function (DUF1602) && PF00005:ABC transporter|PF07673:Protein of unknown fun…
TraesCS4A03G1024300	5.01614	0	4.78187	0.0447356	687423253	687424549	TraesCS4A01G415400 && Q9M2J7.1 RecName: Full=LOB domain-containing protein 29; AltName: Full=ASYMMETRIC LEAVES 2-like protein 16; Short=AS2-like protein 16 && PF03195:Protein of unknown function DUF260 && PF03195:Protein of unknown function DUF260
TraesCS4A03G1025000	67.6477	20.6909	1.6935	0.00766216	687827422	687828804	TraesCS4A01G415900 && Q9LSW9.1 RecName: Full=RING-H2 finger protein ATL16; AltName: Full=RING-type E3 ubiquitin transferase ATL16 && PF13639:Ring finger domain && PF13639:Ring finger domain
TraesCS4A03G1025100	8.75657	0	5.58081	0.00236932	687867517	687867888	TraesCS4A01G416000 && P93822.1 RecName: Full=Ethylene-responsive transcription factor 14; Short=AtERF14; AltName: Full=Ethylene-responsive element-binding factor 14; Short=EREBP-14 && PF00847:AP2 domain && PF00847:AP2 domain
TraesCS4A03G1026300	9.05415	0.957034	3.20958	0.0417907	688207591	688209361	TraesCS4A01G416600 && Q8GSD9.1 RecName: Full=Inorganic phosphate transporter 1-2; Short=OsPT2; Short=OsPht1;2; AltName: Full=H(+)/Pi cotransporter; AltName: Full=OsPT1 && PF00083:Sugar (and other) transporter && PF00083:Sugar (and other) transporter
TraesCS4A03G1044900	0	7.05069	-5.29846	0.0225426	694826864	694828069	TRIAE_CS42_4AL_TGACv1_293063_AA1000100%2Cserine protease inhibitor && Q94DW6.1 RecName: Full=Serpin-Z1; AltName: Full=OrysaZ1 && PF00079:Serpin (serine protease inhibitor) && PF00079:Serpin (serine protease inhibitor)
TraesCS4A03G1056700	0.397624	10.174	-4.85763	0.00899795	699712314	699712526	TraesCS4A01G425200 && - && - && -
TraesCS4A03G1056900LC	2.61271	82.0283	-4.90432	4.09886e-07	699738750	699739319	TraesCS4A01G628600LC && - && - && -
TraesCS4A03G1057900LC	0	5.59621	-4.96174	0.0432451	700955825	700957568	TraesCS4A01G629600LC && - && - && -
TraesCS4A03G1058300	145.09	351.557	-1.27536	0.000995779	701002965	701009659	TraesCS4A01G425300 && Q658H5.1 RecName: Full=SPX domain-containing membrane protein Os06g0129400 >A2Y8U6.1 RecName: Full=SPX domain-containing membrane protein OsI_21475 && PF03105:SPX domain|PF07690:Major Facilitator Superfamily && PF03105:SPX domain|PF07690:Major Facilitator Superfamily
TraesCS4A03G1060600	24.9293	2.97844	3.01603	0.00463358	701616417	701618562	TraesCS4A01G426300 && Q9FJ45.1 RecName: Full=GDSL esterase/lipase At5g45910; AltName: Full=Extracellular lipase At5g45910; Flags: Precursor && PF00657:GDSL-like Lipase/Acylhydrolase && PF00657:GDSL-like Lipase/Acylhydrolase
TraesCS4A03G1064600	12.4831	0.778602	4.15027	0.00567542	702778108	702780152	TraesCS4A01G428200 && O22808.1 RecName: Full=Protein LYK5; AltName: Full=LysM domain receptor-like kinase 5; AltName: Full=LysM-containing receptor-like kinase 5; Flags: Precursor && PF00069:Protein kinase domain && PF00069:Protein kinase domain
TraesCS4A03G1080300	99.2987	17.8006	2.47218	8.7325e-07	709400736	709404347	TraesCS4A01G434100 && - && - && -
TraesCS4A03G1080800	407.385	601.093	-0.559584	0.0174548	709770023	709773258	TraesCS4A01G434600 && - && - && -
TraesCS4A03G1082500	2.75285	16.727	-2.63015	0.020494	710126669	710128504	TraesCS4A01G435300 && Q9FUS9.1 RecName: Full=Glutathione S-transferase U18; Short=AtGSTU18; AltName: Full=GST class-tau member 18; AltName: Full=Glutathione S-transferase 29 && PF13417:Glutathione S-transferase, N-terminal domain|PF14497:Glutathione S-transferase, C-terminal domain && PF13417:Glutathione S-transferase, N-terminal domain|PF14497:Glutathione S-transferase, C-terminal domain
TraesCS4A03G1084400	12.7369	37.3619	-1.54025	0.0353069	710343033	710344371	TRIAE_CS42_4AL_TGACv1_289690_AA0975360%2Cserine protease inhibitor && Q9ST57.1 RecName: Full=Serpin-Z2A; AltName: Full=TriaeZ2a; AltName: Full=WSZ2a && PF00079:Serpin (serine protease inhibitor) && PF00079:Serpin (serine protease inhibitor)
TraesCS4A03G1096700	45.2619	17.9514	1.33417	0.00968716	713538101	713541830	TraesCS4A01G438700 && Q2R2D5.1 RecName: Full=Receptor kinase-like protein Xa21; Contains: RecName: Full=Receptor kinase-like protein Xa21, processed; Flags: Precursor && PF00069:Protein kinase domain|PF08263:Leucine rich repeat N-terminal domain|PF13855:Leucine rich repeat && PF00069:Protein kinase domain|PF08263:Leucine rich repeat N-terminal domain|PF13855:Leucine rich repeat
TraesCS4A03G1099000	78.2379	26.5156	1.54775	0.010819	714457633	714463236	TraesCS4A01G440700 && Q9M175.1 RecName: Full=Protein NRT1/ PTR FAMILY 2.3; Short=AtNPF2.3; AltName: Full=Probable nitrate excretion transporter 3; AltName: Full=Protein NAXT1-like 2 && PF00854:POT family && PF00854:POT family
TraesCS4A03G1100300	452.608	771.242	-0.767023	0.00504338	714642343	714650584	TraesCS4A01G441500 && Q94BP0.1 RecName: Full=Probable transcriptional regulator SLK2; Short=AtSLK2; AltName: Full=Protein SEUSS-like 2 && PF01803:LIM-domain binding protein && PF01803:LIM-domain binding protein
TraesCS4A03G1115600	331.789	156.758	1.07815	0.00599084	720036199	720037582	TraesCS4A01G446500 && - && - && -
TraesCS4A03G1126300	20.2277	3.17551	2.70982	0.00412811	722931448	722934904	TraesCS4A01G449800 && - && PF13962:Domain of unknown function && PF13962:Domain of unknown function
TraesCS4A03G1133400	152.84	279.367	-0.869173	0.0290421	724908058	724909795	TraesCS4A01G452600 && Q8S9H7.1 RecName: Full=Transcription factor DIVARICATA && PF00249:Myb-like DNA-binding domain && PF00249:Myb-like DNA-binding domain
TraesCS4A03G1138500	184.845	119.462	0.627475	0.0233055	726024199	726026036	TraesCS4A01G454800 && Q06398.2 RecName: Full=Probable glutathione S-transferase GSTU6; AltName: Full=28 kDa cold-induced protein && PF13410:Glutathione S-transferase, C-terminal domain|PF13417:Glutathione S-transferase, N-terminal domain && PF13410:Glutathione S-transferase, C-terminal domain|PF13417:Glutathione S-transferase, N-terminal domain
TraesCS4A03G1163900LC	7.04835	0.295492	4.29233	0.0301567	734927188	734928575	TraesCS4A01G692500LC && - && - && -
TraesCS4A03G1171000	14.4506	3.16633	2.16254	0.0314044	737488947	737493663	TraesCS4A01G466000 && Q7XA42.2 RecName: Full=Putative disease resistance protein RGA1; AltName: Full=RGA3-blb && PF00931:NB-ARC domain && PF00931:NB-ARC domain
TraesCS4A03G1174900LC	0.576028	11.1684	-4.17063	0.00933095	738027507	738027873	TraesCS4A01G698500LC && - && - && -
TraesCS4A03G1181300	28.5113	4.13689	2.74705	0.0146033	739710098	739711681	TraesCS4A01G469600 && Q7XV21.2 RecName: Full=Aspartyl protease 37; Flags: Precursor && PF14541:Xylanase inhibitor C-terminal|PF14543:Xylanase inhibitor N-terminal && PF14541:Xylanase inhibitor C-terminal|PF14543:Xylanase inhibitor N-terminal
TraesCS4A03G1181700	90.0765	42.1874	1.08589	0.0159305	739792202	739795006	TraesCS4A01G469900 && Q38897.2 RecName: Full=Homeobox protein BEL1 homolog && PF07526:Associated with HOX|PF05920:Homeobox KN domain && PF07526:Associated with HOX|PF05920:Homeobox KN domain
TraesCS4A03G1189100	5433.22	4156.01	0.386467	0.0216485	741217182	741219855	TraesCS4A01G472500 && P41344.1 RecName: Full=Ferredoxin--NADP reductase, leaf isozyme, chloroplastic; Short=FNR; Flags: Precursor && PF00175:Oxidoreductase NAD-binding domain && PF00175:Oxidoreductase NAD-binding domain
TraesCS4A03G1193700	221.831	97.8371	1.17506	0.00046249	742359167	742361056	TraesCS4A01G473600 && O31634.1 RecName: Full=Uncharacterized membrane protein YjcL && PF05684:Protein of unknown function (DUF819) && PF05684:Protein of unknown function (DUF819)
TraesCS4A03G1207400	14.0533	3.26932	2.15169	0.0433458	744660961	744664481	TraesCS4A01G478800 && Q7XA40.2 RecName: Full=Putative disease resistance protein RGA3; AltName: Full=Blight resistance protein B149; AltName: Full=RGA1-blb && PF00931:NB-ARC domain && PF00931:NB-ARC domain
TraesCS4A03G1207600	110.674	58.7008	0.91485	0.0127242	744668568	744674307	TraesCS4A01G478900 && Q7XA39.1 RecName: Full=Putative disease resistance protein RGA4; AltName: Full=RGA4-blb && PF00931:NB-ARC domain && PF00931:NB-ARC domain
TraesCS4A03G1222000	21.8359	79.5538	-1.86441	0.00206477	747745872	747747446	TraesCS4A01G484700 && Q55874.1 RecName: Full=Uncharacterized protein sll0103 && - && PF00092:von Willebrand factor type A domain|PF14624:VWA / Hh protein intein-like
TraesCS4A03G1226500	9.71254	0.638023	3.89194	0.0214507	748659317	748661605	TraesCS4A01G486900 && - && - && -

## Sheet: NIL_17R vs 17S on ch4A (T)
Table S1.5 Differentially expressed genes (DEGs) on chromosome 4A in NIL pair 17 under metribuzin treatment
gene_id	17R_T(reads count)	17S_T(reads count)	log2FoldChange	pvalue	gene_start	gene_end	gene_description
TraesCS4A03G0003600	214.418	311.412	-0.53775	0.023276	2034845	2039676	TraesCS4A01G002400 && Q3EBL9.1 RecName: Full=Vacuolar protein-sorting-associated protein 37 homolog 2; Short=AtVPS37-2; AltName: Full=ESCRT-I complex subunit VPS37 homolog 2 && PF07200:Modifier of rudimentary (Mod(r)) protein && PF07200:Modifier of rudimentary (Mod(r)) protein
TraesCS4A03G0005500	81.778	244.783	-1.58114	8.36337e-05	2783068	2789950	TraesCS4A01G003600 && Q2TBM9.1 RecName: Full=Protein SERAC1; AltName: Full=Serine active site-containing protein 1 && PF07819:PGAP1-like protein && PF07819:PGAP1-like protein
TraesCS4A03G0006100	4.43273	0	4.58811	0.0444482	2934653	2937212	TraesCS4A01G003900 && Q10QS9.1 RecName: Full=B3 domain-containing protein Os03g0184500 && PF02362:B3 DNA binding domain && PF02362:B3 DNA binding domain
TraesCS4A03G0007100	56.8538	15.7841	1.83184	0.00109763	3050569	3055204	TraesCS4A01G004400 && Q8H4H5.1 RecName: Full=Metal transporter Nramp5 && PF01566:Natural resistance-associated macrophage protein && PF01566:Natural resistance-associated macrophage protein
TraesCS4A03G0008600	428.302	257.95	0.731957	0.00205722	3261415	3263213	TraesCS4A01G005400 && P42736.2 RecName: Full=Ethylene-responsive transcription factor RAP2-3; AltName: Full=Cadmium-induced protein AS30; AltName: Full=Ethylene response factor 72; Short=ERF72; AltName: Full=Ethylene-responsive element binding protein; Short=AtEBP; AltName: Full=Protein RELATED TO APETALA2 3; Short=Related to AP2 3 && PF00847:AP2 domain && PF00847:AP2 domain
TraesCS4A03G0009300	3.08204	155.402	-5.66246	0.0217906	3365529	3365927	TraesCS4A01G005700 && P07679.1 RecName: Full=Bowman-Birk type trypsin inhibitor TI1 && - && -
TraesCS4A03G0010500	917.167	1383.15	-0.592137	0.0204181	3851393	3859754	TraesCS4A01G006200 && Q94A27.1 RecName: Full=Phosphoinositide phosphatase SAC2; Short=AtSAC2; AltName: Full=Phosphatidylinositol 3,5-bisphosphate 5-phosphatase SAC2; AltName: Full=Protein SUPPRESSOR OF ACTIN 2; AltName: Full=SAC domain protein 2 && PF02383:SacI homology domain && PF02383:SacI homology domain
TraesCS4A03G0022000LC	378.946	246.276	0.618517	0.0260987	7558645	7560359	TraesCS4A01G008700LC && Q945M9.1 RecName: Full=Nuclear transcription factor Y subunit A-9; Short=AtNF-YA-9 && PF02045:CCAAT-binding transcription factor (CBF-B/NF-YA) subunit B && PF02045:CCAAT-binding transcription factor (CBF-B/NF-YA) subunit B
TraesCS4A03G0025800	0.288014	8.9691	-4.69059	0.0204986	9584030	9584740	TraesCS4A01G015500 && - && - && -
TraesCS4A03G0026300	214.449	296.964	-0.46998	0.0417364	9868737	9873493	TraesCS4A01G015800 && Q8LLD0.1 RecName: Full=Nuclear pore complex protein NUP96; Short=AtNUP96; AltName: Full=Nucleoporin 96; AltName: Full=Nucleoporin PRECOCIOUS; AltName: Full=Nucleoporin PRECOZ; AltName: Full=Protein MODIFIER OF SNC1 3; AltName: Full=Protein SUPPRESSOR OF AUXIN RESISTANCE 3 && PF12110:Nuclear protein 96|PF04096:Nucleoporin autopeptidase && PF12110:Nuclear protein 96|PF04096:Nu…
TraesCS4A03G0026400	800.046	1141.71	-0.512809	0.0125077	9889203	9892646	TraesCS4A01G015900 && Q940M2.1 RecName: Full=Alanine--glyoxylate aminotransferase 2 homolog 1, mitochondrial; AltName: Full=Beta-alanine-pyruvate aminotransferase 1; Flags: Precursor && PF00202:Aminotransferase class-III && PF00202:Aminotransferase class-III
TraesCS4A03G0029500	76.5897	127.758	-0.733646	0.0460955	11616707	11621495	TraesCS4A01G017300 && Q8H2J9.3 RecName: Full=Glycerol-3-phosphate dehydrogenase [NAD(+)], chloroplastic; Flags: Precursor && PF01210:NAD-dependent glycerol-3-phosphate dehydrogenase N-terminus|PF07479:NAD-dependent glycerol-3-phosphate dehydrogenase C-terminus && PF01210:NAD-dependent glycerol-3-phosphate dehydrogenase N-terminus|PF07479:NAD-dependent glycerol-3-phosphate dehydrogenase C-terminus
TraesCS4A03G0035600	48.6004	122.306	-1.33699	0.000617807	13576495	13578019	TraesCS4A01G019800 && - && PF09366:Protein of unknown function (DUF1997) && PF09366:Protein of unknown function (DUF1997)
TraesCS4A03G0035700	182.001	300.549	-0.726799	0.00230625	13578230	13581072	TraesCS4A01G019900 && - && - && -
TraesCS4A03G0045900	480.351	658.317	-0.453971	0.0386007	17150733	17155422	TraesCS4A01G025200 && P42770.1 RecName: Full=Glutathione reductase, chloroplastic; Short=GR; Short=GRase; AltName: Full=Protein EMBRYO DEFECTIVE 2360; Flags: Precursor && PF07992:Pyridine nucleotide-disulphide oxidoreductase|PF02852:Pyridine nucleotide-disulphide oxidoreductase, dimerisation domain && PF07992:Pyridine nucleotide-disulphide oxidoreductase|PF02852:Pyridine nucleotide-disulphide oxi…
TraesCS4A03G0049600	8.03193	0.319011	4.47717	0.0191429	18149437	18149967	TraesCS4A01G026700 && Q96285.1 RecName: Full=L-type lectin-domain containing receptor kinase V.5; Short=Arabidopsis thaliana lectin-receptor kinase a1; Short=Ath.lecRK1; Short=AthlecRK-a1; Short=LecRK-V.5; Flags: Precursor && PF00069:Protein kinase domain && PF00069:Protein kinase domain
TraesCS4A03G0054600	376.588	196.864	0.933181	0.00901876	21061965	21067368	TraesCS4A01G029100 && Q9SV13.1 RecName: Full=Sulfate transporter 3.1; AltName: Full=AST12; AltName: Full=AtST1 && PF00916:Sulfate permease family|PF01740:STAS domain && PF00916:Sulfate permease family|PF01740:STAS domain
TraesCS4A03G0056400	0	6.33696	-5.13675	0.0329486	21925377	21926450	TraesCS4A01G030000 && - && - && -
TraesCS4A03G0059300	2152.11	2899.72	-0.429837	0.0337142	24577100	24581448	TraesCS4A01G031600 && Q4R5D9.1 RecName: Full=YTH domain-containing family protein 2 && PF04146:YT521-B-like domain && PF04146:YT521-B-like domain
TraesCS4A03G0060200	127.907	210.264	-0.717494	0.0351645	24652847	24658280	TraesCS4A01G032200 && A9LLI7.1 RecName: Full=Protein RRP6-like 2; Short=AtRRP6L2 && PF01612:3'-5' exonuclease|PF00570:HRDC domain && PF01612:3'-5' exonuclease|PF00570:HRDC domain
TraesCS4A03G0062700LC	30.4942	69.2487	-1.16956	0.0359529	25069402	25073602	TraesCS4A01G029300LC && Q9ZVC9.2 RecName: Full=Protein FAR1-RELATED SEQUENCE 3 && PF03101:FAR1 DNA-binding domain|PF10551:MULE transposase domain && PF03101:FAR1 DNA-binding domain|PF10551:MULE transposase domain
TraesCS4A03G0063400	85.8215	34.1935	1.31855	0.0303173	25554668	25555640	TraesCS4A01G033500 && O82081.1 RecName: Full=Uclacyanin 1; Flags: Precursor && - && PF02298:Plastocyanin-like domain
TraesCS4A03G0067500	2269.85	2940.44	-0.373047	0.038384	27697069	27701669	TraesCS4A01G035500 && Q9SCN8.1 RecName: Full=Cell division control protein 48 homolog D; Short=AtCDC48d; AltName: Full=Transitional endoplasmic reticulum ATPase D && PF02933:Cell division protein 48 (CDC48), domain 2|PF00004:ATPase family associated with various cellular activities (AAA)|PF02359:Cell division protein 48 (CDC48), N-terminal domain && PF02933:Cell division protein 48 (CDC48), domai…
TraesCS4A03G0067800	1169.84	1904.23	-0.702594	0.00430209	28262184	28266841	TraesCS4A01G035700 && Q9SCN8.1 RecName: Full=Cell division control protein 48 homolog D; Short=AtCDC48d; AltName: Full=Transitional endoplasmic reticulum ATPase D && PF00004:ATPase family associated with various cellular activities (AAA)|PF02933:Cell division protein 48 (CDC48), domain 2|PF02359:Cell division protein 48 (CDC48), N-terminal domain && PF00004:ATPase family associated with various c…
TraesCS4A03G0068600LC	6.71952	0	5.1903	0.00928552	28912730	28914547	TraesCS4A01G032400LC && - && - && -
TraesCS4A03G0068900	67.5955	108.872	-0.688352	0.0422264	29014069	29018792	- && Q9FNY2.1 RecName: Full=Transcription factor-like protein DPB; AltName: Full=DP-like protein B; Short=AtDPbB; AltName: Full=E2F dimerization partner protein B && PF02319:E2F/DP family winged-helix DNA-binding domain|PF08781:Transcription factor DP && PF02319:E2F/DP family winged-helix DNA-binding domain|PF08781:Transcription factor DP
TraesCS4A03G0069400	106.545	221.613	-1.05787	0.000304413	29042085	29047041	TraesCS4A01G036200 && Q0DV32.2 RecName: Full=4-coumarate--CoA ligase-like 1 && PF00501:AMP-binding enzyme|PF13193:AMP-binding enzyme C-terminal domain && PF00501:AMP-binding enzyme|PF13193:AMP-binding enzyme C-terminal domain
TraesCS4A03G0070200	22.1438	4.0528	2.41323	0.00582994	29098565	29099023	TraesCS4A01G036700 && - && PF04398:Protein of unknown function, DUF538 && PF04398:Protein of unknown function, DUF538
TraesCS4A03G0071000	203.788	98.3842	1.05	0.000691459	29325036	29326712	TraesCS4A01G037000 && Q6F6Y2.1 RecName: Full=FAD-dependent urate hydroxylase; AltName: Full=Flavoprotein urate hydroxylase && PF01494:FAD binding domain && PF01494:FAD binding domain
TraesCS4A03G0073600	292.543	874.677	-1.57992	0.0348295	30419714	30424489	TraesCS4A01G038300 && Q10QL5.1 RecName: Full=Probable protein phosphatase 2C BIPP2C1; AltName: Full=BTH-induced protein phosphatase 2C 1; Short=OsBIPP2C1 && PF07228:Stage II sporulation protein E (SpoIIE) && PF07228:Stage II sporulation protein E (SpoIIE)
TraesCS4A03G0073700	206.746	102.294	1.01636	0.000297937	30424813	30426418	TraesCS4A01G038400 && - && PF14368:Probable lipid transfer && PF14368:Probable lipid transfer
TraesCS4A03G0078800	77.8631	132.912	-0.771158	0.0283095	34014609	34016092	TraesCS4A01G040600 && A2XDK5.1 RecName: Full=Homeobox-leucine zipper protein HOX12; AltName: Full=HD-ZIP protein HOX12; AltName: Full=Homeodomain transcription factor HOX12; AltName: Full=OsHox12 && PF00046:Homeobox domain && PF00046:Homeobox domain
TraesCS4A03G0080900	0	12.7353	-6.15644	0.000234888	35165760	35168237	TraesCS4A01G041700 && F4IQK5.1 RecName: Full=Vicilin-like seed storage protein At2g18540; AltName: Full=Globulin At2g18540; Flags: Precursor && PF00190:Cupin && PF00190:Cupin
TraesCS4A03G0081700	1297.89	688.804	0.913318	0.000227232	35550701	35553173	TraesCS4A01G042100 && Q8VZ80.2 RecName: Full=Polyol transporter 5; AltName: Full=Protein POLYOL TRANSPORTER 5; Short=AtPLT5; AltName: Full=Sugar-proton symporter PLT5 && PF00083:Sugar (and other) transporter && PF00083:Sugar (and other) transporter
TraesCS4A03G0084700	594.45	338.995	0.809958	2.22347e-05	36347155	36352216	TraesCS4A01G043500 && P53393.1 RecName: Full=Low affinity sulfate transporter 3 && PF00916:Sulfate permease family|PF01740:STAS domain && PF00916:Sulfate permease family|PF01740:STAS domain
TraesCS4A03G0085000	0	10.6715	-5.90281	0.00411312	36368093	36371914	TraesCS4A01G043800 && Q6VMN7.1 RecName: Full=Aminotransferase ALD1 homolog && PF00155:Aminotransferase class I and II && PF00155:Aminotransferase class I and II
TraesCS4A03G0087300LC	138.081	76.2772	0.857658	0.0303886	37255801	37259339	TraesCS4A01G042100LC && - && PF04616:Glycosyl hydrolases family 43 && PF04616:Glycosyl hydrolases family 43
TraesCS4A03G0087700	59.2782	119.578	-1.00858	0.036668	37273251	37275464	TraesCS4A01G045100 && - && - && -
TraesCS4A03G0091100LC	10.7539	0.590984	4.08252	0.0163491	38334669	38335046	TraesCS4A01G044100LC && O64806.2 RecName: Full=Putative calcium-transporting ATPase 7, plasma membrane-type; AltName: Full=Ca(2+)-ATPase isoform 7 && PF00689:Cation transporting ATPase, C-terminus && PF00689:Cation transporting ATPase, C-terminus
TraesCS4A03G0095200	326.016	215.674	0.597987	0.0436902	40196406	40199127	TraesCS4A01G049300 && Q66GP0.2 RecName: Full=BTB/POZ domain-containing protein At5g67385 && PF03000:NPH3 family|PF00651:BTB/POZ domain && PF03000:NPH3 family|PF00651:BTB/POZ domain
TraesCS4A03G0096800	168.613	310.181	-0.879188	0.00466162	41055409	41059448	TraesCS4A01G050500 && Q10Q65.1 RecName: Full=Metal transporter Nramp2; Short=OsNramp2 && PF01566:Natural resistance-associated macrophage protein && PF01566:Natural resistance-associated macrophage protein
TraesCS4A03G0103700	0.884632	10.8402	-3.53757	0.0113796	45115846	45117996	TraesCS4A01G053000 && Q10Q26.1 RecName: Full=B3 domain-containing protein Os03g0212300 && PF02362:B3 DNA binding domain && PF02362:B3 DNA binding domain
TraesCS4A03G0103800	61.5634	30.0255	1.02765	0.023158	45120710	45121471	TraesCS4A01G053100 && - && - && -
TraesCS4A03G0105200	107.724	214.184	-0.986323	0.00241269	45355748	45358910	TraesCS4A01G053900 && Q84J46.1 RecName: Full=Pentatricopeptide repeat-containing protein At3g29290; AltName: Full=Protein EMBRYO DEFECTIVE 2076 && PF13041:PPR repeat family && PF13041:PPR repeat family
TraesCS4A03G0108600	195.086	332.001	-0.764933	0.0149835	46275255	46280321	- && B9F655.1 RecName: Full=Plant intracellular Ras-group-related LRR protein 7; AltName: Full=Intracellular Ras-group-related LRR protein 7; Short=OsIRL7 && PF13855:Leucine rich repeat && PF13855:Leucine rich repeat
TraesCS4A03G0110500	167.2	82.4109	1.01552	0.00117036	47284748	47291323	TraesCS4A01G056400 && Q8L7J2.1 RecName: Full=Beta-glucosidase 6; Short=Os3bglu6; Flags: Precursor && PF00232:Glycosyl hydrolase family 1 && PF00232:Glycosyl hydrolase family 1
TraesCS4A03G0110700	34.8957	112.476	-1.6804	0.000387982	47387290	47390716	TraesCS4A01G056500 && Q54XK2.1 RecName: Full=Protein transport protein Sec61 subunit alpha; AltName: Full=Secretory 61 complex subunit alpha && PF10559:Plug domain of Sec61p|PF00344:SecY translocase && PF10559:Plug domain of Sec61p|PF00344:SecY translocase
TraesCS4A03G0112900	253.467	155.856	0.696847	0.0193433	48527849	48535315	TraesCS4A01G057800 && Q10Q07.1 RecName: Full=Ninja-family protein Os03g0214200 && PF16136:Putative nuclear localisation signal|PF16135:TPL-binding domain in jasmonate signalling|PF07897:Ethylene-responsive binding factor-associated repression && PF16136:Putative nuclear localisation signal|PF16135:TPL-binding domain in jasmonate signalling|PF07897:Ethylene-responsive binding factor-associated rep…
TraesCS4A03G0117600	144.704	79.2197	0.865862	0.00981227	55349876	55352750	TraesCS4A01G059200 && Q9SLV0.1 RecName: Full=Protein DETOXIFICATION 48; Short=AtDTX48; AltName: Full=Multidrug and toxic compound extrusion protein 48; Short=MATE protein 48; AltName: Full=Protein ABNORMAL SHOOT 4; AltName: Full=Protein BUSH-AND-CHLOROTIC-DWARF 1; Short=Protein BCD1; AltName: Full=Protein ZRIZI && PF01554:MatE && PF01554:MatE
TraesCS4A03G0117800	86.8794	1051.77	-3.59783	4.37114e-05	55543502	55546248	TraesCS4A01G059400 && Q9ZUD9.1 RecName: Full=Probable inactive poly [ADP-ribose] polymerase SRO2; AltName: Full=Protein SIMILAR TO RCD ONE 2 && PF12174:RCD1-SRO-TAF4 (RST) plant domain|PF00644:Poly(ADP-ribose) polymerase catalytic domain && PF12174:RCD1-SRO-TAF4 (RST) plant domain|PF00644:Poly(ADP-ribose) polymerase catalytic domain
TraesCS4A03G0118900	140.618	1302.51	-3.21363	2.58216e-17	56228922	56231502	TraesCS4A01G059800 && Q9M401.1 RecName: Full=Branched-chain-amino-acid aminotransferase 3, chloroplastic; Short=Atbcat-3; Flags: Precursor && PF01063:Amino-transferase class IV && PF01063:Amino-transferase class IV
TraesCS4A03G0119700	44.5458	104.523	-1.22933	0.000976141	56467828	56472223	TraesCS4A01G060200 && Q6NKN9.1 RecName: Full=Transcription factor bHLH74; AltName: Full=Basic helix-loop-helix protein 74; Short=AtbHLH74; Short=bHLH 74; AltName: Full=Protein ACTIVATOR FOR CELL ELONGATION 2; AltName: Full=Transcription factor EN 90; AltName: Full=bHLH transcription factor bHLH074 && PF00010:Helix-loop-helix DNA-binding domain && PF00010:Helix-loop-helix DNA-binding domain
TraesCS4A03G0119800LC	0.884632	13.5804	-3.87278	0.0111529	56473073	56473531	TraesCS4A01G059400LC && - && - && -
TraesCS4A03G0122700	1.19324	12.6372	-3.3517	0.0180309	58550208	58556640	TraesCS4A01G061700 && Q42831.1 RecName: Full=Non-symbiotic hemoglobin; AltName: Full=HORvu GLB1; AltName: Full=Non-legume hemoglobin && PF00042:Globin && PF00042:Globin
TraesCS4A03G0123200	88.0115	51.1951	0.775511	0.0479889	58866013	58873837	- && Q8RY67.2 RecName: Full=Wall-associated receptor kinase-like 14; Flags: Precursor && PF00069:Protein kinase domain && PF00069:Protein kinase domain
TraesCS4A03G0123700	0.596618	16.4975	-4.70877	0.00110974	59226256	59230877	TraesCS4A01G062400 && Q10PQ9.1 RecName: Full=Cyclin-SDS-like; AltName: Full=Protein SOLO DANCERS-like; Short=OsSDS && PF02984:Cyclin, C-terminal domain|PF00134:Cyclin, N-terminal domain && PF02984:Cyclin, C-terminal domain|PF00134:Cyclin, N-terminal domain
TraesCS4A03G0124800	93.3444	167.838	-0.847222	0.0208169	59314414	59317947	TraesCS4A01G062800 && Q10PR4.1 RecName: Full=Heat stress transcription factor A-9; AltName: Full=Heat stress transcription factor 8; Short=rHsf8; AltName: Full=Heat stress transcription factor 9; Short=OsHsf-09 && PF00447:HSF-type DNA-binding && PF00447:HSF-type DNA-binding
TraesCS4A03G0125800	15.9528	40.7669	-1.34846	0.0146664	60006311	60011644	TraesCS4A01G063200 && P0DKB7.1 RecName: Full=Probable UDP-3-O-acyl-N-acetylglucosamine deacetylase 2; Short=UDP-3-O-acyl-GlcNAc deacetylase 2; AltName: Full=Protein LIPID X C2; Short=AtLpxC2; AltName: Full=UDP-3-O-[R-3-hydroxymyristoyl]-N-acetylglucosamine deacetylase 2; Flags: Precursor >P0DKB8.1 RecName: Full=Probable UDP-3-O-acyl-N-acetylglucosamine deacetylase 3; Short=UDP-3-O-acyl-GlcNAc dea…
TraesCS4A03G0126400	247.112	417.907	-0.756985	0.0123283	60333699	60334362	TraesCS4A01G063600 && P14895.1 RecName: Full=High molecular mass early light-inducible protein HV58, chloroplastic; Short=ELIP; Flags: Precursor && PF00504:Chlorophyll A-B binding protein && PF00504:Chlorophyll A-B binding protein
TraesCS4A03G0126900	2383.62	1144.55	1.059	1.31878e-10	60694335	60697446	TraesCS4A01G063800 && P14654.1 RecName: Full=Glutamine synthetase cytosolic isozyme 1-2; AltName: Full=Glutamate--ammonia ligase GLN1;2; Short=OsGLN1;2; AltName: Full=Glutamine synthetase root isozyme; AltName: Full=OsGS1;2 && PF00120:Glutamine synthetase, catalytic domain|PF03951:Glutamine synthetase, beta-Grasp domain && PF00120:Glutamine synthetase, catalytic domain|PF03951:Glutamine synthetas…
TraesCS4A03G0129000	82.3694	32.9412	1.31305	0.0292941	61641409	61643962	TraesCS4A01G064800 && O64477.1 RecName: Full=G-type lectin S-receptor-like serine/threonine-protein kinase At2g19130; Flags: Precursor && PF00954:S-locus glycoprotein domain|PF08276:PAN-like domain|PF00069:Protein kinase domain|PF01453:D-mannose binding lectin && PF00954:S-locus glycoprotein domain|PF08276:PAN-like domain|PF00069:Protein kinase domain|PF01453:D-mannose binding lectin
TraesCS4A03G0131800	7.86201	38.1221	-2.25361	0.0107147	63543872	63546738	TraesCS4A01G066100 && Q9SKY8.1 RecName: Full=Heat shock 70 kDa protein 8; AltName: Full=Heat shock protein 70-8; Short=AtHsp70-8; AltName: Full=Heat-shock protein 70T-2 && PF10712:NAD-specific glutamate dehydrogenase|PF00012:Hsp70 protein && PF10712:NAD-specific glutamate dehydrogenase|PF00012:Hsp70 protein
TraesCS4A03G0132000	68.0311	341.247	-2.3246	1.62425e-06	63554538	63560721	TraesCS4A01G066200 && Q94AZ2.2 RecName: Full=Sugar transport protein 13; AltName: Full=Hexose transporter 13; AltName: Full=Multicopy suppressor of snf4 deficiency protein 1 && PF00083:Sugar (and other) transporter && PF00083:Sugar (and other) transporter
TraesCS4A03G0132700	93.9252	49.7815	0.920213	0.0208817	64146397	64157262	TraesCS4A01G066800 && Q9SYD6.2 RecName: Full=Protein DETOXIFICATION 42; Short=AtDTX42; AltName: Full=Aluminum-activated citrate transporter; AltName: Full=AtMATE; AltName: Full=FRD-like protein; AltName: Full=Multidrug and toxic compound extrusion protein 42; Short=MATE protein 42 && PF01554:MatE && PF01554:MatE
TraesCS4A03G0133600	3.9049	20.6768	-2.40881	0.0098201	64961270	64963419	TraesCS4A01G067300 && O22131.2 RecName: Full=LOB domain-containing protein 18; AltName: Full=ASYMMETRIC LEAVES 2-like protein 20; Short=AS2-like protein 20 && PF03195:Protein of unknown function DUF260 && PF03195:Protein of unknown function DUF260
TraesCS4A03G0135000	0	5.84493	-5.0259	0.0384559	66604657	66605801	TraesCS4A01G068200 && Q00445.1 RecName: Full=Small heat shock protein, chloroplastic; AltName: Full=Heat shock protein 26.6; Flags: Precursor && PF00011:Hsp20/alpha crystallin family && PF00011:Hsp20/alpha crystallin family
TraesCS4A03G0135400LC	29.6759	4.43238	2.70504	0.0163811	66904035	66905729	TraesCS4A01G066900LC && Q9MAM3.1 RecName: Full=3-ketoacyl-CoA synthase 1; Short=KCS-1; AltName: Full=Very long-chain fatty acid condensing enzyme 1; Short=VLCFA condensing enzyme 1 && PF08541:3-Oxoacyl-[acyl-carrier-protein (ACP)] synthase III C terminal|PF08392:FAE1/Type III polyketide synthase-like protein && PF08541:3-Oxoacyl-[acyl-carrier-protein (ACP)] synthase III C terminal|PF08392:FAE1/Ty…
TraesCS4A03G0141900	48.1689	297.306	-2.62649	6.83107e-07	67978564	67980472	TraesCS4A01G070600 && Q9SGA8.1 RecName: Full=UDP-glycosyltransferase 83A1 && PF00201:UDP-glucoronosyl and UDP-glucosyl transferase && PF00201:UDP-glucoronosyl and UDP-glucosyl transferase
TraesCS4A03G0143200	271.873	639.623	-1.23352	0.00105957	68675647	68678400	TraesCS4A01G071400 && Q10P87.1 RecName: Full=Actin-depolymerizing factor 5; Short=ADF-5; Short=OsADF5 && PF00241:Cofilin/tropomyosin-type actin-binding protein && PF00241:Cofilin/tropomyosin-type actin-binding protein
TraesCS4A03G0144900	279.167	411.005	-0.557956	0.0132142	70286373	70293347	TraesCS4A01G072300 && Q8RXC8.1 RecName: Full=Receptor-like cytosolic serine/threonine-protein kinase RBK2; AltName: Full=Protein ROP BINDING PROTEIN KINASES 2 && PF00582:Universal stress protein family|PF07714:Protein tyrosine kinase && PF00582:Universal stress protein family|PF07714:Protein tyrosine kinase
TraesCS4A03G0148700	446.561	641.18	-0.521266	0.0305112	72890944	72893751	TraesCS4A01G073800 && Q8H129.1 RecName: Full=Purple acid phosphatase 3; Flags: Precursor && PF00149:Calcineurin-like phosphoesterase && PF00149:Calcineurin-like phosphoesterase
TraesCS4A03G0148800	173.555	104.13	0.738156	0.0148593	73103299	73106871	TraesCS4A01G073900 && Q9SIS4.1 RecName: Full=Type IV inositol polyphosphate 5-phosphatase 9; Short=At5PTase9 && PF03372:Endonuclease/Exonuclease/phosphatase family && PF03372:Endonuclease/Exonuclease/phosphatase family
TraesCS4A03G0149500LC	40.3463	72.2507	-0.83522	0.0443566	73432135	73435650	TraesCS4A01G075100LC && - && PF05603:Protein of unknown function (DUF775) && PF05603:Protein of unknown function (DUF775)
TraesCS4A03G0154900	16.9338	44.3412	-1.3719	0.0493533	75401471	75405307	TraesCS4A01G076500 && Q9LFV5.1 RecName: Full=F-box/kelch-repeat protein At5g15710 && PF12937:F-box-like && PF12937:F-box-like
TraesCS4A03G0155300	11.4818	0.638023	4.13368	0.00980098	75814478	75816006	TraesCS4A01G076900 && Q9FG34.1 RecName: Full=Peroxidase 54; Short=Atperox P54; AltName: Full=ATP29a; Flags: Precursor && PF00141:Peroxidase && PF00141:Peroxidase
TraesCS4A03G0160900	608.211	377.884	0.684474	0.0210751	80139083	80144716	TraesCS4A01G078900 && Q10PZ6.1 RecName: Full=Microtubule-associated protein 70-4; Short=AtMAP70-4; AltName: Full=70 kDa microtubule-associated protein 4 && PF07058:Microtubule-associated protein 70 && PF07058:Microtubule-associated protein 70
TraesCS4A03G0167900	115.683	170.831	-0.561158	0.0425441	85651439	85653900	TraesCS4A01G082400 && Q6K4V3.1 RecName: Full=Zinc finger CCCH domain-containing protein 15; Short=OsC3H15 && PF13920:Zinc finger, C3HC4 type (RING finger)|PF00642:Zinc finger C-x8-C-x5-C-x3-H type (and similar) && PF13920:Zinc finger, C3HC4 type (RING finger)|PF00642:Zinc finger C-x8-C-x5-C-x3-H type (and similar)
TraesCS4A03G0169200	292.785	136.221	1.0986	0.000724107	86902479	86905675	- && - && PF03222:Tryptophan/tyrosine permease family && PF03222:Tryptophan/tyrosine permease family
TraesCS4A03G0169600	2159.83	3056.77	-0.500764	0.0231893	87438643	87448118	TraesCS4A01G083300 && Q10NY2.1 RecName: Full=Protein TPR3; AltName: Full=Aberrant spikelet and panicle1-related 1; AltName: Full=Protein ASP1-RELATED 1; Short=OsASPR1; AltName: Full=Topless-related protein 1; Short=OsTPR1; AltName: Full=Topless-related protein 3 && - && -
TraesCS4A03G0169800	1298.17	839.279	0.629045	0.000432697	87458072	87461841	TraesCS4A01G083500 && Q9S752.1 RecName: Full=Probable E3 ubiquitin-protein ligase LOG2; AltName: Full=Protein LOSS OF GDU2; AltName: Full=RING finger protein 215 && PF13920:Zinc finger, C3HC4 type (RING finger) && PF13920:Zinc finger, C3HC4 type (RING finger)
TraesCS4A03G0170000LC	98.9255	164.198	-0.725942	0.0245795	88020084	88023841	TraesCS4A01G083600 && Q9SSQ4.1 RecName: Full=Protein FAR1-RELATED SEQUENCE 6 && PF03101:FAR1 DNA-binding domain|PF10551:MULE transposase domain && PF03101:FAR1 DNA-binding domain|PF10551:MULE transposase domain
TraesCS4A03G0172900LC	7.01783	23.8667	-1.78778	0.0344406	89970743	89972131	TraesCS4A01G087500LC && Q9LFR7.1 RecName: Full=Probable carboxylesterase 17; AltName: Full=AtCXE17 && PF07859:alpha/beta hydrolase fold && PF07859:alpha/beta hydrolase fold
TraesCS4A03G0178400LC	205.784	121.633	0.755391	0.00662086	91782441	91784292	TraesCS4A01G091000LC && Q0V865.1 RecName: Full=Protein FAF-like, chloroplastic; Flags: Precursor && PF11250:Fantastic Four meristem regulator && PF11250:Fantastic Four meristem regulator
TraesCS4A03G0181700	197.353	290.887	-0.556824	0.0329818	94768471	94772340	TraesCS4A01G088600 && Q9FMU6.1 RecName: Full=Mitochondrial phosphate carrier protein 3, mitochondrial; AltName: Full=Mitochondrial phosphate transporter 3; Short=MPT3; AltName: Full=Phosphate transporter 3;1; Flags: Precursor && PF00153:Mitochondrial carrier protein && PF00153:Mitochondrial carrier protein
TraesCS4A03G0184500	156.617	238.19	-0.607469	0.0286829	96023790	96028209	TraesCS4A01G089800 && Q9XJ29.1 RecName: Full=Anthranilate synthase alpha subunit 2, chloroplastic; Short=OsASA2; Flags: Precursor && PF00425:chorismate binding enzyme|PF04715:Anthranilate synthase component I, N terminal region && PF00425:chorismate binding enzyme|PF04715:Anthranilate synthase component I, N terminal region
TraesCS4A03G0185200	428.769	716.676	-0.73999	0.00846031	96431498	96436960	TraesCS4A01G090200 && Q9SGH6.1 RecName: Full=Alpha-dioxygenase 1; Short=Alpha DOX1; AltName: Full=Fatty acid dioxygenase AlphaDOX1; AltName: Full=Pathogen-induced oxygenase; AltName: Full=Plant alpha dioxygenase 1; Flags: Precursor && PF03098:Animal haem peroxidase && PF03098:Animal haem peroxidase
TraesCS4A03G0187000	255.127	515.548	-1.01439	7.31268e-05	97870863	97873832	TraesCS4A01G091300 && Q84TH4.1 RecName: Full=Serine/arginine-rich splicing factor SR45a; Short=At-SR45A; Short=AtSR45a; AltName: Full=Protein TRANSFORMER2-like; Short=atTra2 && PF00076:RNA recognition motif. (a.k.a. RRM, RBD, or RNP domain) && PF00076:RNA recognition motif. (a.k.a. RRM, RBD, or RNP domain)
TraesCS4A03G0187400	0	6.62353	-5.20532	0.0261751	97982522	97984378	TraesCS4A01G091400 && A6YIH8.1 RecName: Full=Premnaspirodiene oxygenase; Short=HPO; AltName: Full=Cytochrome P450 71D55 && PF00067:Cytochrome P450 && PF00067:Cytochrome P450
TraesCS4A03G0189100	42.1299	1896.66	-5.49165	4.84865e-06	98779109	98781562	TraesCS4A01G092100 && Q84Q77.1 RecName: Full=17.9 kDa class I heat shock protein; AltName: Full=17.9 kDa heat shock protein 1; Short=OsHsp17.9A && PF00011:Hsp20/alpha crystallin family && PF00011:Hsp20/alpha crystallin family
TraesCS4A03G0190000	50.4509	90.3024	-0.834609	0.0420401	99018301	99020734	- && F4K3G5.1 RecName: Full=Protein ENHANCED DOWNY MILDEW 2 && - && -
TraesCS4A03G0190300	7.1381	175.54	-4.62262	2.1351e-10	99902459	99903822	TraesCS4A01G092600 && Q84Q77.1 RecName: Full=17.9 kDa class I heat shock protein; AltName: Full=17.9 kDa heat shock protein 1; Short=OsHsp17.9A && PF00011:Hsp20/alpha crystallin family && PF00011:Hsp20/alpha crystallin family
TraesCS4A03G0190400	2.81134	275.418	-6.60842	0.000198908	100088640	100089107	TraesCS4A01G092700 && Q84Q77.1 RecName: Full=17.9 kDa class I heat shock protein; AltName: Full=17.9 kDa heat shock protein 1; Short=OsHsp17.9A && PF00011:Hsp20/alpha crystallin family && PF00011:Hsp20/alpha crystallin family
TraesCS4A03G0191000	2.08816	46.7394	-4.46744	0.0401411	100533114	100533590	TraesCS4A01G092900 && Q84Q77.1 RecName: Full=17.9 kDa class I heat shock protein; AltName: Full=17.9 kDa heat shock protein 1; Short=OsHsp17.9A && PF00011:Hsp20/alpha crystallin family && PF00011:Hsp20/alpha crystallin family
TraesCS4A03G0194700	248.55	168.933	0.553375	0.0460998	102801465	102806859	TraesCS4A01G094600 && - && PF04646:Protein of unknown function, DUF604 && PF04646:Protein of unknown function, DUF604
TraesCS4A03G0196100	514.737	734.576	-0.512992	0.0102527	103674527	103679687	TraesCS4A01G095300 && Q84Q83.2 RecName: Full=Protein TOC75, chloroplastic; AltName: Full=75 kDa translocon at the outer-envelope-membrane of chloroplasts; Flags: Precursor && PF01103:Surface antigen && PF01103:Surface antigen
TraesCS4A03G0196400	1.48089	9.5406	-2.76804	0.0496032	103683842	103685442	TraesCS4A01G095400 && Q9FGR2.1 RecName: Full=Pentatricopeptide repeat-containing protein At5g59600 && PF13041:PPR repeat family && PF13041:PPR repeat family
TraesCS4A03G0196500	31.4106	262.904	-3.06586	0.0164499	103686195	103689049	TraesCS4A01G095500 && Q99P31.1 RecName: Full=Hsp70-binding protein 1; Short=HspBP1; AltName: Full=Heat shock protein-binding protein 1; AltName: Full=Hsp70-interacting protein 1 && - && -
TraesCS4A03G0198400	90.7711	52.2824	0.80316	0.0427187	104357862	104361058	TraesCS4A01G096400 && Q10ND7.1 RecName: Full=Laccase-10; AltName: Full=Benzenediol:oxygen oxidoreductase 10; AltName: Full=Diphenol oxidase 10; AltName: Full=Urishiol oxidase 10; Flags: Precursor && PF07731:Multicopper oxidase|PF07732:Multicopper oxidase|PF00394:Multicopper oxidase && PF07731:Multicopper oxidase|PF07732:Multicopper oxidase|PF00394:Multicopper oxidase
TraesCS4A03G0202400	775.219	2884.97	-1.8956	6.49529e-11	109361557	109364911	TraesCS4A01G097900 && P09189.1 RecName: Full=Heat shock cognate 70 kDa protein && PF00012:Hsp70 protein|PF10712:NAD-specific glutamate dehydrogenase && PF00012:Hsp70 protein|PF10712:NAD-specific glutamate dehydrogenase
TraesCS4A03G0202500LC	1.78985	29.2998	-3.98439	0.0012199	109364917	109366626	TraesCS4A01G104400LC && - && - && -
TraesCS4A03G0202600	56.36	105.242	-0.903291	0.0269646	109368749	109371747	TraesCS4A01G098000 && - && PF13883:Pyridoxamine 5'-phosphate oxidase && PF13883:Pyridoxamine 5'-phosphate oxidase
TraesCS4A03G0203800	19.6006	91.2904	-2.21527	2.3248e-05	110568184	110570746	TraesCS4A01G098600 && P09189.1 RecName: Full=Heat shock cognate 70 kDa protein && PF00012:Hsp70 protein|PF10712:NAD-specific glutamate dehydrogenase && PF00012:Hsp70 protein|PF10712:NAD-specific glutamate dehydrogenase
TraesCS4A03G0204200	16.4122	49.918	-1.60288	0.00587734	110975173	110976282	TraesCS4A01G099000 && Q9LV60.1 RecName: Full=Cysteine-rich repeat secretory protein 55; Flags: Precursor && PF01657:Salt stress response/antifungal && PF01657:Salt stress response/antifungal
TraesCS4A03G0207700	0	10.1651	-5.82335	0.00561391	113240486	113242821	TraesCS4A01G100900 && O22781.1 RecName: Full=Histone-lysine N-methyltransferase family member SUVH2; AltName: Full=Cytosine-HMTase 2; AltName: Full=H3-K27-HMTase 2; AltName: Full=H4-K20-HMTase 2; AltName: Full=Histone H3-K9 methyltransferase 2; Short=H3-K9-HMTase 2; AltName: Full=Protein SET DOMAIN GROUP 3; AltName: Full=Suppressor of variegation 3-9 homolog protein 2; Short=Su(var)3-9 homolog pr…
TraesCS4A03G0209000	38.9091	86.0828	-1.14641	0.0285201	114054629	114055809	TraesCS4A01G101700 && - && PF09713:Plant protein 1589 of unknown function (A_thal_3526) && PF09713:Plant protein 1589 of unknown function (A_thal_3526)
TraesCS4A03G0211800	706.371	539.839	0.388544	0.0323888	116387297	116392823	TraesCS4A01G103200 && - && - && -
TraesCS4A03G0213000	1389.71	943.806	0.557626	0.00111447	117245735	117250179	- && Q8H8U5.1 RecName: Full=Protein IN2-1 homolog B; AltName: Full=Glutathione S-transferase GSTZ5 >A1XBB7.1 RecName: Full=Protein IN2-1 homolog B; AltName: Full=Glutathione S-transferase GSTZ5 && PF13410:Glutathione S-transferase, C-terminal domain|PF13417:Glutathione S-transferase, N-terminal domain && PF13410:Glutathione S-transferase, C-terminal domain|PF13417:Glutathione S-transferase, N-ter…
TraesCS4A03G0214400	29.9763	264.783	-3.1397	0.0014402	117612532	117614450	TraesCS4A01G104300 && P49248.1 RecName: Full=Protein IN2-1 && PF13410:Glutathione S-transferase, C-terminal domain|PF13417:Glutathione S-transferase, N-terminal domain && PF13410:Glutathione S-transferase, C-terminal domain|PF13417:Glutathione S-transferase, N-terminal domain
TraesCS4A03G0215300	11.292	1.18197	3.18161	0.0424454	118858247	118859742	TraesCS4A01G104900 && Q8RXX9.2 RecName: Full=E3 ubiquitin-protein ligase ATL6; AltName: Full=RING-H2 finger protein ATL6; AltName: Full=RING-type E3 ubiquitin transferase ATL6; Flags: Precursor && PF13639:Ring finger domain && PF13639:Ring finger domain
TraesCS4A03G0217100	23.7364	102.953	-2.10233	2.14313e-05	120039394	120040063	TraesCS4A01G106100 && - && - && -
TraesCS4A03G0219800LC	23.4658	58.133	-1.29353	0.0351635	121965561	121966351	TraesCS4A01G112800LC && - && - && -
TraesCS4A03G0220900	9.05451	1.1679	3.05489	0.0499063	123122753	123123716	TraesCS4A01G107300 && Q9LQR0.1 RecName: Full=LOB domain-containing protein 1; AltName: Full=ASYMMETRIC LEAVES 2-like protein 8; Short=AS2-like protein 8 && PF03195:Protein of unknown function DUF260 && PF03195:Protein of unknown function DUF260
TraesCS4A03G0222500	26.99	62.072	-1.18589	0.0166312	124905931	124907594	TraesCS4A01G107800 && - && - && -
TraesCS4A03G0224700	348.76	531.257	-0.604951	0.00700988	127334600	127342709	TraesCS4A01G108800 && Q852Q1.1 RecName: Full=Serine/threonine protein kinase OSK4; Short=OsK4; AltName: Full=SUCROSE NON-FERMENTING-1 related protein kinase 1B; Short=SNF1-related kinase 1B; Short=SnRK1B; AltName: Full=Serine/threonine protein kinase OSK24; Short=OsK24 >B8BBT7.1 RecName: Full=Serine/threonine protein kinase OSK4; Short=OsK4 && PF00069:Protein kinase domain|PF02149:Kinase associat…
TraesCS4A03G0225600	275.559	432.335	-0.652581	0.00303461	128924876	128925864	TraesCS4A01G109100 && Q9SR92.1 RecName: Full=Rhodanese-like domain-containing protein 10; AltName: Full=Sulfurtransferase 10; Short=AtStr10 && PF00581:Rhodanese-like domain && PF00581:Rhodanese-like domain
TraesCS4A03G0225800LC	199.241	296.748	-0.577016	0.0411409	129665389	129668411	TraesCS4A01G116500LC && - && - && -
TraesCS4A03G0228800	58.9246	236.334	-2.00306	1.15501e-05	135144394	135148360	TraesCS4A01G110600 && Q9SR96.1 RecName: Full=DnaJ protein ERDJ3A; AltName: Full=Chaperone protein dnaJ 63; Short=AtDjA63; Short=AtJ63; AltName: Full=Endoplasmic reticulum dnaJ domain-containing protein 3A; Short=AtERdj3A; AltName: Full=Protein SCJ1 homolog ERDJ3A; AltName: Full=THERMOSENSITIVE MALE STERILE 1, TMS1; Flags: Precursor && PF00226:DnaJ domain && PF00226:DnaJ domain
TraesCS4A03G0235000	216.474	110.296	0.974194	0.000344188	138611362	138612588	TraesCS4A01G114400 && O80920.1 RecName: Full=Abscisic acid receptor PYL4; AltName: Full=ABI1-binding protein 2; AltName: Full=PYR1-like protein 4; AltName: Full=Regulatory components of ABA receptor 10 && PF10604:Polyketide cyclase / dehydrase and lipid transport && PF10604:Polyketide cyclase / dehydrase and lipid transport
TraesCS4A03G0235400	18.1928	56.3999	-1.62275	0.0299144	139321755	139324559	TraesCS4A01G114700 && Q941X2.1 RecName: Full=Laccase-3; AltName: Full=Benzenediol:oxygen oxidoreductase 3; AltName: Full=Diphenol oxidase 3; AltName: Full=Urishiol oxidase 3; Flags: Precursor && PF07732:Multicopper oxidase|PF07731:Multicopper oxidase|PF00394:Multicopper oxidase && PF07732:Multicopper oxidase|PF07731:Multicopper oxidase|PF00394:Multicopper oxidase
TraesCS4A03G0236100	215.813	147.286	0.55361	0.0418244	140053072	140059405	TraesCS4A01G115200 && Q5XPJ9.1 RecName: Full=Protein SCAR2; Short=AtSCAR2; AltName: Full=Protein DISTORTED 3; AltName: Full=Protein IRREGULAR TRICHOME BRANCH 1; AltName: Full=Protein WAVE4 && - && -
TraesCS4A03G0236300	45.036	13.7667	1.72468	0.0048352	140080856	140082306	TraesCS4A01G115400 && P50160.1 RecName: Full=Sex determination protein tasselseed-2 && PF00106:short chain dehydrogenase && PF00106:short chain dehydrogenase
TraesCS4A03G0237100	330.942	182.573	0.854123	0.0027779	140526624	140527461	TraesCS4A01G115600 && P20144.1 RecName: Full=Wound-induced protein 1 && PF07107:Wound-induced protein WI12 && PF07107:Wound-induced protein WI12
TraesCS4A03G0237200	23.1274	2.57534	3.14179	0.000924824	140542735	140546179	TraesCS4A01G115700 && - && PF11204:Protein of unknown function (DUF2985)|PF04749:PLAC8 family && PF11204:Protein of unknown function (DUF2985)|PF04749:PLAC8 family
TraesCS4A03G0237700LC	51.0439	107.151	-1.06273	0.0130115	140559872	140562941	TraesCS4A01G115900 && Q9AST1.1 RecName: Full=Transcription initiation factor TFIID subunit 15; AltName: Full=TBP-associated factor 15; Short=AtTAF15 && - && -
TraesCS4A03G0242200	634.217	833.413	-0.393523	0.0371769	144115940	144120738	TraesCS4A01G117900 && - && PF00628:PHD-finger && PF00628:PHD-finger
TraesCS4A03G0244900	371.165	270.401	0.458223	0.0377174	147040124	147046516	TraesCS4A01G119100 && Q8VZF1.1 RecName: Full=Acetate/butyrate--CoA ligase AAE7, peroxisomal; AltName: Full=AMP-binding protein 7; Short=AtAMPBP7; AltName: Full=Acetyl-CoA synthetase; AltName: Full=Acyl-activating enzyme 7; AltName: Full=Butyryl-CoA synthetase; AltName: Full=Protein ACETATE NON-UTILIZING 1 && PF00501:AMP-binding enzyme|PF13193:AMP-binding enzyme C-terminal domain && PF00501:AMP-bi…
TraesCS4A03G0247900	37.8752	5.68003	2.74689	0.00097327	148283757	148284260	TraesCS4A01G120500 && - && PF00170:bZIP transcription factor && PF00170:bZIP transcription factor
TraesCS4A03G0249100LC	76.5337	16.4642	2.21555	2.02555e-06	148780629	148781781	TraesCS4A01G127900LC && Q9ZQV7.1 RecName: Full=Probable nicotianamine synthase 2; AltName: Full=HvNAS2; AltName: Full=S-adenosyl-L-methionine:S-adenosyl-L-methionine:S-adenosyl-methionine 3-amino-3-carboxypropyltransferase 2 && PF03059:Nicotianamine synthase protein && PF03059:Nicotianamine synthase protein
TraesCS4A03G0251100	79.7346	21.9099	1.84975	0.00835002	150588760	150591038	TraesCS4A01G122100 && Q10LI8.1 RecName: Full=Bidirectional sugar transporter SWEET12; Short=OsSWEET12 && PF03083:Sugar efflux transporter for intercellular exchange && PF03083:Sugar efflux transporter for intercellular exchange
TraesCS4A03G0253700	7.29482	0.389301	4.34138	0.0438487	152966596	152968287	TraesCS4A01G123000 && Q9SD53.1 RecName: Full=UPF0481 protein At3g47200 && PF03140:Plant protein of unknown function && PF03140:Plant protein of unknown function
TraesCS4A03G0254700LC	0.576028	15.226	-4.63371	0.0103968	153490925	153491179	TraesCS4A01G131400LC && - && PF13456:Reverse transcriptase-like && PF13456:Reverse transcriptase-like
TraesCS4A03G0264200	356.407	547.124	-0.619036	0.027631	162122126	162126189	TraesCS4A01G126300 && Q6IVC3.1 RecName: Full=Transcription factor TGA2.2; AltName: Full=OsNIF1; AltName: Full=OsbZIP1; AltName: Full=bZIP transcription factor 28; Short=OsbZIP28 && PF00170:bZIP transcription factor|PF14144:Seed dormancy control && PF00170:bZIP transcription factor|PF14144:Seed dormancy control
TraesCS4A03G0266900	316.515	532.319	-0.748995	0.0138016	163613005	163627270	- && Q9SG80.1 RecName: Full=Alpha-L-arabinofuranosidase 1; Short=AtASD1; AltName: Full=Beta-D-xylosidase; Flags: Precursor && PF06964:Alpha-L-arabinofuranosidase C-terminus && PF06964:Alpha-L-arabinofuranosidase C-terminus
TraesCS4A03G0272900LC	5.03673	0	4.78824	0.0367203	166056461	166060834	TraesCS4A01G143700LC && - && - && -
TraesCS4A03G0276200	158.534	89.803	0.820081	0.0044828	170308671	170311394	- && Q9SQQ9.1 RecName: Full=Myb-related protein 2; AltName: Full=Myb family transcription factor PHL9; AltName: Full=Protein NITROGEN STARVATION RESPONSE 1; Short=AtNSR1; AltName: Full=Protein PHR1-LIKE 9 && PF00249:Myb-like DNA-binding domain|PF14379:MYB-CC type transfactor, LHEQLE motif && PF00249:Myb-like DNA-binding domain|PF14379:MYB-CC type transfactor, LHEQLE motif
TraesCS4A03G0276500	195.777	531.132	-1.43845	0.000896906	170881259	170897924	TraesCS4A01G130300 && P98204.1 RecName: Full=Phospholipid-transporting ATPase 1; Short=AtALA1; AltName: Full=Aminophospholipid flippase 1 && PF00122:E1-E2 ATPase|PF16209:Phospholipid-translocating ATPase N-terminal && PF00122:E1-E2 ATPase|PF16209:Phospholipid-translocating ATPase N-terminal
TraesCS4A03G0276700	125.22	391.048	-1.64018	3.78103e-05	171804980	171807033	TraesCS4A01G130400 && Q10M18.1 RecName: Full=Thioredoxin-like 1-2, chloroplastic; AltName: Full=Lilium-type thioredoxin 1-2; Flags: Precursor && PF00085:Thioredoxin && PF00085:Thioredoxin
TraesCS4A03G0286400	391.863	238.142	0.716127	0.00196261	180159147	180161374	TraesCS4A01G133400 && Q9LVM0.1 RecName: Full=Probable inactive receptor kinase At5g58300; Flags: Precursor && PF08263:Leucine rich repeat N-terminal domain|PF00069:Protein kinase domain|PF13855:Leucine rich repeat && PF08263:Leucine rich repeat N-terminal domain|PF00069:Protein kinase domain|PF13855:Leucine rich repeat
TraesCS4A03G0288900	451.294	945.02	-1.06598	0.00270732	181973177	181977234	TraesCS4A01G134300 && Q39030.2 RecName: Full=Serine/threonine-protein kinase AtPK2/AtPK19; AltName: Full=Ribosomal-protein S6 kinase homolog 2 && PF00069:Protein kinase domain && PF00069:Protein kinase domain
TraesCS4A03G0291500	34.7144	77.7058	-1.1522	0.0073321	186427271	186429522	TraesCS4A01G135500 && Q9SK09.1 RecName: Full=Vicilin-like seed storage protein At2g28490; AltName: Full=Globulin At2g28490; Flags: Precursor && PF00190:Cupin && PF00190:Cupin
TraesCS4A03G0296900	288.459	116.569	1.30352	0.000687381	195073772	195076155	TraesCS4A01G137000 && Q9SR86.1 RecName: Full=Alanine--glyoxylate aminotransferase 2 homolog 3, mitochondrial; AltName: Full=Beta-alanine-pyruvate aminotransferase 3; Flags: Precursor && PF00202:Aminotransferase class-III && PF00202:Aminotransferase class-III
TraesCS4A03G0301200LC	11.9574	34.722	-1.56725	0.0419193	201233874	201234236	TraesCS4A01G163100LC && Q339X2.1 RecName: Full=Beta-glucosidase 34; Short=Os10bglu34; Flags: Precursor && - && -
TraesCS4A03G0309300LC	0.288014	5.84927	-4.07686	0.0451583	211327762	211328553	TraesCS4A01G169300LC && - && - && -
TraesCS4A03G0325600LC	0.288014	5.56297	-3.99651	0.0441419	235234861	235235217	TraesCS4A01G182200LC && - && PF00078:Reverse transcriptase (RNA-dependent DNA polymerase) && PF00078:Reverse transcriptase (RNA-dependent DNA polymerase)
TraesCS4A03G0344400LC	22.6514	51.4025	-1.18936	0.0279158	260439101	260450722	- && - && - && -
TraesCS4A03G0352100	928.562	1451.41	-0.644335	0.00162559	272394181	272399422	TraesCS4A01G149800 && Q5N167.1 RecName: Full=GTPase Der; AltName: Full=GTP-binding protein EngA >Q31KP9.1 RecName: Full=GTPase Der; AltName: Full=GTP-binding protein EngA && PF01926:50S ribosome-binding GTPase|PF14714:KH-domain-like of EngA bacterial GTPase enzymes, C-terminal && PF01926:50S ribosome-binding GTPase|PF14714:KH-domain-like of EngA bacterial GTPase enzymes, C-terminal
TraesCS4A03G0360100	363.671	487.343	-0.424297	0.0414886	283492206	283495623	TraesCS4A01G157300 && Q9ZUU4.1 RecName: Full=RNA-binding protein CP29B, chloroplastic; AltName: Full=Ribonucleoprotein At2g37220; Flags: Precursor && PF00076:RNA recognition motif. (a.k.a. RRM, RBD, or RNP domain) && PF00076:RNA recognition motif. (a.k.a. RRM, RBD, or RNP domain)
TraesCS4A03G0362400LC	17.4687	63.7768	-1.85358	0.00499495	286302757	286308318	- && Q5SVZ6.1 RecName: Full=Zinc finger MYM-type protein 1 && PF14291:Domain of unknown function (DUF4371) && PF14291:Domain of unknown function (DUF4371)
TraesCS4A03G0371400	46.4809	83.8689	-0.843694	0.0324413	297949166	297951668	TraesCS4A01G146000 && - && - && -
TraesCS4A03G0400200LC	68.0822	134.523	-0.979839	0.0311322	324502844	324504202	TraesCS4A01G234700LC && - && - && -
TraesCS4A03G0437000LC	0	20.3775	-6.83277	1.13186e-05	380326631	380327029	TraesCS4A01G272300LC && - && - && -
TraesCS4A03G0453600	182.464	264.297	-0.533886	0.0227591	412540606	412545002	TraesCS4A01G167300 && Q9LSU1.1 RecName: Full=Proteasome subunit alpha type-5; AltName: Full=20S proteasome alpha subunit E; AltName: Full=20S proteasome subunit alpha-5 && PF10584:Proteasome subunit A N-terminal signature|PF00227:Proteasome subunit && PF10584:Proteasome subunit A N-terminal signature|PF00227:Proteasome subunit
TraesCS4A03G0467100	4.96091	20.6251	-2.05995	0.0397405	431535655	431537864	- && - && PF04043:Plant invertase/pectin methylesterase inhibitor && PF04043:Plant invertase/pectin methylesterase inhibitor
TraesCS4A03G0474900	51.205	313.023	-2.61065	0.00410412	440895030	440896312	TraesCS4A01G173800 && Q7GCM7.1 RecName: Full=Xylanase inhibitor protein 1; AltName: Full=Class III chitinase homolog a; AltName: Full=RIXI protein; Flags: Precursor && PF00704:Glycosyl hydrolases family 18 && PF00704:Glycosyl hydrolases family 18
TraesCS4A03G0478400	9.50034	0	5.69675	0.00140182	444036433	444036954	TraesCS4A01G174400 && Q9LSW9.1 RecName: Full=RING-H2 finger protein ATL16; AltName: Full=RING-type E3 ubiquitin transferase ATL16 && PF13639:Ring finger domain && PF13639:Ring finger domain
TraesCS4A03G0481100	7.67222	58.339	-2.95868	8.92438e-05	446111240	446111944	TraesCS4A01G175800 && - && - && -
TraesCS4A03G0481200	198.734	452.332	-1.18336	0.000409082	446112383	446115606	TraesCS4A01G175900 && P52409.1 RecName: Full=Glucan endo-1,3-beta-glucosidase; AltName: Full=(1->3)-beta-glucan endohydrolase; Short=(1->3)-beta-glucanase; AltName: Full=Beta-1,3-endoglucanase; Flags: Precursor && PF00332:Glycosyl hydrolases family 17|PF07983:X8 domain && PF00332:Glycosyl hydrolases family 17|PF07983:X8 domain
TraesCS4A03G0484800	39486.7	31225.8	0.338628	0.014518	448419147	448421653	TraesCS4A01G177500 && Q40073.1 RecName: Full=Ribulose bisphosphate carboxylase/oxygenase activase A, chloroplastic; Short=RA A; Short=RuBisCO activase A; Flags: Precursor && PF00004:ATPase family associated with various cellular activities (AAA) && PF00004:ATPase family associated with various cellular activities (AAA)
TraesCS4A03G0485000	230.43	1156.13	-2.32645	0.000980379	448422450	448425937	TraesCS4A01G177600 && Q42450.1 RecName: Full=Ribulose bisphosphate carboxylase/oxygenase activase B, chloroplastic; Short=RA B; Short=RuBisCO activase B; Flags: Precursor && PF00004:ATPase family associated with various cellular activities (AAA) && PF00004:ATPase family associated with various cellular activities (AAA)
TraesCS4A03G0485400	200.754	107.198	0.90032	0.0203839	449042649	449046593	TraesCS4A01G177900 && Q9LI74.1 RecName: Full=Protein CHUP1, chloroplastic; AltName: Full=Protein CHLOROPLAST UNUSUAL POSITIONING 1 && - && -
TraesCS4A03G0488800	2.06757	19.1442	-3.16806	0.0177877	451722465	451723120	TraesCS4A01G179300 && - && - && -
TraesCS4A03G0488900	458.399	1932.14	-2.07536	0.00151814	451723614	451727103	- && O81845.1 RecName: Full=Mitochondrial uncoupling protein 1; Short=AtPUMP1 && PF00153:Mitochondrial carrier protein && PF00153:Mitochondrial carrier protein
TraesCS4A03G0505800	287.503	412.665	-0.520704	0.014334	465753191	465757615	- && Q9BQ67.1 RecName: Full=Glutamate-rich WD repeat-containing protein 1 && PF12265:Histone-binding protein RBBP4 or subunit C of CAF1 complex && PF12265:Histone-binding protein RBBP4 or subunit C of CAF1 complex
TraesCS4A03G0506100	71.6461	353.582	-2.30552	5.90728e-08	465769209	465777126	TraesCS4A01G187600 && Q94BZ1.1 RecName: Full=Protein ZINC INDUCED FACILITATOR-LIKE 1; AltName: Full=Protein ZIF-LIKE 1 && PF07690:Major Facilitator Superfamily && PF07690:Major Facilitator Superfamily
TraesCS4A03G0506800	522.017	987.271	-0.918731	0.00161779	466365616	466372570	TraesCS4A01G188300 && Q9SG80.1 RecName: Full=Alpha-L-arabinofuranosidase 1; Short=AtASD1; AltName: Full=Beta-D-xylosidase; Flags: Precursor && PF06964:Alpha-L-arabinofuranosidase C-terminus && PF06964:Alpha-L-arabinofuranosidase C-terminus
TraesCS4A03G0513600	0	6.73114	-5.23008	0.00798649	471525464	471526198	TraesCS4A01G192000 && Q9ZVI6.1 RecName: Full=Protein LURP-one-related 8 && PF04525:LURP-one-related && PF04525:LURP-one-related
TraesCS4A03G0515500LC	3.52823	42.127	-3.51425	2.65755e-05	472070158	472072064	TraesCS4A01G322300LC && B9G934.2 RecName: Full=Cytochrome P450 714C3 && - && -
TraesCS4A03G0516700	71.5654	183.643	-1.35889	0.0221308	473056495	473059061	TraesCS4A01G192900 && Q682S0.2 RecName: Full=Root phototropism protein 2; AltName: Full=BTB/POZ domain-containing protein RPT2 && PF03000:NPH3 family && PF03000:NPH3 family
TraesCS4A03G0521400	23.3989	422.239	-4.17339	0.000505172	476080689	476083435	TraesCS4A01G194800 && Q2QYM3.1 RecName: Full=CBL-interacting protein kinase 14; AltName: Full=OsCIPK14 && PF03822:NAF domain|PF00069:Protein kinase domain && PF03822:NAF domain|PF00069:Protein kinase domain
TraesCS4A03G0522700	147.566	233.934	-0.660095	0.0182915	476160048	476169462	- && - && - && -
TraesCS4A03G0524800	68.3739	30.2823	1.17533	0.00983327	477326282	477328537	TraesCS4A01G196000 && A7NY33.1 RecName: Full=Peroxidase 4; Flags: Precursor && PF00141:Peroxidase && PF00141:Peroxidase
TraesCS4A03G0525100	76.2325	10.9899	2.82986	1.06853e-06	477408733	477411443	TraesCS4A01G196300 && A7NY33.1 RecName: Full=Peroxidase 4; Flags: Precursor && PF00141:Peroxidase && PF00141:Peroxidase
TraesCS4A03G0525200	142.118	53.1373	1.4175	5.53246e-05	477446341	477448353	TraesCS4A01G196400 && A7NY33.1 RecName: Full=Peroxidase 4; Flags: Precursor && PF00141:Peroxidase && PF00141:Peroxidase
TraesCS4A03G0532300	22.722	3.43857	2.68848	0.0107395	484787404	484788395	TraesCS4A01G199100 && P60496.1 RecName: Full=Chemocyanin; AltName: Full=Basic blue protein; AltName: Full=Plantacyanin; Flags: Precursor && PF02298:Plastocyanin-like domain && PF02298:Plastocyanin-like domain
TraesCS4A03G0534300	1330.26	820.953	0.695428	0.034777	486930340	486930981	TraesCS4A01G199700 && Q9SJ54.1 RecName: Full=NDR1/HIN1-like protein 12 && PF03168:Late embryogenesis abundant protein && PF03168:Late embryogenesis abundant protein
TraesCS4A03G0536000	4.31318	0	4.5611	0.0472009	488141091	488142620	TraesCS4A01G200400 && B4F6I3.1 RecName: Full=Apoptosis-inducing factor 2 && PF07992:Pyridine nucleotide-disulphide oxidoreductase && PF07992:Pyridine nucleotide-disulphide oxidoreductase
TraesCS4A03G0538300	15.7818	0.980285	4.00675	0.00176405	489819690	489825194	TraesCS4A01G201400 && - && PF00266:Aminotransferase class-V && PF00266:Aminotransferase class-V
TraesCS4A03G0542300	268.215	100.667	1.40809	6.27626e-07	492653225	492654122	TraesCS4A01G203000 && Q9FIG6.1 RecName: Full=Dirigent protein 1; Short=AtDIR1; Flags: Precursor && PF03018:Dirigent-like protein && PF03018:Dirigent-like protein
TraesCS4A03G0542800	321.326	496.476	-0.626865	0.014668	493042488	493049697	- && Q2QXR8.1 RecName: Full=Pyruvate kinase 2, cytosolic; Short=OsPK2 >B8BM17.1 RecName: Full=Pyruvate kinase 2, cytosolic; Short=OsPK2 && PF02887:Pyruvate kinase, alpha/beta domain|PF00224:Pyruvate kinase, barrel domain && PF02887:Pyruvate kinase, alpha/beta domain|PF00224:Pyruvate kinase, barrel domain
TraesCS4A03G0542900	242.568	157.307	0.626268	0.042775	493049476	493050604	TraesCS4A01G203400 && Q9SMS0.1 RecName: Full=NAD(P)H-quinone oxidoreductase subunit T, chloroplastic; AltName: Full=DNA J PROTEIN C75; AltName: Full=NAD(P)H dehydrogenase subunit T; Short=NDH subunit T; AltName: Full=NADH-plastoquinone oxidoreductase subunit T; AltName: Full=Protein CHLORORESPIRATORY REDUCTION J; Flags: Precursor && PF00226:DnaJ domain && PF00226:DnaJ domain
TraesCS4A03G0544400	331.521	239.065	0.470064	0.0405341	494116645	494125230	TraesCS4A01G204000 && Q9AYT7.1 RecName: Full=Methylthioribose-1-phosphate isomerase; Short=M1Pi; Short=MTR-1-P isomerase; AltName: Full=Protein IRON DEFICIENCY INDUCIBLE 2; Short=HvIDI2; AltName: Full=S-methyl-5-thioribose-1-phosphate isomerase; AltName: Full=Translation initiation factor eIF-2B subunit alpha/beta/delta-like protein && PF01008:Initiation factor 2 subunit family && PF01008:Initiat…
TraesCS4A03G0544900LC	4.55263	0	4.62405	0.0440459	494133991	494135411	TraesCS4A01G340000LC && - && - && -
TraesCS4A03G0545600	218.998	320.758	-0.552483	0.021311	494830995	494835894	TraesCS4A01G204300 && Q8W3M7.2 RecName: Full=Uncharacterized protein At4g06598 && - && -
TraesCS4A03G0546200	139.473	78.1051	0.828192	0.0174723	495147781	495148907	TraesCS4A01G204600 && - && PF07534:TLD && PF07534:TLD
TraesCS4A03G0550400	15798.5	12907.2	0.291601	0.037036	498382102	498385281	TraesCS4A01G206400 && Q40677.2 RecName: Full=Fructose-bisphosphate aldolase, chloroplastic; AltName: Full=Chloroplastic aldolase; Short=AldP; Flags: Precursor && PF00274:Fructose-bisphosphate aldolase class-I && PF00274:Fructose-bisphosphate aldolase class-I
TraesCS4A03G0558000	173.319	81.8473	1.07546	0.00100764	503197597	503199959	TraesCS4A01G210100 && - && - && -
TraesCS4A03G0562500	3.11995	32.9852	-3.37903	2.61393e-05	506567970	506568797	TraesCS4A01G212000 && - && - && -
TraesCS4A03G0563200	260.005	169.161	0.621207	0.00794827	506971854	506977550	TraesCS4A01G212400 && P38076.1 RecName: Full=Cysteine synthase; AltName: Full=CSase A; AltName: Full=O-acetylserine (thiol)-lyase; Short=OAS-TL A; AltName: Full=O-acetylserine sulfhydrylase && - && -
TraesCS4A03G0568300	188.592	124.219	0.603199	0.0270242	510382616	510384493	TraesCS4A01G213300 && Q6F6Y2.1 RecName: Full=FAD-dependent urate hydroxylase; AltName: Full=Flavoprotein urate hydroxylase && PF01494:FAD binding domain && PF01494:FAD binding domain
TraesCS4A03G0568400	128.113	56.7811	1.17088	0.000790058	510385558	510387823	TraesCS4A01G213400 && Q07661.1 RecName: Full=Nucleoside diphosphate kinase 1; AltName: Full=Nucleoside diphosphate kinase I; Short=NDK I; Short=NDP kinase I; Short=NDPK I && PF00334:Nucleoside diphosphate kinase && PF00334:Nucleoside diphosphate kinase
TraesCS4A03G0569800	520.033	828.111	-0.669994	0.00611854	511491300	511498365	TraesCS4A01G214100 && Q9JJ50.1 RecName: Full=Hepatocyte growth factor-regulated tyrosine kinase substrate; AltName: Full=SNAP-25-interacting protein Hrs-2 && PF00790:VHS domain|PF03127:GAT domain && PF00790:VHS domain|PF03127:GAT domain
TraesCS4A03G0570200	39.9048	91.0534	-1.1847	0.00582906	511685958	511687366	TraesCS4A01G214300 && - && - && -
TraesCS4A03G0575400	164.944	84.4911	0.959949	0.0220422	514907738	514911995	TraesCS4A01G216900 && Q84TH5.1 RecName: Full=ABC transporter G family member 25; Short=ABC transporter ABCG.25; Short=AtABCG25; AltName: Full=White-brown complex homolog protein 26; Short=AtWBC26 && PF00005:ABC transporter|PF01061:ABC-2 type transporter && PF00005:ABC transporter|PF01061:ABC-2 type transporter
TraesCS4A03G0576600LC	0	6.55324	-5.19075	0.0272069	515616237	515616662	TraesCS4A01G358300LC && - && - && -
TraesCS4A03G0581500	305.912	522.158	-0.769783	0.0295973	519227288	519230616	TraesCS4A01G218400 && Q1EC69.1 RecName: Full=Methylsterol monooxygenase 1-2; AltName: Full=Sterol 4-alpha-methyl-oxidase 1-2; Short=AtSMO1-2 && PF04116:Fatty acid hydroxylase superfamily && PF04116:Fatty acid hydroxylase superfamily
TraesCS4A03G0590500	21.2393	5.88252	1.84616	0.0304502	526074916	526076698	TraesCS4A01G221300 && Q9FR99.1 RecName: Full=1-aminocyclopropane-1-carboxylate oxidase; Short=ACC oxidase; AltName: Full=Ethylene-forming enzyme; Short=EFE && PF03171:2OG-Fe(II) oxygenase superfamily|PF14226:non-haem dioxygenase in morphine synthesis N-terminal && PF03171:2OG-Fe(II) oxygenase superfamily|PF14226:non-haem dioxygenase in morphine synthesis N-terminal
TraesCS4A03G0592200LC	30.0738	6.74547	2.1389	0.00309458	527022774	527024600	TraesCS4A01G369200LC && - && - && -
TraesCS4A03G0594200	27.6218	57.3223	-1.06652	0.0479626	529227503	529233891	- && - && PF13639:Ring finger domain && PF13639:Ring finger domain
TraesCS4A03G0595900	123.01	230.612	-0.906085	0.00148665	530287216	530292343	TraesCS4A01G223500 && Q9C646.1 RecName: Full=Probable disease resistance protein RXW24L && PF00931:NB-ARC domain && PF00931:NB-ARC domain
TraesCS4A03G0598000	268.269	92.9975	1.52622	1.43066e-08	531391702	531397712	TraesCS4A01G224700 && P47735.1 RecName: Full=Receptor-like protein kinase 5; AltName: Full=Protein HAESA; Flags: Precursor && PF08263:Leucine rich repeat N-terminal domain|PF13855:Leucine rich repeat|PF00069:Protein kinase domain && PF08263:Leucine rich repeat N-terminal domain|PF13855:Leucine rich repeat|PF00069:Protein kinase domain
TraesCS4A03G0598900	1837.22	1335.17	0.461143	0.0349453	532039234	532046036	TraesCS4A01G225100 && Q53JI9.1 RecName: Full=Probable sucrose-phosphate synthase 5; AltName: Full=Sucrose phosphate synthase 5F; Short=OsSPS5F; AltName: Full=UDP-glucose-fructose-phosphate glucosyltransferase && PF13579:Glycosyl transferase 4-like domain|PF05116:Sucrose-6F-phosphate phosphohydrolase|PF00534:Glycosyl transferases group 1 && PF13579:Glycosyl transferase 4-like domain|PF05116:Sucros…
TraesCS4A03G0599800	69.6627	197.985	-1.50575	0.000951358	532481651	532484990	TraesCS4A01G225500 && Q9C810.1 RecName: Full=PHD finger protein At1g33420 && PF00628:PHD-finger && PF00628:PHD-finger
TraesCS4A03G0602500	2.65353	317.086	-6.90665	0.000687535	533845330	533846786	TraesCS4A01G226700 && Q53M11.1 RecName: Full=21.9 kDa heat shock protein; Short=OsHsp21.9; Flags: Precursor && PF00011:Hsp20/alpha crystallin family && PF00011:Hsp20/alpha crystallin family
TraesCS4A03G0603000	5647.32	4560.15	0.308449	0.0420932	534275247	534277162	TraesCS4A01G226900 && Q9XF89.1 RecName: Full=Chlorophyll a-b binding protein CP26, chloroplastic; AltName: Full=LHCB5; AltName: Full=LHCIIc; AltName: Full=Light-harvesting complex II protein 5; Flags: Precursor && PF00504:Chlorophyll A-B binding protein && PF00504:Chlorophyll A-B binding protein
TraesCS4A03G0606700	176.744	319.93	-0.855689	0.0410237	536297280	536299150	TraesCS4A01G228800 && O80582.2 RecName: Full=F-box/kelch-repeat protein At2g44130 && PF01344:Kelch motif && PF01344:Kelch motif
TraesCS4A03G0607900	6.3013	18.8609	-1.59572	0.0479915	536620594	536622806	TraesCS4A01G229300 && - && - && -
TraesCS4A03G0608100	577.751	854.514	-0.56421	0.00323052	536967591	536976403	TraesCS4A01G229400 && O80567.2 RecName: Full=La-related protein 6B; Short=AtLARP6b; AltName: Full=VirF-interacting protein FIP1 && PF05383:La domain && PF05383:La domain
TraesCS4A03G0609000LC	5.6061	0	4.94147	0.0430341	537898229	537899419	TraesCS4A01G378300LC && - && - && -
TraesCS4A03G0610400	26.4743	76.7751	-1.5417	0.0236631	538592726	538594304	TraesCS4A01G230500 && Q944L7.1 RecName: Full=Shewanella-like protein phosphatase 2; Short=AtSLP2 && PF00149:Calcineurin-like phosphoesterase && PF00149:Calcineurin-like phosphoesterase
TraesCS4A03G0613000LC	1.19324	13.7672	-3.46978	0.0122041	539435697	539436712	TraesCS4A01G380900LC && - && - && -
TraesCS4A03G0619200	110.364	57.189	0.95732	0.0102342	542322335	542324050	TraesCS4A01G234100 && Q9C899.1 RecName: Full=Feruloyl CoA ortho-hydroxylase 2 && PF14226:non-haem dioxygenase in morphine synthesis N-terminal|PF03171:2OG-Fe(II) oxygenase superfamily && PF14226:non-haem dioxygenase in morphine synthesis N-terminal|PF03171:2OG-Fe(II) oxygenase superfamily
TraesCS4A03G0625900	0	7.6087	-5.41387	0.00607901	544738549	544739496	TraesCS4A01G236900 && - && - && -
TraesCS4A03G0628000	15.7601	67.642	-2.10415	0.00584306	545462040	545464466	TraesCS4A01G237700 && - && - && -
TraesCS4A03G0633100	513.537	301.707	0.76539	0.0120307	548642642	548644454	TraesCS4A01G239900 && Q53QK0.1 RecName: Full=Flavonoid O-methyltransferase-like protein Os11g0303600 && PF08100:Dimerisation domain|PF00891:O-methyltransferase && PF08100:Dimerisation domain|PF00891:O-methyltransferase
TraesCS4A03G0634600	66.1644	20.4457	1.69376	0.00601119	549451371	549457876	TraesCS4A01G240900 && Q9SGZ5.2 RecName: Full=Probable beta-D-xylosidase 7; Short=AtBXL7; Flags: Precursor && PF00933:Glycosyl hydrolase family 3 N terminal domain|PF01915:Glycosyl hydrolase family 3 C-terminal domain|PF14310:Fibronectin type III-like domain && PF00933:Glycosyl hydrolase family 3 N terminal domain|PF01915:Glycosyl hydrolase family 3 C-terminal domain|PF14310:Fibronectin type III-l…
TraesCS4A03G0639100LC	15.5445	0	6.40448	4.73651e-05	551204965	551207847	TraesCS4A01G395800LC && - && - && -
TraesCS4A03G0646500	23.0696	54.3603	-1.23835	0.022751	554446351	554454640	TraesCS4A01G245300 && Q9LPV4.1 RecName: Full=Protein DETOXIFICATION 31; Short=AtDTX31; AltName: Full=Multidrug and toxic compound extrusion protein 31; Short=MATE protein 31; AltName: Full=Protein ROOT HAIR SPECIFIC 2 && PF01554:MatE && PF01554:MatE
TraesCS4A03G0647600	113.82	221.569	-0.9606	0.00656645	554682709	554687575	TraesCS4A01G245500 && Q75LU8.1 RecName: Full=Calcineurin B-like protein 3 && PF13202:EF hand && PF13202:EF hand
TraesCS4A03G0648700	356.682	255.102	0.482135	0.0321005	555428332	555437469	TraesCS4A01G245900 && - && PF06414:Zeta toxin && PF06414:Zeta toxin
TraesCS4A03G0651500	2231.31	1782.32	0.323875	0.0473558	557452118	557456286	TraesCS4A01G247300 && Q9LEV3.1 RecName: Full=CBS domain-containing protein CBSX3, mitochondrial; Flags: Precursor && PF00571:CBS domain && PF00571:CBS domain
TraesCS4A03G0651600	862.888	634.181	0.443138	0.0400692	557584615	557585786	TraesCS4A01G247400 && - && - && -
TraesCS4A03G0653900	129.735	36.708	1.80943	0.000540832	558197012	558202665	TraesCS4A01G248500 && Q94BZ1.1 RecName: Full=Protein ZINC INDUCED FACILITATOR-LIKE 1; AltName: Full=Protein ZIF-LIKE 1 && PF07690:Major Facilitator Superfamily && PF07690:Major Facilitator Superfamily
TraesCS4A03G0657000	20.8788	5.44564	1.92433	0.0294242	559992570	559992863	TraesCS4A01G249800 && - && - && -
TraesCS4A03G0657700	46.9058	112.988	-1.2611	0.00742117	560138749	560139348	TraesCS4A01G250500 && - && - && -
TraesCS4A03G0658100	0	38.7517	-7.75743	0.0472029	561304129	561304924	TraesCS4A01G250700 && - && - && -
TraesCS4A03G0658200	147.299	462.046	-1.65081	6.77503e-05	561305165	561309691	TraesCS4A01G250800 && Q9C7S7.1 RecName: Full=Endoplasmic reticulum oxidoreductin-1; Flags: Precursor && PF04137:Endoplasmic Reticulum Oxidoreductin 1 (ERO1) && PF04137:Endoplasmic Reticulum Oxidoreductin 1 (ERO1)
TraesCS4A03G0658300	1.73838	19.6201	-3.45756	0.0267211	561313104	561314882	TraesCS4A01G250900 && P12950.2 RecName: Full=Dehydrin DHN1; AltName: Full=M3; AltName: Full=RAB-17 protein && PF00257:Dehydrin && PF00257:Dehydrin
TraesCS4A03G0661400	1065.08	761.234	0.484165	0.0148025	563155972	563166940	TraesCS4A01G252100 && Q9SW80.3 RecName: Full=BEL1-like homeodomain protein 2; Short=BEL1-like protein 2; AltName: Full=Protein SAWTOOTH 1 && PF05920:Homeobox KN domain|PF07526:Associated with HOX && PF05920:Homeobox KN domain|PF07526:Associated with HOX
TraesCS4A03G0663000LC	6.17147	29.4683	-2.23608	0.00449404	563747158	563754970	TraesCS4A01G409500LC && Q8VZS9.1 RecName: Full=Protein FIZZY-RELATED 1; AltName: Full=Cell cycle switch protein CCS52A2 && - && -
TraesCS4A03G0663100LC	0.894927	11.0099	-3.56936	0.0256768	563747790	563753766	TraesCS4A01G409600LC && - && - && -
TraesCS4A03G0663300	8.48842	31.2263	-1.90394	0.00570432	563955280	563957222	TraesCS4A01G252500 && P81898.2 RecName: Full=Peptide-N4-(N-acetyl-beta-glucosaminyl)asparagine amidase A; Short=PNGase A; AltName: Full=Glycopeptide N-glycosidase; AltName: Full=N-glycanase; Contains: RecName: Full=Peptide-N4-(N-acetyl-beta-glucosaminyl)asparagine amidase A light chain; AltName: Full=PNGase A small chain; AltName: Full=PNGase A subunit B; Contains: RecName: Full=Peptide-N4-(N-ace…
TraesCS4A03G0669400	20.8895	208.229	-3.31599	3.03365e-07	566478528	566481245	TraesCS4A01G255700 && A2XLM6.1 RecName: Full=Probable zinc metalloprotease EGY3, chloroplastic; AltName: Full=Protein ETHYLENE-DEPENDENT GRAVITROPISM-DEFICIENT AND YELLOW-GREEN 3; Flags: Precursor && - && -
TraesCS4A03G0669500	89.6524	36.935	1.27822	0.00193455	566636273	566639224	TraesCS4A01G255800 && Q6NKN9.1 RecName: Full=Transcription factor bHLH74; AltName: Full=Basic helix-loop-helix protein 74; Short=AtbHLH74; Short=bHLH 74; AltName: Full=Protein ACTIVATOR FOR CELL ELONGATION 2; AltName: Full=Transcription factor EN 90; AltName: Full=bHLH transcription factor bHLH074 && PF00010:Helix-loop-helix DNA-binding domain && PF00010:Helix-loop-helix DNA-binding domain
TraesCS4A03G0673000	390.161	653.011	-0.744557	0.000480145	569433939	569439697	- && B8AR41.1 RecName: Full=Inositol-tetrakisphosphate 1-kinase 3; AltName: Full=Inositol 1,3,4-trisphosphate 5/6-kinase 3; Short=Inositol-triphosphate 5/6-kinase 3; Short=Ins(1,3,4)P(3) 5/6-kinase 3; Short=OsITP5/6K-3; Short=OsITPK3 && PF05770:Inositol 1, 3, 4-trisphosphate 5/6-kinase && PF05770:Inositol 1, 3, 4-trisphosphate 5/6-kinase
TraesCS4A03G0676300	38.795	330.623	-3.1005	8.87628e-13	571254522	571255901	TraesCS4A01G259300 && Q940Z5.1 RecName: Full=Phenolic glucoside malonyltransferase 1 && PF02458:Transferase family && PF02458:Transferase family
TraesCS4A03G0676400	1.29255	28.4577	-4.46179	2.94261e-05	571259804	571261114	TraesCS4A01G259400 && Q9LJB4.1 RecName: Full=Malonyl-CoA:anthocyanidin 5-O-glucoside-6''-O-malonyltransferase; AltName: Full=Anthocyanin 5-aromatic acyltransferase-like protein; Short=At5MAT && PF02458:Transferase family && PF02458:Transferase family
TraesCS4A03G0676600LC	32.6815	133.69	-2.02158	0.000393168	571456106	571457743	TraesCS4A01G416000LC && Q940Z5.1 RecName: Full=Phenolic glucoside malonyltransferase 1 && PF02458:Transferase family && PF02458:Transferase family
TraesCS4A03G0683600	487.558	714.652	-0.551507	0.00998184	573940488	573944386	- && P46032.1 RecName: Full=Protein NRT1/ PTR FAMILY 8.3; Short=AtNPF8.3; AltName: Full=Histidine-transporting protein; AltName: Full=Peptide transporter PTR2 && PF00854:POT family && PF00854:POT family
TraesCS4A03G0686600	271.272	517.285	-0.930501	0.00285836	575846181	575848796	TraesCS4A01G264500 && Q9LVJ0.1 RecName: Full=UV-B-induced protein At3g17800, chloroplastic; Flags: Precursor && PF05542:Protein of unknown function (DUF760) && PF05542:Protein of unknown function (DUF760)
TraesCS4A03G0689500LC	0.596618	11.5577	-4.19866	0.00840487	576782533	576786859	- && - && - && -
TraesCS4A03G0690700	1.5905	15.7613	-3.39135	0.0445654	577090314	577091469	TraesCS4A01G266000 && Q9FX43.1 RecName: Full=Mitogen-activated protein kinase kinase 9; Short=AtMKK9; Short=MAP kinase kinase 9 && PF00069:Protein kinase domain && PF00069:Protein kinase domain
TraesCS4A03G0691100	0	7.64544	-5.40705	0.0218341	577148340	577149852	TraesCS4A01G266100 && Q9FX43.1 RecName: Full=Mitogen-activated protein kinase kinase 9; Short=AtMKK9; Short=MAP kinase kinase 9 && PF00069:Protein kinase domain && PF00069:Protein kinase domain
TraesCS4A03G0696600LC	43.6023	88.2366	-1.01985	0.00978921	579582225	579585699	- && - && - && -
TraesCS4A03G0697700	31.1049	71.5383	-1.18678	0.023633	580068451	580070358	TraesCS4A01G268800 && Q8L7U7.1 RecName: Full=ACD11 homolog protein; AltName: Full=Probable ceramide-1-phosphate transfer protein && PF08718:Glycolipid transfer protein (GLTP) && PF08718:Glycolipid transfer protein (GLTP)
TraesCS4A03G0699300	239.372	344.09	-0.521032	0.0388935	580253872	580255577	TraesCS4A01G269800 && Q9CPU4.1 RecName: Full=Microsomal glutathione S-transferase 3; Short=Microsomal GST-3; AltName: Full=Microsomal GST-III && PF01124:MAPEG family && PF01124:MAPEG family
TraesCS4A03G0699800	291.505	420.735	-0.526687	0.0192523	580405073	580409790	TraesCS4A01G270200 && Q53RK8.1 RecName: Full=DEAD-box ATP-dependent RNA helicase 21 && PF00271:Helicase conserved C-terminal domain|PF00270:DEAD/DEAH box helicase && PF00271:Helicase conserved C-terminal domain|PF00270:DEAD/DEAH box helicase
TraesCS4A03G0706400	384.825	609.309	-0.662367	0.0120295	582836407	582840868	TraesCS4A01G272900 && Q75I93.1 RecName: Full=Beta-glucosidase 7; Short=Os3bglu7; Flags: Precursor && PF00232:Glycosyl hydrolase family 1 && PF00232:Glycosyl hydrolase family 1
TraesCS4A03G0710500	123.847	271.976	-1.13224	0.0035277	583411419	583413979	TraesCS4A01G275200 && - && - && -
TraesCS4A03G0710600	45.544	990.554	-4.44265	1.69099e-06	583420704	583423385	TraesCS4A01G275300 && - && PF13419:Haloacid dehalogenase-like hydrolase && PF13419:Haloacid dehalogenase-like hydrolase
TraesCS4A03G0710700	0	41.2227	-7.84652	0.0447139	583425650	583427970	TraesCS4A01G275400 && Q6GMH0.1 RecName: Full=Pre-mRNA-splicing factor 18; AltName: Full=PRP18 homolog && PF02840:Prp18 domain|PF08799:pre-mRNA processing factor 4 (PRP4) like && PF02840:Prp18 domain|PF08799:pre-mRNA processing factor 4 (PRP4) like
TraesCS4A03G0710900	155.817	263.261	-0.757292	0.033082	583551040	583557679	TraesCS4A01G275600 && Q0D8I9.1 RecName: Full=Protein ETHYLENE-INSENSITIVE 2; Short=OsEIN2; AltName: Full=Protein MAO HUZI 7 && PF01566:Natural resistance-associated macrophage protein && PF01566:Natural resistance-associated macrophage protein
TraesCS4A03G0713700	78.5476	134.74	-0.771389	0.0406093	583981033	583986428	TraesCS4A01G277100 && O04212.2 RecName: Full=Putative ABC1 protein At2g40090; Flags: Precursor && PF03109:ABC1 family && PF03109:ABC1 family
TraesCS4A03G0713900	376.695	272.4	0.46748	0.0455871	584263144	584265986	TraesCS4A01G277300 && Q945M9.1 RecName: Full=Nuclear transcription factor Y subunit A-9; Short=AtNF-YA-9 && PF02045:CCAAT-binding transcription factor (CBF-B/NF-YA) subunit B && PF02045:CCAAT-binding transcription factor (CBF-B/NF-YA) subunit B
TraesCS4A03G0717100LC	0.685638	9.55032	-3.8467	0.0198482	584905536	584905787	TraesCS4A01G437500LC && - && - && -
TraesCS4A03G0718200LC	9.39073	30.1006	-1.666	0.0160631	585378653	585382647	TraesCS4A01G438100LC && A1RYE4.1 RecName: Full=Glyoxylate reductase && PF02826:D-isomer specific 2-hydroxyacid dehydrogenase, NAD binding domain && PF02826:D-isomer specific 2-hydroxyacid dehydrogenase, NAD binding domain
TraesCS4A03G0724200	41.0249	13.4385	1.6184	0.00484133	588359451	588363968	TraesCS4A01G281400 && Q9SSG3.2 RecName: Full=HIPL1 protein; Flags: Precursor && PF07995:Glucose / Sorbosone dehydrogenase && PF07995:Glucose / Sorbosone dehydrogenase
TraesCS4A03G0725700	27.7694	4.14715	2.72638	0.0178841	588643459	588647621	TraesCS4A01G282000 && O81905.1 RecName: Full=Receptor-like serine/threonine-protein kinase SD1-8; AltName: Full=Arabidopsis thaliana receptor kinase 3; AltName: Full=S-domain-1 (SD1) receptor kinase 8; Short=SD1-8; Flags: Precursor && PF00954:S-locus glycoprotein domain|PF00069:Protein kinase domain|PF01453:D-mannose binding lectin|PF08276:PAN-like domain && PF00954:S-locus glycoprotein domain|PF…
TraesCS4A03G0726000	21.4662	4.92548	2.125	0.0134373	588698579	588702778	TraesCS4A01G282300 && O81905.1 RecName: Full=Receptor-like serine/threonine-protein kinase SD1-8; AltName: Full=Arabidopsis thaliana receptor kinase 3; AltName: Full=S-domain-1 (SD1) receptor kinase 8; Short=SD1-8; Flags: Precursor && PF00954:S-locus glycoprotein domain|PF08276:PAN-like domain|PF07714:Protein tyrosine kinase|PF01453:D-mannose binding lectin && PF00954:S-locus glycoprotein domain|…
TraesCS4A03G0728000	33.3758	10.7648	1.61003	0.0351049	589131838	589135350	TraesCS4A01G283400 && Q6AVI8.1 RecName: Full=Calcium-dependent protein kinase 9; Short=OsCDPK9; Short=OsCPK9 && PF13499:EF-hand domain pair|PF00069:Protein kinase domain && PF13499:EF-hand domain pair|PF00069:Protein kinase domain
TraesCS4A03G0731300LC	0	9.71011	-5.76353	0.00135187	590340575	590343209	TraesCS4A01G444900LC && P46032.1 RecName: Full=Protein NRT1/ PTR FAMILY 8.3; Short=AtNPF8.3; AltName: Full=Histidine-transporting protein; AltName: Full=Peptide transporter PTR2 && PF00854:POT family && PF00854:POT family
TraesCS4A03G0732400LC	26.9616	0	7.20142	4.3298e-07	590531531	590533781	TraesCS4A01G285600 && - && PF05699:hAT family C-terminal dimerisation region|PF14291:Domain of unknown function (DUF4371) && PF05699:hAT family C-terminal dimerisation region|PF14291:Domain of unknown function (DUF4371)
TraesCS4A03G0735800LC	6.22222	49.9169	-3.04849	1.10867e-05	591663194	591664422	TraesCS4A01G446900LC && P46032.1 RecName: Full=Protein NRT1/ PTR FAMILY 8.3; Short=AtNPF8.3; AltName: Full=Histidine-transporting protein; AltName: Full=Peptide transporter PTR2 && PF00854:POT family && PF00854:POT family
TraesCS4A03G0736700	1.49154	111.654	-6.14527	1.30069e-12	591946020	591949181	TraesCS4A01G287900 && P46032.1 RecName: Full=Protein NRT1/ PTR FAMILY 8.3; Short=AtNPF8.3; AltName: Full=Histidine-transporting protein; AltName: Full=Peptide transporter PTR2 && PF00854:POT family && PF00854:POT family
TraesCS4A03G0736900LC	5.12902	104.181	-4.34141	1.36666e-09	592023256	592026415	TraesCS4A01G447600LC && - && PF14223:gag-polypeptide of LTR copia-type && PF14223:gag-polypeptide of LTR copia-type
TraesCS4A03G0739900	2.6539	60.4018	-4.42612	3.71205e-09	592978560	592988682	- && F8RP11.1 RecName: Full=Hsp70-Hsp90 organizing protein; Short=TaHop && PF13414:TPR repeat|PF12796:Ankyrin repeats (3 copies) && PF13414:TPR repeat|PF12796:Ankyrin repeats (3 copies)
TraesCS4A03G0740000	1.49118	133.107	-6.66799	5.08701e-16	592990369	592995577	TraesCS4A01G290200 && F8RP11.1 RecName: Full=Hsp70-Hsp90 organizing protein; Short=TaHop && PF13637:Ankyrin repeats (many copies)|PF13414:TPR repeat|PF12796:Ankyrin repeats (3 copies) && PF13637:Ankyrin repeats (many copies)|PF13414:TPR repeat|PF12796:Ankyrin repeats (3 copies)
TraesCS4A03G0740500LC	0	18.7395	-6.70619	1.3239e-05	593042646	593045686	- && - && - && -
TraesCS4A03G0740700	10.0388	34.0631	-1.74633	0.0102423	593093393	593094709	TraesCS4A01G290500 && Q9LN68.1 RecName: Full=Probable galacturonosyltransferase-like 1; AltName: Full=Protein GAOLAOZHUANGREN 1; AltName: Full=Protein PARVUS && PF01501:Glycosyl transferase family 8 && PF01501:Glycosyl transferase family 8
TraesCS4A03G0741200	10.9025	27.0184	-1.30411	0.046044	593187323	593187984	TraesCS4A01G290800 && - && PF05678:VQ motif && PF05678:VQ motif
TraesCS4A03G0741300	35.6321	15.0944	1.23744	0.0321767	593189940	593190850	TraesCS4A01G290900 && - && - && -
TraesCS4A03G0744600LC	8.73852	0	5.56701	0.00514053	594164514	594167987	TraesCS4A01G450300LC && Q6AVI0.1 RecName: Full=Zinc finger BED domain-containing protein RICESLEEPER 2; AltName: Full=Transposase-like protein RICESLEEPER 2 && PF14372:Domain of unknown function (DUF4413) && PF14372:Domain of unknown function (DUF4413)
TraesCS4A03G0745100	0	31.1147	-7.44313	2.08863e-07	594201723	594204072	TraesCS4A01G293400 && F8RP11.1 RecName: Full=Hsp70-Hsp90 organizing protein; Short=TaHop && - && -
TraesCS4A03G0747000	301.814	191.32	0.655341	0.0257208	594650818	594654451	TraesCS4A01G294500 && Q550S9.1 RecName: Full=Transmembrane protein 56 homolog B && PF03798:TLC domain && PF03798:TLC domain
TraesCS4A03G0751900	12.1373	1.66535	2.87271	0.0301197	595575362	595578688	TraesCS4A01G297500 && Q9SHE9.1 RecName: Full=LOB domain-containing protein 4; AltName: Full=ASYMMETRIC LEAVES 2-like protein 6; Short=AS2-like protein 6 && PF03195:Protein of unknown function DUF260 && PF03195:Protein of unknown function DUF260
TraesCS4A03G0756000	80.3736	46.5402	0.793147	0.0402469	596631222	596634436	TraesCS4A01G299300 && Q9SJL6.1 RecName: Full=Membrin-11; Short=AtMEMB11; AltName: Full=27 kDa Golgi SNARE protein; AltName: Full=Golgi SNAP receptor complex member 2-1 && PF12352:Snare region anchored in the vesicle membrane C-terminus && PF12352:Snare region anchored in the vesicle membrane C-terminus
TraesCS4A03G0756900	150.92	241.597	-0.675282	0.0104456	596700986	596706217	TraesCS4A01G299700 && - && PF10225:Uncharacterized conserved protein (DUF2215) && PF10225:Uncharacterized conserved protein (DUF2215)
TraesCS4A03G0758300LC	776.922	273.888	1.5033	0.0434681	597126381	597127119	TraesCS4A01G456900LC && - && - && -
TraesCS4A03G0760500LC	43.9193	16.6889	1.39626	0.0161388	597399887	597401741	TraesCS4A01G458300LC && Q9M365.2 RecName: Full=Probable F-box protein At3g61730; AltName: Full=Protein RFM; AltName: Full=Reduced male fertility protein && - && -
TraesCS4A03G0765000	101.918	51.2032	0.989815	0.00491371	598708747	598713317	TraesCS4A01G304600 && Q9LZS7.1 RecName: Full=GDSL esterase/lipase At5g03610; AltName: Full=Extracellular lipase At5g03610; Flags: Precursor && PF00657:GDSL-like Lipase/Acylhydrolase && PF00657:GDSL-like Lipase/Acylhydrolase
TraesCS4A03G0768900	0	6.44944	-5.17306	0.0112377	599782669	599785976	TraesCS4A01G305900 && - && PF13855:Leucine rich repeat|PF08263:Leucine rich repeat N-terminal domain && PF13855:Leucine rich repeat|PF08263:Leucine rich repeat N-terminal domain
TraesCS4A03G0771200	212.622	27.4775	2.94678	0.0106341	600090498	600091494	TraesCS4A01G307400 && - && PF01419:Jacalin-like lectin domain && PF01419:Jacalin-like lectin domain
TraesCS4A03G0771600	187.044	0	9.9948	3.37408e-16	600117333	600123324	- && Q8VZG8.3 RecName: Full=MDIS1-interacting receptor like kinase 2; Short=AtMIK2; AltName: Full=Probable LRR receptor-like serine/threonine-protein kinase At4g08850; Flags: Precursor && PF13855:Leucine rich repeat|PF00069:Protein kinase domain|PF08263:Leucine rich repeat N-terminal domain|PF04577:Protein of unknown function (DUF563) && PF13855:Leucine rich repeat|PF00069:Protein kinase domain|P…
TraesCS4A03G0771800	19.5594	0	6.73713	7.21755e-06	600147160	600147657	TraesCS4A01G307700 && Q9FMY1.1 RecName: Full=Cytochrome P450 86B1 && PF00067:Cytochrome P450 && PF00067:Cytochrome P450
TraesCS4A03G0773000	9.63756	65.3425	-2.74643	5.25445e-06	600906367	600913430	TraesCS4A01G308300 && Q7XA39.1 RecName: Full=Putative disease resistance protein RGA4; AltName: Full=RGA4-blb && PF00931:NB-ARC domain|PF13299:Cleavage and polyadenylation factor 2 C-terminal && PF00931:NB-ARC domain|PF13299:Cleavage and polyadenylation factor 2 C-terminal
TraesCS4A03G0773500	155.553	90.0645	0.783492	0.0221371	601048153	601050234	TraesCS4A01G308600 && D1MI46.1 RecName: Full=Geraniol 8-hydroxylase; AltName: Full=Cytochrome P450 76B10; AltName: Full=Geraniol 10-hydroxylase; Short=SmG10H && PF00067:Cytochrome P450 && PF00067:Cytochrome P450
TraesCS4A03G0773600	200.217	113.492	0.816469	0.00425849	601059406	601060975	TraesCS4A01G308700 && Q84MB3.1 RecName: Full=1-aminocyclopropane-1-carboxylate oxidase homolog 1 && PF14226:non-haem dioxygenase in morphine synthesis N-terminal|PF03171:2OG-Fe(II) oxygenase superfamily && PF14226:non-haem dioxygenase in morphine synthesis N-terminal|PF03171:2OG-Fe(II) oxygenase superfamily
TraesCS4A03G0774700	221.829	0	10.241	5.04897e-17	601408254	601447748	- && Q9SYS7.1 RecName: Full=Putative cysteine-rich receptor-like protein kinase 39; Short=Cysteine-rich RLK39; Flags: Precursor && PF00635:MSP (Major sperm protein) domain|PF00069:Protein kinase domain && PF00635:MSP (Major sperm protein) domain|PF00069:Protein kinase domain
TraesCS4A03G0775600	0	166.307	-9.85845	2.31332e-15	601652460	601654781	TraesCS4A01G309500 && Q9SX38.2 RecName: Full=Putative disease resistance protein At1g50180 && PF00931:NB-ARC domain && PF00931:NB-ARC domain
TraesCS4A03G0775700	89.0781	391.44	-2.13349	8.76835e-13	601654794	601657059	TraesCS4A01G309600 && Q8W3K0.1 RecName: Full=Probable disease resistance protein At1g58602 && PF00931:NB-ARC domain && PF00931:NB-ARC domain
TraesCS4A03G0783100	261.492	169.136	0.628816	0.0149793	603010633	603013426	TraesCS4A01G313600 && P16577.1 RecName: Full=Ubiquitin-conjugating enzyme E2-23 kDa; AltName: Full=E2 ubiquitin-conjugating enzyme; AltName: Full=Ubiquitin carrier protein; AltName: Full=Ubiquitin-protein ligase && PF00179:Ubiquitin-conjugating enzyme && PF00179:Ubiquitin-conjugating enzyme
TraesCS4A03G0783600LC	9.98033	31.9625	-1.67414	0.0203105	603081866	603082174	TraesCS4A01G470300LC && - && - && -
TraesCS4A03G0786300LC	136.13	215.714	-0.664132	0.0377047	603993748	603995214	TraesCS4A01G472900LC && O22285.1 RecName: Full=Probable methyltransferase PMT11 && PF03141:Putative S-adenosyl-L-methionine-dependent methyltransferase && PF03141:Putative S-adenosyl-L-methionine-dependent methyltransferase
TraesCS4A03G0788500	23.3422	92.7798	-1.97444	0.000768658	604547016	604553232	TraesCS4A01G315200 && Q08BW0.1 RecName: Full=OTU domain-containing protein 5-A; AltName: Full=Deubiquitinating enzyme A; Short=DUBA && PF02338:OTU-like cysteine protease && PF02338:OTU-like cysteine protease
TraesCS4A03G0789700LC	10.4431	1.9138	2.42959	0.0453031	605240027	605240245	TraesCS4A01G474200LC && - && - && -
TraesCS4A03G0790500	89.1578	36.877	1.26148	0.030159	605302928	605307241	TraesCS4A01G316500 && P0DKJ6.1 RecName: Full=GDSL esterase/lipase At1g20120; AltName: Full=Extracellular lipase At1g20120; Flags: Precursor && PF00657:GDSL-like Lipase/Acylhydrolase && PF00657:GDSL-like Lipase/Acylhydrolase
TraesCS4A03G0793100	136.588	67.9008	1.00402	0.0111992	605697365	605706312	- && O65468.2 RecName: Full=Cysteine-rich receptor-like protein kinase 8; Short=Cysteine-rich RLK8; Flags: Precursor && PF01657:Salt stress response/antifungal|PF00069:Protein kinase domain && PF01657:Salt stress response/antifungal|PF00069:Protein kinase domain
TraesCS4A03G0794600LC	29.7752	80.5466	-1.42239	0.0286351	606207043	606207711	TraesCS4A01G476700LC && - && - && -
TraesCS4A03G0798200	440.721	582.746	-0.4031	0.0326131	607705211	607712888	- && Q944A6.1 RecName: Full=Sucrose nonfermenting 4-like protein; Short=SNF4; AltName: Full=CBS domain-containing protein CBSCBS3; AltName: Full=SNF1-related protein kinase regulatory subunit betagamma; Short=AKIN subunit betagamma; Short=AKINbetagamma && PF00571:CBS domain|PF16561:Glycogen recognition site of AMP-activated protein kinase && PF00571:CBS domain|PF16561:Glycogen recognition site of…
TraesCS4A03G0798300	107.143	212.799	-0.987697	0.0290285	607713828	607715778	TraesCS4A01G320100 && Q39224.1 RecName: Full=Protein SRG1; Short=AtSRG1; AltName: Full=Protein SENESCENCE-RELATED GENE 1 && PF03171:2OG-Fe(II) oxygenase superfamily|PF14226:non-haem dioxygenase in morphine synthesis N-terminal && PF03171:2OG-Fe(II) oxygenase superfamily|PF14226:non-haem dioxygenase in morphine synthesis N-terminal
TraesCS4A03G0798600	398.494	660.898	-0.729059	0.0343855	607743680	607746114	TraesCS4A01G320200 && P19954.2 RecName: Full=Ribosome-binding factor PSRP1, chloroplastic; AltName: Full=30S ribosomal protein 1; AltName: Full=CS-S5; Short=CS5; AltName: Full=Plastid-specific 30S ribosomal protein 1; Short=PSrp-1; AltName: Full=Ribosomal protein 1; AltName: Full=S22; Flags: Precursor && PF02482:Sigma 54 modulation protein / S30EA ribosomal protein|PF16321:Sigma 54 modulation/S30…
TraesCS4A03G0809300	10.1893	35.4433	-1.81174	0.0122855	611258441	611265576	TraesCS4A01G325000 && Q54DA8.1 RecName: Full=Protein STIP1 homolog && PF13414:TPR repeat|PF12796:Ankyrin repeats (3 copies) && PF13414:TPR repeat|PF12796:Ankyrin repeats (3 copies)
TraesCS4A03G0812200	192.524	111.336	0.792173	0.00701434	612282297	612283136	TraesCS4A01G326300 && Q9LSK9.1 RecName: Full=Uncharacterized protein At5g65660 && - && -
TraesCS4A03G0812600	2.335	27.0889	-3.49041	0.00971335	612401995	612403260	TraesCS4A01G326400 && Q8LDC8.2 RecName: Full=Ethylene-responsive transcription factor 1B; Short=AtERF1B; AltName: Full=Ethylene-responsive element-binding factor 1B; Short=EREBP-1B && PF00847:AP2 domain && PF00847:AP2 domain
TraesCS4A03G0813800	179.357	116.858	0.617998	0.0287755	612623863	612627852	TraesCS4A01G327300 && Q39214.1 RecName: Full=Disease resistance protein RPM1; AltName: Full=Resistance to Pseudomonas syringae protein 3 && PF00931:NB-ARC domain && PF00931:NB-ARC domain
TraesCS4A03G0819500	1.15206	10.3246	-3.09834	0.0395333	613948551	613949732	TraesCS4A01G330100 && - && PF08263:Leucine rich repeat N-terminal domain && PF08263:Leucine rich repeat N-terminal domain
TraesCS4A03G0820500LC	104.423	234.867	-1.1684	0.0013966	614060406	614064355	TraesCS4A01G330500 && P08770.2 RecName: Full=Putative AC transposase; AltName: Full=ORFA && PF14372:Domain of unknown function (DUF4413)|PF05699:hAT family C-terminal dimerisation region && PF14372:Domain of unknown function (DUF4413)|PF05699:hAT family C-terminal dimerisation region
TraesCS4A03G0821300	36.5915	14.2695	1.34996	0.0262528	614276808	614280830	TraesCS4A01G330800 && - && - && -
TraesCS4A03G0822400	0	4.31098	-4.58942	0.0491723	614529269	614537845	TraesCS4A01G331100 && Q8GU84.1 RecName: Full=ABC transporter G family member 48; Short=OsABCG48; AltName: Full=Pleiotropic drug resistance protein 3; Short=OsPDR3 && PF01061:ABC-2 type transporter|PF14510:ABC-transporter extracellular N-terminal|PF08370:Plant PDR ABC transporter associated|PF00005:ABC transporter && PF01061:ABC-2 type transporter|PF14510:ABC-transporter extracellular N-terminal|P…
TraesCS4A03G0822600	70.608	32.1834	1.13189	0.00937075	614774159	614775226	TraesCS4A01G331200 && - && - && -
TraesCS4A03G0827600	58.1018	23.6739	1.28351	0.00802638	615811430	615812228	TraesCS4A01G333300 && P60496.1 RecName: Full=Chemocyanin; AltName: Full=Basic blue protein; AltName: Full=Plantacyanin; Flags: Precursor && PF02298:Plastocyanin-like domain && PF02298:Plastocyanin-like domain
TraesCS4A03G0829200	1145.68	880.545	0.380125	0.0334998	616275710	616277484	TraesCS4A01G334400 && - && PF10063:Uncharacterized integral membrane protein (DUF2301) && PF10063:Uncharacterized integral membrane protein (DUF2301)
TraesCS4A03G0844700LC	19.8577	5.5773	1.8047	0.0391703	620399913	620511616	- && Q5N941.1 RecName: Full=Probable ion channel POLLUX; Short=OsPOLLUX; AltName: Full=Probable ion channel DMI1 && PF00069:Protein kinase domain|PF06241:Castor and Pollux, part of voltage-gated ion channel|PF06522:NADH-ubiquinone reductase complex 1 MLRQ subunit && PF00069:Protein kinase domain|PF06241:Castor and Pollux, part of voltage-gated ion channel|PF06522:NADH-ubiquinone reductase complex…
TraesCS4A03G0858300	233.535	134.407	0.791419	0.0127993	624403675	624407267	TraesCS4A01G345500 && Q9FVS6.1 RecName: Full=Shaggy-related protein kinase delta; AltName: Full=ASK-delta && PF00069:Protein kinase domain && PF00069:Protein kinase domain
TraesCS4A03G0859600	1.83769	12.7726	-2.76426	0.0369446	624643588	624646514	TraesCS4A01G346200 && - && - && -
TraesCS4A03G0865200	3.08168	17.408	-2.56801	0.0379959	625534460	625540474	TraesCS4A01G349200 && Q8LQJ8.1 RecName: Full=ATP-dependent zinc metalloprotease FTSH 5, mitochondrial; Short=OsFTSH5; Flags: Precursor && PF00004:ATPase family associated with various cellular activities (AAA)|PF01434:Peptidase family M41 && PF00004:ATPase family associated with various cellular activities (AAA)|PF01434:Peptidase family M41
TraesCS4A03G0868100LC	0	10.4138	-5.85892	0.00510828	626446454	626446789	TraesCS4A01G517100LC && - && - && -
TraesCS4A03G0870200	80.6569	18.1715	2.16559	7.18475e-06	626865011	626867890	- && Q9LMN7.1 RecName: Full=Wall-associated receptor kinase 5; Flags: Precursor && PF00069:Protein kinase domain|PF13947:Wall-associated receptor kinase galacturonan-binding && PF00069:Protein kinase domain|PF13947:Wall-associated receptor kinase galacturonan-binding
TraesCS4A03G0870300	24.4214	2.12494	3.57565	0.000380924	626869624	626872616	- && Q9LMN7.1 RecName: Full=Wall-associated receptor kinase 5; Flags: Precursor && PF07714:Protein tyrosine kinase|PF13947:Wall-associated receptor kinase galacturonan-binding && PF07714:Protein tyrosine kinase|PF13947:Wall-associated receptor kinase galacturonan-binding
TraesCS4A03G0871900	157.795	240.676	-0.606843	0.0300724	627278942	627285523	TraesCS4A01G352100 && Q6DF46.1 RecName: Full=Ubiquinone biosynthesis monooxygenase COQ6, mitochondrial; AltName: Full=Coenzyme Q10 monooxygenase 6; Flags: Precursor && PF01494:FAD binding domain && PF01494:FAD binding domain
TraesCS4A03G0873000	75.4568	28.8668	1.38296	0.000814026	627475009	627476595	TraesCS4A01G352700 && Q943I6.1 RecName: Full=Zinc finger protein STOP1 homolog; AltName: Full=Protein STOP1 homolog && - && -
TraesCS4A03G0873400	58.7094	15.9435	1.88494	0.000121141	627593562	627596272	TraesCS4A01G352900 && Q851M9.1 RecName: Full=Ammonium transporter 3 member 2; Short=OsAMT3;2 && PF00909:Ammonium Transporter Family && PF00909:Ammonium Transporter Family
TraesCS4A03G0881400	129.834	437.726	-1.75169	1.9885e-05	630273838	630277129	TraesCS4A01G357200 && Q75LJ3.1 RecName: Full=Electron transfer flavoprotein subunit alpha, mitochondrial; Short=Alpha-ETF; Flags: Precursor >A2XNR6.1 RecName: Full=Electron transfer flavoprotein subunit alpha, mitochondrial; Short=Alpha-ETF; Flags: Precursor && PF00766:Electron transfer flavoprotein FAD-binding domain|PF01012:Electron transfer flavoprotein domain && PF00766:Electron transfer flav…
TraesCS4A03G0883100	49.418	21.7455	1.1795	0.0248713	630988536	630993258	TraesCS4A01G358000 && Q69V36.1 RecName: Full=B3 domain-containing protein Os06g0194400 && PF02362:B3 DNA binding domain && PF02362:B3 DNA binding domain
TraesCS4A03G0885500	518.507	1183.8	-1.19002	6.69816e-08	631414406	631417110	- && O34598.1 RecName: Full=Guanine deaminase; Short=GDEase; Short=Guanase; Short=Guanine aminase; AltName: Full=Guanine aminohydrolase; Short=GAH && PF00383:Cytidine and deoxycytidylate deaminase zinc-binding region && PF00383:Cytidine and deoxycytidylate deaminase zinc-binding region
TraesCS4A03G0893600	272.382	697.019	-1.35583	0.00032222	635378862	635385413	- && Q9SEE5.2 RecName: Full=Galactokinase; AltName: Full=Galactose kinase && PF08544:GHMP kinases C terminal|PF10509:Galactokinase galactose-binding signature|PF00288:GHMP kinases N terminal domain && PF08544:GHMP kinases C terminal|PF10509:Galactokinase galactose-binding signature|PF00288:GHMP kinases N terminal domain
TraesCS4A03G0902100	97.8488	26.7194	1.86487	0.00010407	638483847	638489714	TraesCS4A01G365600 && D9HP26.1 RecName: Full=Cell number regulator 10; AltName: Full=ZmCNR10 && PF04749:PLAC8 family && PF04749:PLAC8 family
TraesCS4A03G0902500	103.966	185.806	-0.843057	0.00509371	638634532	638638936	TraesCS4A01G366000 && O31581.1 RecName: Full=AB hydrolase superfamily protein YfhM && PF12697:Alpha/beta hydrolase family && PF12697:Alpha/beta hydrolase family
TraesCS4A03G0905900	412.359	26.3401	3.96646	2.14981e-18	639666993	639667923	TraesCS4A01G367300 && Q6ZI50.1 RecName: Full=High-affinity nitrate transporter-activating protein 2.1; Short=OsNAR2.1; Flags: Precursor && PF16974:High-affinity nitrate transporter accessory && PF16974:High-affinity nitrate transporter accessory
TraesCS4A03G0908500	0	65.9163	-8.52384	0.0291787	640846574	640847722	TraesCS4A01G368900 && - && - && -
TraesCS4A03G0908700	253.742	136.01	0.896065	0.00253027	640873157	640874063	TraesCS4A01G369100 && Q9SS03.1 RecName: Full=Dirigent protein 21; Short=AtDIR21; Flags: Precursor && PF03018:Dirigent-like protein && PF03018:Dirigent-like protein
TraesCS4A03G0909100	5.22797	1043.77	-7.65181	9.31701e-06	640911152	640912108	TraesCS4A01G369300 && - && - && -
TraesCS4A03G0911000	453.518	248.171	0.868441	3.86947e-05	641494109	641498020	TraesCS4A01G370500 && Q9C6W5.1 RecName: Full=ABC transporter G family member 14; Short=ABC transporter ABCG.14; Short=AtABCG14; AltName: Full=White-brown complex homolog protein 14; Short=AtWBC14 && PF01061:ABC-2 type transporter|PF00005:ABC transporter && PF01061:ABC-2 type transporter|PF00005:ABC transporter
TraesCS4A03G0912000LC	2.17682	28.1541	-3.74658	0.00463983	641786905	641788173	TraesCS4A01G540200LC && - && - && -
TraesCS4A03G0912300LC	7.86128	44.8867	-2.51568	0.0103649	641848507	641849641	TraesCS4A01G540400LC && - && - && -
TraesCS4A03G0929600	149.681	56.3926	1.4009	6.23301e-05	650988332	650993076	TraesCS4A01G375800 && - && PF04578:Protein of unknown function, DUF594|PF13968:Domain of unknown function (DUF4220) && PF04578:Protein of unknown function, DUF594|PF13968:Domain of unknown function (DUF4220)
TraesCS4A03G0930100	161.563	99.5656	0.695405	0.0183355	651060063	651062713	TraesCS4A01G376100 && D1MI46.1 RecName: Full=Geraniol 8-hydroxylase; AltName: Full=Cytochrome P450 76B10; AltName: Full=Geraniol 10-hydroxylase; Short=SmG10H && PF00067:Cytochrome P450 && PF00067:Cytochrome P450
[truncated: 61 more rows]

## Sheet: NIL_17R vs 17S on chr4A (C)
Table S1.6 Differentially expressed genes (DEGs) on chromosome 4A in NIL pair 17 under control
gene_id	17R_C(reads count)	17S_C(reads count)	log2FoldChange	pvalue	gene_start	gene_end	gene_description
[truncated: 172 more rows]
