# Supplementary material for: Transcriptomic profiling of near-isogenic lines reveals candidate genes for a significant locus conferring metribuzin resistance in wheat
Source: BMC Plant Biol. 2023 May 5;23:237. doi: 10.1186/s12870-023-04166-2 (PMC10161546; doi:10.1186/s12870-023-04166-2)
Supplement: Supplementary file 4 — Supplementary Material 4 [file 12870_2023_4166_MOESM4_ESM.xlsx]

## Sheet: Title
Table S5 Gene expression analysis of candidate genes using RT-qPCR in NIL_3 and NIL_17 under metribuzin treatment and control conditions.

## Sheet: RT-qPCR
Table S5.1 Gene expression analysis of candidate genes using RT-qPCR in NIL_3 and NIL_17 under metribuzin treatment and control conditions
		NIL_3						NIL_17
Lines	Gene	Gene	Relative quantification (RQ)	t-test P value	Standard error of mean (SEM)	Average relative quantification (RQ)	Lines	Gene	Relative quantification (RQ)	t-test P value	Standard error of mean (SEM)	Average relative quantification (RQ)
3R_T1	G1	TraesCS4A03G0812600	1	NS	0.27	1.07052	17R_T1	TraesCS4A03G0812600	1	NS	0.067	0.912891
3R_T2	G1	TraesCS4A03G0812600	0.625814				17R_T2	TraesCS4A03G0812600	0.959254
3R_T3	G1	TraesCS4A03G0812600	1.58574				17R_T3	TraesCS4A03G0812600	0.779419
3S_T1	G1	TraesCS4A03G0812600	1.44606		0.2	1.06238	17S_T1	TraesCS4A03G0812600	2.85012		0.45	2.39979
3S_T2	G1	TraesCS4A03G0812600	0.936692				17S_T2	TraesCS4A03G0812600	2.85047
3S_T3	G1	TraesCS4A03G0812600	0.804389				17S_T3	TraesCS4A03G0812600	1.49878
3R_C1	G1	TraesCS4A03G0812600	2.26424	NS	0.31	2.16299	17R_C1	TraesCS4A03G0812600	2.62378	NS	0.44	3.26974
3R_C2	G1	TraesCS4A03G0812600	1.57196				17R_C2	TraesCS4A03G0812600	4.11574
3R_C3	G1	TraesCS4A03G0812600	2.65276				17R_C3	TraesCS4A03G0812600	3.0697
3S_C1	G1	TraesCS4A03G0812600	2.48215		0.46	3.31483	17S_C1	TraesCS4A03G0812600	1.43726		1.61	2.73306
3S_C2	G1	TraesCS4A03G0812600	4.09509				17S_C2	TraesCS4A03G0812600	1.71083
3S_C3	G1	TraesCS4A03G0812600	3.36724				17S_C3	TraesCS4A03G0812600	5.05107
3R_T1	G2	TraesCS4A03G0819500	1	NS	0.19	0.72941	17R_T1	TraesCS4A03G0819500	1	NS	0.23	1.17718
3R_T2	G2	TraesCS4A03G0819500	0.362242				17R_T2	TraesCS4A03G0819500	1.64331
3R_T3	G2	TraesCS4A03G0819500	0.82599				17R_T3	TraesCS4A03G0819500	0.888231
3S_T1	G2	TraesCS4A03G0819500	0.0702303		0.019	0.0375807	17S_T1	TraesCS4A03G0819500	1.21277		0.25	1.18216
3S_T2	G2	TraesCS4A03G0819500	0.0389777				17S_T2	TraesCS4A03G0819500	0.721123
3S_T3	G2	TraesCS4A03G0819500	0.00353416				17S_T3	TraesCS4A03G0819500	1.61259
3R_C1	G2	TraesCS4A03G0819500	0.0722844	P=0.022	0.033	0.0957489	17R_C1	TraesCS4A03G0819500	Missing	NS	5.96	7.1955
3R_C2	G2	TraesCS4A03G0819500	0.0527317				17R_C2	TraesCS4A03G0819500	13.1551
3R_C3	G2	TraesCS4A03G0819500	0.162231				17R_C3	TraesCS4A03G0819500	1.23588
3S_C1	G2	TraesCS4A03G0819500	4.21785		0.76	5.24557	17S_C1	TraesCS4A03G0819500	0.74108		0.1	0.819632
3S_C2	G2	TraesCS4A03G0819500	6.7452				17S_C2	TraesCS4A03G0819500	0.937145
3S_C3	G2	TraesCS4A03G0819500	4.77367				17S_C3	TraesCS4A03G0819500	0.780671
3R_T1	G3	TraesCS4A03G0912300LC	1	NS	2.68	5.23154	17R_T1	TraesCS4A03G0912300LC	1	NS	0.18	0.754598
3R_T2	G3	TraesCS4A03G0912300LC	10.2198				17R_T2	TraesCS4A03G0912300LC	0.858394
3R_T3	G3	TraesCS4A03G0912300LC	4.47481				17R_T3	TraesCS4A03G0912300LC	0.405399
3S_T1	G3	TraesCS4A03G0912300LC	1.38784		0.94	2.86727	17S_T1	TraesCS4A03G0912300LC	0.222501		0.16	0.448708
3S_T2	G3	TraesCS4A03G0912300LC	4.62163				17S_T2	TraesCS4A03G0912300LC	0.371711
3S_T3	G3	TraesCS4A03G0912300LC	2.59234				17S_T3	TraesCS4A03G0912300LC	0.751912
3R_C1	G3	TraesCS4A03G0912300LC	4.01721	NS	12.02	20.8479	17R_C1	TraesCS4A03G0912300LC	7.72441	NS	7.23	11.5457
3R_C2	G3	TraesCS4A03G0912300LC	14.3885				17R_C2	TraesCS4A03G0912300LC	1.37085
3R_C3	G3	TraesCS4A03G0912300LC	44.1381				17R_C3	TraesCS4A03G0912300LC	25.5419
3S_C1	G3	TraesCS4A03G0912300LC	12.1127		4.12	14.7041	17S_C1	TraesCS4A03G0912300LC	1.0023		2.96	5.10091
3S_C2	G3	TraesCS4A03G0912300LC	22.782				17S_C2	TraesCS4A03G0912300LC	3.43317
3S_C3	G3	TraesCS4A03G0912300LC	9.2175				17S_C3	TraesCS4A03G0912300LC	10.8673
3R_T1	G4	TraesCS4A03G1099000	1	P=0.030	0.19	1.27906	17R_T1	TraesCS4A03G1099000	1	NS	0.061	0.906962
3R_T2	G4	TraesCS4A03G1099000	1.65766				17R_T2	TraesCS4A03G1099000	0.929229
3R_T3	G4	TraesCS4A03G1099000	1.17954				17R_T3	TraesCS4A03G1099000	0.791657
3S_T1	G4	TraesCS4A03G1099000	0.325018		0.04	0.309923	17S_T1	TraesCS4A03G1099000	0.592593		0.11	0.433429
3S_T2	G4	TraesCS4A03G1099000	0.385293				17S_T2	TraesCS4A03G1099000	0.224658
3S_T3	G4	TraesCS4A03G1099000	0.219459				17S_T3	TraesCS4A03G1099000	0.483035
3R_C1	G4	TraesCS4A03G1099000	Missing	NS	1.43	2.2059	17R_C1	TraesCS4A03G1099000	1.64066	NS	0.32	1.01379
3R_C2	G4	TraesCS4A03G1099000	0.773461				17R_C2	TraesCS4A03G1099000	0.771334
3R_C3	G4	TraesCS4A03G1099000	3.63835				17R_C3	TraesCS4A03G1099000	0.629366
3S_C1	G4	TraesCS4A03G1099000	1.00485		0.25	0.518446	17S_C1	TraesCS4A03G1099000	1.88288		0.7	2.22205
3S_C2	G4	TraesCS4A03G1099000	0.486871				17S_C2	TraesCS4A03G1099000	1.20406
3S_C3	G4	TraesCS4A03G1099000	0.0636188				17S_C3	TraesCS4A03G1099000	3.5792
3R_T1	G5	TraesCS4A03G1171000	1	NS	0.2	1.26649	17R_T1	TraesCS4A03G1171000	1	NS	0.035	0.965971
3R_T2	G5	TraesCS4A03G1171000	1.12249				17R_T2	TraesCS4A03G1171000	1.00267
3R_T3	G5	TraesCS4A03G1171000	1.67698				17R_T3	TraesCS4A03G1171000	0.895244
3S_T1	G5	TraesCS4A03G1171000	1.10893		0.15	0.821703	17S_T1	TraesCS4A03G1171000	0.847462		0.099	1.04433
3S_T2	G5	TraesCS4A03G1171000	0.75668				17S_T2	TraesCS4A03G1171000	1.1641
3S_T3	G5	TraesCS4A03G1171000	0.599494				17S_T3	TraesCS4A03G1171000	1.12141
3R_C1	G5	TraesCS4A03G1171000	0.296146	P=0.0092	0.081	0.214777	17R_C1	TraesCS4A03G1171000	1.52227	NS	1.53	4.24334
3R_C2	G5	TraesCS4A03G1171000	Missing				17R_C2	TraesCS4A03G1171000	6.84956
3R_C3	G5	TraesCS4A03G1171000	0.133409				17R_C3	TraesCS4A03G1171000	4.35819
3S_C1	G5	TraesCS4A03G1171000	4.60525		0.14	3.78679	17S_C1	TraesCS4A03G1171000	3.14084		0.45	3.72232
3S_C2	G5	TraesCS4A03G1171000	4.31963				17S_C2	TraesCS4A03G1171000	3.40369
3S_C3	G5	TraesCS4A03G1171000	2.43549				17S_C3	TraesCS4A03G1171000	4.62242
3R_T1	G6	TraesCS4A03G1181300	1	NS	0.22	1.38463	17R_T1	TraesCS4A03G1181300	1	NS	0.23	0.819915
3R_T2	G6	TraesCS4A03G1181300	1.39369				17R_T2	TraesCS4A03G1181300	0.354892
3R_T3	G6	TraesCS4A03G1181300	1.76019				17R_T3	TraesCS4A03G1181300	1.10485
3S_T1	G6	TraesCS4A03G1181300	2.16478		0.5	1.23173	17S_T1	TraesCS4A03G1181300	0.568319		0.019	0.569551
3S_T2	G6	TraesCS4A03G1181300	1.12138				17S_T2	TraesCS4A03G1181300	0.536238
3S_T3	G6	TraesCS4A03G1181300	0.409034				17S_T3	TraesCS4A03G1181300	0.604095
3R_C1	G6	TraesCS4A03G1181300	1.3591	NS	0.021	1.37995	17R_C1	TraesCS4A03G1181300	0.277021	NS	1.13	2.52617
3R_C2	G6	TraesCS4A03G1181300	1.40081				17R_C2	TraesCS4A03G1181300	3.49053
3R_C3	G6	TraesCS4A03G1181300	missing				17R_C3	TraesCS4A03G1181300	3.81094
3S_C1	G6	TraesCS4A03G1181300	8.09688		0.7	9.08119	17S_C1	TraesCS4A03G1181300	5.49126		3.9	7.92168
3S_C2	G6	TraesCS4A03G1181300	9.49777				17S_C2	TraesCS4A03G1181300	2.70989
3S_C3	G6	TraesCS4A03G1181300	9.6489				17S_C3	TraesCS4A03G1181300	15.5639
3R_T1	G7	TraesCS4A03G0542300	1	NS	0.097	1.06595	17R_T1	TraesCS4A03G0542300	1	NS	0.17	1.33323
3R_T2	G7	TraesCS4A03G0542300	0.939693				17R_T2	TraesCS4A03G0542300	1.43625
3R_T3	G7	TraesCS4A03G0542300	1.25815				17R_T3	TraesCS4A03G0542300	1.56343
3S_T1	G7	TraesCS4A03G0542300	1.06731		0.145	0.785136	17S_T1	TraesCS4A03G0542300	2.07305		0.23	1.61626
3S_T2	G7	TraesCS4A03G0542300	0.703715				17S_T2	TraesCS4A03G0542300	1.30649
3S_T3	G7	TraesCS4A03G0542300	0.584379				17S_T3	TraesCS4A03G0542300	1.46925
3R_C1	G7	TraesCS4A03G0542300	0.299313	NS	2.97	4.12711	17R_C1	TraesCS4A03G0542300	2.93895	NS	0.079	3.0094
3R_C2	G7	TraesCS4A03G0542300	2.11558				17R_C2	TraesCS4A03G0542300	2.89385
3R_C3	G7	TraesCS4A03G0542300	9.96645				17R_C3	TraesCS4A03G0542300	3.1954
3S_C1	G7	TraesCS4A03G0542300	2.11722		0.36	2.54292	17S_C1	TraesCS4A03G0542300	1.47104		0.69	2.8057
3S_C2	G7	TraesCS4A03G0542300	3.26525				17S_C2	TraesCS4A03G0542300	3.13536
3S_C3	G7	TraesCS4A03G0542300	2.24628				17S_C3	TraesCS4A03G0542300	3.81071
3R_T1	G8	TraesCS4A03G0558000	1	NS	0.715	1.71526	17R_T1	TraesCS4A03G0558000	1	NS	2.17	3.17406
3R_T2	G8	TraesCS4A03G0558000	2.43053				17R_T2	TraesCS4A03G0558000	5.34811
3S_T1	G8	TraesCS4A03G0558000	2.06355		0.0055	2.05801	17S_T1	TraesCS4A03G0558000	0.0841042		0.017	0.0664635
3S_T2	G8	TraesCS4A03G0558000	2.05246				17S_T2	TraesCS4A03G0558000	0.0488228
3R_C1	G8	TraesCS4A03G0558000	6.03887	NS	12.94	18.9822	17R_C1	TraesCS4A03G0558000	28.3761	NS	13.23	15.1419
3R_C2	G8	TraesCS4A03G0558000	31.9256				17R_C2	TraesCS4A03G0558000	1.9077
3S_C1	G8	TraesCS4A03G0558000	6.73697		0.62	6.11745	17S_C1	TraesCS4A03G0558000	0.675436		0.03	0.642105
3S_C2	G8	TraesCS4A03G0558000	5.49794				17S_C2	TraesCS4A03G0558000	0.608774
3R_T1	G9	TraesCS4A03G0741300	1.31933	NS	0.099	1.22003	17R_T1	TraesCS4A03G0741300	0.276766	NS	0.23	0.504465
3R_T2	G9	TraesCS4A03G0741300	1.12073				17R_T2	TraesCS4A03G0741300	0.732164
3S_T1	G9	TraesCS4A03G0741300	0.780225		0.07	0.850328	17S_T1	TraesCS4A03G0741300	0.161975		0.045	0.20509
3S_T2	G9	TraesCS4A03G0741300	0.920432				17S_T2	TraesCS4A03G0741300	0.248205
3R_C1	G9	TraesCS4A03G0741300	165.629	NS	68.07	97.5482	17R_C1	TraesCS4A03G0741300	14.5375	NS	4.73	9.80249
3R_C2	G9	TraesCS4A03G0741300	29.4673				17R_C2	TraesCS4A03G0741300	5.06745
3S_C1	G9	TraesCS4A03G0741300	0.198015		0.08	0.275949	17S_C1	TraesCS4A03G0741300	0.304581		0.03	0.334245
3S_C2	G9	TraesCS4A03G0741300	0.353883				17S_C2	TraesCS4A03G0741300	0.363909
Note: t-test P value was calculated; NS: meaning non-significant due to P>0.05. G1=TraesCS4A03G0812600; G2=TraesCS4A03G0819500; G3=TraesCS4A03G0912300LC; G4=TraesCS4A03G1099000; G5=TraesCS4A03G1171000; G6=TraesCS4A03G1181300; G7=TraesCS4A03G0542300; G8=TraesCS4A03G0558000; G9=TraesCS4A03G0741300. P value at 0.05 is used for significantly different in pair t-test. 3R_T is resistance isolines of 3N…

## Sheet: Gene Primers sequences
Table S5.2 Sequences of gene-specific primers developed from gene's exons sequences of candidate genes
Gene	Gene name	Forward (5….3)	Reverse (5….3)
	Actin (control)	CTCCCTCACAACAACCGC	TACCAGAACTTCCATACCAAC
G1	TraesCS4A03G0812600	AGCAGCACGGCCTCTTCTTC	TGGTTCTGCTGCGTGGTCAC
G2	TraesCS4A03G0819500	CTCTCCAGCAGCCCCAACTC	GGCTGGAGTTCTCGAGGTCC
G3	TraesCS4A03G0912300LC	TCAGCTCACCCACGGACAAAG	CGTCGGGACTAATGGCCTGG
G4	TraesCS4A03G1099000	TCCCTCCTCGGTGTCTTCCC	GGGTTGCCACGATGAATGCG
G5	TraesCS4A03G1171000	AGTGTGGTGCATTGGGGTGG	TCCTTGAACGCGCACACAAC
G6	TraesCS4A03G1181300	GGGTGATTGCCTCGGTGTCC	TGAAGTCGCTGCTGGTGTCG
G7	TraesCS4A03G0542300	CGTCGGCTTTCCTCCTTGCTG	GGGCCTGTGTAGTCGTCGTG
G8	TraesCS4A03G0558000	CGACGACTACACAGGCCCAC	CAGGTGCAGCGTCAGGTCC
G9	TraesCS4A03G0741300	GACCAAGCACGTCAAGTTCGG	TGGTCTTGTCCGGCTTGCC
