# Supplementary material for: Transcriptomic profiling of near-isogenic lines reveals candidate genes for a significant locus conferring metribuzin resistance in wheat
Source: BMC Plant Biol. 2023 May 5;23:237. doi: 10.1186/s12870-023-04166-2 (PMC10161546; doi:10.1186/s12870-023-04166-2)
Supplement: Supplementary file 5 — Supplementary Material 5 [file 12870_2023_4166_MOESM5_ESM.xlsx]

## Sheet: DEG in all chromosomes
	Table 6 Differentially expressed genes (DEGs) common to two NILs from wheat chromosomes.
SN	NIL_17_DEGs on chromosome 4A	17R_T (gene reads)	17S_T (gene reads)	log2FoldChange	pvalue	gene_start	gene_end	gene_description	NIL_3_DEGs on chromosome 4A	3R_T (gene reads)	3S_T (gene reads)	log2FoldChange	pvalue	gene_start	gene_end	gene_description
1	TraesCS4A03G0141900	48.1689	297.306	-2.62649	6.83107e-07	67978564	67980472	TraesCS4A01G070600 && Q9SGA8.1 RecName: Full=UDP-glycosyltransferase 83A1 && PF00201:UDP-glucoronosyl and UDP-glucosyl transferase && PF00201:UDP-glucoronosyl and UDP-glucosyl transferase	TraesCS4A03G0141900	15.4829	44.4958	-1.52431	0.0331523	67978564	67980472	TraesCS4A01G070600 && Q9SGA8.1 RecName: Full=UDP-glycosyltransferase 83A1 && PF00201:UDP-glucoronosyl and UDP-glucosyl transferase && PF00201:UDP-glucoronosyl and UDP-glucosyl transferase
2	TraesCS4A03G0276500	195.777	531.132	-1.43845	0.000896906	170881259	170897924	TraesCS4A01G130300 && P98204.1 RecName: Full=Phospholipid-transporting ATPase 1; Short=AtALA1; AltName: Full=Aminophospholipid flippase 1 && PF00122:E1-E2 ATPase|PF16209:Phospholipid-translocating ATPase N-terminal && PF00122:E1-E2 ATPase|PF16209:Phospholipid-translocating ATPase N-terminal	TraesCS4A03G0276500	110.648	269.654	-1.2865	0.0241274	170881259	170897924	TraesCS4A01G130300 && P98204.1 RecName: Full=Phospholipid-transporting ATPase 1; Short=AtALA1; AltName: Full=Aminophospholipid flippase 1 && PF00122:E1-E2 ATPase|PF16209:Phospholipid-translocating ATPase N-terminal && PF00122:E1-E2 ATPase|PF16209:Phospholipid-translocating ATPase N-terminal
3	TraesCS4A03G0474900	51.205	313.023	-2.61065	0.00410412	440895030	440896312	TraesCS4A01G173800 && Q7GCM7.1 RecName: Full=Xylanase inhibitor protein 1; AltName: Full=Class III chitinase homolog a; AltName: Full=RIXI protein; Flags: Precursor && PF00704:Glycosyl hydrolases family 18 && PF00704:Glycosyl hydrolases family 18	TraesCS4A03G0474900	32.2868	69.7664	-1.10637	0.0442102	440895030	440896312	TraesCS4A01G173800 && Q7GCM7.1 RecName: Full=Xylanase inhibitor protein 1; AltName: Full=Class III chitinase homolog a; AltName: Full=RIXI protein; Flags: Precursor && PF00704:Glycosyl hydrolases family 18 && PF00704:Glycosyl hydrolases family 18
4	TraesCS4A03G0542300	268.215	100.667	1.40809	6.27626e-07	492653225	492654122	TraesCS4A01G203000 && Q9FIG6.1 RecName: Full=Dirigent protein 1; Short=AtDIR1; Flags: Precursor && PF03018:Dirigent-like protein && PF03018:Dirigent-like protein	TraesCS4A03G0542300	331.065	119.491	1.4695	1.0263e-05	492653225	492654122	TraesCS4A01G203000 && Q9FIG6.1 RecName: Full=Dirigent protein 1; Short=AtDIR1; Flags: Precursor && PF03018:Dirigent-like protein && PF03018:Dirigent-like protein
5	TraesCS4A03G0558000	173.319	81.8473	1.07546	0.00100764	503197597	503199959	TraesCS4A01G210100 && - && - && -	TraesCS4A03G0558000	212.122	100.698	1.07447	0.00227242	503197597	503199959	TraesCS4A01G210100 && - && - && -
6	TraesCS4A03G0741300	35.6321	15.0944	1.23744	0.0321767	593189940	593190850	TraesCS4A01G290900 && - && - && -	TraesCS4A03G0741300	57.8584	23.9089	1.27255	0.013688	593189940	593190850	TraesCS4A01G290900 && - && - && -
7	TraesCS4A03G0812600	2.335	27.0889	-3.49041	0.00971335	612401995	612403260	TraesCS4A01G326400 && Q8LDC8.2 RecName: Full=Ethylene-responsive transcription factor 1B; Short=AtERF1B; AltName: Full=Ethylene-responsive element-binding factor 1B; Short=EREBP-1B && PF00847:AP2 domain && PF00847:AP2 domain	TraesCS4A03G0812600	2.39406	18.4861	-2.96815	0.0214017	612401995	612403260	TraesCS4A01G326400 && Q8LDC8.2 RecName: Full=Ethylene-responsive transcription factor 1B; Short=AtERF1B; AltName: Full=Ethylene-responsive element-binding factor 1B; Short=EREBP-1B && PF00847:AP2 domain && PF00847:AP2 domain
8	TraesCS4A03G0819500	1.15206	10.3246	-3.09834	0.0395333	613948551	613949732	TraesCS4A01G330100 && - && PF08263:Leucine rich repeat N-terminal domain && PF08263:Leucine rich repeat N-terminal domain	TraesCS4A03G0819500	0	23.6846	-7.01963	5.38014e-05	613948551	613949732	TraesCS4A01G330100 && - && PF08263:Leucine rich repeat N-terminal domain && PF08263:Leucine rich repeat N-terminal domain
9	TraesCS4A03G0912300LC	7.86128	44.8867	-2.51568	0.0103649	641848507	641849641	TraesCS4A01G540400LC && - && - && -	TraesCS4A03G0912300LC	0	6.11877	-5.06745	0.0129664	641848507	641849641	TraesCS4A01G540400LC && - && - && -
10	TraesCS4A03G1099000	78.2379	26.5156	1.54775	0.010819	714457633	714463236	TraesCS4A01G440700 && Q9M175.1 RecName: Full=Protein NRT1/ PTR FAMILY 2.3; Short=AtNPF2.3; AltName: Full=Probable nitrate excretion transporter 3; AltName: Full=Protein NAXT1-like 2 && PF00854:POT family && PF00854:POT family	TraesCS4A03G1099000	57.4915	13.2761	2.11603	0.00197774	714457633	714463236	TraesCS4A01G440700 && Q9M175.1 RecName: Full=Protein NRT1/ PTR FAMILY 2.3; Short=AtNPF2.3; AltName: Full=Probable nitrate excretion transporter 3; AltName: Full=Protein NAXT1-like 2 && PF00854:POT family && PF00854:POT family
11	TraesCS4A03G1171000	14.4506	3.16633	2.16254	0.0314044	737488947	737493663	TraesCS4A01G466000 && Q7XA42.2 RecName: Full=Putative disease resistance protein RGA1; AltName: Full=RGA3-blb && PF00931:NB-ARC domain && PF00931:NB-ARC domain	TraesCS4A03G1171000	8.84167	0.643104	3.78436	0.0196451	737488947	737493663	TraesCS4A01G466000 && Q7XA42.2 RecName: Full=Putative disease resistance protein RGA1; AltName: Full=RGA3-blb && PF00931:NB-ARC domain && PF00931:NB-ARC domain
12	TraesCS4A03G1181300	28.5113	4.13689	2.74705	0.0146033	739710098	739711681	TraesCS4A01G469600 && Q7XV21.2 RecName: Full=Aspartyl protease 37; Flags: Precursor && PF14541:Xylanase inhibitor C-terminal|PF14543:Xylanase inhibitor N-terminal && PF14541:Xylanase inhibitor C-terminal|PF14543:Xylanase inhibitor N-terminal	TraesCS4A03G1181300	65.8703	0	8.5308	8.17074e-11	739710098	739711681	TraesCS4A01G469600 && Q7XV21.2 RecName: Full=Aspartyl protease 37; Flags: Precursor && PF14541:Xylanase inhibitor C-terminal|PF14543:Xylanase inhibitor N-terminal && PF14541:Xylanase inhibitor C-terminal|PF14543:Xylanase inhibitor N-terminal
	NIL_17_DEGs on chromosome 4B	17R_T (gene reads)	17S_T (gene reads)	log2FoldChange	pvalue	gene_start	gene_end	gene_description	NIL_3_DEGs on chromosome 4B	3R_T (gene reads)	3S_T (gene reads)	log2FoldChange	pvalue	gene_start	gene_end	gene_description
13	TraesCS4B03G0102100LC	57.0362	118.313	-1.04742	0.0449226	37748382	37750139	TraesCS4B01G052900LC && - && - && -	TraesCS4B03G0102100LC	27.9262	63.3115	-1.18438	0.0355107	37748382	37750139	TraesCS4B01G052900LC && - && - && -
14	TraesCS4B03G0339100LC	16.7881	85.7645	-2.36416	0.00249004	196707397	196709979	TraesCS4B01G192900LC && - && PF14223:gag-polypeptide of LTR copia-type|PF13976:GAG-pre-integrase domain && PF14223:gag-polypeptide of LTR copia-type|PF13976:GAG-pre-integrase domain	TraesCS4B03G0339100LC	8.01196	33.7265	-2.05356	0.0181795	196707397	196709979	TraesCS4B01G192900LC && - && PF14223:gag-polypeptide of LTR copia-type|PF13976:GAG-pre-integrase domain && PF14223:gag-polypeptide of LTR copia-type|PF13976:GAG-pre-integrase domain
15	TraesCS4B03G0491700	74.3814	222.012	-1.57244	0.000171952	381476586	381481220	TraesCS4B01G174300 && P98204.1 RecName: Full=Phospholipid-transporting ATPase 1; Short=AtALA1; AltName: Full=Aminophospholipid flippase 1 && PF16212:Phospholipid-translocating P-type ATPase C-terminal|PF00122:E1-E2 ATPase|PF16209:Phospholipid-translocating ATPase N-terminal|PF12710:haloacid dehalogenase-like hydrolase && PF16212:Phospholipid-translocating P-type ATPase C-terminal|PF00122:E1-E2 AT…	TraesCS4B03G0491700	41.934	93.7972	-1.15966	0.0170121	381476586	381481220	TraesCS4B01G174300 && P98204.1 RecName: Full=Phospholipid-transporting ATPase 1; Short=AtALA1; AltName: Full=Aminophospholipid flippase 1 && PF16212:Phospholipid-translocating P-type ATPase C-terminal|PF00122:E1-E2 ATPase|PF16209:Phospholipid-translocating ATPase N-terminal|PF12710:haloacid dehalogenase-like hydrolase && PF16212:Phospholipid-translocating P-type ATPase C-terminal|PF00122:E1-E2 AT…
16	TraesCS4B03G0512700	33.1389	11.3046	1.53882	0.0153926	398403233	398405586	TraesCS4B01G182000 && Q10LI8.1 RecName: Full=Bidirectional sugar transporter SWEET12; Short=OsSWEET12 && PF03083:Sugar efflux transporter for intercellular exchange && PF03083:Sugar efflux transporter for intercellular exchange	TraesCS4B03G0512700	85.8888	8.68534	3.3073	6.20075e-05	398403233	398405586	TraesCS4B01G182000 && Q10LI8.1 RecName: Full=Bidirectional sugar transporter SWEET12; Short=OsSWEET12 && PF03083:Sugar efflux transporter for intercellular exchange && PF03083:Sugar efflux transporter for intercellular exchange
17	TraesCS4B03G0587800	46.4091	13.3266	1.78892	0.00509801	450519125	450519887	TraesCS4B01G213100 && - && PF06127:Protein of unknown function (DUF962) && PF06127:Protein of unknown function (DUF962)	TraesCS4B03G0587800	60.6184	24.4576	1.30964	0.0217009	450519125	450519887	TraesCS4B01G213100 && - && PF06127:Protein of unknown function (DUF962) && PF06127:Protein of unknown function (DUF962)
18	TraesCS4B03G0620400	82.3529	317.319	-1.94274	3.67415e-06	473107004	473109078	TraesCS4B01G226700 && Q9SGA8.1 RecName: Full=UDP-glycosyltransferase 83A1 && PF00201:UDP-glucoronosyl and UDP-glucosyl transferase && PF00201:UDP-glucoronosyl and UDP-glucosyl transferase	TraesCS4B03G0620400	37.9026	97.9023	-1.37246	0.00418655	473107004	473109078	TraesCS4B01G226700 && Q9SGA8.1 RecName: Full=UDP-glycosyltransferase 83A1 && PF00201:UDP-glucoronosyl and UDP-glucosyl transferase && PF00201:UDP-glucoronosyl and UDP-glucosyl transferase
19	TraesCS4B03G0682100	32.798	13.1435	1.33228	0.042221	518461610	518462402	TraesCS4B01G253700 && Q9FIG6.1 RecName: Full=Dirigent protein 1; Short=AtDIR1; Flags: Precursor && PF03018:Dirigent-like protein && PF03018:Dirigent-like protein	TraesCS4B03G0682100	44.8294	19.0169	1.2349	0.0274952	518461610	518462402	TraesCS4B01G253700 && Q9FIG6.1 RecName: Full=Dirigent protein 1; Short=AtDIR1; Flags: Precursor && PF03018:Dirigent-like protein && PF03018:Dirigent-like protein
20	TraesCS4B03G0790900	34.021	12.2468	1.47734	0.0315308	587239086	587240216	TraesCS4B01G301700 && - && - && -	TraesCS4B03G0790900	100.532	40.9326	1.29674	0.00260933	587239086	587240216	TraesCS4B01G301700 && - && - && -
21	TraesCS4B03G0811300	12.4728	31.0101	-1.30805	0.0326052	600881927	600883842	TraesCS4B01G312300 && B9DFU2.1 RecName: Full=Cytochrome P450 711A1; AltName: Full=Protein MORE AXILLARY BRANCHES 1 && PF00067:Cytochrome P450 && PF00067:Cytochrome P450	TraesCS4B03G0811300	11.9926	48.2988	-2.00721	0.0258679	600881927	600883842	TraesCS4B01G312300 && B9DFU2.1 RecName: Full=Cytochrome P450 711A1; AltName: Full=Protein MORE AXILLARY BRANCHES 1 && PF00067:Cytochrome P450 && PF00067:Cytochrome P450
22	TraesCS4B03G0821900	55.545	21.5392	1.3532	0.0201658	604838613	604840854	TraesCS4B01G316400 && Q9FL41.1 RecName: Full=WAT1-related protein At5g07050 && PF00892:EamA-like transporter family && PF00892:EamA-like transporter family	TraesCS4B03G0821900	105.757	49.0046	1.10841	0.0101255	604838613	604840854	TraesCS4B01G316400 && Q9FL41.1 RecName: Full=WAT1-related protein At5g07050 && PF00892:EamA-like transporter family && PF00892:EamA-like transporter family
23	TraesCS4B03G0993700	0	8.95857	-5.65051	0.0148073	666509621	666511045	TraesCS4B01G390100 && Q9FJ47.1 RecName: Full=Senescence-specific cysteine protease SAG12; AltName: Full=Cysteine proteinase SAG12; AltName: Full=Protein SENESCENCE-ASSOCIATED GENE 12; Flags: Precursor && PF08246:Cathepsin propeptide inhibitor domain (I29)|PF00112:Papain family cysteine protease && PF08246:Cathepsin propeptide inhibitor domain (I29)|PF00112:Papain family cysteine protease	TraesCS4B03G0993700	0	24.6233	-7.07567	6.00836e-06	666509621	666511045	TraesCS4B01G390100 && Q9FJ47.1 RecName: Full=Senescence-specific cysteine protease SAG12; AltName: Full=Cysteine proteinase SAG12; AltName: Full=Protein SENESCENCE-ASSOCIATED GENE 12; Flags: Precursor && PF08246:Cathepsin propeptide inhibitor domain (I29)|PF00112:Papain family cysteine protease && PF08246:Cathepsin propeptide inhibitor domain (I29)|PF00112:Papain family cysteine protease
	NIL_17_DEGs on chromosome 4D	17R_T (gene reads)	17S_T (gene reads)	log2FoldChange	pvalue	gene_start	gene_end	gene_description	NIL_3_DEGs on chromosome 4D	3R_T (gene reads)	3S_T (gene reads)	log2FoldChange	pvalue	gene_start	gene_end	gene_description
24	TraesCS4D03G0025500	54.3893	175.013	-1.68255	0.00106068	7140877	7142114	TraesCS4D01G015800 && P33679.2 RecName: Full=Zeamatin; Flags: Precursor && PF00314:Thaumatin family && PF00314:Thaumatin family	TraesCS4D03G0025500	20.5475	84.6187	-2.05658	0.00436862	7140877	7142114	TraesCS4D01G015800 && P33679.2 RecName: Full=Zeamatin; Flags: Precursor && PF00314:Thaumatin family && PF00314:Thaumatin family
25	TraesCS4D03G0102600	13.8816	114.514	-3.04432	0.0240197	31183635	31185374	TraesCS4D01G055700 && Q9LRQ8.1 RecName: Full=Phenolic glucoside malonyltransferase 2 && PF02458:Transferase family && PF02458:Transferase family	TraesCS4D03G0102600	12.5873	34.8006	-1.47031	0.0463457	31183635	31185374	TraesCS4D01G055700 && Q9LRQ8.1 RecName: Full=Phenolic glucoside malonyltransferase 2 && PF02458:Transferase family && PF02458:Transferase family
26	TraesCS4D03G0457200	58.4888	11.6856	2.3079	0.0019147	322075427	322077728	TraesCS4D01G183800 && Q10LI8.1 RecName: Full=Bidirectional sugar transporter SWEET12; Short=OsSWEET12 && PF03083:Sugar efflux transporter for intercellular exchange && PF03083:Sugar efflux transporter for intercellular exchange	TraesCS4D03G0457200	129.115	41.4091	1.64267	0.0310006	322075427	322077728	TraesCS4D01G183800 && Q10LI8.1 RecName: Full=Bidirectional sugar transporter SWEET12; Short=OsSWEET12 && PF03083:Sugar efflux transporter for intercellular exchange && PF03083:Sugar efflux transporter for intercellular exchange
27	TraesCS4D03G0475100	33.2545	7.80523	2.09748	0.0026563	335162595	335167795	TraesCS4D01G191800 && - && - && -	TraesCS4D03G0475100	44.5842	16.0962	1.46723	0.0157423	335162595	335167795	TraesCS4D01G191800 && - && - && -
28	TraesCS4D03G0680800	7.20653	150.295	-4.39211	3.64901e-12	459256222	459256708	TraesCS4D01G287300 && - && - && -	TraesCS4D03G0680800	4.92485	22.516	-2.19316	0.0371113	459256222	459256708	TraesCS4D01G287300 && - && - && -
29	TraesCS4D03G0708300	91.9893	369.527	-2.00337	1.47897e-10	468853340	468860299	TraesCS4D01G300100 && Q2TBM9.1 RecName: Full=Protein SERAC1; AltName: Full=Serine active site-containing protein 1 && - && -	TraesCS4D03G0708300	54.8301	110.203	-1.01371	0.0179214	468853340	468860299	TraesCS4D01G300100 && Q2TBM9.1 RecName: Full=Protein SERAC1; AltName: Full=Serine active site-containing protein 1 && - && -
	NIL_17_DEGs on chromosome 1A	17R_T (gene reads)	17S_T (gene reads)	log2FoldChange	pvalue	gene_start	gene_end	gene_description	NIL_3_DEGs on chromosome 1A	3R_T (gene reads)	3S_T (gene reads)	log2FoldChange	pvalue	gene_start	gene_end	gene_description
30	TraesCS1A03G0225800	35.0156	108.425	-1.62519	0.00367203	88519994	88524973	- && Q876J3.1 RecName: Full=Glucan 1,3-beta-glucosidase; AltName: Full=Exo-1,3-beta-glucanase; Flags: Precursor && PF00150:Cellulase (glycosyl hydrolase family 5) && PF00150:Cellulase (glycosyl hydrolase family 5)	TraesCS1A03G0225800	11.2266	81.7636	-2.85255	2.19104e-07	88519994	88524973	- && Q876J3.1 RecName: Full=Glucan 1,3-beta-glucosidase; AltName: Full=Exo-1,3-beta-glucanase; Flags: Precursor && PF00150:Cellulase (glycosyl hydrolase family 5) && PF00150:Cellulase (glycosyl hydrolase family 5)
31	TraesCS1A03G0304000	66.3099	745.161	-3.49001	0.000307782	141712721	141766180	- && Q1WM16.2 RecName: Full=Hexokinase-7; AltName: Full=Hexokinase-6 && PF03727:Hexokinase|PF00349:Hexokinase && PF03727:Hexokinase|PF00349:Hexokinase	TraesCS1A03G0304000	49.9265	206.2	-2.04645	0.00199338	141712721	141766180	- && Q1WM16.2 RecName: Full=Hexokinase-7; AltName: Full=Hexokinase-6 && PF03727:Hexokinase|PF00349:Hexokinase && PF03727:Hexokinase|PF00349:Hexokinase
32	TraesCS1A03G0407400	26.7166	8.34026	1.65913	0.0256139	262719637	262720224	TraesCS1A01G151700 && - && - && -	TraesCS1A03G0407400	37.2654	14.1912	1.39488	0.0219724	262719637	262720224	TraesCS1A01G151700 && - && - && -
33	TraesCS1A03G0467500LC	70.562	175.899	-1.3161	0.0372147	311395453	311397680	TraesCS1A01G291300LC && P0CT42.1 RecName: Full=Transposon Tf2-7 polyprotein; AltName: Full=Retrotransposable element Tf2 155 kDa protein >P0CT43.1 RecName: Full=Transposon Tf2-8 polyprotein; AltName: Full=Retrotransposable element Tf2 155 kDa protein && PF00665:Integrase core domain|PF00385:Chromo (CHRromatin Organisation MOdifier) domain && PF00665:Integrase core domain|PF00385:Chromo (CHRromati…	TraesCS1A03G0467500LC	0	5.46991	-4.90582	0.021564	311395453	311397680	TraesCS1A01G291300LC && P0CT42.1 RecName: Full=Transposon Tf2-7 polyprotein; AltName: Full=Retrotransposable element Tf2 155 kDa protein >P0CT43.1 RecName: Full=Transposon Tf2-8 polyprotein; AltName: Full=Retrotransposable element Tf2 155 kDa protein && PF00665:Integrase core domain|PF00385:Chromo (CHRromatin Organisation MOdifier) domain && PF00665:Integrase core domain|PF00385:Chromo (CHRromati…
34	TraesCS1A03G0502600	75.1875	1478.1	-4.29667	0.000162285	339246460	339247597	TraesCS1A01G186700 && Q06398.2 RecName: Full=Probable glutathione S-transferase GSTU6; AltName: Full=28 kDa cold-induced protein && PF13417:Glutathione S-transferase, N-terminal domain|PF13410:Glutathione S-transferase, C-terminal domain && PF13417:Glutathione S-transferase, N-terminal domain|PF13410:Glutathione S-transferase, C-terminal domain	TraesCS1A03G0502600	57.523	138.596	-1.26775	0.00175128	339246460	339247597	TraesCS1A01G186700 && Q06398.2 RecName: Full=Probable glutathione S-transferase GSTU6; AltName: Full=28 kDa cold-induced protein && PF13417:Glutathione S-transferase, N-terminal domain|PF13410:Glutathione S-transferase, C-terminal domain && PF13417:Glutathione S-transferase, N-terminal domain|PF13410:Glutathione S-transferase, C-terminal domain
35	TraesCS1A03G0542400	16.6105	152.072	-3.20578	3.04991e-10	366933828	366935379	TraesCS1A01G203600 && Q7XCK6.1 RecName: Full=Chitinase 8; AltName: Full=Class II chitinase a; Short=OsChia2a; AltName: Full=Pathogenesis related (PR)-3 chitinase 8; Flags: Precursor && PF00182:Chitinase class I && PF00182:Chitinase class I	TraesCS1A03G0542400	31.7954	89.1981	-1.4904	0.00447872	366933828	366935379	TraesCS1A01G203600 && Q7XCK6.1 RecName: Full=Chitinase 8; AltName: Full=Class II chitinase a; Short=OsChia2a; AltName: Full=Pathogenesis related (PR)-3 chitinase 8; Flags: Precursor && PF00182:Chitinase class I && PF00182:Chitinase class I
36	TraesCS1A03G0568300	256.26	673.778	-1.39411	0.0014397	382593826	382596336	TraesCS1A01G215500 && O23553.3 RecName: Full=Beta-amylase 3, chloroplastic; AltName: Full=1,4-alpha-D-glucan maltohydrolase; AltName: Full=Beta-amylase 8; AltName: Full=Chloroplast beta-amylase; Short=CT-BMY; Flags: Precursor && PF01373:Glycosyl hydrolase family 14 && PF01373:Glycosyl hydrolase family 14	TraesCS1A03G0568300	148.909	483.612	-1.69781	0.00012793	382593826	382596336	TraesCS1A01G215500 && O23553.3 RecName: Full=Beta-amylase 3, chloroplastic; AltName: Full=1,4-alpha-D-glucan maltohydrolase; AltName: Full=Beta-amylase 8; AltName: Full=Chloroplast beta-amylase; Short=CT-BMY; Flags: Precursor && PF01373:Glycosyl hydrolase family 14 && PF01373:Glycosyl hydrolase family 14
37	TraesCS1A03G0644100	141.745	1350.21	-3.2516	0.00458718	442627106	442628309	TraesCS1A01G248700 && Q6YT98.1 RecName: Full=CASP-like protein 1D1; Short=OsCASPL1D1 && PF04535:Domain of unknown function (DUF588) && PF04535:Domain of unknown function (DUF588)	TraesCS1A03G0644100	47.3867	166.264	-1.81244	0.0183952	442627106	442628309	TraesCS1A01G248700 && Q6YT98.1 RecName: Full=CASP-like protein 1D1; Short=OsCASPL1D1 && PF04535:Domain of unknown function (DUF588) && PF04535:Domain of unknown function (DUF588)
38	TraesCS1A03G0649900	9.60038	42.3479	-2.10991	0.00202094	445518753	445520060	TraesCS1A01G251900 && P13917.2 RecName: Full=Basic 7S globulin; AltName: Full=SBg7S; Short=Bg; Contains: RecName: Full=Basic 7S globulin high kDa subunit; Contains: RecName: Full=Basic 7S globulin low kDa subunit; Flags: Precursor && PF14543:Xylanase inhibitor N-terminal|PF14541:Xylanase inhibitor C-terminal && PF14543:Xylanase inhibitor N-terminal|PF14541:Xylanase inhibitor C-terminal	TraesCS1A03G0649900	8.33006	26.1385	-1.62683	0.0414394	445518753	445520060	TraesCS1A01G251900 && P13917.2 RecName: Full=Basic 7S globulin; AltName: Full=SBg7S; Short=Bg; Contains: RecName: Full=Basic 7S globulin high kDa subunit; Contains: RecName: Full=Basic 7S globulin low kDa subunit; Flags: Precursor && PF14543:Xylanase inhibitor N-terminal|PF14541:Xylanase inhibitor C-terminal && PF14543:Xylanase inhibitor N-terminal|PF14541:Xylanase inhibitor C-terminal
39	TraesCS1A03G0650700	0	8.81445	-5.62624	0.00443379	445948678	445950154	TraesCS1A01G252600 && Q9FKL2.1 RecName: Full=Transcription factor MYB36; AltName: Full=Myb-related protein 36; Short=AtMYB36 && PF00249:Myb-like DNA-binding domain && PF00249:Myb-like DNA-binding domain	TraesCS1A03G0650700	0.398162	7.78222	-4.45192	0.02344	445948678	445950154	TraesCS1A01G252600 && Q9FKL2.1 RecName: Full=Transcription factor MYB36; AltName: Full=Myb-related protein 36; Short=AtMYB36 && PF00249:Myb-like DNA-binding domain && PF00249:Myb-like DNA-binding domain
40	TraesCS1A03G0676100	576.445	2973.33	-2.36683	0.0103587	463052778	463053617	TraesCS1A01G265600 && - && - && -	TraesCS1A03G0676100	248.308	873.44	-1.81433	2.89143e-06	463052778	463053617	TraesCS1A01G265600 && - && - && -
41	TraesCS1A03G0709000	573.46	1328.71	-1.21173	7.69218e-13	480237002	480240049	TraesCS1A01G281000 && - && - && -	TraesCS1A03G0709000	131.995	459.893	-1.80092	0.00752505	480237002	480240049	TraesCS1A01G281000 && - && - && -
42	TraesCS1A03G0726500	0	7.51028	-5.38831	0.0176639	488174949	488175203	TraesCS1A01G289200 && - && - && -	TraesCS1A03G0726500	0	5.48747	-4.91009	0.0196991	488174949	488175203	TraesCS1A01G289200 && - && - && -
43	TraesCS1A03G0770000	101.385	37.8213	1.40876	0.00825725	502444436	502446463	TraesCS1A01G310300 && Q9FL41.1 RecName: Full=WAT1-related protein At5g07050 && PF00892:EamA-like transporter family && PF00892:EamA-like transporter family	TraesCS1A03G0770000	315.856	89.8278	1.81234	2.03727e-05	502444436	502446463	TraesCS1A01G310300 && Q9FL41.1 RecName: Full=WAT1-related protein At5g07050 && PF00892:EamA-like transporter family && PF00892:EamA-like transporter family
44	TraesCS1A03G0788400	35.272	130.74	-1.88855	0.00320167	510423874	510424564	19kDa seed storage globulin Glo-2%2Ccupin-1 domain && P29835.2 RecName: Full=19 kDa globulin; AltName: Full=Alpha-globulin; AltName: Allergen=Ory s 19kD; Flags: Precursor && - && -	TraesCS1A03G0788400	13.2873	37.3611	-1.51159	0.0292086	510423874	510424564	19kDa seed storage globulin Glo-2%2Ccupin-1 domain && P29835.2 RecName: Full=19 kDa globulin; AltName: Full=Alpha-globulin; AltName: Allergen=Ory s 19kD; Flags: Precursor && - && -
45	TraesCS1A03G0838900	22.9096	227.359	-3.30875	0.0022585	531840501	531842260	TraesCS1A01G339700 && - && PF04720:PDDEXK-like family of unknown function && PF04720:PDDEXK-like family of unknown function	TraesCS1A03G0838900	11.6704	57.1875	-2.29934	0.0446422	531840501	531842260	TraesCS1A01G339700 && - && PF04720:PDDEXK-like family of unknown function && PF04720:PDDEXK-like family of unknown function
46	TraesCS1A03G1033200	491.345	1006.86	-1.03402	0.00544684	583545244	583547075	TraesCS1A01G424100 && Q9FI21.1 RecName: Full=Berberine bridge enzyme-like 28; Short=AtBBE-like 28; Flags: Precursor && PF08031:Berberine and berberine like|PF01565:FAD binding domain && PF08031:Berberine and berberine like|PF01565:FAD binding domain	TraesCS1A03G1033200	200.956	407.559	-1.01805	0.0145697	583545244	583547075	TraesCS1A01G424100 && Q9FI21.1 RecName: Full=Berberine bridge enzyme-like 28; Short=AtBBE-like 28; Flags: Precursor && PF08031:Berberine and berberine like|PF01565:FAD binding domain && PF08031:Berberine and berberine like|PF01565:FAD binding domain
	NIL_17_DEGs on chromosome 1B	17R_T (gene reads)	17S_T (gene reads)	log2FoldChange	pvalue	gene_start	gene_end	gene_description	NIL_3_DEGs on chromosome 1B	3R_T (gene reads)	3S_T (gene reads)	log2FoldChange	pvalue	gene_start	gene_end	gene_description
47	TraesCS1B03G0034200	18.3842	53.9018	-1.53524	0.015741	8519980	8527072	TraesCS1B01G016400 && P23776.1 RecName: Full=Glucan 1,3-beta-glucosidase I/II; AltName: Full=Exo-1,3-beta-glucanase I/II; AltName: Full=Soluble cell wall protein 6; Flags: Precursor && PF00150:Cellulase (glycosyl hydrolase family 5) && PF00150:Cellulase (glycosyl hydrolase family 5)	TraesCS1B03G0034200	4.38995	36.4711	-3.06536	0.00596822	8519980	8527072	TraesCS1B01G016400 && P23776.1 RecName: Full=Glucan 1,3-beta-glucosidase I/II; AltName: Full=Exo-1,3-beta-glucanase I/II; AltName: Full=Soluble cell wall protein 6; Flags: Precursor && PF00150:Cellulase (glycosyl hydrolase family 5) && PF00150:Cellulase (glycosyl hydrolase family 5)
48	TraesCS1B03G0239000	78.9818	514.562	-2.70323	0.00969098	96903834	96906345	TraesCS1B01G089800 && Q949R9.1 RecName: Full=Mitochondrial pyruvate carrier 1; Short=AtMPC1 && PF03650:Uncharacterised protein family (UPF0041) && PF03650:Uncharacterised protein family (UPF0041)	TraesCS1B03G0239000	72.5014	189.717	-1.38715	0.0491862	96903834	96906345	TraesCS1B01G089800 && Q949R9.1 RecName: Full=Mitochondrial pyruvate carrier 1; Short=AtMPC1 && PF03650:Uncharacterised protein family (UPF0041) && PF03650:Uncharacterised protein family (UPF0041)
49	TraesCS1B03G0331400	294.852	667.107	-1.17624	0.00351598	151242525	151248784	TraesCS1B01G121600 && Q876J3.1 RecName: Full=Glucan 1,3-beta-glucosidase; AltName: Full=Exo-1,3-beta-glucanase; Flags: Precursor && PF00150:Cellulase (glycosyl hydrolase family 5) && PF00150:Cellulase (glycosyl hydrolase family 5)	TraesCS1B03G0331400	175.026	465.232	-1.41006	0.011905	151242525	151248784	TraesCS1B01G121600 && Q876J3.1 RecName: Full=Glucan 1,3-beta-glucosidase; AltName: Full=Exo-1,3-beta-glucanase; Flags: Precursor && PF00150:Cellulase (glycosyl hydrolase family 5) && PF00150:Cellulase (glycosyl hydrolase family 5)
50	TraesCS1B03G0386500	46.3065	15.5118	1.59385	0.0118224	195339334	195341635	TraesCS1B01G141500 && Q0DK78.3 RecName: Full=Pseudo histidine-containing phosphotransfer protein 2; AltName: Full=OsHpt4 && PF01627:Hpt domain && PF01627:Hpt domain	TraesCS1B03G0386500	88.6589	21.9735	2.01011	0.0165947	195339334	195341635	TraesCS1B01G141500 && Q0DK78.3 RecName: Full=Pseudo histidine-containing phosphotransfer protein 2; AltName: Full=OsHpt4 && PF01627:Hpt domain && PF01627:Hpt domain
51	TraesCS1B03G0388600	38.8933	510.634	-3.71364	0.000273901	196146619	196150385	TraesCS1B01G142000 && Q1WM16.2 RecName: Full=Hexokinase-7; AltName: Full=Hexokinase-6 && PF03727:Hexokinase|PF00349:Hexokinase && PF03727:Hexokinase|PF00349:Hexokinase	TraesCS1B03G0388600	48.4373	132.227	-1.44997	0.00173774	196146619	196150385	TraesCS1B01G142000 && Q1WM16.2 RecName: Full=Hexokinase-7; AltName: Full=Hexokinase-6 && PF03727:Hexokinase|PF00349:Hexokinase && PF03727:Hexokinase|PF00349:Hexokinase
52	TraesCS1B03G0574900	67.9715	205.746	-1.59794	0.000920781	355991830	355993217	TraesCS1B01G194900 && Q9FUS8.1 RecName: Full=Glutathione S-transferase U17; Short=AtGSTU17; AltName: Full=GST class-tau member 17; AltName: Full=Glutathione S-transferase 30; AltName: Full=Protein EARLY RESPONSIVE TO DEHYDRATION 9 && PF13410:Glutathione S-transferase, C-terminal domain|PF13417:Glutathione S-transferase, N-terminal domain && PF13410:Glutathione S-transferase, C-terminal domain|PF1…	TraesCS1B03G0574900	45.3573	128.408	-1.49524	0.00366568	355991830	355993217	TraesCS1B01G194900 && Q9FUS8.1 RecName: Full=Glutathione S-transferase U17; Short=AtGSTU17; AltName: Full=GST class-tau member 17; AltName: Full=Glutathione S-transferase 30; AltName: Full=Protein EARLY RESPONSIVE TO DEHYDRATION 9 && PF13410:Glutathione S-transferase, C-terminal domain|PF13417:Glutathione S-transferase, N-terminal domain && PF13410:Glutathione S-transferase, C-terminal domain|PF1…
53	TraesCS1B03G0584600	28.5738	398.856	-3.79044	2.01963e-17	363766497	363770248	TraesCS1B01G199600 && Q9SGU9.1 RecName: Full=Methionine gamma-lyase; Short=AtMGL; AltName: Full=L-methioninase && PF01053:Cys/Met metabolism PLP-dependent enzyme && PF01053:Cys/Met metabolism PLP-dependent enzyme	TraesCS1B03G0584600	18.0653	95.1828	-2.40403	0.00401867	363766497	363770248	TraesCS1B01G199600 && Q9SGU9.1 RecName: Full=Methionine gamma-lyase; Short=AtMGL; AltName: Full=L-methioninase && PF01053:Cys/Met metabolism PLP-dependent enzyme && PF01053:Cys/Met metabolism PLP-dependent enzyme
54	TraesCS1B03G0659600	63.1304	175.284	-1.47582	0.000560298	417088751	417091290	TraesCS1B01G229000 && O23553.3 RecName: Full=Beta-amylase 3, chloroplastic; AltName: Full=1,4-alpha-D-glucan maltohydrolase; AltName: Full=Beta-amylase 8; AltName: Full=Chloroplast beta-amylase; Short=CT-BMY; Flags: Precursor && PF01373:Glycosyl hydrolase family 14 && PF01373:Glycosyl hydrolase family 14	TraesCS1B03G0659600	15.034	119.893	-2.98197	2.00424e-10	417088751	417091290	TraesCS1B01G229000 && O23553.3 RecName: Full=Beta-amylase 3, chloroplastic; AltName: Full=1,4-alpha-D-glucan maltohydrolase; AltName: Full=Beta-amylase 8; AltName: Full=Chloroplast beta-amylase; Short=CT-BMY; Flags: Precursor && PF01373:Glycosyl hydrolase family 14 && PF01373:Glycosyl hydrolase family 14
55	TraesCS1B03G0767900	78.9063	231.417	-1.5507	0.00424227	490458359	490459222	TraesCS1B01G276500 && - && - && -	TraesCS1B03G0767900	66.9839	222.727	-1.73367	0.00280775	490458359	490459222	TraesCS1B01G276500 && - && - && -
56	TraesCS1B03G0768500	105.081	766.081	-2.86667	0.00348041	490521222	490521613	TraesCS1B01G276700 && - && - && -	TraesCS1B03G0768500	70.8622	157.934	-1.15319	0.0346082	490521222	490521613	TraesCS1B01G276700 && - && - && -
57	TraesCS1B03G0768600	336.434	1884.21	-2.48544	0.00994552	490526588	490527470	TraesCS1B01G276800 && - && - && -	TraesCS1B03G0768600	121.9	464.07	-1.92741	9.55037e-06	490526588	490527470	TraesCS1B01G276800 && - && - && -
58	TraesCS1B03G0768700	126.725	664.296	-2.38964	0.00716922	490536867	490537610	TraesCS1B01G276900 && - && - && -	TraesCS1B03G0768700	40.4913	113.931	-1.48747	0.0133868	490536867	490537610	TraesCS1B01G276900 && - && - && -
59	TraesCS1B03G0781900	14.3307	2.75351	2.33681	0.033707	496570381	496571625	TraesCS1B01G281800 && Q9LVJ1.1 RecName: Full=Subtilisin-like protease SBT1.4; AltName: Full=Subtilase subfamily 1 member 4; Short=AtSBT1.4; Flags: Precursor && PF05922:Peptidase inhibitor I9|PF00082:Subtilase family && PF05922:Peptidase inhibitor I9|PF00082:Subtilase family	TraesCS1B03G0781900	18.0187	4.18926	2.0982	0.0206626	496570381	496571625	TraesCS1B01G281800 && Q9LVJ1.1 RecName: Full=Subtilisin-like protease SBT1.4; AltName: Full=Subtilase subfamily 1 member 4; Short=AtSBT1.4; Flags: Precursor && PF05922:Peptidase inhibitor I9|PF00082:Subtilase family && PF05922:Peptidase inhibitor I9|PF00082:Subtilase family
60	TraesCS1B03G0782200LC	6.69929	22.9945	-1.77454	0.0243706	496577234	496577983	TraesCS1B01G495600LC && - && PF13650:Aspartyl protease && PF13650:Aspartyl protease	TraesCS1B03G0782200LC	3.89861	22.6049	-2.50689	0.0466991	496577234	496577983	TraesCS1B01G495600LC && - && PF13650:Aspartyl protease && PF13650:Aspartyl protease
61	TraesCS1B03G0788700	65.6115	920.198	-3.80946	0.00223668	498478970	498481746	TraesCS1B01G283600 && Q43139.2 RecName: Full=Fructose-1,6-bisphosphatase, cytosolic; Short=FBPase; AltName: Full=D-fructose-1,6-bisphosphate 1-phosphohydrolase && PF00316:Fructose-1-6-bisphosphatase && PF00316:Fructose-1-6-bisphosphatase	TraesCS1B03G0788700	54.044	140.72	-1.38066	0.00605915	498478970	498481746	TraesCS1B01G283600 && Q43139.2 RecName: Full=Fructose-1,6-bisphosphatase, cytosolic; Short=FBPase; AltName: Full=D-fructose-1,6-bisphosphate 1-phosphohydrolase && PF00316:Fructose-1-6-bisphosphatase && PF00316:Fructose-1-6-bisphosphatase
62	TraesCS1B03G0810500	502.493	1166.89	-1.21528	6.92411e-07	511697219	511700002	TraesCS1B01G290000 && - && - && -	TraesCS1B03G0810500	114.354	314.509	-1.4579	0.000125912	511697219	511700002	TraesCS1B01G290000 && - && - && -
63	TraesCS1B03G0880600	28.9162	5.70381	2.35259	0.00211034	552200374	552202425	TraesCS1B01G321500 && Q9FL41.1 RecName: Full=WAT1-related protein At5g07050 && PF00892:EamA-like transporter family && PF00892:EamA-like transporter family	TraesCS1B03G0880600	62.0588	19.596	1.65802	0.011933	552200374	552202425	TraesCS1B01G321500 && Q9FL41.1 RecName: Full=WAT1-related protein At5g07050 && PF00892:EamA-like transporter family && PF00892:EamA-like transporter family
64	TraesCS1B03G0919000	21.5277	56.8061	-1.39326	0.0365688	569152171	569153628	TraesCS1B01G335600 && - && - && -	TraesCS1B03G0919000	16.5153	48.6537	-1.54986	0.0190649	569152171	569153628	TraesCS1B01G335600 && - && - && -
65	TraesCS1B03G0972200	9.81888	277.954	-4.83041	9.53681e-14	592222885	592224027	TraesCS1B01G355900 && Q08632.1 RecName: Full=Short-chain type dehydrogenase/reductase && PF00106:short chain dehydrogenase && PF00106:short chain dehydrogenase	TraesCS1B03G0972200	5.09809	23.6089	-2.24584	0.0350061	592222885	592224027	TraesCS1B01G355900 && Q08632.1 RecName: Full=Short-chain type dehydrogenase/reductase && PF00106:short chain dehydrogenase && PF00106:short chain dehydrogenase
66	TraesCS1B03G1001700	93.2873	681.747	-2.86956	0.0142133	604587872	604591952	TraesCS1B01G366500 && Q9M667.2 RecName: Full=Disease resistance protein RPP13; AltName: Full=Resistance to Peronospora parasitica protein 13 && PF00931:NB-ARC domain && PF00931:NB-ARC domain	TraesCS1B03G1001700	46.3898	196.017	-2.0795	0.00893271	604587872	604591952	TraesCS1B01G366500 && Q9M667.2 RecName: Full=Disease resistance protein RPP13; AltName: Full=Resistance to Peronospora parasitica protein 13 && PF00931:NB-ARC domain && PF00931:NB-ARC domain
67	TraesCS1B03G1003000	47.3185	589.097	-3.64007	2.74326e-06	605429266	605430971	TraesCS1B01G367500 && Q6F357.1 RecName: Full=Phospholipase A1-II 7 >A2Y7R2.1 RecName: Full=Phospholipase A1-II 7 && PF01764:Lipase (class 3) && PF01764:Lipase (class 3)	TraesCS1B03G1003000	8.81132	38.076	-2.09312	0.00264335	605429266	605430971	TraesCS1B01G367500 && Q6F357.1 RecName: Full=Phospholipase A1-II 7 >A2Y7R2.1 RecName: Full=Phospholipase A1-II 7 && PF01764:Lipase (class 3) && PF01764:Lipase (class 3)
68	TraesCS1B03G1003300	17.8004	177.411	-3.32261	1.48828e-12	605475951	605477682	TraesCS1B01G367800 && Q6F357.1 RecName: Full=Phospholipase A1-II 7 >A2Y7R2.1 RecName: Full=Phospholipase A1-II 7 && PF01764:Lipase (class 3) && PF01764:Lipase (class 3)	TraesCS1B03G1003300	4.41628	18.0021	-2.00875	0.0317673	605475951	605477682	TraesCS1B01G367800 && Q6F357.1 RecName: Full=Phospholipase A1-II 7 >A2Y7R2.1 RecName: Full=Phospholipase A1-II 7 && PF01764:Lipase (class 3) && PF01764:Lipase (class 3)
69	TraesCS1B03G1066600	1732.71	828.527	1.0638	2.16527e-08	633650664	633650954	TRIAE_CS42_1BL_TGACv1_032595_AA0131770%2Cnon-specific lipid transfer protein && A2XBN5.2 RecName: Full=Non-specific lipid-transfer protein 2; Short=nsLTP2; AltName: Full=7 kDa lipid transfer protein; Flags: Precursor && PF14368:Probable lipid transfer && PF14368:Probable lipid transfer	TraesCS1B03G1066600	2475.84	1166.37	1.08597	0.000613867	633650664	633650954	TRIAE_CS42_1BL_TGACv1_032595_AA0131770%2Cnon-specific lipid transfer protein && A2XBN5.2 RecName: Full=Non-specific lipid-transfer protein 2; Short=nsLTP2; AltName: Full=7 kDa lipid transfer protein; Flags: Precursor && PF14368:Probable lipid transfer && PF14368:Probable lipid transfer
	NIL_17_DEGs on chromosome 1D	17R_T (gene reads)	17S_T (gene reads)	log2FoldChange	pvalue	gene_start	gene_end	gene_description	NIL_3_DEGs on chromosome 1D	3R_T (gene reads)	3S_T (gene reads)	log2FoldChange	pvalue	gene_start	gene_end	gene_description
70	TraesCS1D03G0239900	256.378	578.028	-1.17177	0.00140597	93298086	93301885	TraesCS1D01G101900 && P23776.1 RecName: Full=Glucan 1,3-beta-glucosidase I/II; AltName: Full=Exo-1,3-beta-glucanase I/II; AltName: Full=Soluble cell wall protein 6; Flags: Precursor && PF00150:Cellulase (glycosyl hydrolase family 5) && PF00150:Cellulase (glycosyl hydrolase family 5)	TraesCS1D03G0239900	243.368	488.175	-1.00596	0.0164933	93298086	93301885	TraesCS1D01G101900 && P23776.1 RecName: Full=Glucan 1,3-beta-glucosidase I/II; AltName: Full=Exo-1,3-beta-glucanase I/II; AltName: Full=Soluble cell wall protein 6; Flags: Precursor && PF00150:Cellulase (glycosyl hydrolase family 5) && PF00150:Cellulase (glycosyl hydrolase family 5)
71	TraesCS1D03G0294000	47.2085	346.521	-2.87917	4.63762e-08	128837562	128841426	TraesCS1D01G123700 && Q1WM16.2 RecName: Full=Hexokinase-7; AltName: Full=Hexokinase-6 && PF00349:Hexokinase|PF03727:Hexokinase && PF00349:Hexokinase|PF03727:Hexokinase	TraesCS1D03G0294000	69.5672	147.507	-1.08333	0.00432132	128837562	128841426	TraesCS1D01G123700 && Q1WM16.2 RecName: Full=Hexokinase-7; AltName: Full=Hexokinase-6 && PF00349:Hexokinase|PF03727:Hexokinase && PF00349:Hexokinase|PF03727:Hexokinase
72	TraesCS1D03G0559600	153.712	15.7751	3.25551	4.22318e-10	317958120	317958426	TraesCS1D01G227000 && P26571.1 RecName: Full=Metallothionein-like protein 1; Short=MT-1 && PF01439:Metallothionein && PF01439:Metallothionein	TraesCS1D03G0559600	14.7624	56.2793	-1.93079	0.00805433	317958120	317958426	TraesCS1D01G227000 && P26571.1 RecName: Full=Metallothionein-like protein 1; Short=MT-1 && PF01439:Metallothionein && PF01439:Metallothionein
73	TraesCS1D03G0640500	236.796	1762.05	-2.89551	0.0026842	364057454	364058228	TraesCS1D01G265800 && - && - && -	TraesCS1D03G0640500	225.938	480.135	-1.08552	0.00151061	364057454	364058228	TraesCS1D01G265800 && - && - && -
74	TraesCS1D03G0640700	152.538	691.65	-2.18072	0.00622622	364162175	364163067	TraesCS1D01G266000 && - && - && -	TraesCS1D03G0640700	95.6476	198.273	-1.05403	0.00859393	364162175	364163067	TraesCS1D01G266000 && - && - && -
75	TraesCS1D03G0649700	3.24022	71.5761	-4.40559	6.64253e-07	368030881	368032398	TraesCS1D01G271200 && - && PF06749:Protein of unknown function (DUF1218) && PF06749:Protein of unknown function (DUF1218)	TraesCS1D03G0649700	5.28963	25.8202	-2.29047	0.0197566	368030881	368032398	TraesCS1D01G271200 && - && PF06749:Protein of unknown function (DUF1218) && PF06749:Protein of unknown function (DUF1218)
76	TraesCS1D03G0658400	27.2824	1039.49	-5.25373	8.74318e-05	372116547	372121383	TraesCS1D01G274200 && Q43139.2 RecName: Full=Fructose-1,6-bisphosphatase, cytosolic; Short=FBPase; AltName: Full=D-fructose-1,6-bisphosphate 1-phosphohydrolase && PF00316:Fructose-1-6-bisphosphatase && PF00316:Fructose-1-6-bisphosphatase	TraesCS1D03G0658400	12.6835	65.4375	-2.37959	0.00169444	372116547	372121383	TraesCS1D01G274200 && Q43139.2 RecName: Full=Fructose-1,6-bisphosphatase, cytosolic; Short=FBPase; AltName: Full=D-fructose-1,6-bisphosphate 1-phosphohydrolase && PF00316:Fructose-1-6-bisphosphatase && PF00316:Fructose-1-6-bisphosphatase
77	TraesCS1D03G0661000	0	5.87737	-5.02887	0.0393759	373098596	373099476	TraesCS1D01G275100 && Q9ZU65.1 RecName: Full=Transcription repressor OFP7; AltName: Full=Ovate family protein 7; Short=AtOFP7 && PF04844:Transcriptional repressor, ovate && PF04844:Transcriptional repressor, ovate	TraesCS1D03G0661000	0.599786	7.71826	-3.61617	0.0461965	373098596	373099476	TraesCS1D01G275100 && Q9ZU65.1 RecName: Full=Transcription repressor OFP7; AltName: Full=Ovate family protein 7; Short=AtOFP7 && PF04844:Transcriptional repressor, ovate && PF04844:Transcriptional repressor, ovate
78	TraesCS1D03G0686100	25.7238	7.2986	1.82008	0.0117927	386328696	386330038	TraesCS1D01G286100 && - && PF09713:Plant protein 1589 of unknown function (A_thal_3526) && PF09713:Plant protein 1589 of unknown function (A_thal_3526)	TraesCS1D03G0686100	38.9268	9.00991	2.10336	0.00862912	386328696	386330038	TraesCS1D01G286100 && - && PF09713:Plant protein 1589 of unknown function (A_thal_3526) && PF09713:Plant protein 1589 of unknown function (A_thal_3526)
79	TraesCS1D03G0736400	42.4984	13.7902	1.60183	0.0264565	407523337	407525325	TraesCS1D01G309800 && Q9FL41.1 RecName: Full=WAT1-related protein At5g07050 && PF00892:EamA-like transporter family && PF00892:EamA-like transporter family	TraesCS1D03G0736400	131.484	43.8925	1.58185	0.0269929	407523337	407525325	TraesCS1D01G309800 && Q9FL41.1 RecName: Full=WAT1-related protein At5g07050 && PF00892:EamA-like transporter family && PF00892:EamA-like transporter family
80	TraesCS1D03G0742100	62.8149	271.006	-2.10919	0.0218541	410506609	410530181	- && Q65X71.1 RecName: Full=Probable calcium-transporting ATPase 6, plasma membrane-type; AltName: Full=Ca(2+)-ATPase isoform 6 && PF00690:Cation transporter/ATPase, N-terminus|PF12710:haloacid dehalogenase-like hydrolase|PF00122:E1-E2 ATPase|PF12515:Ca2+-ATPase N terminal autoinhibitory domain|PF00689:Cation transporting ATPase, C-terminus && PF00690:Cation transporter/ATPase, N-terminus|PF12710…	TraesCS1D03G0742100	47.7403	118.277	-1.30063	0.00675847	410506609	410530181	- && Q65X71.1 RecName: Full=Probable calcium-transporting ATPase 6, plasma membrane-type; AltName: Full=Ca(2+)-ATPase isoform 6 && PF00690:Cation transporter/ATPase, N-terminus|PF12710:haloacid dehalogenase-like hydrolase|PF00122:E1-E2 ATPase|PF12515:Ca2+-ATPase N terminal autoinhibitory domain|PF00689:Cation transporting ATPase, C-terminus && PF00690:Cation transporter/ATPase, N-terminus|PF12710…
81	TraesCS1D03G0848200	48.5224	127.259	-1.39042	0.00143989	446861365	446866325	- && Q84MA2.2 RecName: Full=Type I inositol polyphosphate 5-phosphatase 1; Short=At5PTase1 && PF03372:Endonuclease/Exonuclease/phosphatase family && PF03372:Endonuclease/Exonuclease/phosphatase family	TraesCS1D03G0848200	30.8765	76.606	-1.31855	0.0172773	446861365	446866325	- && Q84MA2.2 RecName: Full=Type I inositol polyphosphate 5-phosphatase 1; Short=At5PTase1 && PF03372:Endonuclease/Exonuclease/phosphatase family && PF03372:Endonuclease/Exonuclease/phosphatase family
82	TraesCS1D03G0885700	1389.55	638.924	1.1203	2.91411e-10	458618219	458618984	TraesCS1D01G380800 && A2XBN5.2 RecName: Full=Non-specific lipid-transfer protein 2; Short=nsLTP2; AltName: Full=7 kDa lipid transfer protein; Flags: Precursor && PF14368:Probable lipid transfer && PF14368:Probable lipid transfer	TraesCS1D03G0885700	1371.64	682.893	1.00626	0.00764377	458618219	458618984	TraesCS1D01G380800 && A2XBN5.2 RecName: Full=Non-specific lipid-transfer protein 2; Short=nsLTP2; AltName: Full=7 kDa lipid transfer protein; Flags: Precursor && PF14368:Probable lipid transfer && PF14368:Probable lipid transfer
83	TraesCS1D03G0993500	75	29.87	1.31936	0.0214629	484905859	484906871	TraesCS1D01G432300 && - && PF03168:Late embryogenesis abundant protein && PF03168:Late embryogenesis abundant protein	TraesCS1D03G0993500	110.252	45.8054	1.26445	0.00782793	484905859	484906871	TraesCS1D01G432300 && - && PF03168:Late embryogenesis abundant protein && PF03168:Late embryogenesis abundant protein
	NIL-17DEGs on chromosome 2A	17R_T (gene reads)	17S_T (gene reads)	log2FoldChange	pvalue	gene_start	gene_end	gene_description	NIL_3_DEGs on chromosome 2A	3R_T (gene reads)	3S_T (gene reads)	log2FoldChange	pvalue	gene_start	gene_end	gene_description
84	TraesCS2A03G0256400	49.9099	285.748	-2.51821	0.0126374	77912516	77913442	TraesCS2A01G124200 && Q6NQE2.1 RecName: Full=Probable NAD(P)H dehydrogenase (quinone) FQR1-like 1 && PF03358:NADPH-dependent FMN reductase && PF03358:NADPH-dependent FMN reductase	TraesCS2A03G0256400	33.9737	104.774	-1.62951	0.00557842	77912516	77913442	TraesCS2A01G124200 && Q6NQE2.1 RecName: Full=Probable NAD(P)H dehydrogenase (quinone) FQR1-like 1 && PF03358:NADPH-dependent FMN reductase && PF03358:NADPH-dependent FMN reductase
85	TraesCS2A03G0367100LC	26.2569	60.8671	-1.2268	0.0258412	139747709	139749633	TraesCS2A01G186900LC && Q9FMU5.1 RecName: Full=U3 small nucleolar RNA-associated protein 18 homolog && - && -	TraesCS2A03G0367100LC	21.2141	60.4844	-1.51921	0.00896088	139747709	139749633	TraesCS2A01G186900LC && Q9FMU5.1 RecName: Full=U3 small nucleolar RNA-associated protein 18 homolog && - && -
86	TraesCS2A03G0433100	0	152.125	-9.73044	0.0127638	189148481	189148699	TraesCS2A01G205900 && - && PF12609:Wound-induced protein && PF12609:Wound-induced protein	TraesCS2A03G0433100	5.40209	44.0473	-3.01889	0.00771384	189148481	189148699	TraesCS2A01G205900 && - && PF12609:Wound-induced protein && PF12609:Wound-induced protein
87	TraesCS2A03G0457200LC	0.884632	8.79958	-3.24714	0.0277627	203626529	203631513	TraesCS2A01G239000LC && - && PF04827:Plant transposon protein && PF04827:Plant transposon protein	TraesCS2A03G0457200LC	0.605856	10.0362	-3.98124	0.0185808	203626529	203631513	TraesCS2A01G239000LC && - && PF04827:Plant transposon protein && PF04827:Plant transposon protein
88	TraesCS2A03G0680700	324.707	982.797	-1.59715	1.40525e-05	454973441	454977042	TraesCS2A01G274700 && Q7XT99.2 RecName: Full=Probable aldo-keto reductase 2 && PF00248:Aldo/keto reductase family && PF00248:Aldo/keto reductase family	TraesCS2A03G0680700	143.154	288.98	-1.01056	0.00884505	454973441	454977042	TraesCS2A01G274700 && Q7XT99.2 RecName: Full=Probable aldo-keto reductase 2 && PF00248:Aldo/keto reductase family && PF00248:Aldo/keto reductase family
89	TraesCS2A03G0788200	50.9144	136.627	-1.41881	0.0223753	547599812	547601905	TraesCS2A01G318800 && - && - && -	TraesCS2A03G0788200	15.5011	42.5666	-1.45947	0.0147857	547599812	547601905	TraesCS2A01G318800 && - && - && -
90	TraesCS2A03G0806800	9.13324	51.4411	-2.49751	0.00166056	563074132	563075621	- && P47082.1 RecName: Full=Vacuolar amino acid transporter 1 && PF01490:Transmembrane amino acid transporter protein && PF01490:Transmembrane amino acid transporter protein	TraesCS2A03G0806800	1.49946	15.9549	-3.37287	0.0450465	563074132	563075621	- && P47082.1 RecName: Full=Vacuolar amino acid transporter 1 && PF01490:Transmembrane amino acid transporter protein && PF01490:Transmembrane amino acid transporter protein
91	TraesCS2A03G0809300	81.9321	30.3799	1.42046	0.0383584	564973799	564975858	- && Q9C6M2.1 RecName: Full=Lysine histidine transporter-like 6 && PF01490:Transmembrane amino acid transporter protein && PF01490:Transmembrane amino acid transporter protein	TraesCS2A03G0809300	198.889	90.9035	1.12774	0.0257931	564973799	564975858	- && Q9C6M2.1 RecName: Full=Lysine histidine transporter-like 6 && PF01490:Transmembrane amino acid transporter protein && PF01490:Transmembrane amino acid transporter protein
92	TraesCS2A03G0898800	42.2218	8.63494	2.28151	0.00707958	615864079	615867338	TraesCS2A01G369000 && - && PF05686:Glycosyl transferase family 90 && PF05686:Glycosyl transferase family 90	TraesCS2A03G0898800	82.8607	35.8883	1.20615	0.0194836	615864079	615867338	TraesCS2A01G369000 && - && PF05686:Glycosyl transferase family 90 && PF05686:Glycosyl transferase family 90
93	TraesCS2A03G0917400	13.5689	0	6.20157	0.000274435	624951701	624955391	TraesCS2A01G378300 && A2XVN3.1 RecName: Full=Cytokinin dehydrogenase 8; AltName: Full=Cytokinin oxidase 8; Short=OsCKX8; Flags: Precursor >A3AVP1.1 RecName: Full=Cytokinin dehydrogenase 8; AltName: Full=Cytokinin oxidase 8; Short=OsCKX8; Flags: Precursor && PF09265:Cytokinin dehydrogenase 1, FAD and cytokinin binding|PF01565:FAD binding domain && PF09265:Cytokinin dehydrogenase 1, FAD and cytokin…	TraesCS2A03G0917400	41.1983	10.019	2.03523	0.0206422	624951701	624955391	TraesCS2A01G378300 && A2XVN3.1 RecName: Full=Cytokinin dehydrogenase 8; AltName: Full=Cytokinin oxidase 8; Short=OsCKX8; Flags: Precursor >A3AVP1.1 RecName: Full=Cytokinin dehydrogenase 8; AltName: Full=Cytokinin oxidase 8; Short=OsCKX8; Flags: Precursor && PF09265:Cytokinin dehydrogenase 1, FAD and cytokinin binding|PF01565:FAD binding domain && PF09265:Cytokinin dehydrogenase 1, FAD and cytokin…
94	TraesCS2A03G0933100	9.41096	27.1076	-1.52287	0.0438715	635508955	635510512	TraesCS2A01G385600 && G1JSL4.1 RecName: Full=Peroxygenase 1; Short=AsPXG1 && PF05042:Caleosin related protein && PF05042:Caleosin related protein	TraesCS2A03G0933100	1.5116	11.5588	-2.88505	0.0347074	635508955	635510512	TraesCS2A01G385600 && G1JSL4.1 RecName: Full=Peroxygenase 1; Short=AsPXG1 && PF05042:Caleosin related protein && PF05042:Caleosin related protein
95	TraesCS2A03G1030300	1.16235	12.4306	-3.3573	0.0388552	689189827	689190565	TraesCS2A01G432500 && - && - && -	TraesCS2A03G1030300	0	11.8535	-6.02163	0.00430857	689189827	689190565	TraesCS2A01G432500 && - && - && -
96	TraesCS2A03G1041300	58.9184	146.426	-1.30984	0.000501802	693246981	693248348	TraesCS2A01G438300 && Q39219.2 RecName: Full=Ubiquinol oxidase 1a, mitochondrial; AltName: Full=Alternative oxidase 1a; Flags: Precursor && PF01786:Alternative oxidase && PF01786:Alternative oxidase	TraesCS2A03G1041300	24.5069	88.2	-1.83394	0.00190295	693246981	693248348	TraesCS2A01G438300 && Q39219.2 RecName: Full=Ubiquinol oxidase 1a, mitochondrial; AltName: Full=Alternative oxidase 1a; Flags: Precursor && PF01786:Alternative oxidase && PF01786:Alternative oxidase
97	TraesCS2A03G1173100	48.4691	249.825	-2.36213	1.0758e-05	737119088	737119531	TraesCS2A01G504100 && - && - && -	TraesCS2A03G1173100	42.2074	86.0286	-1.03243	0.02379	737119088	737119531	TraesCS2A01G504100 && - && - && -
98	TraesCS2A03G1175500	1.9473	42.4609	-4.44846	0.0463282	737525429	737528045	TraesCS2A01G505000 && A2X6E6.1 RecName: Full=Sucrose transport protein SUT5; AltName: Full=Sucrose permease 5; AltName: Full=Sucrose transporter 5; Short=OsSUT5; AltName: Full=Sucrose-proton symporter 5 && PF13347:MFS/sugar transport protein && PF13347:MFS/sugar transport protein	TraesCS2A03G1175500	0	19.1826	-6.7163	0.000112017	737525429	737528045	TraesCS2A01G505000 && A2X6E6.1 RecName: Full=Sucrose transport protein SUT5; AltName: Full=Sucrose permease 5; AltName: Full=Sucrose transporter 5; Short=OsSUT5; AltName: Full=Sucrose-proton symporter 5 && PF13347:MFS/sugar transport protein && PF13347:MFS/sugar transport protein
99	TraesCS2A03G1237900	2.65353	221.997	-6.39661	1.78095e-05	754127150	754129085	TraesCS2A01G534600 && P93147.2 RecName: Full=Isoflavone 2'-hydroxylase; AltName: Full=CYP GE-3; AltName: Full=Cytochrome P450 81E1; AltName: Full=Cytochrome P450 91A4 && PF00067:Cytochrome P450 && PF00067:Cytochrome P450	TraesCS2A03G1237900	0.796323	11.3292	-3.98567	0.0128455	754127150	754129085	TraesCS2A01G534600 && P93147.2 RecName: Full=Isoflavone 2'-hydroxylase; AltName: Full=CYP GE-3; AltName: Full=Cytochrome P450 81E1; AltName: Full=Cytochrome P450 91A4 && PF00067:Cytochrome P450 && PF00067:Cytochrome P450
	NIL_17_DEGs on chromosome 2B	17R_T (gene reads)	17S_T (gene reads)	log2FoldChange	pvalue	gene_start	gene_end	gene_description	NIL_3_DEGs on chromosome 2B	3R_T (gene reads)	3S_T (gene reads)	log2FoldChange	pvalue	gene_start	gene_end	gene_description
100	TraesCS2B03G0030300	1.65929	16.7935	-3.36069	0.00598406	8006235	8010811	- && Q9FYA2.1 RecName: Full=Probable WRKY transcription factor 75; AltName: Full=WRKY DNA-binding protein 75 && PF03106:WRKY DNA -binding domain && PF03106:WRKY DNA -binding domain	TraesCS2B03G0030300	6.59149	23.2833	-1.84323	0.0293649	8006235	8010811	- && Q9FYA2.1 RecName: Full=Probable WRKY transcription factor 75; AltName: Full=WRKY DNA-binding protein 75 && PF03106:WRKY DNA -binding domain && PF03106:WRKY DNA -binding domain
101	TraesCS2B03G0222000	65.6843	32.3756	1.02219	0.0232579	63118015	63120393	TraesCS2B01G095900 && Q9SN74.1 RecName: Full=Transcription factor bHLH47; AltName: Full=Basic helix-loop-helix protein 47; Short=AtbHLH47; Short=bHLH 47; AltName: Full=Protein POPEYE; AltName: Full=Transcription factor EN 139; AltName: Full=bHLH transcription factor bHLH047 && - && -	TraesCS2B03G0222000	19.7906	3.56431	2.4759	0.0311994	63118015	63120393	TraesCS2B01G095900 && Q9SN74.1 RecName: Full=Transcription factor bHLH47; AltName: Full=Basic helix-loop-helix protein 47; Short=AtbHLH47; Short=bHLH 47; AltName: Full=Protein POPEYE; AltName: Full=Transcription factor EN 139; AltName: Full=bHLH transcription factor bHLH047 && - && -
102	TraesCS2B03G0284600	115.175	352.441	-1.61051	0.000218258	89646218	89647865	TraesCS2B01G118100 && Q6Z4N3.1 RecName: Full=Thioredoxin-like 1-1, chloroplastic; AltName: Full=Lilium-type thioredoxin 1-1 && PF00085:Thioredoxin && PF00085:Thioredoxin	TraesCS2B03G0284600	60.8927	134.856	-1.14907	0.00533045	89646218	89647865	TraesCS2B01G118100 && Q6Z4N3.1 RecName: Full=Thioredoxin-like 1-1, chloroplastic; AltName: Full=Lilium-type thioredoxin 1-1 && PF00085:Thioredoxin && PF00085:Thioredoxin
103	TraesCS2B03G0337100LC	6.04127	51.2337	-3.05538	0.000288598	113742529	113745323	TraesCS2B01G139200 && - && PF14223:gag-polypeptide of LTR copia-type && PF14223:gag-polypeptide of LTR copia-type	TraesCS2B03G0337100LC	11.7109	30.382	-1.37207	0.0421412	113742529	113745323	TraesCS2B01G139200 && - && PF14223:gag-polypeptide of LTR copia-type && PF14223:gag-polypeptide of LTR copia-type
104	TraesCS2B03G0444300	45.0769	18.5045	1.28862	0.0178989	166625893	166627608	TraesCS2B01G183600 && Q6VAA5.1 RecName: Full=UDP-glycosyltransferase 89B2 && PF00201:UDP-glucoronosyl and UDP-glucosyl transferase && PF00201:UDP-glucoronosyl and UDP-glucosyl transferase	TraesCS2B03G0444300	2.98876	16.1792	-2.49286	0.0374686	166625893	166627608	TraesCS2B01G183600 && Q6VAA5.1 RecName: Full=UDP-glycosyltransferase 89B2 && PF00201:UDP-glucoronosyl and UDP-glucosyl transferase && PF00201:UDP-glucoronosyl and UDP-glucosyl transferase
105	TraesCS2B03G0584700	703.175	195.994	1.84629	9.00634e-08	253821980	253823450	TraesCS2B01G242000 && - && - && -	TraesCS2B03G0584700	904.4	413.975	1.12762	0.0302391	253821980	253823450	TraesCS2B01G242000 && - && - && -
106	TraesCS2B03G0731200	254.488	683.647	-1.42561	0.000460367	399538164	399541792	TraesCS2B01G282400 && P23586.2 RecName: Full=Sugar transport protein 1; AltName: Full=Glucose transporter; AltName: Full=Hexose transporter 1 && PF00083:Sugar (and other) transporter && PF00083:Sugar (and other) transporter	TraesCS2B03G0731200	160.042	348.327	-1.12181	0.00450452	399538164	399541792	TraesCS2B01G282400 && P23586.2 RecName: Full=Sugar transport protein 1; AltName: Full=Glucose transporter; AltName: Full=Hexose transporter 1 && PF00083:Sugar (and other) transporter && PF00083:Sugar (and other) transporter
107	TraesCS2B03G0890800	2.96177	23.4446	-3.02692	0.0317539	497113071	497114551	- && P47082.1 RecName: Full=Vacuolar amino acid transporter 1 && PF01490:Transmembrane amino acid transporter protein && PF01490:Transmembrane amino acid transporter protein	TraesCS2B03G0890800	0	12.4264	-6.08974	0.0157508	497113071	497114551	- && P47082.1 RecName: Full=Vacuolar amino acid transporter 1 && PF01490:Transmembrane amino acid transporter protein && PF01490:Transmembrane amino acid transporter protein
108	TraesCS2B03G1000500	16.943	122.197	-2.85299	8.74139e-06	564710738	564712144	TraesCS2B01G392300 && Q9FMW4.1 RecName: Full=Putative GEM-like protein 8 && PF02893:GRAM domain && PF02893:GRAM domain	TraesCS2B03G1000500	9.09095	33.0776	-1.86101	0.0355033	564710738	564712144	TraesCS2B01G392300 && Q9FMW4.1 RecName: Full=Putative GEM-like protein 8 && PF02893:GRAM domain && PF02893:GRAM domain
109	TraesCS2B03G1037900	88.7425	35.6409	1.31631	0.00576326	587429597	587431200	TraesCS2B01G407800 && - && PF04520:Senescence regulator && PF04520:Senescence regulator	TraesCS2B03G1037900	273.839	85.1563	1.68417	0.0178759	587429597	587431200	TraesCS2B01G407800 && - && PF04520:Senescence regulator && PF04520:Senescence regulator
110	TraesCS2B03G1176700	3.03056	17.8189	-2.57541	0.027782	666853915	666856234	TraesCS2B01G464700 && P46032.1 RecName: Full=Protein NRT1/ PTR FAMILY 8.3; Short=AtNPF8.3; AltName: Full=Histidine-transporting protein; AltName: Full=Peptide transporter PTR2 && PF00854:POT family && PF00854:POT family	TraesCS2B03G1176700	4.11335	28.2292	-2.7653	0.0149437	666853915	666856234	TraesCS2B01G464700 && P46032.1 RecName: Full=Protein NRT1/ PTR FAMILY 8.3; Short=AtNPF8.3; AltName: Full=Histidine-transporting protein; AltName: Full=Peptide transporter PTR2 && PF00854:POT family && PF00854:POT family
111	TraesCS2B03G1298000	1718	5672.41	-1.723	7.63654e-12	720186987	720191094	TraesCS2B01G516700 && Q2UXF7.1 RecName: Full=Fructan 6-exohydrolase; Flags: Precursor && PF00251:Glycosyl hydrolases family 32 N-terminal domain|PF08244:Glycosyl hydrolases family 32 C terminal && PF00251:Glycosyl hydrolases family 32 N-terminal domain|PF08244:Glycosyl hydrolases family 32 C terminal	TraesCS2B03G1298000	1104.01	3134.02	-1.50533	0.0148455	720186987	720191094	TraesCS2B01G516700 && Q2UXF7.1 RecName: Full=Fructan 6-exohydrolase; Flags: Precursor && PF00251:Glycosyl hydrolases family 32 N-terminal domain|PF08244:Glycosyl hydrolases family 32 C terminal && PF00251:Glycosyl hydrolases family 32 N-terminal domain|PF08244:Glycosyl hydrolases family 32 C terminal
112	TraesCS2B03G1303700	3.81588	43.8505	-3.51688	0.00193458	722388020	722389669	TraesCS2B01G519100 && A9ZPJ6.1 RecName: Full=Agmatine coumaroyltransferase-1 && PF02458:Transferase family && PF02458:Transferase family	TraesCS2B03G1303700	0	11.8955	-6.02671	0.000454782	722388020	722389669	TraesCS2B01G519100 && A9ZPJ6.1 RecName: Full=Agmatine coumaroyltransferase-1 && PF02458:Transferase family && PF02458:Transferase family
113	TraesCS2B03G1538300	115.149	307.9	-1.41946	2.82293e-05	803140088	803141473	TraesCS2B01G613900 && Q01548.1 RecName: Full=Peroxidase 2 && - && PF00141:Peroxidase	TraesCS2B03G1538300	131.377	561.236	-2.0973	7.35186e-05	803140088	803141473	TraesCS2B01G613900 && Q01548.1 RecName: Full=Peroxidase 2 && - && PF00141:Peroxidase
	NIL_17_DEGs on chromosome 2D	17R_T (gene reads)	17S_T (gene reads)	log2FoldChange	pvalue	gene_start	gene_end	gene_description	NIL_3_DEGs on chromosome 2D	3R_T (gene reads)	3S_T (gene reads)	log2FoldChange	pvalue	gene_start	gene_end	gene_description
114	TraesCS2D03G0000700	52.4207	224.13	-2.09472	0.000459847	324320	325720	TraesCS2D01G000200 && Q7G764.1 RecName: Full=Probable NAD(P)H-dependent oxidoreductase 1 && PF00248:Aldo/keto reductase family && PF00248:Aldo/keto reductase family	TraesCS2D03G0000700	41.2713	103.427	-1.32954	0.0130508	324320	325720	TraesCS2D01G000200 && Q7G764.1 RecName: Full=Probable NAD(P)H-dependent oxidoreductase 1 && PF00248:Aldo/keto reductase family && PF00248:Aldo/keto reductase family
115	TraesCS2D03G0055200	2.4549	42.2929	-4.0884	0.00132211	12014241	12016889	TraesCS2D01G028700 && Q84MB3.1 RecName: Full=1-aminocyclopropane-1-carboxylate oxidase homolog 1 && PF03171:2OG-Fe(II) oxygenase superfamily|PF14226:non-haem dioxygenase in morphine synthesis N-terminal && PF03171:2OG-Fe(II) oxygenase superfamily|PF14226:non-haem dioxygenase in morphine synthesis N-terminal	TraesCS2D03G0055200	0	6.48986	-5.15185	0.0372053	12014241	12016889	TraesCS2D01G028700 && Q84MB3.1 RecName: Full=1-aminocyclopropane-1-carboxylate oxidase homolog 1 && PF03171:2OG-Fe(II) oxygenase superfamily|PF14226:non-haem dioxygenase in morphine synthesis N-terminal && PF03171:2OG-Fe(II) oxygenase superfamily|PF14226:non-haem dioxygenase in morphine synthesis N-terminal
116	TraesCS2D03G0160400	14.9067	48.3515	-1.69363	0.0183924	37249636	37253058	TraesCS2D01G081400 && O49621.1 RecName: Full=MLO-like protein 1; Short=AtMlo1; AltName: Full=MLO protein homolog 1; Short=AtMlo-H1 && PF03094:Mlo family && PF03094:Mlo family	TraesCS2D03G0160400	12.9682	52.0669	-2.01275	0.0291523	37249636	37253058	TraesCS2D01G081400 && O49621.1 RecName: Full=MLO-like protein 1; Short=AtMlo1; AltName: Full=MLO protein homolog 1; Short=AtMlo-H1 && PF03094:Mlo family && PF03094:Mlo family
117	TraesCS2D03G0269300	72.8961	197.212	-1.43336	0.00110846	77384744	77387809	TraesCS2D01G128700 && - && PF13370:4Fe-4S single cluster domain of Ferredoxin I|PF00753:Metallo-beta-lactamase superfamily && PF13370:4Fe-4S single cluster domain of Ferredoxin I|PF00753:Metallo-beta-lactamase superfamily	TraesCS2D03G0269300	33.1338	97.3646	-1.55331	0.00362444	77384744	77387809	TraesCS2D01G128700 && - && PF13370:4Fe-4S single cluster domain of Ferredoxin I|PF00753:Metallo-beta-lactamase superfamily && PF13370:4Fe-4S single cluster domain of Ferredoxin I|PF00753:Metallo-beta-lactamase superfamily
118	TraesCS2D03G0339000LC	0.288014	8.42946	-4.59033	0.0265959	108511787	108513099	TraesCS2D01G177700LC && - && - && -	TraesCS2D03G0339000LC	0	4.49618	-4.6232	0.0431828	108511787	108513099	TraesCS2D01G177700LC && - && - && -
119	TraesCS2D03G0343900	2.52333	16.371	-2.69002	0.0162364	110061850	110063566	TraesCS2D01G163400 && - && - && -	TraesCS2D03G0343900	0.299893	8.01873	-4.49626	0.0151188	110061850	110063566	TraesCS2D01G163400 && - && - && -
120	TraesCS2D03G0347500	109.314	2892.84	-4.7258	0.000203056	112213521	112214447	TraesCS2D01G165800 && P08626.1 RecName: Full=Subtilisin-chymotrypsin inhibitor-2B; Short=CI-2B && PF00280:Potato inhibitor I family && PF00280:Potato inhibitor I family	TraesCS2D03G0347500	35.3982	120.736	-1.77146	0.0107566	112213521	112214447	TraesCS2D01G165800 && P08626.1 RecName: Full=Subtilisin-chymotrypsin inhibitor-2B; Short=CI-2B && PF00280:Potato inhibitor I family && PF00280:Potato inhibitor I family
121	TraesCS2D03G0396900	49.1726	149.396	-1.59523	0.000112702	136623651	136627997	TraesCS2D01G190200 && C0LGJ1.1 RecName: Full=Probable LRR receptor-like serine/threonine-protein kinase At1g74360; Flags: Precursor && PF13855:Leucine rich repeat|PF00069:Protein kinase domain && PF13855:Leucine rich repeat|PF00069:Protein kinase domain	TraesCS2D03G0396900	31.6516	95.9469	-1.59027	0.00445253	136623651	136627997	TraesCS2D01G190200 && C0LGJ1.1 RecName: Full=Probable LRR receptor-like serine/threonine-protein kinase At1g74360; Flags: Precursor && PF13855:Leucine rich repeat|PF00069:Protein kinase domain && PF13855:Leucine rich repeat|PF00069:Protein kinase domain
122	TraesCS2D03G0471000	874.633	186.952	2.22867	8.80574e-09	191825861	191826864	TraesCS2D01G222600 && - && - && -	TraesCS2D03G0471000	919.488	333.03	1.46538	0.0419291	191825861	191826864	TraesCS2D01G222600 && - && - && -
123	TraesCS2D03G0548600LC	2.89043	16.1406	-2.42956	0.0398249	277087678	277088106	TraesCS2D01G304100LC && - && - && -	TraesCS2D03G0548600LC	0.299893	7.0923	-4.31857	0.0186653	277087678	277088106	TraesCS2D01G304100LC && - && - && -
124	TraesCS2D03G0609300	209.037	990.767	-2.24455	0.0017573	325585838	325589388	TraesCS2D01G264200 && P23586.2 RecName: Full=Sugar transport protein 1; AltName: Full=Glucose transporter; AltName: Full=Hexose transporter 1 && PF00083:Sugar (and other) transporter && PF00083:Sugar (and other) transporter	TraesCS2D03G0609300	105.512	223.196	-1.08392	0.0220942	325585838	325589388	TraesCS2D01G264200 && P23586.2 RecName: Full=Sugar transport protein 1; AltName: Full=Glucose transporter; AltName: Full=Hexose transporter 1 && PF00083:Sugar (and other) transporter && PF00083:Sugar (and other) transporter
125	TraesCS2D03G0748900	95.3945	38.1527	1.31306	0.0258675	421253668	421255714	- && Q9C6M2.1 RecName: Full=Lysine histidine transporter-like 6 && PF01490:Transmembrane amino acid transporter protein && PF01490:Transmembrane amino acid transporter protein	TraesCS2D03G0748900	280.905	134.937	1.05777	0.0245578	421253668	421255714	- && Q9C6M2.1 RecName: Full=Lysine histidine transporter-like 6 && PF01490:Transmembrane amino acid transporter protein && PF01490:Transmembrane amino acid transporter protein
126	TraesCS2D03G0779100	34.6879	1106.09	-4.9959	0.000699693	436288857	436290847	TraesCS2D01G339900 && Q94BN0.1 RecName: Full=BTB/POZ and TAZ domain-containing protein 2; AltName: Full=BTB and TAZ domain protein 2 && PF02135:TAZ zinc finger|PF00651:BTB/POZ domain && PF02135:TAZ zinc finger|PF00651:BTB/POZ domain	TraesCS2D03G0779100	36.3251	130.76	-1.85125	0.0198888	436288857	436290847	TraesCS2D01G339900 && Q94BN0.1 RecName: Full=BTB/POZ and TAZ domain-containing protein 2; AltName: Full=BTB and TAZ domain protein 2 && PF02135:TAZ zinc finger|PF00651:BTB/POZ domain && PF02135:TAZ zinc finger|PF00651:BTB/POZ domain
127	TraesCS2D03G0868500	44.8206	206.95	-2.2036	0.000191975	487057332	487061734	TraesCS2D01G380500 && O64973.2 RecName: Full=Disease resistance protein RPS5; AltName: Full=Resistance to Pseudomonas syringae protein 5; AltName: Full=pNd3/pNd10 && PF00931:NB-ARC domain|PF13855:Leucine rich repeat && PF00931:NB-ARC domain|PF13855:Leucine rich repeat	TraesCS2D03G0868500	3.61085	62.8939	-4.05706	7.51584e-08	487057332	487061734	TraesCS2D01G380500 && O64973.2 RecName: Full=Disease resistance protein RPS5; AltName: Full=Resistance to Pseudomonas syringae protein 5; AltName: Full=pNd3/pNd10 && PF00931:NB-ARC domain|PF13855:Leucine rich repeat && PF00931:NB-ARC domain|PF13855:Leucine rich repeat
128	TraesCS2D03G0916000	82.9864	31.4456	1.39429	0.00382818	520398284	520402689	TraesCS2D01G403800 && P48147.2 RecName: Full=Prolyl endopeptidase; Short=PE; AltName: Full=Post-proline cleaving enzyme && PF00326:Prolyl oligopeptidase family|PF02897:Prolyl oligopeptidase, N-terminal beta-propeller domain && PF00326:Prolyl oligopeptidase family|PF02897:Prolyl oligopeptidase, N-terminal beta-propeller domain	TraesCS2D03G0916000	54.2943	16.8227	1.69016	0.00793917	520398284	520402689	TraesCS2D01G403800 && P48147.2 RecName: Full=Prolyl endopeptidase; Short=PE; AltName: Full=Post-proline cleaving enzyme && PF00326:Prolyl oligopeptidase family|PF02897:Prolyl oligopeptidase, N-terminal beta-propeller domain && PF00326:Prolyl oligopeptidase family|PF02897:Prolyl oligopeptidase, N-terminal beta-propeller domain
129	TraesCS2D03G0937300	86.7419	189.128	-1.12515	0.00397668	531658250	531666149	TraesCS2D01G415700 && C0LGH2.2 RecName: Full=Probable LRR receptor-like serine/threonine-protein kinase At1g56130; Flags: Precursor && PF00069:Protein kinase domain|PF11721:Di-glucose binding within endoplasmic reticulum && PF00069:Protein kinase domain|PF11721:Di-glucose binding within endoplasmic reticulum	TraesCS2D03G0937300	141.309	290.179	-1.04076	0.00589678	531658250	531666149	TraesCS2D01G415700 && C0LGH2.2 RecName: Full=Probable LRR receptor-like serine/threonine-protein kinase At1g56130; Flags: Precursor && PF00069:Protein kinase domain|PF11721:Di-glucose binding within endoplasmic reticulum && PF00069:Protein kinase domain|PF11721:Di-glucose binding within endoplasmic reticulum
130	TraesCS2D03G1092400	860.428	2381.42	-1.4687	1.17248e-20	591222447	591227008	TraesCS2D01G489200 && Q2UXF7.1 RecName: Full=Fructan 6-exohydrolase; Flags: Precursor && PF00251:Glycosyl hydrolases family 32 N-terminal domain|PF08244:Glycosyl hydrolases family 32 C terminal && PF00251:Glycosyl hydrolases family 32 N-terminal domain|PF08244:Glycosyl hydrolases family 32 C terminal	TraesCS2D03G1092400	510.821	1531.5	-1.58431	0.00736876	591222447	591227008	TraesCS2D01G489200 && Q2UXF7.1 RecName: Full=Fructan 6-exohydrolase; Flags: Precursor && PF00251:Glycosyl hydrolases family 32 N-terminal domain|PF08244:Glycosyl hydrolases family 32 C terminal && PF00251:Glycosyl hydrolases family 32 N-terminal domain|PF08244:Glycosyl hydrolases family 32 C terminal
131	TraesCS2D03G1190200	61.2641	418.04	-2.76916	0.00138148	621066161	621066706	TraesCS2D01G534500 && - && PF12609:Wound-induced protein && PF12609:Wound-induced protein	TraesCS2D03G1190200	32.5957	81.2251	-1.31023	0.0455922	621066161	621066706	TraesCS2D01G534500 && - && PF12609:Wound-induced protein && PF12609:Wound-induced protein
132	TraesCS2D03G1302200	35.4401	121.676	-1.77456	0.00115422	647276131	647277877	TraesCS2D01G584600 && Q96520.1 RecName: Full=Peroxidase 12; Short=Atperox P12; AltName: Full=ATP4a; AltName: Full=PRXR6; Flags: Precursor && PF00141:Peroxidase && PF00141:Peroxidase	TraesCS2D03G1302200	25.0419	108.026	-2.10005	0.000130188	647276131	647277877	TraesCS2D01G584600 && Q96520.1 RecName: Full=Peroxidase 12; Short=Atperox P12; AltName: Full=ATP4a; AltName: Full=PRXR6; Flags: Precursor && PF00141:Peroxidase && PF00141:Peroxidase
	NIL_17_DEGs on chromosome 3A	17R_T (gene reads)	17S_T (gene reads)	log2FoldChange	pvalue	gene_start	gene_end	gene_description	NIL_3_DEGs on chromosome 3A	3R_T (gene reads)	3S_T (gene reads)	log2FoldChange	pvalue	gene_start	gene_end	gene_description
133	TraesCS3A03G0081800	74.9915	198.009	-1.39568	0.00111811	21955494	21956771	TraesCS3A01G040800 && - && PF14543:Xylanase inhibitor N-terminal|PF14541:Xylanase inhibitor C-terminal && PF14543:Xylanase inhibitor N-terminal|PF14541:Xylanase inhibitor C-terminal	TraesCS3A03G0081800	21.8384	112.163	-2.35045	0.00237116	21955494	21956771	TraesCS3A01G040800 && - && PF14543:Xylanase inhibitor N-terminal|PF14541:Xylanase inhibitor C-terminal && PF14543:Xylanase inhibitor N-terminal|PF14541:Xylanase inhibitor C-terminal
134	TraesCS3A03G0131600	11.4995	478.927	-5.37708	0.000216353	37820975	37823205	TraesCS3A01G061600 && Q43257.1 RecName: Full=indole-2-monooxygenase; AltName: Full=Cytochrome P450 71C4; AltName: Full=Protein benzoxazineless 2 && PF00067:Cytochrome P450 && PF00067:Cytochrome P450	TraesCS3A03G0131600	10.0879	68.2041	-2.75015	0.00870563	37820975	37823205	TraesCS3A01G061600 && Q43257.1 RecName: Full=indole-2-monooxygenase; AltName: Full=Cytochrome P450 71C4; AltName: Full=Protein benzoxazineless 2 && PF00067:Cytochrome P450 && PF00067:Cytochrome P450
135	TraesCS3A03G0211800LC	5.89339	24.6085	-2.06597	0.0242972	61693177	61694563	TraesCS3A01G119000LC && - && - && -	TraesCS3A03G0211800LC	1.99589	22.3449	-3.4918	0.0165229	61693177	61694563	TraesCS3A01G119000LC && - && - && -
136	TraesCS3A03G0262300	30.79	84.1213	-1.45298	0.00319862	93697928	93699244	TraesCS3A01G119700 && Q0DKA5.1 RecName: Full=Acyl transferase 7; Short=OsAT7 && PF02458:Transferase family && PF02458:Transferase family	TraesCS3A03G0262300	20.7643	55.2162	-1.40727	0.0101979	93697928	93699244	TraesCS3A01G119700 && Q0DKA5.1 RecName: Full=Acyl transferase 7; Short=OsAT7 && PF02458:Transferase family && PF02458:Transferase family
137	TraesCS3A03G0318200	2.82164	66.6133	-4.53909	2.49451e-08	126798968	126801720	TraesCS3A01G133400 && Q9SQ80.1 RecName: Full=Gibberellin 2-beta-dioxygenase 1; AltName: Full=GA 2-oxidase 1; AltName: Full=Gibberellin 2-beta-hydroxylase 1; AltName: Full=Gibberellin 2-oxidase 1; AltName: Full=Protein SLENDER && PF14226:non-haem dioxygenase in morphine synthesis N-terminal|PF03171:2OG-Fe(II) oxygenase superfamily && PF14226:non-haem dioxygenase in morphine synthesis N-terminal|PF…	TraesCS3A03G0318200	14.6459	38.1192	-1.37746	0.0430256	126798968	126801720	TraesCS3A01G133400 && Q9SQ80.1 RecName: Full=Gibberellin 2-beta-dioxygenase 1; AltName: Full=GA 2-oxidase 1; AltName: Full=Gibberellin 2-beta-hydroxylase 1; AltName: Full=Gibberellin 2-oxidase 1; AltName: Full=Protein SLENDER && PF14226:non-haem dioxygenase in morphine synthesis N-terminal|PF03171:2OG-Fe(II) oxygenase superfamily && PF14226:non-haem dioxygenase in morphine synthesis N-terminal|PF…
138	TraesCS3A03G0358800	17.8104	63.9298	-1.85041	0.00037354	158056233	158064391	TraesCS3A01G154900 && C6L7U1.2 RecName: Full=Putative E3 ubiquitin-protein ligase LIN-1; AltName: Full=Protein cerberus && PF04564:U-box domain && PF04564:U-box domain	TraesCS3A03G0358800	0.599786	7.74136	-3.61498	0.0356764	158056233	158064391	TraesCS3A01G154900 && C6L7U1.2 RecName: Full=Putative E3 ubiquitin-protein ligase LIN-1; AltName: Full=Protein cerberus && PF04564:U-box domain && PF04564:U-box domain
139	TraesCS3A03G0693800	6.51762	139.098	-4.39932	1.78228e-08	514214834	514216947	TraesCS3A01G274100 && - && PF04720:PDDEXK-like family of unknown function && PF04720:PDDEXK-like family of unknown function	TraesCS3A03G0693800	5.68877	30.7584	-2.46193	0.0152612	514214834	514216947	TraesCS3A01G274100 && - && PF04720:PDDEXK-like family of unknown function && PF04720:PDDEXK-like family of unknown function
140	TraesCS3A03G0698500	65.9285	144.278	-1.12762	0.016404	517587952	517591876	TraesCS3A01G276200 && O49545.1 RecName: Full=Leucine-rich repeat receptor-like serine/threonine-protein kinase BAM1; AltName: Full=Protein BARELY ANY MERISTEM 1; Flags: Precursor && PF08263:Leucine rich repeat N-terminal domain|PF13855:Leucine rich repeat|PF07714:Protein tyrosine kinase && PF08263:Leucine rich repeat N-terminal domain|PF13855:Leucine rich repeat|PF07714:Protein tyrosine kinase	TraesCS3A03G0698500	35.3009	129.94	-1.87205	8.57128e-05	517587952	517591876	TraesCS3A01G276200 && O49545.1 RecName: Full=Leucine-rich repeat receptor-like serine/threonine-protein kinase BAM1; AltName: Full=Protein BARELY ANY MERISTEM 1; Flags: Precursor && PF08263:Leucine rich repeat N-terminal domain|PF13855:Leucine rich repeat|PF07714:Protein tyrosine kinase && PF08263:Leucine rich repeat N-terminal domain|PF13855:Leucine rich repeat|PF07714:Protein tyrosine kinase
141	TraesCS3A03G0831200	24.2014	58.0614	-1.25943	0.00942679	597148423	597154250	TraesCS3A01G347800 && Q8RWG3.1 RecName: Full=Protein RETICULATA-RELATED 6, chloroplastic; Flags: Precursor && PF11891:Domain of unknown function (DUF3411)|PF04187:Haem-binding uptake, Tiki superfamily, ChaN && PF11891:Domain of unknown function (DUF3411)|PF04187:Haem-binding uptake, Tiki superfamily, ChaN	TraesCS3A03G0831200	9.6188	40.9557	-2.07721	0.0272301	597148423	597154250	TraesCS3A01G347800 && Q8RWG3.1 RecName: Full=Protein RETICULATA-RELATED 6, chloroplastic; Flags: Precursor && PF11891:Domain of unknown function (DUF3411)|PF04187:Haem-binding uptake, Tiki superfamily, ChaN && PF11891:Domain of unknown function (DUF3411)|PF04187:Haem-binding uptake, Tiki superfamily, ChaN
142	TraesCS3A03G0885500	5.23572	29.1893	-2.44104	0.00934533	624479032	624480835	TraesCS3A01G374700 && P93479.1 RecName: Full=Reticuline oxidase; AltName: Full=Berberine bridge-forming enzyme; Short=BBE; AltName: Full=Tetrahydroprotoberberine synthase; Flags: Precursor && PF08031:Berberine and berberine like|PF01565:FAD binding domain && PF08031:Berberine and berberine like|PF01565:FAD binding domain	TraesCS3A03G0885500	2.11139	17.1524	-2.96938	0.00929887	624479032	624480835	TraesCS3A01G374700 && P93479.1 RecName: Full=Reticuline oxidase; AltName: Full=Berberine bridge-forming enzyme; Short=BBE; AltName: Full=Tetrahydroprotoberberine synthase; Flags: Precursor && PF08031:Berberine and berberine like|PF01565:FAD binding domain && PF08031:Berberine and berberine like|PF01565:FAD binding domain
143	TraesCS3A03G0923000LC	84.0647	27.6426	1.59263	0.000268153	640928167	640928889	TraesCS3A01G533600LC && Q9LFB8.1 RecName: Full=Protein NRT1/ PTR FAMILY 8.2; Short=AtNPF8.2; AltName: Full=Peptide transporter PTR5 && PF00854:POT family && PF00854:POT family	TraesCS3A03G0923000LC	167.548	81.3747	1.03956	0.0453358	640928167	640928889	TraesCS3A01G533600LC && Q9LFB8.1 RecName: Full=Protein NRT1/ PTR FAMILY 8.2; Short=AtNPF8.2; AltName: Full=Peptide transporter PTR5 && PF00854:POT family && PF00854:POT family
144	TraesCS3A03G0978000	22.2747	81.8053	-1.87594	0.0215144	662760341	662761544	TraesCS3A01G421100 && - && - && -	TraesCS3A03G0978000	4.83167	23.8736	-2.26979	0.0194045	662760341	662761544	TraesCS3A01G421100 && - && - && -
	NIL_17_DEGs on chromosome 3B	17R_T (gene reads)	17S_T (gene reads)	log2FoldChange	pvalue	gene_start	gene_end	gene_description	NIL_3_DEGs on chromosome 3B	3R_T (gene reads)	3S_T (gene reads)	log2FoldChange	pvalue	gene_start	gene_end	gene_description
145	TraesCS3B03G0083900	0	8.68686	-5.60705	0.0110288	23377283	23378223	- && P09864.1 RecName: Full=Bowman-Birk type proteinase inhibitor II-4 && PF00228:Bowman-Birk serine protease inhibitor family && PF00228:Bowman-Birk serine protease inhibitor family	TraesCS3B03G0083900	14.3491	68.7635	-2.27356	0.0421262	23377283	23378223	- && P09864.1 RecName: Full=Bowman-Birk type proteinase inhibitor II-4 && PF00228:Bowman-Birk serine protease inhibitor family && PF00228:Bowman-Birk serine protease inhibitor family
146	TraesCS3B03G0166300LC	7.78994	33.9055	-2.09292	0.0079454	53845645	53855139	TraesCS3B01G088900LC && Q6Z2L5.2 RecName: Full=Ribose-phosphate pyrophosphokinase 1, chloroplastic; AltName: Full=Phosphoribosyl pyrophosphate synthase 1; Flags: Precursor && PF13793:N-terminal domain of ribose phosphate pyrophosphokinase && PF13793:N-terminal domain of ribose phosphate pyrophosphokinase	TraesCS3B03G0166300LC	3.40316	23.6317	-2.76472	0.00577576	53845645	53855139	TraesCS3B01G088900LC && Q6Z2L5.2 RecName: Full=Ribose-phosphate pyrophosphokinase 1, chloroplastic; AltName: Full=Phosphoribosyl pyrophosphate synthase 1; Flags: Precursor && PF13793:N-terminal domain of ribose phosphate pyrophosphokinase && PF13793:N-terminal domain of ribose phosphate pyrophosphokinase
147	TraesCS3B03G0205300LC	6.65848	32.6932	-2.26196	0.00311515	68225214	68225690	TraesCS3B01G111400LC && - && - && -	TraesCS3B03G0205300LC	18.1261	47.0794	-1.3723	0.0123964	68225214	68225690	TraesCS3B01G111400LC && - && - && -
148	TraesCS3B03G0330300	82.06	213.388	-1.37728	0.00311829	137301035	137302761	TraesCS3B01G139000 && Q0DKA5.1 RecName: Full=Acyl transferase 7; Short=OsAT7 && PF02458:Transferase family && PF02458:Transferase family	TraesCS3B03G0330300	45.7097	164.647	-1.84816	0.00318614	137301035	137302761	TraesCS3B01G139000 && Q0DKA5.1 RecName: Full=Acyl transferase 7; Short=OsAT7 && PF02458:Transferase family && PF02458:Transferase family
149	TraesCS3B03G0333300	52.6115	15.7227	1.72937	0.00424546	138405255	138406182	TraesCS3B01G140300 && - && - && -	TraesCS3B03G0333300	62.0447	18.4334	1.75427	0.00417051	138405255	138406182	TraesCS3B01G140300 && - && - && -
150	TraesCS3B03G0343900	29.4261	175.629	-2.57691	4.98954e-05	144700965	144703087	TraesCS3B01G144400 && Q9ZQ96.1 RecName: Full=UDP-glycosyltransferase 73C3 && PF00201:UDP-glucoronosyl and UDP-glucosyl transferase && PF00201:UDP-glucoronosyl and UDP-glucosyl transferase	TraesCS3B03G0343900	26.9131	89.3636	-1.73399	0.0033951	144700965	144703087	TraesCS3B01G144400 && Q9ZQ96.1 RecName: Full=UDP-glycosyltransferase 73C3 && PF00201:UDP-glucoronosyl and UDP-glucosyl transferase && PF00201:UDP-glucoronosyl and UDP-glucosyl transferase
151	TraesCS3B03G0521800LC	3.92586	22.3473	-2.47527	0.00609179	267534889	267537603	TraesCS3B01G300100LC && P04323.1 RecName: Full=Retrovirus-related Pol polyprotein from transposon 17.6; Includes: RecName: Full=Protease; Includes: RecName: Full=Reverse transcriptase; Includes: RecName: Full=Endonuclease && PF00078:Reverse transcriptase (RNA-dependent DNA polymerase)|PF13975:gag-polyprotein putative aspartyl protease|PF03732:Retrotransposon gag protein && PF00078:Reverse transcr…	TraesCS3B03G0521800LC	0.398162	8.11355	-4.51212	0.0334266	267534889	267537603	TraesCS3B01G300100LC && P04323.1 RecName: Full=Retrovirus-related Pol polyprotein from transposon 17.6; Includes: RecName: Full=Protease; Includes: RecName: Full=Reverse transcriptase; Includes: RecName: Full=Endonuclease && PF00078:Reverse transcriptase (RNA-dependent DNA polymerase)|PF13975:gag-polyprotein putative aspartyl protease|PF03732:Retrotransposon gag protein && PF00078:Reverse transcr…
152	TraesCS3B03G0747500	120.424	418.11	-1.79458	0.00016381	479044708	479051681	TraesCS3B01G290300 && O80725.1 RecName: Full=ABC transporter B family member 4; Short=ABC transporter ABCB.4; Short=AtABCB4; AltName: Full=Multidrug resistance protein 4; AltName: Full=P-glycoprotein 4 && PF00005:ABC transporter|PF00664:ABC transporter transmembrane region|PF07673:Protein of unknown function (DUF1602) && PF00005:ABC transporter|PF00664:ABC transporter transmembrane region|PF07673…	TraesCS3B03G0747500	132.229	275.943	-1.05958	0.0215625	479044708	479051681	TraesCS3B01G290300 && O80725.1 RecName: Full=ABC transporter B family member 4; Short=ABC transporter ABCB.4; Short=AtABCB4; AltName: Full=Multidrug resistance protein 4; AltName: Full=P-glycoprotein 4 && PF00005:ABC transporter|PF00664:ABC transporter transmembrane region|PF07673:Protein of unknown function (DUF1602) && PF00005:ABC transporter|PF00664:ABC transporter transmembrane region|PF07673…
153	TraesCS3B03G0932700	62.9355	2309.6	-5.19772	1.87756e-05	597511501	597515831	TraesCS3B01G370300 && Q9SGA2.1 RecName: Full=Glycerophosphodiester phosphodiesterase GDPD1, chloroplastic; AltName: Full=Glycerophosphodiester phosphodiesterase 1; Short=AtGDPD1; AltName: Full=Protein SENESCENCE-RELATED GENE 3; Flags: Precursor && PF03009:Glycerophosphoryl diester phosphodiesterase family && PF03009:Glycerophosphoryl diester phosphodiesterase family	TraesCS3B03G0932700	111.791	252.915	-1.17644	0.00439456	597511501	597515831	TraesCS3B01G370300 && Q9SGA2.1 RecName: Full=Glycerophosphodiester phosphodiesterase GDPD1, chloroplastic; AltName: Full=Glycerophosphodiester phosphodiesterase 1; Short=AtGDPD1; AltName: Full=Protein SENESCENCE-RELATED GENE 3; Flags: Precursor && PF03009:Glycerophosphoryl diester phosphodiesterase family && PF03009:Glycerophosphoryl diester phosphodiesterase family
154	TraesCS3B03G1014100	28.3961	7.1018	1.96693	0.0199929	659015433	659016343	TraesCS3B01G408400 && - && - && -	TraesCS3B03G1014100	34.3809	11.2635	1.60612	0.0348861	659015433	659016343	TraesCS3B01G408400 && - && - && -
155	TraesCS3B03G1057000	0.288014	11.107	-5	0.00479669	682686815	682687696	TraesCS3B01G429200 && P15312.1 RecName: Full=Root-specific lectin; Flags: Precursor && PF00187:Chitin recognition protein && PF00187:Chitin recognition protein	TraesCS3B03G1057000	3.09211	15.5415	-2.34937	0.0479393	682686815	682687696	TraesCS3B01G429200 && P15312.1 RecName: Full=Root-specific lectin; Flags: Precursor && PF00187:Chitin recognition protein && PF00187:Chitin recognition protein
156	TraesCS3B03G1210200LC	0	10.5922	-5.88453	0.0048847	749693611	749697122	TraesCS3B01G714500LC && Q6ZEZ5.1 RecName: Full=Serine/threonine-protein kinase Nek3; AltName: Full=NimA-related protein kinase 3; AltName: Full=OsNek3 && PF00069:Protein kinase domain && PF00069:Protein kinase domain	TraesCS3B03G1210200LC	9.82034	33.4798	-1.78132	0.0154086	749693611	749697122	TraesCS3B01G714500LC && Q6ZEZ5.1 RecName: Full=Serine/threonine-protein kinase Nek3; AltName: Full=NimA-related protein kinase 3; AltName: Full=OsNek3 && PF00069:Protein kinase domain && PF00069:Protein kinase domain
157	TraesCS3B03G1277500	33.2673	683.013	-4.3623	0.001077	773027405	773028917	TraesCS3B01G515100 && P13917.2 RecName: Full=Basic 7S globulin; AltName: Full=SBg7S; Short=Bg; Contains: RecName: Full=Basic 7S globulin high kDa subunit; Contains: RecName: Full=Basic 7S globulin low kDa subunit; Flags: Precursor && PF14541:Xylanase inhibitor C-terminal|PF14543:Xylanase inhibitor N-terminal && PF14541:Xylanase inhibitor C-terminal|PF14543:Xylanase inhibitor N-terminal	TraesCS3B03G1277500	13.5507	46.1349	-1.76955	0.013332	773027405	773028917	TraesCS3B01G515100 && P13917.2 RecName: Full=Basic 7S globulin; AltName: Full=SBg7S; Short=Bg; Contains: RecName: Full=Basic 7S globulin high kDa subunit; Contains: RecName: Full=Basic 7S globulin low kDa subunit; Flags: Precursor && PF14541:Xylanase inhibitor C-terminal|PF14543:Xylanase inhibitor N-terminal && PF14541:Xylanase inhibitor C-terminal|PF14543:Xylanase inhibitor N-terminal
158	TraesCS3B03G1366400	4.98816	173.188	-5.12514	0.000174871	800915455	800923261	TraesCS3B01G549000 && Q9SGH6.1 RecName: Full=Alpha-dioxygenase 1; Short=Alpha DOX1; AltName: Full=Fatty acid dioxygenase AlphaDOX1; AltName: Full=Pathogen-induced oxygenase; AltName: Full=Plant alpha dioxygenase 1; Flags: Precursor && PF03098:Animal haem peroxidase && PF03098:Animal haem peroxidase	TraesCS3B03G1366400	0	34.0108	-7.54168	3.82143e-07	800915455	800923261	TraesCS3B01G549000 && Q9SGH6.1 RecName: Full=Alpha-dioxygenase 1; Short=Alpha DOX1; AltName: Full=Fatty acid dioxygenase AlphaDOX1; AltName: Full=Pathogen-induced oxygenase; AltName: Full=Plant alpha dioxygenase 1; Flags: Precursor && PF03098:Animal haem peroxidase && PF03098:Animal haem peroxidase
159	TraesCS3B03G1366600	10.0455	94.0477	-3.21834	3.37358e-05	800981612	800989932	TraesCS3B01G549200 && Q9SGH6.1 RecName: Full=Alpha-dioxygenase 1; Short=Alpha DOX1; AltName: Full=Fatty acid dioxygenase AlphaDOX1; AltName: Full=Pathogen-induced oxygenase; AltName: Full=Plant alpha dioxygenase 1; Flags: Precursor && PF03098:Animal haem peroxidase && PF03098:Animal haem peroxidase	TraesCS3B03G1366600	1.99081	18.7769	-3.32693	0.0178528	800981612	800989932	TraesCS3B01G549200 && Q9SGH6.1 RecName: Full=Alpha-dioxygenase 1; Short=Alpha DOX1; AltName: Full=Fatty acid dioxygenase AlphaDOX1; AltName: Full=Pathogen-induced oxygenase; AltName: Full=Plant alpha dioxygenase 1; Flags: Precursor && PF03098:Animal haem peroxidase && PF03098:Animal haem peroxidase
	NIL_17_DEGs on chromosome 3D	17R_T(gene reads)	17S_T(gene reads)	log2FoldChange	pvalue	gene_start	gene_end	gene_description	NIL_3_DEGs on chromosome 3D	3R_T(gene reads)	3S_T(gene reads)	log2FoldChange	pvalue	gene_start	gene_end	gene_description
160	TraesCS3D03G0070400	191.03	1244.53	-2.70381	0.0109509	14932250	14933571	TraesCS3D01G039300 && - && PF14543:Xylanase inhibitor N-terminal|PF14541:Xylanase inhibitor C-terminal && PF14543:Xylanase inhibitor N-terminal|PF14541:Xylanase inhibitor C-terminal	TraesCS3D03G0070400	117.171	253.544	-1.11188	0.0311193	14932250	14933571	TraesCS3D01G039300 && - && PF14543:Xylanase inhibitor N-terminal|PF14541:Xylanase inhibitor C-terminal && PF14543:Xylanase inhibitor N-terminal|PF14541:Xylanase inhibitor C-terminal
161	TraesCS3D03G0281800LC	89.8749	35.9853	1.31395	0.0221872	93330392	93330745	TraesCS3D01G150300LC && - && - && -	TraesCS3D03G0281800LC	304.759	100.444	1.60106	0.00588231	93330392	93330745	TraesCS3D01G150300LC && - && - && -
162	TraesCS3D03G0408700	40.6111	615.072	-3.91989	0.000767417	175046744	175051567	TraesCS3D01G188000 && Q8LG88.2 RecName: Full=Tonoplast dicarboxylate transporter; Short=AttDT; AltName: Full=Sodium-dicarboxylate cotransporter-like; Short=AtSDAT; AltName: Full=Vacuolar malate transporter && PF00939:Sodium:sulfate symporter transmembrane region && PF00939:Sodium:sulfate symporter transmembrane region	TraesCS3D03G0408700	32.6384	120.623	-1.88554	0.0102283	175046744	175051567	TraesCS3D01G188000 && Q8LG88.2 RecName: Full=Tonoplast dicarboxylate transporter; Short=AttDT; AltName: Full=Sodium-dicarboxylate cotransporter-like; Short=AtSDAT; AltName: Full=Vacuolar malate transporter && PF00939:Sodium:sulfate symporter transmembrane region && PF00939:Sodium:sulfate symporter transmembrane region
163	TraesCS3D03G0597100	88.3585	4.6673	4.19161	1.80304e-12	357978875	357980419	TraesCS3D01G254900 && Q94JG1.1 RecName: Full=High-affinity nitrate transporter 2.3; Short=OsNRT2.3 && PF07690:Major Facilitator Superfamily && PF07690:Major Facilitator Superfamily	TraesCS3D03G0597100	19.2658	64.5804	-1.74801	0.00723145	357978875	357980419	TraesCS3D01G254900 && Q94JG1.1 RecName: Full=High-affinity nitrate transporter 2.3; Short=OsNRT2.3 && PF07690:Major Facilitator Superfamily && PF07690:Major Facilitator Superfamily
164	TraesCS3D03G0601600	101.955	264.983	-1.37653	0.000653575	361009775	361016849	TraesCS3D01G257500 && O80725.1 RecName: Full=ABC transporter B family member 4; Short=ABC transporter ABCB.4; Short=AtABCB4; AltName: Full=Multidrug resistance protein 4; AltName: Full=P-glycoprotein 4 && PF00664:ABC transporter transmembrane region|PF00005:ABC transporter|PF07673:Protein of unknown function (DUF1602) && PF00664:ABC transporter transmembrane region|PF00005:ABC transporter|PF07673…	TraesCS3D03G0601600	53.6377	172.746	-1.68808	2.70931e-05	361009775	361016849	TraesCS3D01G257500 && O80725.1 RecName: Full=ABC transporter B family member 4; Short=ABC transporter ABCB.4; Short=AtABCB4; AltName: Full=Multidrug resistance protein 4; AltName: Full=P-glycoprotein 4 && PF00664:ABC transporter transmembrane region|PF00005:ABC transporter|PF07673:Protein of unknown function (DUF1602) && PF00664:ABC transporter transmembrane region|PF00005:ABC transporter|PF07673…
165	TraesCS3D03G0631100	28.3759	132.883	-2.2349	0.000368107	380181057	380184476	- && - && PF04720:PDDEXK-like family of unknown function && PF04720:PDDEXK-like family of unknown function	TraesCS3D03G0631100	9.84265	31.1188	-1.65134	0.0459635	380181057	380184476	- && - && PF04720:PDDEXK-like family of unknown function && PF04720:PDDEXK-like family of unknown function
166	TraesCS3D03G0667100	59.0836	982.322	-4.05469	8.04893e-05	401082519	401085329	TraesCS3D01G289900 && Q86WR0.2 RecName: Full=Coiled-coil domain-containing protein 25 && PF05670:Domain of unknown function (DUF814) && PF05670:Domain of unknown function (DUF814)	TraesCS3D03G0667100	14.5741	78.0335	-2.42245	0.0145767	401082519	401085329	TraesCS3D01G289900 && Q86WR0.2 RecName: Full=Coiled-coil domain-containing protein 25 && PF05670:Domain of unknown function (DUF814) && PF05670:Domain of unknown function (DUF814)
167	TraesCS3D03G0697300LC	7.17528	32.3836	-2.18431	0.0251188	421033994	421037145	TraesCS3D01G395400LC && - && PF10551:MULE transposase domain && PF10551:MULE transposase domain	TraesCS3D03G0697300LC	0.796323	24.8705	-5.09543	0.00414543	421033994	421037145	TraesCS3D01G395400LC && - && PF10551:MULE transposase domain && PF10551:MULE transposase domain
168	TraesCS3D03G0746600	49.6833	1919.01	-5.27244	2.69326e-05	445375179	445379302	TraesCS3D01G332200 && Q9SGA2.1 RecName: Full=Glycerophosphodiester phosphodiesterase GDPD1, chloroplastic; AltName: Full=Glycerophosphodiester phosphodiesterase 1; Short=AtGDPD1; AltName: Full=Protein SENESCENCE-RELATED GENE 3; Flags: Precursor && PF03009:Glycerophosphoryl diester phosphodiesterase family && PF03009:Glycerophosphoryl diester phosphodiesterase family	TraesCS3D03G0746600	96.7294	201.015	-1.05436	0.0280568	445375179	445379302	TraesCS3D01G332200 && Q9SGA2.1 RecName: Full=Glycerophosphodiester phosphodiesterase GDPD1, chloroplastic; AltName: Full=Glycerophosphodiester phosphodiesterase 1; Short=AtGDPD1; AltName: Full=Protein SENESCENCE-RELATED GENE 3; Flags: Precursor && PF03009:Glycerophosphoryl diester phosphodiesterase family && PF03009:Glycerophosphoryl diester phosphodiesterase family
169	TraesCS3D03G0946800	15.4625	157.58	-3.34699	0.00402026	545248541	545249404	TraesCS3D01G430200 && Q06398.2 RecName: Full=Probable glutathione S-transferase GSTU6; AltName: Full=28 kDa cold-induced protein && PF13417:Glutathione S-transferase, N-terminal domain|PF13410:Glutathione S-transferase, C-terminal domain && PF13417:Glutathione S-transferase, N-terminal domain|PF13410:Glutathione S-transferase, C-terminal domain	TraesCS3D03G0946800	1.59265	19.3189	-3.72336	0.0044736	545248541	545249404	TraesCS3D01G430200 && Q06398.2 RecName: Full=Probable glutathione S-transferase GSTU6; AltName: Full=28 kDa cold-induced protein && PF13417:Glutathione S-transferase, N-terminal domain|PF13410:Glutathione S-transferase, C-terminal domain && PF13417:Glutathione S-transferase, N-terminal domain|PF13410:Glutathione S-transferase, C-terminal domain
170	TraesCS3D03G1017900LC	0.576028	10.8493	-4.12961	0.0107659	568354419	568355265	TraesCS3D01G559700LC && - && - && -	TraesCS3D03G1017900LC	0	6.49096	-5.15206	0.0334945	568354419	568355265	TraesCS3D01G559700LC && - && - && -
171	TraesCS3D03G1030800	395.272	5033.11	-3.6705	0.00301915	571743384	571746654	TraesCS3D01G467600 && P13917.2 RecName: Full=Basic 7S globulin; AltName: Full=SBg7S; Short=Bg; Contains: RecName: Full=Basic 7S globulin high kDa subunit; Contains: RecName: Full=Basic 7S globulin low kDa subunit; Flags: Precursor && PF14543:Xylanase inhibitor N-terminal|PF14541:Xylanase inhibitor C-terminal && PF14543:Xylanase inhibitor N-terminal|PF14541:Xylanase inhibitor C-terminal	TraesCS3D03G1030800	202.632	532.383	-1.39242	0.0216645	571743384	571746654	TraesCS3D01G467600 && P13917.2 RecName: Full=Basic 7S globulin; AltName: Full=SBg7S; Short=Bg; Contains: RecName: Full=Basic 7S globulin high kDa subunit; Contains: RecName: Full=Basic 7S globulin low kDa subunit; Flags: Precursor && PF14543:Xylanase inhibitor N-terminal|PF14541:Xylanase inhibitor C-terminal && PF14543:Xylanase inhibitor N-terminal|PF14541:Xylanase inhibitor C-terminal
172	TraesCS3D03G1136200	3.34946	14.6072	-2.14231	0.0352205	601283687	601289361	TraesCS3D01G514200 && Q8W2B7.1 RecName: Full=DIMBOA UDP-glucosyltransferase BX8; AltName: Full=2,4-dihydroxy-7-methoxy-2H-1,4-benzoxazin-3(4H)-one 2-D-glucosyltransferase BX8; AltName: Full=Protein BENZOXAZINLESS 8 && PF00201:UDP-glucoronosyl and UDP-glucosyl transferase && PF00201:UDP-glucoronosyl and UDP-glucosyl transferase	TraesCS3D03G1136200	2.50348	14.4088	-2.50258	0.0401167	601283687	601289361	TraesCS3D01G514200 && Q8W2B7.1 RecName: Full=DIMBOA UDP-glucosyltransferase BX8; AltName: Full=2,4-dihydroxy-7-methoxy-2H-1,4-benzoxazin-3(4H)-one 2-D-glucosyltransferase BX8; AltName: Full=Protein BENZOXAZINLESS 8 && PF00201:UDP-glucoronosyl and UDP-glucosyl transferase && PF00201:UDP-glucoronosyl and UDP-glucosyl transferase
173	TraesCS3D03G1136400	9.98371	46.1824	-2.20647	0.0235769	601306954	601308373	TraesCS3D01G514400 && Q6PQJ9.1 RecName: Full=3-oxo-Delta(4,5)-steroid 5-beta-reductase; AltName: Full=Delta(4)-3-oxosteroid 5-beta-reductase; AltName: Full=Delta-4,5-steroid 5-beta-reductase; Short=At5beta-StR; AltName: Full=Progesterone 5-beta-reductase; Short=5beta-POR && - && -	TraesCS3D03G1136400	0	5.15129	-4.81917	0.0263692	601306954	601308373	TraesCS3D01G514400 && Q6PQJ9.1 RecName: Full=3-oxo-Delta(4,5)-steroid 5-beta-reductase; AltName: Full=Delta(4)-3-oxosteroid 5-beta-reductase; AltName: Full=Delta-4,5-steroid 5-beta-reductase; Short=At5beta-StR; AltName: Full=Progesterone 5-beta-reductase; Short=5beta-POR && - && -
	NIL_17_DEGs on chromosome 5A	17R_T(gene reads)	17S_T(gene reads)	log2FoldChange	pvalue	gene_start	gene_end	gene_description	NIL_3_DEGs on chromosome 5A	3R_T(gene reads)	3S_T(gene reads)	log2FoldChange	pvalue	gene_start	gene_end	gene_description
174	TraesCS5A03G0245700	1.49154	13.3495	-3.1132	0.0369258	139698859	139700625	TraesCS5A01G097600 && Q9C614.1 RecName: Full=Probable L-gulonolactone oxidase 1; Short=AtGulLO1; Flags: Precursor && PF01565:FAD binding domain|PF04030:D-arabinono-1,4-lactone oxidase && PF01565:FAD binding domain|PF04030:D-arabinono-1,4-lactone oxidase	TraesCS5A03G0245700	0	5.44601	-4.89986	0.0303301	139698859	139700625	TraesCS5A01G097600 && Q9C614.1 RecName: Full=Probable L-gulonolactone oxidase 1; Short=AtGulLO1; Flags: Precursor && PF01565:FAD binding domain|PF04030:D-arabinono-1,4-lactone oxidase && PF01565:FAD binding domain|PF04030:D-arabinono-1,4-lactone oxidase
175	TraesCS5A03G0409100LC	16.204	0.614503	4.6534	0.00789699	325469998	325475379	TraesCS5A01G259900LC && - && - && -	TraesCS5A03G0409100LC	21.4889	0.318626	5.95702	0.00284576	325469998	325475379	TraesCS5A01G259900LC && - && - && -
176	TraesCS5A03G0410200	375.062	1796.67	-2.26011	0.0162857	326438190	326440951	TraesCS5A01G148000 && Q2RBF0.1 RecName: Full=CBL-interacting protein kinase 15; AltName: Full=OsCIPK15 && PF03822:NAF domain|PF00069:Protein kinase domain && PF03822:NAF domain|PF00069:Protein kinase domain	TraesCS5A03G0410200	170.459	451.179	-1.40333	0.0484975	326438190	326440951	TraesCS5A01G148000 && Q2RBF0.1 RecName: Full=CBL-interacting protein kinase 15; AltName: Full=OsCIPK15 && PF03822:NAF domain|PF00069:Protein kinase domain && PF03822:NAF domain|PF00069:Protein kinase domain
177	TraesCS5A03G0501800	101.854	377.174	-1.88651	0.000272202	394793188	394796343	TraesCS5A01G193500 && Q9FM19.1 RecName: Full=Hypersensitive-induced response protein 1; Short=AtHIR1 && PF01145:SPFH domain / Band 7 family && PF01145:SPFH domain / Band 7 family	TraesCS5A03G0501800	33.1359	93.6635	-1.49095	0.0141703	394793188	394796343	TraesCS5A01G193500 && Q9FM19.1 RecName: Full=Hypersensitive-induced response protein 1; Short=AtHIR1 && PF01145:SPFH domain / Band 7 family && PF01145:SPFH domain / Band 7 family
178	TraesCS5A03G0504700	38.7811	322.896	-3.05463	0.00149677	395643395	395644510	TraesCS5A01G191800 && - && PF05553:Cotton fibre expressed protein && PF05553:Cotton fibre expressed protein	TraesCS5A03G0504700	17.6064	52.3081	-1.56998	0.0225006	395643395	395644510	TraesCS5A01G191800 && - && PF05553:Cotton fibre expressed protein && PF05553:Cotton fibre expressed protein
179	TraesCS5A03G0588200	11.1394	256.019	-4.518	0.000461646	446978514	446979884	TraesCS5A01G231300 && - && - && PF04819:Family of unknown function (DUF716)	TraesCS5A03G0588200	0.302928	7.74186	-4.44492	0.0151604	446978514	446979884	TraesCS5A01G231300 && - && - && PF04819:Family of unknown function (DUF716)
180	TraesCS5A03G0590300	39.505	84.9079	-1.11354	0.00961534	447776981	447777698	TraesCS5A01G232600 && - && - && -	TraesCS5A03G0590300	10.6329	44.567	-2.06229	0.00765353	447776981	447777698	TraesCS5A01G232600 && - && - && -
181	TraesCS5A03G0649400	49.748	704.903	-3.82358	0.000332017	475785196	475787027	TraesCS5A01G261400 && Q9SVG5.1 RecName: Full=Berberine bridge enzyme-like 18; Short=AtBBE-like 18; Flags: Precursor && PF01565:FAD binding domain|PF08031:Berberine and berberine like && PF01565:FAD binding domain|PF08031:Berberine and berberine like	TraesCS5A03G0649400	8.08185	48.8812	-2.60442	0.00483572	475785196	475787027	TraesCS5A01G261400 && Q9SVG5.1 RecName: Full=Berberine bridge enzyme-like 18; Short=AtBBE-like 18; Flags: Precursor && PF01565:FAD binding domain|PF08031:Berberine and berberine like && PF01565:FAD binding domain|PF08031:Berberine and berberine like
182	TraesCS5A03G1134500	111.035	48.6658	1.18066	0.00968181	655826200	655829555	TraesCS5A01G483100 && Q9FGG3.1 RecName: Full=WAT1-related protein At5g64700 && PF00892:EamA-like transporter family && PF00892:EamA-like transporter family	TraesCS5A03G1134500	315.826	155.148	1.02397	0.00319942	655826200	655829555	TraesCS5A01G483100 && Q9FGG3.1 RecName: Full=WAT1-related protein At5g64700 && PF00892:EamA-like transporter family && PF00892:EamA-like transporter family
183	TraesCS5A03G1228700	196.722	440.446	-1.16143	2.22442e-07	688893253	688897086	TraesCS5A01G526200 && A2X5P7.2 RecName: Full=Beta-fructofuranosidase, insoluble isoenzyme 1; AltName: Full=Cell wall beta-fructosidase 1; AltName: Full=Invertase 1; AltName: Full=OsCIN1; AltName: Full=Sucrose hydrolase 1; Flags: Precursor && PF08244:Glycosyl hydrolases family 32 C terminal|PF00251:Glycosyl hydrolases family 32 N-terminal domain && PF08244:Glycosyl hydrolases family 32 C terminal|…	TraesCS5A03G1228700	126.5	253.143	-1.00001	0.034738	688893253	688897086	TraesCS5A01G526200 && A2X5P7.2 RecName: Full=Beta-fructofuranosidase, insoluble isoenzyme 1; AltName: Full=Cell wall beta-fructosidase 1; AltName: Full=Invertase 1; AltName: Full=OsCIN1; AltName: Full=Sucrose hydrolase 1; Flags: Precursor && PF08244:Glycosyl hydrolases family 32 C terminal|PF00251:Glycosyl hydrolases family 32 N-terminal domain && PF08244:Glycosyl hydrolases family 32 C terminal|…
184	TraesCS5A03G1244500	77.5346	181.235	-1.22786	0.00269504	692682530	692689976	- && Q2HIV9.1 RecName: Full=Transcription factor bHLH35; AltName: Full=Basic helix-loop-helix protein 35; Short=AtbHLH35; Short=bHLH 35; AltName: Full=Transcription factor EN 41; AltName: Full=bHLH transcription factor bHLH035 && PF00010:Helix-loop-helix DNA-binding domain && PF00010:Helix-loop-helix DNA-binding domain	TraesCS5A03G1244500	35.4376	102.372	-1.5376	0.0282151	692682530	692689976	- && Q2HIV9.1 RecName: Full=Transcription factor bHLH35; AltName: Full=Basic helix-loop-helix protein 35; Short=AtbHLH35; Short=bHLH 35; AltName: Full=Transcription factor EN 41; AltName: Full=bHLH transcription factor bHLH035 && PF00010:Helix-loop-helix DNA-binding domain && PF00010:Helix-loop-helix DNA-binding domain
	NIL_17_DEGs on chromosome 5B	17R_T(gene reads)	17S_T(gene reads)	log2FoldChange	pvalue	gene_start	gene_end	gene_description	NIL_3_DEGs on chromosome 5B	3R_T(gene reads)	3S_T(gene reads)	log2FoldChange	pvalue	gene_start	gene_end	gene_description
185	TraesCS5B03G0159600	30.6462	74.6403	-1.28738	0.0128493	73286045	73289207	TraesCS5B01G064000 && Q12628.1 RecName: Full=Glucan 1,3-beta-glucosidase; AltName: Full=Exo-1,3-beta-glucanase; Flags: Precursor && PF00150:Cellulase (glycosyl hydrolase family 5) && PF00150:Cellulase (glycosyl hydrolase family 5)	TraesCS5B03G0159600	8.88834	58.6347	-2.71431	0.00672406	73286045	73289207	TraesCS5B01G064000 && Q12628.1 RecName: Full=Glucan 1,3-beta-glucosidase; AltName: Full=Exo-1,3-beta-glucanase; Flags: Precursor && PF00150:Cellulase (glycosyl hydrolase family 5) && PF00150:Cellulase (glycosyl hydrolase family 5)
186	TraesCS5B03G0159700	343.825	718.258	-1.06314	6.87304e-08	73294506	73298387	- && Q10444.1 RecName: Full=Glucan 1,3-beta-glucosidase 2; AltName: Full=Exo-1,3-beta-glucanase 2; Flags: Precursor && PF00150:Cellulase (glycosyl hydrolase family 5) && PF00150:Cellulase (glycosyl hydrolase family 5)	TraesCS5B03G0159700	115.006	239.961	-1.06338	0.0246222	73294506	73298387	- && Q10444.1 RecName: Full=Glucan 1,3-beta-glucosidase 2; AltName: Full=Exo-1,3-beta-glucanase 2; Flags: Precursor && PF00150:Cellulase (glycosyl hydrolase family 5) && PF00150:Cellulase (glycosyl hydrolase family 5)
187	TraesCS5B03G0190300	27.2246	227.805	-3.0716	4.08439e-08	92903778	92904894	TraesCS5B01G076400 && Q9SSW1.1 RecName: Full=Zinc finger protein AZF1; AltName: Full=Zinc finger protein OZAKGYO; AltName: Full=Zinc-finger protein 1 && PF13912:C2H2-type zinc finger && PF13912:C2H2-type zinc finger	TraesCS5B03G0190300	26.2535	68.0498	-1.37458	0.0235985	92903778	92904894	TraesCS5B01G076400 && Q9SSW1.1 RecName: Full=Zinc finger protein AZF1; AltName: Full=Zinc finger protein OZAKGYO; AltName: Full=Zinc-finger protein 1 && PF13912:C2H2-type zinc finger && PF13912:C2H2-type zinc finger
188	TraesCS5B03G0407200	161.336	1532.48	-3.24729	0.000147044	278110089	278112967	- && Q2RBF0.1 RecName: Full=CBL-interacting protein kinase 15; AltName: Full=OsCIPK15 && - && PF03822:NAF domain|PF00069:Protein kinase domain	TraesCS5B03G0407200	70.6887	232.652	-1.71544	0.00741169	278110089	278112967	- && Q2RBF0.1 RecName: Full=CBL-interacting protein kinase 15; AltName: Full=OsCIPK15 && - && PF03822:NAF domain|PF00069:Protein kinase domain
189	TraesCS5B03G0418800	270.026	1245.43	-2.20525	0.00131444	284925543	284928954	TraesCS5B01G152600 && P31752.2 RecName: Full=Asparagine synthetase [glutamine-hydrolyzing]; Short=AS && PF00733:Asparagine synthase|PF13537:Glutamine amidotransferase domain && PF00733:Asparagine synthase|PF13537:Glutamine amidotransferase domain	TraesCS5B03G0418800	122.998	372.397	-1.59899	0.0022364	284925543	284928954	TraesCS5B01G152600 && P31752.2 RecName: Full=Asparagine synthetase [glutamine-hydrolyzing]; Short=AS && PF00733:Asparagine synthase|PF13537:Glutamine amidotransferase domain && PF00733:Asparagine synthase|PF13537:Glutamine amidotransferase domain
190	TraesCS5B03G0496100	155.513	29.2744	2.41672	1.31584e-11	341708514	341721791	- && C0LGG4.2 RecName: Full=Probable LRR receptor-like serine/threonine-protein kinase At1g51860; Flags: Precursor && PF12819:Carbohydrate-binding protein of the ER|PF07714:Protein tyrosine kinase && PF12819:Carbohydrate-binding protein of the ER|PF07714:Protein tyrosine kinase	TraesCS5B03G0496100	33.0193	208.213	-2.66386	0.000197899	341708514	341721791	- && C0LGG4.2 RecName: Full=Probable LRR receptor-like serine/threonine-protein kinase At1g51860; Flags: Precursor && PF12819:Carbohydrate-binding protein of the ER|PF07714:Protein tyrosine kinase && PF12819:Carbohydrate-binding protein of the ER|PF07714:Protein tyrosine kinase
191	TraesCS5B03G0508000	89.5826	265.543	-1.56448	4.02311e-08	348221010	348222347	TraesCS5B01G191400 && - && PF05553:Cotton fibre expressed protein && PF05553:Cotton fibre expressed protein	TraesCS5B03G0508000	41.3443	91.576	-1.14749	0.00575996	348221010	348222347	TraesCS5B01G191400 && - && PF05553:Cotton fibre expressed protein && PF05553:Cotton fibre expressed protein
192	TraesCS5B03G0554100	22.9199	50.8694	-1.14863	0.0452251	380725734	380728280	TraesCS5B01G208200 && Q8GXZ3.1 RecName: Full=Serine/threonine-protein kinase At5g01020 && PF07714:Protein tyrosine kinase && PF07714:Protein tyrosine kinase	TraesCS5B03G0554100	5.38888	27.7568	-2.40711	0.00518155	380725734	380728280	TraesCS5B01G208200 && Q8GXZ3.1 RecName: Full=Serine/threonine-protein kinase At5g01020 && PF07714:Protein tyrosine kinase && PF07714:Protein tyrosine kinase
193	TraesCS5B03G0745200	12.7225	0	6.11165	0.00024159	476688934	476693336	TraesCS5B01G288000 && - && PF02519:Auxin responsive protein && PF02519:Auxin responsive protein	TraesCS5B03G0745200	8.559	0.324478	4.63345	0.0164238	476688934	476693336	TraesCS5B01G288000 && - && PF02519:Auxin responsive protein && PF02519:Auxin responsive protein
194	TraesCS5B03G0753300	24.6774	1.9465	3.77157	0.000966052	480074766	480080442	TraesCS5B01G291600 && Q7XA39.1 RecName: Full=Putative disease resistance protein RGA4; AltName: Full=RGA4-blb && PF00931:NB-ARC domain && PF00931:NB-ARC domain	TraesCS5B03G0753300	5.50036	21.242	-1.94348	0.0238745	480074766	480080442	TraesCS5B01G291600 && Q7XA39.1 RecName: Full=Putative disease resistance protein RGA4; AltName: Full=RGA4-blb && PF00931:NB-ARC domain && PF00931:NB-ARC domain
195	TraesCS5B03G0999600	4.14544	19.866	-2.22757	0.0396254	583600540	583602069	TraesCS5B01G403700 && Q7XCK6.1 RecName: Full=Chitinase 8; AltName: Full=Class II chitinase a; Short=OsChia2a; AltName: Full=Pathogenesis related (PR)-3 chitinase 8; Flags: Precursor && PF00182:Chitinase class I && PF00182:Chitinase class I	TraesCS5B03G0999600	6.88228	68.7736	-3.33225	0.00257754	583600540	583602069	TraesCS5B01G403700 && Q7XCK6.1 RecName: Full=Chitinase 8; AltName: Full=Class II chitinase a; Short=OsChia2a; AltName: Full=Pathogenesis related (PR)-3 chitinase 8; Flags: Precursor && PF00182:Chitinase class I && PF00182:Chitinase class I
196	TraesCS5B03G1104200	46.3334	108.262	-1.2151	0.00795876	625790915	625799474	- && Q8GU84.1 RecName: Full=ABC transporter G family member 48; Short=OsABCG48; AltName: Full=Pleiotropic drug resistance protein 3; Short=OsPDR3 && PF01061:ABC-2 type transporter|PF00005:ABC transporter|PF08370:Plant PDR ABC transporter associated|PF14510:ABC-transporter extracellular N-terminal && PF01061:ABC-2 type transporter|PF00005:ABC transporter|PF08370:Plant PDR ABC transporter associate…	TraesCS5B03G1104200	31.6091	187.633	-2.56696	0.000117414	625790915	625799474	- && Q8GU84.1 RecName: Full=ABC transporter G family member 48; Short=OsABCG48; AltName: Full=Pleiotropic drug resistance protein 3; Short=OsPDR3 && PF01061:ABC-2 type transporter|PF00005:ABC transporter|PF08370:Plant PDR ABC transporter associated|PF14510:ABC-transporter extracellular N-terminal && PF01061:ABC-2 type transporter|PF00005:ABC transporter|PF08370:Plant PDR ABC transporter associate…
197	TraesCS5B03G1167200	0	115.136	-9.32849	0.0169722	650251700	650252875	TraesCS5B01G478200 && - && - && -	TraesCS5B03G1167200	0	9.87742	-5.75858	0.0288531	650251700	650252875	TraesCS5B01G478200 && - && - && -
198	TraesCS5B03G1208400	29.8182	130.424	-2.12414	0.00378625	665785622	665786741	TraesCS5B01G498100 && - && - && -	TraesCS5B03G1208400	2.68886	38.3822	-3.90685	0.00142971	665785622	665786741	TraesCS5B01G498100 && - && - && -
199	TraesCS5B03G1255600	1.44007	19.8468	-3.71248	0.00557654	681739457	681740616	TraesCS5B01G516900 && - && PF03168:Late embryogenesis abundant protein && PF03168:Late embryogenesis abundant protein	TraesCS5B03G1255600	0	4.18936	-4.52086	0.0495922	681739457	681740616	TraesCS5B01G516900 && - && PF03168:Late embryogenesis abundant protein && PF03168:Late embryogenesis abundant protein
	NIL_17_DEGs on chromosome 5D	17R_T(gene reads)	17S_T(gene reads)	log2FoldChange	pvalue	gene_start	gene_end	gene_description	NIL_3_DEGs on chromosome 5D	3R_T(gene reads)	3S_T(gene reads)	log2FoldChange	pvalue	gene_start	gene_end	gene_description
200	TraesCS5D03G0148700	23.913	285.226	-3.57689	0.0103619	57137263	57138297	TraesCS5D01G060200 && Q6R567.1 RecName: Full=E3 ubiquitin-protein ligase RMA1H1; AltName: Full=Protein RING membrane-anchor 1 homolog 1 && PF00097:Zinc finger, C3HC4 type (RING finger) && PF00097:Zinc finger, C3HC4 type (RING finger)	TraesCS5D03G0148700	7.57524	47.5287	-2.6639	0.0466861	57137263	57138297	TraesCS5D01G060200 && Q6R567.1 RecName: Full=E3 ubiquitin-protein ligase RMA1H1; AltName: Full=Protein RING membrane-anchor 1 homolog 1 && PF00097:Zinc finger, C3HC4 type (RING finger) && PF00097:Zinc finger, C3HC4 type (RING finger)
201	TraesCS5D03G0156200LC	69.3378	30.9679	1.15589	0.0120147	59993093	59996575	TraesCS5D01G092400LC && - && PF01498:Transposase && PF01498:Transposase	TraesCS5D03G0156200LC	82.3329	35.1261	1.22608	0.00809502	59993093	59996575	TraesCS5D01G092400LC && - && PF01498:Transposase && PF01498:Transposase
202	TraesCS5D03G0198800	26.6328	77.1699	-1.52796	0.0136005	84778701	84780072	TraesCS5D01G082700 && O22533.1 RecName: Full=Zinc finger protein ZAT6; AltName: Full=COLD INDUCED ZINC FINGER PROTEIN 2 && PF13912:C2H2-type zinc finger && PF13912:C2H2-type zinc finger	TraesCS5D03G0198800	8.4942	27.0893	-1.67192	0.0338172	84778701	84780072	TraesCS5D01G082700 && O22533.1 RecName: Full=Zinc finger protein ZAT6; AltName: Full=COLD INDUCED ZINC FINGER PROTEIN 2 && PF13912:C2H2-type zinc finger && PF13912:C2H2-type zinc finger
203	TraesCS5D03G0362000	477.184	2977.5	-2.64135	2.38731e-12	234275035	234277805	TraesCS5D01G144800 && Q2QYM3.1 RecName: Full=CBL-interacting protein kinase 14; AltName: Full=OsCIPK14 && PF03822:NAF domain|PF00069:Protein kinase domain && PF03822:NAF domain|PF00069:Protein kinase domain	TraesCS5D03G0362000	183.994	571.36	-1.63455	0.0056207	234275035	234277805	TraesCS5D01G144800 && Q2QYM3.1 RecName: Full=CBL-interacting protein kinase 14; AltName: Full=OsCIPK14 && PF03822:NAF domain|PF00069:Protein kinase domain && PF03822:NAF domain|PF00069:Protein kinase domain
204	TraesCS5D03G0439300	44.9224	153.788	-1.7761	0.000106574	288195074	288203467	TraesCS5D01G183700 && Q9SGH6.1 RecName: Full=Alpha-dioxygenase 1; Short=Alpha DOX1; AltName: Full=Fatty acid dioxygenase AlphaDOX1; AltName: Full=Pathogen-induced oxygenase; AltName: Full=Plant alpha dioxygenase 1; Flags: Precursor && PF03098:Animal haem peroxidase && PF03098:Animal haem peroxidase	TraesCS5D03G0439300	11.7171	69.5816	-2.55192	0.00586917	288195074	288203467	TraesCS5D01G183700 && Q9SGH6.1 RecName: Full=Alpha-dioxygenase 1; Short=Alpha DOX1; AltName: Full=Fatty acid dioxygenase AlphaDOX1; AltName: Full=Pathogen-induced oxygenase; AltName: Full=Plant alpha dioxygenase 1; Flags: Precursor && PF03098:Animal haem peroxidase && PF03098:Animal haem peroxidase
205	TraesCS5D03G0470400	114.842	290.897	-1.34031	0.000899156	304792023	304793098	TraesCS5D01G199100 && - && PF05553:Cotton fibre expressed protein && PF05553:Cotton fibre expressed protein	TraesCS5D03G0470400	18.4553	88.3186	-2.26382	0.000878549	304792023	304793098	TraesCS5D01G199100 && - && PF05553:Cotton fibre expressed protein && PF05553:Cotton fibre expressed protein
206	TraesCS5D03G0470600	88.8986	396.447	-2.1568	4.14658e-08	304803121	304804326	TraesCS5D01G199200 && - && PF05553:Cotton fibre expressed protein && PF05553:Cotton fibre expressed protein	TraesCS5D03G0470600	18.6134	47.8171	-1.3596	0.0178019	304803121	304804326	TraesCS5D01G199200 && - && PF05553:Cotton fibre expressed protein && PF05553:Cotton fibre expressed protein
207	TraesCS5D03G0492800	295.671	1864.2	-2.65641	0.00519291	321424345	321428645	TraesCS5D01G210000 && Q94AH8.2 RecName: Full=Alpha,alpha-trehalose-phosphate synthase [UDP-forming] 6; AltName: Full=Trehalose-6-phosphate synthase 6; Short=AtTPS6 && PF00982:Glycosyltransferase family 20|PF02358:Trehalose-phosphatase && PF00982:Glycosyltransferase family 20|PF02358:Trehalose-phosphatase	TraesCS5D03G0492800	214.086	492.645	-1.20211	0.0390413	321424345	321428645	TraesCS5D01G210000 && Q94AH8.2 RecName: Full=Alpha,alpha-trehalose-phosphate synthase [UDP-forming] 6; AltName: Full=Trehalose-6-phosphate synthase 6; Short=AtTPS6 && PF00982:Glycosyltransferase family 20|PF02358:Trehalose-phosphatase && PF00982:Glycosyltransferase family 20|PF02358:Trehalose-phosphatase
208	TraesCS5D03G0534000LC	42.383	88.3585	-1.05211	0.0171926	339220017	339220284	TraesCS5D01G304500LC && - && PF08132:S-adenosyl-l-methionine decarboxylase leader peptide && PF08132:S-adenosyl-l-methionine decarboxylase leader peptide	TraesCS5D03G0534000LC	36.0962	75.7407	-1.06135	0.0365441	339220017	339220284	TraesCS5D01G304500LC && - && PF08132:S-adenosyl-l-methionine decarboxylase leader peptide && PF08132:S-adenosyl-l-methionine decarboxylase leader peptide
209	TraesCS5D03G0615400	107.423	996.578	-3.21378	0.00149341	374751674	374753497	TraesCS5D01G268800 && Q9SVG5.1 RecName: Full=Berberine bridge enzyme-like 18; Short=AtBBE-like 18; Flags: Precursor && PF01565:FAD binding domain|PF08031:Berberine and berberine like && PF01565:FAD binding domain|PF08031:Berberine and berberine like	TraesCS5D03G0615400	6.68574	105.29	-3.98523	1.70874e-06	374751674	374753497	TraesCS5D01G268800 && Q9SVG5.1 RecName: Full=Berberine bridge enzyme-like 18; Short=AtBBE-like 18; Flags: Precursor && PF01565:FAD binding domain|PF08031:Berberine and berberine like && PF01565:FAD binding domain|PF08031:Berberine and berberine like
210	TraesCS5D03G0851200LC	282.75	126.329	1.15825	0.0168938	453024724	453025504	TraesCS5D01G472300LC && - && - && -	TraesCS5D03G0851200LC	286.33	135.794	1.07525	0.0109337	453024724	453025504	TraesCS5D01G472300LC && - && - && -
211	TraesCS5D03G0888400	112.983	43.162	1.38057	0.0136222	467302630	467325635	- && Q93VV5.1 RecName: Full=Protein NRT1/ PTR FAMILY 4.3; Short=AtNPF4.3; AltName: Full=Nitrate transporter 1.14 && PF00854:POT family && PF00854:POT family	TraesCS5D03G0888400	105.664	47.1222	1.16448	0.0118326	467302630	467325635	- && Q93VV5.1 RecName: Full=Protein NRT1/ PTR FAMILY 4.3; Short=AtNPF4.3; AltName: Full=Nitrate transporter 1.14 && PF00854:POT family && PF00854:POT family
212	TraesCS5D03G0894200	429.92	181.108	1.24453	0.000228484	469436985	469438924	TraesCS5D01G401300 && A2XQE8.1 RecName: Full=Senescence-specific cysteine protease SAG39; AltName: Full=Cysteine proteinase SAG39; AltName: Full=Protein SENESCENCE-ASSOCIATED GENE 39; Flags: Precursor && PF08246:Cathepsin propeptide inhibitor domain (I29)|PF00112:Papain family cysteine protease && PF08246:Cathepsin propeptide inhibitor domain (I29)|PF00112:Papain family cysteine protease	TraesCS5D03G0894200	4990.09	698.803	2.83607	0.0318271	469436985	469438924	TraesCS5D01G401300 && A2XQE8.1 RecName: Full=Senescence-specific cysteine protease SAG39; AltName: Full=Cysteine proteinase SAG39; AltName: Full=Protein SENESCENCE-ASSOCIATED GENE 39; Flags: Precursor && PF08246:Cathepsin propeptide inhibitor domain (I29)|PF00112:Papain family cysteine protease && PF08246:Cathepsin propeptide inhibitor domain (I29)|PF00112:Papain family cysteine protease
213	TraesCS5D03G0904500	119.426	281.948	-1.23889	0.0110765	475352641	475355157	TraesCS5D01G407300 && P93147.2 RecName: Full=Isoflavone 2'-hydroxylase; AltName: Full=CYP GE-3; AltName: Full=Cytochrome P450 81E1; AltName: Full=Cytochrome P450 91A4 && PF00067:Cytochrome P450 && PF00067:Cytochrome P450	TraesCS5D03G0904500	42.3685	88.7138	-1.06179	0.0338329	475352641	475355157	TraesCS5D01G407300 && P93147.2 RecName: Full=Isoflavone 2'-hydroxylase; AltName: Full=CYP GE-3; AltName: Full=Cytochrome P450 81E1; AltName: Full=Cytochrome P450 91A4 && PF00067:Cytochrome P450 && PF00067:Cytochrome P450
214	TraesCS5D03G0983100	2.23532	81.4857	-5.18351	1.1862e-07	500793157	500795128	TraesCS5D01G447300 && Q8GXR2.2 RecName: Full=Probable polyol transporter 6 && PF00083:Sugar (and other) transporter && PF00083:Sugar (and other) transporter	TraesCS5D03G0983100	0	8.98046	-5.62136	0.00307747	500793157	500795128	TraesCS5D01G447300 && Q8GXR2.2 RecName: Full=Probable polyol transporter 6 && PF00083:Sugar (and other) transporter && PF00083:Sugar (and other) transporter
215	TraesCS5D03G0992800	99.1076	223.835	-1.17194	0.00149738	503723415	503732434	- && Q8GU84.1 RecName: Full=ABC transporter G family member 48; Short=OsABCG48; AltName: Full=Pleiotropic drug resistance protein 3; Short=OsPDR3 && PF01061:ABC-2 type transporter|PF14510:ABC-transporter extracellular N-terminal|PF00005:ABC transporter|PF08370:Plant PDR ABC transporter associated && PF01061:ABC-2 type transporter|PF14510:ABC-transporter extracellular N-terminal|PF00005:ABC transp…	TraesCS5D03G0992800	67.7893	154.774	-1.19017	0.0252734	503723415	503732434	- && Q8GU84.1 RecName: Full=ABC transporter G family member 48; Short=OsABCG48; AltName: Full=Pleiotropic drug resistance protein 3; Short=OsPDR3 && PF01061:ABC-2 type transporter|PF14510:ABC-transporter extracellular N-terminal|PF00005:ABC transporter|PF08370:Plant PDR ABC transporter associated && PF01061:ABC-2 type transporter|PF14510:ABC-transporter extracellular N-terminal|PF00005:ABC transp…
216	TraesCS5D03G1055700	43.7604	127.52	-1.54733	0.010777	520332395	520333605	TraesCS5D01G478200 && - && - && -	TraesCS5D03G1055700	13.8608	50.7518	-1.859	0.00520728	520332395	520333605	TraesCS5D01G478200 && - && - && -
	NIL_17_DEGs on chromosome 6A	17R_T(gene reads)	17S_T(gene reads)	log2FoldChange	pvalue	gene_start	gene_end	gene_description	NIL_3_DEGs on chromosome 6A	3R_T(gene reads)	3S_T(gene reads)	log2FoldChange	pvalue	gene_start	gene_end	gene_description
216	TraesCS6A03G0011700	26.7524	85.2387	-1.6693	0.0376411	2780187	2780928	- && - && PF00581:Rhodanese-like domain && PF00581:Rhodanese-like domain	TraesCS6A03G0011700	2.68886	21.7315	-3.07376	0.0249184	2780187	2780928	- && - && PF00581:Rhodanese-like domain && PF00581:Rhodanese-like domain
217	TraesCS6A03G0157800	3.18874	22.985	-2.81404	0.0431825	41574190	41574724	TraesCS6A01G071000 && - && PF00280:Potato inhibitor I family && PF00280:Potato inhibitor I family	TraesCS6A03G0157800	1.09622	16.2735	-3.95667	0.0155748	41574190	41574724	TraesCS6A01G071000 && - && PF00280:Potato inhibitor I family && PF00280:Potato inhibitor I family
218	TraesCS6A03G0247100	621.989	288.12	1.10762	1.86522e-06	77093623	77095766	TraesCS6A01G106000 && Q9FKW8.1 RecName: Full=Thiosulfate sulfurtransferase 18; AltName: Full=Sulfurtransferase 18; Short=AtStr18 && PF00581:Rhodanese-like domain && PF00581:Rhodanese-like domain	TraesCS6A03G0247100	1840.4	812.622	1.17911	0.00147427	77093623	77095766	TraesCS6A01G106000 && Q9FKW8.1 RecName: Full=Thiosulfate sulfurtransferase 18; AltName: Full=Sulfurtransferase 18; Short=AtStr18 && PF00581:Rhodanese-like domain && PF00581:Rhodanese-like domain
219	TraesCS6A03G0263500	11.0529	1.73564	2.69339	0.0366441	84050947	84053460	TraesCS6A01G112000 && Q6Z2W3.2 RecName: Full=Auxin response factor 5 && PF02309:AUX/IAA family && PF02309:AUX/IAA family	TraesCS6A03G0263500	37.9826	11.942	1.66418	0.0174486	84050947	84053460	TraesCS6A01G112000 && Q6Z2W3.2 RecName: Full=Auxin response factor 5 && PF02309:AUX/IAA family && PF02309:AUX/IAA family
220	TraesCS6A03G0754900LC	7.49418	71.8853	-3.27652	0.000369765	517326089	517329098	TraesCS6A01G469300LC && - && - && -	TraesCS6A03G0754900LC	0	5.79399	-4.9888	0.0192911	517326089	517329098	TraesCS6A01G469300LC && - && - && -
221	TraesCS6A03G0760100	51.6728	107.315	-1.06032	0.00328431	520921846	520926086	TraesCS6A01G286400 && Q9LUA9.1 RecName: Full=Zinc finger protein CONSTANS-LIKE 10 && PF06203:CCT motif && PF06203:CCT motif	TraesCS6A03G0760100	27.9272	91.2085	-1.70037	0.00448904	520921846	520926086	TraesCS6A01G286400 && Q9LUA9.1 RecName: Full=Zinc finger protein CONSTANS-LIKE 10 && PF06203:CCT motif && PF06203:CCT motif
222	TraesCS6A03G0779000	16.8977	128.679	-2.94642	5.90336e-06	532131812	532132444	TraesCS6A01G296200 && - && - && -	TraesCS6A03G0779000	10.6056	46.0242	-2.11383	0.0283818	532131812	532132444	TraesCS6A01G296200 && - && - && -
	NIL_17_DEGs on chromosome 6B	17R_T(gene reads)	17S_T(gene reads)	log2FoldChange	pvalue	gene_start	gene_end	gene_description	NIL_3_DEGs on chromosome 6B	3R_T(gene reads)	3S_T(gene reads)	log2FoldChange	pvalue	gene_start	gene_end	gene_description
223	TraesCS6B03G0202500	21.4379	94.3865	-2.13925	0.00229186	67154943	67155206	TraesCS6B01G085700 && - && - && -	TraesCS6B03G0202500	21.7602	52.3961	-1.26873	0.0381322	67154943	67155206	TraesCS6B01G085700 && - && - && -
224	TraesCS6B03G0314200	162.241	326.777	-1.01001	0.0307473	127617811	127621378	TraesCS6B01G126400 && P92942.1 RecName: Full=Chloride channel protein CLC-b; Short=AtCLC-b; AltName: Full=CBS domain-containing protein CBSCLC7 && PF00654:Voltage gated chloride channel && PF00654:Voltage gated chloride channel	TraesCS6B03G0314200	51.1636	161.455	-1.65382	0.00279965	127617811	127621378	TraesCS6B01G126400 && P92942.1 RecName: Full=Chloride channel protein CLC-b; Short=AtCLC-b; AltName: Full=CBS domain-containing protein CBSCLC7 && PF00654:Voltage gated chloride channel && PF00654:Voltage gated chloride channel
225	TraesCS6B03G0425900	75.3637	196.69	-1.38364	0.0002407	182504557	182505572	TraesCS6B01G167600 && Q06398.2 RecName: Full=Probable glutathione S-transferase GSTU6; AltName: Full=28 kDa cold-induced protein && PF00043:Glutathione S-transferase, C-terminal domain|PF02798:Glutathione S-transferase, N-terminal domain && PF00043:Glutathione S-transferase, C-terminal domain|PF02798:Glutathione S-transferase, N-terminal domain	TraesCS6B03G0425900	65.7102	143.731	-1.12982	0.0268155	182504557	182505572	TraesCS6B01G167600 && Q06398.2 RecName: Full=Probable glutathione S-transferase GSTU6; AltName: Full=28 kDa cold-induced protein && PF00043:Glutathione S-transferase, C-terminal domain|PF02798:Glutathione S-transferase, N-terminal domain && PF00043:Glutathione S-transferase, C-terminal domain|PF02798:Glutathione S-transferase, N-terminal domain
226	TraesCS6B03G0634700	16.5174	3.53184	2.20942	0.046497	358874828	358875872	TraesCS6B01G226500 && - && - && -	TraesCS6B03G0634700	46.0299	11.8782	1.95282	0.00951562	358874828	358875872	TraesCS6B01G226500 && - && - && -
227	TraesCS6B03G0994700	63.3196	137.145	-1.11344	0.0185518	627287398	627290183	TraesCS6B01G353200 && B9FSC8.1 RecName: Full=Putative 12-oxophytodienoate reductase 11; AltName: Full=OPDA-reductase 11; Short=OsOPR11 && PF00724:NADH:flavin oxidoreductase / NADH oxidase family && PF00724:NADH:flavin oxidoreductase / NADH oxidase family	TraesCS6B03G0994700	62.2516	193.82	-1.63844	0.00354299	627287398	627290183	TraesCS6B01G353200 && B9FSC8.1 RecName: Full=Putative 12-oxophytodienoate reductase 11; AltName: Full=OPDA-reductase 11; Short=OsOPR11 && PF00724:NADH:flavin oxidoreductase / NADH oxidase family && PF00724:NADH:flavin oxidoreductase / NADH oxidase family
228	TraesCS6B03G1170500	13.4501	94.0447	-2.80125	4.67038e-05	697731047	697733248	TraesCS6B01G416100 && Q9LUC5.1 RecName: Full=Cytochrome P450 72A15 && PF00067:Cytochrome P450 && PF00067:Cytochrome P450	TraesCS6B03G1170500	14.0807	55.4298	-1.97657	0.0309879	697731047	697733248	TraesCS6B01G416100 && Q9LUC5.1 RecName: Full=Cytochrome P450 72A15 && PF00067:Cytochrome P450 && PF00067:Cytochrome P450
229	TraesCS6B03G1172500	1.08326	112.449	-6.81876	7.61333e-10	698285982	698288207	TraesCS6B01G416900 && Q9LUC5.1 RecName: Full=Cytochrome P450 72A15 && PF00067:Cytochrome P450 && PF00067:Cytochrome P450	TraesCS6B03G1172500	4.78303	25.9094	-2.47576	0.0236389	698285982	698288207	TraesCS6B01G416900 && Q9LUC5.1 RecName: Full=Cytochrome P450 72A15 && PF00067:Cytochrome P450 && PF00067:Cytochrome P450
230	TraesCS6B03G1181100	0.288014	57.5534	-7.36535	1.59368e-06	701204305	701206023	TraesCS6B01G420600 && Q84TG3.1 RecName: Full=E3 ubiquitin-protein ligase PUB23; AltName: Full=Plant U-box protein 23; AltName: Full=U-box domain-containing protein 23 && PF04564:U-box domain && PF04564:U-box domain	TraesCS6B03G1181100	0	5.50512	-4.9144	0.0230866	701204305	701206023	TraesCS6B01G420600 && Q84TG3.1 RecName: Full=E3 ubiquitin-protein ligase PUB23; AltName: Full=Plant U-box protein 23; AltName: Full=U-box domain-containing protein 23 && PF04564:U-box domain && PF04564:U-box domain
	NIL_17_DEGs on chromosome 6D	17R_T(gene reads)	17S_T(gene reads)	log2FoldChange	pvalue	gene_start	gene_end	gene_description	NIL_3_DEGs on chromosome 6D	3R_T(gene reads)	3S_T(gene reads)	log2FoldChange	pvalue	gene_start	gene_end	gene_description
231	TraesCS6D03G0134700	29.0531	318.48	-3.45348	0.000172608	38579659	38579928	TraesCS6D01G060900 && - && - && -	TraesCS6D03G0134700	29.3719	78.1283	-1.40968	0.00241337	38579659	38579928	TraesCS6D01G060900 && - && - && -
232	TraesCS6D03G0608400	114.707	50.5239	1.17707	0.00149865	377333741	377339124	TraesCS6D01G251700 && O49675.1 RecName: Full=Probable carotenoid cleavage dioxygenase 4, chloroplastic; Short=AtCCD4; AltName: Full=AtNCED4; Flags: Precursor && PF00892:EamA-like transporter family|PF03055:Retinal pigment epithelial membrane protein && PF00892:EamA-like transporter family|PF03055:Retinal pigment epithelial membrane protein	TraesCS6D03G0608400	213.491	93.1698	1.19431	0.0408553	377333741	377339124	TraesCS6D01G251700 && O49675.1 RecName: Full=Probable carotenoid cleavage dioxygenase 4, chloroplastic; Short=AtCCD4; AltName: Full=AtNCED4; Flags: Precursor && PF00892:EamA-like transporter family|PF03055:Retinal pigment epithelial membrane protein && PF00892:EamA-like transporter family|PF03055:Retinal pigment epithelial membrane protein
233	TraesCS6D03G0699200	11.1085	64.8431	-2.53112	0.000228374	429456223	429458116	TraesCS6D01G296900 && F8WKW1.1 RecName: Full=7-deoxyloganetin glucosyltransferase; AltName: Full=Genipin glucosyltransferase; AltName: Full=UDP-glucose glucosyltransferase 2; Short=GjUGT2; AltName: Full=UDP-glycosyltransferase 85A24 && PF00201:UDP-glucoronosyl and UDP-glucosyl transferase && PF00201:UDP-glucoronosyl and UDP-glucosyl transferase	TraesCS6D03G0699200	10.1001	47.0797	-2.20712	0.00263123	429456223	429458116	TraesCS6D01G296900 && F8WKW1.1 RecName: Full=7-deoxyloganetin glucosyltransferase; AltName: Full=Genipin glucosyltransferase; AltName: Full=UDP-glucose glucosyltransferase 2; Short=GjUGT2; AltName: Full=UDP-glycosyltransferase 85A24 && PF00201:UDP-glucoronosyl and UDP-glucosyl transferase && PF00201:UDP-glucoronosyl and UDP-glucosyl transferase
234	TraesCS6D03G0809900	61.6142	27.6231	1.15427	0.0149467	468625971	468626792	TraesCS6D01G349400 && - && - && -	TraesCS6D03G0809900	112.096	52.8455	1.08306	0.0175787	468625971	468626792	TraesCS6D01G349400 && - && - && -
235	TraesCS6D03G0830000	17.0438	178.401	-3.37356	1.88815e-06	473284170	473285926	TraesCS6D01G359300 && Q39224.1 RecName: Full=Protein SRG1; Short=AtSRG1; AltName: Full=Protein SENESCENCE-RELATED GENE 1 && PF14226:non-haem dioxygenase in morphine synthesis N-terminal|PF03171:2OG-Fe(II) oxygenase superfamily && PF14226:non-haem dioxygenase in morphine synthesis N-terminal|PF03171:2OG-Fe(II) oxygenase superfamily	TraesCS6D03G0830000	6.38584	66.4226	-3.38824	0.000157515	473284170	473285926	TraesCS6D01G359300 && Q39224.1 RecName: Full=Protein SRG1; Short=AtSRG1; AltName: Full=Protein SENESCENCE-RELATED GENE 1 && PF14226:non-haem dioxygenase in morphine synthesis N-terminal|PF03171:2OG-Fe(II) oxygenase superfamily && PF14226:non-haem dioxygenase in morphine synthesis N-terminal|PF03171:2OG-Fe(II) oxygenase superfamily
	NIL_17_DEGs on chromosome 7A	17R_T(gene reads)	17S_T(gene reads)	log2FoldChange	pvalue	gene_start	gene_end	gene_description	NIL_3_DEGs on chromosome 7A	3R_T(gene reads)	3S_T(gene reads)	log2FoldChange	pvalue	gene_start	gene_end	gene_description
236	TraesCS7A03G0101300	67.6157	27.1782	1.31041	0.0025463	21541671	21547510	TraesCS7A01G044900 && Q39214.1 RecName: Full=Disease resistance protein RPM1; AltName: Full=Resistance to Pseudomonas syringae protein 3 && PF00931:NB-ARC domain && PF00931:NB-ARC domain	TraesCS7A03G0101300	55.976	0	8.29413	1.11601e-09	21541671	21547510	TraesCS7A01G044900 && Q39214.1 RecName: Full=Disease resistance protein RPM1; AltName: Full=Resistance to Pseudomonas syringae protein 3 && PF00931:NB-ARC domain && PF00931:NB-ARC domain
237	TraesCS7A03G0226300LC	1.87851	13.2563	-2.91048	0.0266338	62269008	62274060	TraesCS7A01G129400LC && - && PF03478:Protein of unknown function (DUF295) && PF03478:Protein of unknown function (DUF295)	TraesCS7A03G0226300LC	0	4.84992	-4.73174	0.0349363	62269008	62274060	TraesCS7A01G129400LC && - && PF03478:Protein of unknown function (DUF295) && PF03478:Protein of unknown function (DUF295)
238	TraesCS7A03G0314100	108.097	312.303	-1.52718	1.46695e-05	89234683	89244543	TraesCS7A01G133500 && Q8GTR4.2 RecName: Full=Pullulanase 1, chloroplastic; Short=AtPU1; AltName: Full=Protein LIMIT DEXTRINASE; Short=AtLDA; Flags: Precursor && PF02922:Carbohydrate-binding module 48 (Isoamylase N-terminal domain)|PF11852:Domain of unknown function (DUF3372) && PF02922:Carbohydrate-binding module 48 (Isoamylase N-terminal domain)|PF11852:Domain of unknown function (DUF3372)	TraesCS7A03G0314100	48.8223	112.919	-1.20975	0.0128697	89234683	89244543	TraesCS7A01G133500 && Q8GTR4.2 RecName: Full=Pullulanase 1, chloroplastic; Short=AtPU1; AltName: Full=Protein LIMIT DEXTRINASE; Short=AtLDA; Flags: Precursor && PF02922:Carbohydrate-binding module 48 (Isoamylase N-terminal domain)|PF11852:Domain of unknown function (DUF3372) && PF02922:Carbohydrate-binding module 48 (Isoamylase N-terminal domain)|PF11852:Domain of unknown function (DUF3372)
239	TraesCS7A03G0469300	37.4209	149.112	-1.99613	0.000396981	166406448	166407282	TraesCS7A01G198800 && P35792.1 RecName: Full=Pathogenesis-related protein PRB1-2; Flags: Precursor && PF00188:Cysteine-rich secretory protein family && PF00188:Cysteine-rich secretory protein family	TraesCS7A03G0469300	26.8208	109.33	-2.04008	0.0133683	166406448	166407282	TraesCS7A01G198800 && P35792.1 RecName: Full=Pathogenesis-related protein PRB1-2; Flags: Precursor && PF00188:Cysteine-rich secretory protein family && PF00188:Cysteine-rich secretory protein family
240	TraesCS7A03G0548700	224.75	1021.92	-2.1847	0.0120656	215781680	215786162	TraesCS7A01G236500 && Q84VX0.1 RecName: Full=Probable galactinol--sucrose galactosyltransferase 1; AltName: Full=Protein SEED IMBIBITION 1; AltName: Full=Raffinose synthase 1 && PF05691:Raffinose synthase or seed imbibition protein Sip1 && PF05691:Raffinose synthase or seed imbibition protein Sip1	TraesCS7A03G0548700	144.703	325.714	-1.17132	0.00940975	215781680	215786162	TraesCS7A01G236500 && Q84VX0.1 RecName: Full=Probable galactinol--sucrose galactosyltransferase 1; AltName: Full=Protein SEED IMBIBITION 1; AltName: Full=Raffinose synthase 1 && PF05691:Raffinose synthase or seed imbibition protein Sip1 && PF05691:Raffinose synthase or seed imbibition protein Sip1
241	TraesCS7A03G0566700	33.0963	143.135	-2.10313	0.000235528	229711414	229716309	TraesCS7A01G246200 && Q84YK8.1 RecName: Full=Probable lipoxygenase 8, chloroplastic; Flags: Precursor && PF00305:Lipoxygenase && PF00305:Lipoxygenase	TraesCS7A03G0566700	18.8049	46.8906	-1.32483	0.0285957	229711414	229716309	TraesCS7A01G246200 && Q84YK8.1 RecName: Full=Probable lipoxygenase 8, chloroplastic; Flags: Precursor && PF00305:Lipoxygenase && PF00305:Lipoxygenase
242	TraesCS7A03G0873000	0	112.032	-9.28908	0.0174441	528683621	528684542	TraesCS7A01G357200 && - && - && -	TraesCS7A03G0873000	0.299893	7.37582	-4.37568	0.0227281	528683621	528684542	TraesCS7A01G357200 && - && - && -
243	TraesCS7A03G0895800	28.7798	83.8367	-1.52555	0.000993891	544737637	544739903	TraesCS7A01G367000 && - && - && -	TraesCS7A03G0895800	15.2629	88.1429	-2.54507	0.00197267	544737637	544739903	TraesCS7A01G367000 && - && - && -
244	TraesCS7A03G0945700	13.9327	73.1298	-2.4018	7.84709e-05	571263606	571271452	TraesCS7A01G391100 && Q6YW62.2 RecName: Full=ABC transporter G family member 44; Short=OsABCG44; AltName: Full=Pleiotropic drug resistance protein 17; Short=OsPDR17 && PF14510:ABC-transporter extracellular N-terminal|PF00005:ABC transporter|PF01061:ABC-2 type transporter|PF08370:Plant PDR ABC transporter associated && PF14510:ABC-transporter extracellular N-terminal|PF00005:ABC transporter|PF0106…	TraesCS7A03G0945700	17.5699	105.731	-2.58113	0.00161775	571263606	571271452	TraesCS7A01G391100 && Q6YW62.2 RecName: Full=ABC transporter G family member 44; Short=OsABCG44; AltName: Full=Pleiotropic drug resistance protein 17; Short=OsPDR17 && PF14510:ABC-transporter extracellular N-terminal|PF00005:ABC transporter|PF01061:ABC-2 type transporter|PF08370:Plant PDR ABC transporter associated && PF14510:ABC-transporter extracellular N-terminal|PF00005:ABC transporter|PF0106…
245	TraesCS7A03G1027300LC	53.8085	111.907	-1.05636	0.0317742	620106306	620109299	TraesCS7A01G600000LC && - && - && -	TraesCS7A03G1027300LC	75.3999	155.391	-1.04806	0.0224366	620106306	620109299	TraesCS7A01G600000LC && - && - && -
246	TraesCS7A03G1140900LC	0.288014	6.26182	-4.17291	0.0340729	670975159	670975485	TraesCS7A01G665700LC && - && - && -	TraesCS7A03G1140900LC	0	7.41678	-5.34486	0.00544922	670975159	670975485	TraesCS7A01G665700LC && - && - && -
247	TraesCS7A03G1161300	1.84799	115.91	-5.92926	1.11978e-11	676609571	676612387	TraesCS7A01G479700 && Q9ZPR7.1 RecName: Full=Ureide permease 1; Short=AtUPS1 && PF07168:Ureide permease && PF07168:Ureide permease	TraesCS7A03G1161300	8.4668	41.923	-2.29172	0.0398757	676609571	676612387	TraesCS7A01G479700 && Q9ZPR7.1 RecName: Full=Ureide permease 1; Short=AtUPS1 && PF07168:Ureide permease && PF07168:Ureide permease
248	TraesCS7A03G1290100	10.5148	0	5.83868	0.000769227	715397867	715402293	TraesCS7A01G531000 && P46032.1 RecName: Full=Protein NRT1/ PTR FAMILY 8.3; Short=AtNPF8.3; AltName: Full=Histidine-transporting protein; AltName: Full=Peptide transporter PTR2 && PF00854:POT family && PF00854:POT family	TraesCS7A03G1290100	102.932	28.499	1.85131	0.00955597	715397867	715402293	TraesCS7A01G531000 && P46032.1 RecName: Full=Protein NRT1/ PTR FAMILY 8.3; Short=AtNPF8.3; AltName: Full=Histidine-transporting protein; AltName: Full=Peptide transporter PTR2 && PF00854:POT family && PF00854:POT family
	NIL_17_DEGs on chromosome 7B	17R_T(gene reads)	17S_T(gene reads)	log2FoldChange	pvalue	gene_start	gene_end	gene_description	NIL_3_DEGs on chromosome 7B	3R_T(gene reads)	3S_T(gene reads)	log2FoldChange	pvalue	gene_start	gene_end	gene_description
249	TraesCS7B03G0094300	141.214	2139.97	-3.92161	0.00124617	36639447	36642683	TraesCS7B01G035200 && Q8RX87.2 RecName: Full=Probable galactinol--sucrose galactosyltransferase 6; AltName: Full=Protein DARK INDUCIBLE 10; AltName: Full=Raffinose synthase 6 && PF05691:Raffinose synthase or seed imbibition protein Sip1 && PF05691:Raffinose synthase or seed imbibition protein Sip1	TraesCS7B03G0094300	58.3092	183.796	-1.65397	0.00135471	36639447	36642683	TraesCS7B01G035200 && Q8RX87.2 RecName: Full=Probable galactinol--sucrose galactosyltransferase 6; AltName: Full=Protein DARK INDUCIBLE 10; AltName: Full=Raffinose synthase 6 && PF05691:Raffinose synthase or seed imbibition protein Sip1 && PF05691:Raffinose synthase or seed imbibition protein Sip1
250	TraesCS7B03G0216800	205.129	98.8816	1.053	0.000329973	93831305	93832482	TraesCS7B01G080800 && - && PF02298:Plastocyanin-like domain && PF02298:Plastocyanin-like domain	TraesCS7B03G0216800	233.189	114.338	1.02734	0.0071481	93831305	93832482	TraesCS7B01G080800 && - && PF02298:Plastocyanin-like domain && PF02298:Plastocyanin-like domain
251	TraesCS7B03G0737900	231.478	3523.25	-3.92785	0.000486806	499725545	499729344	TraesCS7B01G269900 && Q5Z8T3.1 RecName: Full=Probable inositol oxygenase; AltName: Full=Myo-inositol oxygenase; Short=MI oxygenase && PF05153:Myo-inositol oxygenase && PF05153:Myo-inositol oxygenase	TraesCS7B03G0737900	132.389	590.827	-2.1593	0.00216619	499725545	499729344	TraesCS7B01G269900 && Q5Z8T3.1 RecName: Full=Probable inositol oxygenase; AltName: Full=Myo-inositol oxygenase; Short=MI oxygenase && PF05153:Myo-inositol oxygenase && PF05153:Myo-inositol oxygenase
252	TraesCS7B03G0749300	23.3242	90.7171	-1.94869	5.11035e-06	506996895	506998448	TraesCS7B01G273600 && Q9FI25.1 RecName: Full=Berberine bridge enzyme-like 27; Short=AtBBE-like 27; Flags: Precursor && PF01565:FAD binding domain|PF08031:Berberine and berberine like && PF01565:FAD binding domain|PF08031:Berberine and berberine like	TraesCS7B03G0749300	4.50643	21.9202	-2.30959	0.0110531	506996895	506998448	TraesCS7B01G273600 && Q9FI25.1 RecName: Full=Berberine bridge enzyme-like 27; Short=AtBBE-like 27; Flags: Precursor && PF01565:FAD binding domain|PF08031:Berberine and berberine like && PF01565:FAD binding domain|PF08031:Berberine and berberine like
253	TraesCS7B03G0790000	31.1302	75.5969	-1.28609	0.0399313	534188781	534196148	TraesCS7B01G292700 && Q6YW62.2 RecName: Full=ABC transporter G family member 44; Short=OsABCG44; AltName: Full=Pleiotropic drug resistance protein 17; Short=OsPDR17 && PF00005:ABC transporter|PF14510:ABC-transporter extracellular N-terminal|PF01061:ABC-2 type transporter|PF08370:Plant PDR ABC transporter associated && PF00005:ABC transporter|PF14510:ABC-transporter extracellular N-terminal|PF0106…	TraesCS7B03G0790000	18.885	182.998	-3.26877	0.000412297	534188781	534196148	TraesCS7B01G292700 && Q6YW62.2 RecName: Full=ABC transporter G family member 44; Short=OsABCG44; AltName: Full=Pleiotropic drug resistance protein 17; Short=OsPDR17 && PF00005:ABC transporter|PF14510:ABC-transporter extracellular N-terminal|PF01061:ABC-2 type transporter|PF08370:Plant PDR ABC transporter associated && PF00005:ABC transporter|PF14510:ABC-transporter extracellular N-terminal|PF0106…
254	TraesCS7B03G1113900	6.70959	98.3397	-3.86971	1.29741e-05	689418874	689419314	TraesCS7B01G413400 && - && PF00226:DnaJ domain && PF00226:DnaJ domain	TraesCS7B03G1113900	0.796323	10.3548	-3.84908	0.0196182	689418874	689419314	TraesCS7B01G413400 && - && PF00226:DnaJ domain && PF00226:DnaJ domain
	NIL_17_DEGs on chromosome 7D	17R_T(gene reads)	17S_T(gene reads)	log2FoldChange	pvalue	gene_start	gene_end	gene_description	NIL_3_DEGs on chromosome 7D	3R_T(gene reads)	3S_T(gene reads)	log2FoldChange	pvalue	gene_start	gene_end	gene_description
255	TraesCS7D03G0131600LC	183.744	2435.92	-3.72852	0.00153281	32852770	32854706	TraesCS7D01G073200LC && - && - && -	TraesCS7D03G0131600LC	3.79016	29.4966	-2.98254	0.00474535	32852770	32854706	TraesCS7D01G073200LC && - && - && -
256	TraesCS7D03G0131900LC	18.6821	127.642	-2.76324	4.21125e-05	32874912	32876193	TraesCS7D01G073500LC && - && - && -	TraesCS7D03G0131900LC	0.599786	10.0188	-3.98183	0.0147561	32874912	32876193	TraesCS7D01G073500LC && - && - && -
257	TraesCS7D03G0154300LC	130.17	369.095	-1.50751	6.5007e-06	39974475	39976361	TraesCS7D01G086300LC && - && - && -	TraesCS7D03G0154300LC	8.87103	41.1745	-2.19632	0.0197536	39974475	39976361	TraesCS7D01G086300LC && - && - && -
258	TraesCS7D03G0164900	74.2521	360.038	-2.27866	1.46282e-05	43168576	43171754	TraesCS7D01G071200 && P26301.1 RecName: Full=Enolase 1; AltName: Full=2-phospho-D-glycerate hydro-lyase 1; AltName: Full=2-phosphoglycerate dehydratase 1 && PF03952:Enolase, N-terminal domain|PF00113:Enolase, C-terminal TIM barrel domain && PF03952:Enolase, N-terminal domain|PF00113:Enolase, C-terminal TIM barrel domain	TraesCS7D03G0164900	68.0903	203.1	-1.57638	0.0187531	43168576	43171754	TraesCS7D01G071200 && P26301.1 RecName: Full=Enolase 1; AltName: Full=2-phospho-D-glycerate hydro-lyase 1; AltName: Full=2-phosphoglycerate dehydratase 1 && PF03952:Enolase, N-terminal domain|PF00113:Enolase, C-terminal TIM barrel domain && PF03952:Enolase, N-terminal domain|PF00113:Enolase, C-terminal TIM barrel domain
259	TraesCS7D03G0241000LC	9.03429	267.17	-4.88228	0.000451279	65803524	65805947	TraesCS7D01G135100LC && - && - && -	TraesCS7D03G0241000LC	4.78303	46.9509	-3.32514	0.00802404	65803524	65805947	TraesCS7D01G135100LC && - && - && -
260	TraesCS7D03G0326900	33.3787	13.096	1.3518	0.0431793	94600759	94606629	TraesCS7D01G145700 && P93026.2 RecName: Full=Vacuolar-sorting receptor 1; Short=AtVSR1; AltName: Full=BP80-like protein b; Short=AtBP80b; AltName: Full=Epidermal growth factor receptor-like protein 1; Short=AtELP; Short=AtELP1; AltName: Full=Spot 3 protein; Flags: Precursor && - && -	TraesCS7D03G0326900	34.2259	11.6354	1.5552	0.0185047	94600759	94606629	TraesCS7D01G145700 && P93026.2 RecName: Full=Vacuolar-sorting receptor 1; Short=AtVSR1; AltName: Full=BP80-like protein b; Short=AtBP80b; AltName: Full=Epidermal growth factor receptor-like protein 1; Short=AtELP; Short=AtELP1; AltName: Full=Spot 3 protein; Flags: Precursor && - && -
261	TraesCS7D03G0392600	22.0864	61.3302	-1.46752	0.00432924	128515941	128518318	TraesCS7D01G174100 && O80933.1 RecName: Full=Scarecrow-like protein 9; Short=AtSCL9; AltName: Full=GRAS family protein 13; Short=AtGRAS-13 && PF03514:GRAS domain family && PF03514:GRAS domain family	TraesCS7D03G0392600	30.3426	69.2181	-1.18827	0.0252457	128515941	128518318	TraesCS7D01G174100 && O80933.1 RecName: Full=Scarecrow-like protein 9; Short=AtSCL9; AltName: Full=GRAS family protein 13; Short=AtGRAS-13 && PF03514:GRAS domain family && PF03514:GRAS domain family
262	TraesCS7D03G0450100	55.3379	852.808	-3.94612	0.00248262	162499299	162500189	TraesCS7D01G201400 && P35792.1 RecName: Full=Pathogenesis-related protein PRB1-2; Flags: Precursor && PF00188:Cysteine-rich secretory protein family && PF00188:Cysteine-rich secretory protein family	TraesCS7D03G0450100	47.6583	212.28	-2.15642	0.000412079	162499299	162500189	TraesCS7D01G201400 && P35792.1 RecName: Full=Pathogenesis-related protein PRB1-2; Flags: Precursor && PF00188:Cysteine-rich secretory protein family && PF00188:Cysteine-rich secretory protein family
263	TraesCS7D03G0526600	104.448	933.794	-3.16028	0.000213574	201626509	201631001	TraesCS7D01G236700 && Q84VX0.1 RecName: Full=Probable galactinol--sucrose galactosyltransferase 1; AltName: Full=Protein SEED IMBIBITION 1; AltName: Full=Raffinose synthase 1 && PF05691:Raffinose synthase or seed imbibition protein Sip1 && PF05691:Raffinose synthase or seed imbibition protein Sip1	TraesCS7D03G0526600	73.4699	194.27	-1.40091	0.0224667	201626509	201631001	TraesCS7D01G236700 && Q84VX0.1 RecName: Full=Probable galactinol--sucrose galactosyltransferase 1; AltName: Full=Protein SEED IMBIBITION 1; AltName: Full=Raffinose synthase 1 && PF05691:Raffinose synthase or seed imbibition protein Sip1 && PF05691:Raffinose synthase or seed imbibition protein Sip1
264	TraesCS7D03G0548000	54.0331	273.995	-2.33949	6.70262e-07	215464763	215470021	TraesCS7D01G244800 && Q84YK8.1 RecName: Full=Probable lipoxygenase 8, chloroplastic; Flags: Precursor && PF00305:Lipoxygenase && PF00305:Lipoxygenase	TraesCS7D03G0548000	10.1811	55.8775	-2.45685	0.00524349	215464763	215470021	TraesCS7D01G244800 && Q84YK8.1 RecName: Full=Probable lipoxygenase 8, chloroplastic; Flags: Precursor && PF00305:Lipoxygenase && PF00305:Lipoxygenase
265	TraesCS7D03G0860400	175.409	1384.5	-2.98057	0.000388535	473222377	473225672	TraesCS7D01G364900 && Q5Z8T3.1 RecName: Full=Probable inositol oxygenase; AltName: Full=Myo-inositol oxygenase; Short=MI oxygenase && PF05153:Myo-inositol oxygenase && PF05153:Myo-inositol oxygenase	TraesCS7D03G0860400	91.6811	237.873	-1.37416	0.000216412	473222377	473225672	TraesCS7D01G364900 && Q5Z8T3.1 RecName: Full=Probable inositol oxygenase; AltName: Full=Myo-inositol oxygenase; Short=MI oxygenase && PF05153:Myo-inositol oxygenase && PF05153:Myo-inositol oxygenase
266	TraesCS7D03G0870100	10.4637	96.3362	-3.19546	2.14891e-07	479654074	479655866	TraesCS7D01G368700 && Q9FI25.1 RecName: Full=Berberine bridge enzyme-like 27; Short=AtBBE-like 27; Flags: Precursor && PF08031:Berberine and berberine like|PF01565:FAD binding domain && PF08031:Berberine and berberine like|PF01565:FAD binding domain	TraesCS7D03G0870100	4.30079	23.2122	-2.43757	0.00332997	479654074	479655866	TraesCS7D01G368700 && Q9FI25.1 RecName: Full=Berberine bridge enzyme-like 27; Short=AtBBE-like 27; Flags: Precursor && PF08031:Berberine and berberine like|PF01565:FAD binding domain && PF08031:Berberine and berberine like|PF01565:FAD binding domain
267	TraesCS7D03G0910600	52.5744	203.216	-1.95476	2.08517e-09	502724721	502731631	TraesCS7D01G386600 && Q6YW62.2 RecName: Full=ABC transporter G family member 44; Short=OsABCG44; AltName: Full=Pleiotropic drug resistance protein 17; Short=OsPDR17 && PF01061:ABC-2 type transporter|PF08370:Plant PDR ABC transporter associated|PF00005:ABC transporter|PF14510:ABC-transporter extracellular N-terminal && PF01061:ABC-2 type transporter|PF08370:Plant PDR ABC transporter associated|PF0…	TraesCS7D03G0910600	54.3369	237.4	-2.12541	0.00437065	502724721	502731631	TraesCS7D01G386600 && Q6YW62.2 RecName: Full=ABC transporter G family member 44; Short=OsABCG44; AltName: Full=Pleiotropic drug resistance protein 17; Short=OsPDR17 && PF01061:ABC-2 type transporter|PF08370:Plant PDR ABC transporter associated|PF00005:ABC transporter|PF14510:ABC-transporter extracellular N-terminal && PF01061:ABC-2 type transporter|PF08370:Plant PDR ABC transporter associated|PF0…
268	TraesCS7D03G1004000LC	15.4069	38.2067	-1.3231	0.0341322	547080063	547081046	TraesCS7D01G576700LC && - && - && -	TraesCS7D03G1004000LC	9.68155	28.9828	-1.61012	0.0453554	547080063	547081046	TraesCS7D01G576700LC && - && - && -
269	TraesCS7D03G1081400LC	6.56909	23.2716	-1.81688	0.0249798	576298258	576299152	TraesCS7D01G623400LC && - && - && -	TraesCS7D03G1081400LC	5.73537	24.4871	-2.08286	0.0271517	576298258	576299152	TraesCS7D01G623400LC && - && - && -
270	TraesCS7D03G1108100	8.00177	126.44	-3.99572	3.2204e-08	582648417	582651286	TraesCS7D01G466800 && Q9ZPR7.1 RecName: Full=Ureide permease 1; Short=AtUPS1 && PF07168:Ureide permease && PF07168:Ureide permease	TraesCS7D03G1108100	0	17.3003	-6.56728	9.01542e-05	582648417	582651286	TraesCS7D01G466800 && Q9ZPR7.1 RecName: Full=Ureide permease 1; Short=AtUPS1 && PF07168:Ureide permease && PF07168:Ureide permease
271	TraesCS7D03G1169400	53.5079	132.929	-1.31676	0.0260382	604402298	604402940	TraesCS7D01G494900 && - && PF00226:DnaJ domain && PF00226:DnaJ domain	TraesCS7D03G1169400	15.1221	37.3847	-1.31413	0.0349351	604402298	604402940	TraesCS7D01G494900 && - && PF00226:DnaJ domain && PF00226:DnaJ domain
272	TraesCS7D03G1169800	60.5766	192.68	-1.67563	1.69149e-08	604498325	604499134	TraesCS7D01G495200 && - && PF00226:DnaJ domain && PF00226:DnaJ domain	TraesCS7D03G1169800	22.1929	51.9461	-1.22943	0.0442968	604498325	604499134	TraesCS7D01G495200 && - && PF00226:DnaJ domain && PF00226:DnaJ domain
273	TraesCS7D03G1171300	9.36385	1.07409	3.18678	0.0392968	604969402	604971720	TraesCS7D01G495800 && Q9LXA5.1 RecName: Full=L-type lectin-domain containing receptor kinase IX.1; Short=LecRK-IX.1; Flags: Precursor && PF00069:Protein kinase domain|PF00139:Legume lectin domain && PF00069:Protein kinase domain|PF00139:Legume lectin domain	TraesCS7D03G1171300	11.8102	0.967582	3.61603	0.0139612	604969402	604971720	TraesCS7D01G495800 && Q9LXA5.1 RecName: Full=L-type lectin-domain containing receptor kinase IX.1; Short=LecRK-IX.1; Flags: Precursor && PF00069:Protein kinase domain|PF00139:Legume lectin domain && PF00069:Protein kinase domain|PF00139:Legume lectin domain
274	TraesCS7D03G1237700	15.3555	53.9499	-1.8191	0.0159043	623302796	623305457	TraesCS7D01G523800 && Q8L817.1 RecName: Full=Alpha carbonic anhydrase 7; Short=AtaCA7; Short=AtalphaCA7; AltName: Full=Alpha carbonate dehydratase 7; Flags: Precursor && PF00194:Eukaryotic-type carbonic anhydrase && PF00194:Eukaryotic-type carbonic anhydrase	TraesCS7D03G1237700	17.6965	66.8399	-1.9237	0.000493787	623302796	623305457	TraesCS7D01G523800 && Q8L817.1 RecName: Full=Alpha carbonic anhydrase 7; Short=AtaCA7; Short=AtalphaCA7; AltName: Full=Alpha carbonate dehydratase 7; Flags: Precursor && PF00194:Eukaryotic-type carbonic anhydrase && PF00194:Eukaryotic-type carbonic anhydrase
275	TraesCS7D03G1251100	4.37168	38.3851	-3.08866	0.00160431	629230569	629232261	TraesCS7D01G531500 && Q9SND9.1 RecName: Full=Uncharacterized acetyltransferase At3g50280 && PF02458:Transferase family && PF02458:Transferase family	TraesCS7D03G1251100	0	4.80885	-4.72034	0.0385813	629230569	629232261	TraesCS7D01G531500 && Q9SND9.1 RecName: Full=Uncharacterized acetyltransferase At3g50280 && PF02458:Transferase family && PF02458:Transferase family
276	TraesCS7D03G1264700	96.1374	462.29	-2.26382	1.46341e-09	632408041	632411510	TraesCS7D01G536900 && Q9C5K7.1 RecName: Full=1-aminocyclopropane-1-carboxylate oxidase homolog 2 && PF03171:2OG-Fe(II) oxygenase superfamily|PF14226:non-haem dioxygenase in morphine synthesis N-terminal && PF03171:2OG-Fe(II) oxygenase superfamily|PF14226:non-haem dioxygenase in morphine synthesis N-terminal	TraesCS7D03G1264700	22.6791	107.078	-2.25419	1.43072e-05	632408041	632411510	TraesCS7D01G536900 && Q9C5K7.1 RecName: Full=1-aminocyclopropane-1-carboxylate oxidase homolog 2 && PF03171:2OG-Fe(II) oxygenase superfamily|PF14226:non-haem dioxygenase in morphine synthesis N-terminal && PF03171:2OG-Fe(II) oxygenase superfamily|PF14226:non-haem dioxygenase in morphine synthesis N-terminal
