# Supplementary material for: Transcriptomic profiling of near-isogenic lines reveals candidate genes for a significant locus conferring metribuzin resistance in wheat
Source: BMC Plant Biol. 2023 May 5;23:237. doi: 10.1186/s12870-023-04166-2 (PMC10161546; doi:10.1186/s12870-023-04166-2)
Supplement: Supplementary file 6 — Supplementary Material 6 [file 12870_2023_4166_MOESM6_ESM.xlsx]

## Sheet: Seq.(mRNA) data quality summary
Table S7 The sequencing summary statistics of R-isolines and S-isolines of NIL_3 and NIL_17 under metribuzin treatment and control condition as presented in an average from three replicates.
Sample	Raw reads	Clean reads	Error	Q20	Q30	GC%	Average gene count
NIL3_R_T	48553465	48177352	0.02	98.01	94.45	53	116869
NIL3_S_T	50763487	50327865	0.02	98.06	94.65	54	113217
NIL3_R_C	52171824	51780777	0.02	97.93	94.33	54	98350
NIL3_S_C	50190167	49831013	0.02	98.08	94.67	54	112261
NIL17_R_T	57064797	56628397	0.02	98.06	94.65	54	113025
NIL17_S_T	53382314	52972030	0.02	97.92	94.32	54	118854
NIL17_R_C	49645397	49292649	0.02	98.01	94.54	55	117430
NIL17_S_C	49875017	49501178	0.02	97.97	94.43	54	98252.5
Average from whole chromosome							111032
Note: NIL3_R_T is resistance isoline of NIL_3 under treatment; NIL_S_T is the suceptible isoline of NIL_3 under treatment; NIL3_R_C is the resistance isoline of NIL_3 under control; NIL3_S_C is the suceptible isoline of NIL3 under control, and so on.
