# Supplementary material for: Transcriptomic profiling of near-isogenic lines reveals candidate genes for a significant locus conferring metribuzin resistance in wheat
Source: BMC Plant Biol. 2023 May 5;23:237. doi: 10.1186/s12870-023-04166-2 (PMC10161546; doi:10.1186/s12870-023-04166-2)
Supplement: Supplementary file 7 — Supplementary Material 7 [file 12870_2023_4166_MOESM7_ESM.xlsx]

## Sheet: Title
Table 2 SNPs on 4A chromosome in NIL pair 3 and pair 17 under metribuzin treatment and control conditions
Descriptions of lines: 3R_C: NIL_3 resistant line in control; 3S_C: NIL_3 suceptible line in control; 3R_T; NIL_3 resistant lines in treatment; 3S_T; NIL_3 suceptible line in treatment; and, 17R_C: NIL_17 resistant line in control; 17S_C: NIL_17 suceptible line in control; 17R_T; NIL_17 resistant lines in treatment; 17S_T; NIL_17 suceptible line in treatment, and so on

## Sheet: 3R_C1
Table S2.1 SNP detected on 4A chromosome in NIL_3R_C1-lines under control 1 (C1)
CHROM	POS	REF	ALT	GT	GeneID
Chr1A	75887	T	G	1/1	TraesCS1A03G0000400
Chr1A	134917	A	C	0/1	TraesCS1A03G0000800-TraesCS1A03G0001000
Chr1A	134964	A	G	0/1	TraesCS1A03G0000800-TraesCS1A03G0001000
Chr1A	139698	A	G	0/1	TraesCS1A03G0000800-TraesCS1A03G0001000
Chr1A	240606	T	C	0/1	TraesCS1A03G0001600LC
Chr1A	240606	T	C	0/1	TraesCS1A03G0001500
Chr1A	240749	C	A	0/1	TraesCS1A03G0001600LC
Chr1A	240749	C	A	0/1	TraesCS1A03G0001500
Chr1A	253323	A	G	1/1	TraesCS1A03G0001500-TraesCS1A03G0001700
Chr1A	253365	C	A	0/1	TraesCS1A03G0001500-TraesCS1A03G0001700
Chr1A	342242	A	C	0/1	TraesCS1A03G0003000LC
Chr1A	342242	A	C	0/1	TraesCS1A03G0002900
Chr1A	342242	A	C	0/1	TraesCS1A03G0003000LC-TraesCS1A03G0003100LC
Chr1A	354948	T	A	0/1	TraesCS1A03G0003000LC-TraesCS1A03G0003100LC
Chr1A	359820	T	A	1/1	TraesCS1A03G0003100LC
Chr1A	359820	T	A	1/1	TraesCS1A03G0003000LC-TraesCS1A03G0003100LC
Chr1A	359879	G	T	0/1	TraesCS1A03G0003100LC
Chr1A	359879	G	T	0/1	TraesCS1A03G0003000LC-TraesCS1A03G0003100LC
Chr1A	380929	T	C	0/1	TraesCS1A03G0003100LC-TraesCS1A03G0003200
Chr1A	392093	C	T	0/1	TraesCS1A03G0003100LC-TraesCS1A03G0003200
Chr1A	400447	T	G	0/1	TraesCS1A03G0003200
Chr1A	400447	T	G	0/1	TraesCS1A03G0003100LC-TraesCS1A03G0003200
Chr1A	400688	T	A	0/1	TraesCS1A03G0003200
Chr1A	400688	T	A	0/1	TraesCS1A03G0003100LC-TraesCS1A03G0003200
Chr1A	417727	T	C	0/1	TraesCS1A03G0003200-TraesCS1A03G0003300LC
Chr1A	1172062	T	G	0/1	TraesCS1A03G0004400
Chr1A	1172134	T	G	0/1	TraesCS1A03G0004400
Chr1A	1172662	C	T	0/1	TraesCS1A03G0004400
Chr1A	1172766	C	T	0/1	TraesCS1A03G0004400
Chr1A	1341829	A	G	0/1	TraesCS1A03G0005600
Chr1A	1867085	G	A	0/1	TraesCS1A03G0007100LC-TraesCS1A03G0007200LC
Chr1A	3059571	T	C	1/1	TraesCS1A03G0010300LC-TraesCS1A03G0010400
Chr1A	3059621	G	A	1/1	TraesCS1A03G0010300LC-TraesCS1A03G0010400
Chr1A	3059694	C	G	1/1	TraesCS1A03G0010300LC-TraesCS1A03G0010400
Chr1A	3061475	C	T	1/1	TraesCS1A03G0010300LC-TraesCS1A03G0010400
Chr1A	3061476	C	G	1/1	TraesCS1A03G0010300LC-TraesCS1A03G0010400
Chr1A	3061623	C	T	1/1	TraesCS1A03G0010300LC-TraesCS1A03G0010400
Chr1A	3061696	T	C	1/1	TraesCS1A03G0010300LC-TraesCS1A03G0010400
Chr1A	6694013	T	G	0/1	TraesCS1A03G0024800
Chr1A	6694013	T	G	0/1	TraesCS1A03G0024700
Chr1A	6694042	A	G	0/1	TraesCS1A03G0024800
Chr1A	6694042	A	G	0/1	TraesCS1A03G0024700
Chr1A	6694069	G	A	0/1	TraesCS1A03G0024800
Chr1A	6694069	G	A	0/1	TraesCS1A03G0024700
Chr1A	7505874	C	T	1/1	TraesCS1A03G0027600
Chr1A	7505874	C	T	1/1	TraesCS1A03G0027500LC
Chr1A	7505907	C	G	1/1	TraesCS1A03G0027600
Chr1A	7505907	C	G	1/1	TraesCS1A03G0027500LC
Chr1A	7506654	C	G	1/1	TraesCS1A03G0027600
Chr1A	7506654	C	G	1/1	TraesCS1A03G0027500LC
Chr1A	7507359	G	C	1/1	TraesCS1A03G0027600
Chr1A	7507359	G	C	1/1	TraesCS1A03G0027500LC
Chr1A	7507367	C	T	1/1	TraesCS1A03G0027600
Chr1A	7507367	C	T	1/1	TraesCS1A03G0027500LC
Chr1A	7507434	A	G	1/1	TraesCS1A03G0027600
Chr1A	7507434	A	G	1/1	TraesCS1A03G0027500LC
Chr1A	7508005	G	A	1/1	TraesCS1A03G0027600
Chr1A	7508005	G	A	1/1	TraesCS1A03G0027500LC
Chr1A	7508032	C	A	1/1	TraesCS1A03G0027600
Chr1A	7508032	C	A	1/1	TraesCS1A03G0027500LC
Chr1A	7508051	C	T	1/1	TraesCS1A03G0027600
Chr1A	7508051	C	T	1/1	TraesCS1A03G0027500LC
Chr1A	8526948	C	T	0/1	TraesCS1A03G0031500
Chr1A	8526948	C	T	0/1	TraesCS1A03G0031500
Chr1A	8526948	C	T	0/1	TraesCS1A03G0031500
Chr1A	8526948	C	T	0/1	TraesCS1A03G0031500
Chr1A	8527012	C	T	0/1	TraesCS1A03G0031500
Chr1A	8527012	C	T	0/1	TraesCS1A03G0031500
Chr1A	8527012	C	T	0/1	TraesCS1A03G0031500
Chr1A	8527012	C	T	0/1	TraesCS1A03G0031500
Chr1A	8527013	T	C	0/1	TraesCS1A03G0031500
Chr1A	8527013	T	C	0/1	TraesCS1A03G0031500
Chr1A	8527013	T	C	0/1	TraesCS1A03G0031500
Chr1A	8527013	T	C	0/1	TraesCS1A03G0031500
Chr1A	9603151	A	G	1/1	TraesCS1A03G0037300
Chr1A	9603151	A	G	1/1	TraesCS1A03G0037200
Chr1A	10949470	C	G	0/1	TraesCS1A03G0043500
Chr1A	10949470	C	G	0/1	TraesCS1A03G0043400
Chr1A	10949470	C	G	0/1	TraesCS1A03G0043400
Chr1A	10949509	G	T	0/1	TraesCS1A03G0043500
Chr1A	10949509	G	T	0/1	TraesCS1A03G0043400
Chr1A	10949509	G	T	0/1	TraesCS1A03G0043400
Chr1A	10949551	G	A	0/1	TraesCS1A03G0043500
Chr1A	10949551	G	A	0/1	TraesCS1A03G0043400
Chr1A	10949551	G	A	0/1	TraesCS1A03G0043400
Chr1A	10950016	T	A	0/1	TraesCS1A03G0043500
Chr1A	10950016	T	A	0/1	TraesCS1A03G0043400
Chr1A	10950016	T	A	0/1	TraesCS1A03G0043400
Chr1A	10950022	T	C	0/1	TraesCS1A03G0043500
Chr1A	10950022	T	C	0/1	TraesCS1A03G0043400
Chr1A	10950022	T	C	0/1	TraesCS1A03G0043400
Chr1A	10952378	G	A	0/1	TraesCS1A03G0043500
Chr1A	10952378	G	A	0/1	TraesCS1A03G0043600
Chr1A	10956498	A	G	0/1	TraesCS1A03G0043600
Chr1A	10956498	A	G	0/1	TraesCS1A03G0043500
Chr1A	10956513	T	G	0/1	TraesCS1A03G0043600
Chr1A	10956513	T	G	0/1	TraesCS1A03G0043500
Chr1A	10956513	T	G	0/1	TraesCS1A03G0043700LC
Chr1A	10956660	G	A	0/1	TraesCS1A03G0043600
Chr1A	10956660	G	A	0/1	TraesCS1A03G0043500
Chr1A	10956660	G	A	0/1	TraesCS1A03G0043700LC
Chr1A	10956663	G	A	0/1	TraesCS1A03G0043600
Chr1A	10956663	G	A	0/1	TraesCS1A03G0043500
Chr1A	10956663	G	A	0/1	TraesCS1A03G0043700LC
Chr1A	10956855	A	G	0/1	TraesCS1A03G0043600
Chr1A	10956855	A	G	0/1	TraesCS1A03G0043500
Chr1A	10956855	A	G	0/1	TraesCS1A03G0043700LC
Chr1A	10956891	G	A	0/1	TraesCS1A03G0043600
Chr1A	10956891	G	A	0/1	TraesCS1A03G0043500
Chr1A	10956891	G	A	0/1	TraesCS1A03G0043700LC
Chr1A	10958826	G	C	0/1	TraesCS1A03G0043600
Chr1A	10958826	G	C	0/1	TraesCS1A03G0043700LC
Chr1A	10958844	G	C	0/1	TraesCS1A03G0043600
Chr1A	10958844	G	C	0/1	TraesCS1A03G0043700LC
Chr1A	11012343	C	A	0/1	TraesCS1A03G0044000
Chr1A	11436807	T	C	1/1	TraesCS1A03G0046300
Chr1A	11436807	T	C	1/1	TraesCS1A03G0046300
Chr1A	11436807	T	C	1/1	TraesCS1A03G0046400LC
Chr1A	11436807	T	C	1/1	TraesCS1A03G0046500
Chr1A	11436810	C	T	0/1	TraesCS1A03G0046300
Chr1A	11436810	C	T	0/1	TraesCS1A03G0046300
Chr1A	11436810	C	T	0/1	TraesCS1A03G0046400LC
Chr1A	11436810	C	T	0/1	TraesCS1A03G0046500
Chr1A	11436977	A	G	0/1	TraesCS1A03G0046400LC
Chr1A	11436977	A	G	0/1	TraesCS1A03G0046300
Chr1A	11436977	A	G	0/1	TraesCS1A03G0046300
Chr1A	11436977	A	G	0/1	TraesCS1A03G0046500
Chr1A	11437052	T	C	1/1	TraesCS1A03G0046400LC
Chr1A	11437052	T	C	1/1	TraesCS1A03G0046300
Chr1A	11437052	T	C	1/1	TraesCS1A03G0046300
Chr1A	11437052	T	C	1/1	TraesCS1A03G0046500
Chr1A	11437190	T	C	1/1	TraesCS1A03G0046300
Chr1A	11437190	T	C	1/1	TraesCS1A03G0046300
Chr1A	11437190	T	C	1/1	TraesCS1A03G0046400LC
Chr1A	11437190	T	C	1/1	TraesCS1A03G0046500
Chr1A	11437675	C	T	1/1	TraesCS1A03G0046300
Chr1A	11437675	C	T	1/1	TraesCS1A03G0046300
Chr1A	11437675	C	T	1/1	TraesCS1A03G0046400LC
Chr1A	11437675	C	T	1/1	TraesCS1A03G0046500
Chr1A	11437696	C	T	1/1	TraesCS1A03G0046300
Chr1A	11437696	C	T	1/1	TraesCS1A03G0046300
Chr1A	11437696	C	T	1/1	TraesCS1A03G0046400LC
Chr1A	11437696	C	T	1/1	TraesCS1A03G0046500
Chr1A	11437756	C	T	1/1	TraesCS1A03G0046300
Chr1A	11437756	C	T	1/1	TraesCS1A03G0046300
Chr1A	11437756	C	T	1/1	TraesCS1A03G0046400LC
Chr1A	11437756	C	T	1/1	TraesCS1A03G0046500
Chr1A	11437843	T	C	1/1	TraesCS1A03G0046300
Chr1A	11437843	T	C	1/1	TraesCS1A03G0046300
Chr1A	11437843	T	C	1/1	TraesCS1A03G0046400LC
Chr1A	11437843	T	C	1/1	TraesCS1A03G0046500
Chr1A	11438020	G	A	1/1	TraesCS1A03G0046300
Chr1A	11438020	G	A	1/1	TraesCS1A03G0046300
Chr1A	11438020	G	A	1/1	TraesCS1A03G0046400LC
Chr1A	11438020	G	A	1/1	TraesCS1A03G0046500
Chr1A	11438383	T	G	1/1	TraesCS1A03G0046300
Chr1A	11438383	T	G	1/1	TraesCS1A03G0046300
Chr1A	11438383	T	G	1/1	TraesCS1A03G0046400LC
Chr1A	11438383	T	G	1/1	TraesCS1A03G0046600
Chr1A	11438383	T	G	1/1	TraesCS1A03G0046500
Chr1A	11438528	T	C	0/1	TraesCS1A03G0046300
Chr1A	11438528	T	C	0/1	TraesCS1A03G0046300
Chr1A	11438528	T	C	0/1	TraesCS1A03G0046400LC
Chr1A	11438528	T	C	0/1	TraesCS1A03G0046600
Chr1A	11438528	T	C	0/1	TraesCS1A03G0046500
Chr1A	12952299	A	G	0/1	TraesCS1A03G0053400
Chr1A	12952299	A	G	0/1	TraesCS1A03G0053400
Chr1A	12953403	C	T	0/1	TraesCS1A03G0053400
Chr1A	12953403	C	T	0/1	TraesCS1A03G0053400
Chr1A	12953411	C	T	0/1	TraesCS1A03G0053400
Chr1A	12953411	C	T	0/1	TraesCS1A03G0053400
Chr1A	12956223	G	T	1/1	TraesCS1A03G0053400
Chr1A	12956223	G	T	1/1	TraesCS1A03G0053400
Chr1A	12956357	G	A	0/1	TraesCS1A03G0053400
Chr1A	12956357	G	A	0/1	TraesCS1A03G0053400
Chr1A	13047677	C	T	1/1	TraesCS1A03G0054100
Chr1A	13047677	C	T	1/1	TraesCS1A03G0054100
Chr1A	13047926	C	T	0/1	TraesCS1A03G0054100
Chr1A	13047926	C	T	0/1	TraesCS1A03G0054100
Chr1A	13048028	G	C	0/1	TraesCS1A03G0054100
Chr1A	13048028	G	C	0/1	TraesCS1A03G0054100
Chr1A	13048067	A	G	0/1	TraesCS1A03G0054100
Chr1A	13048067	A	G	0/1	TraesCS1A03G0054100
Chr1A	13048085	A	G	0/1	TraesCS1A03G0054100
Chr1A	13048085	A	G	0/1	TraesCS1A03G0054100
Chr1A	13049723	A	G	0/1	TraesCS1A03G0054100
Chr1A	13049723	A	G	0/1	TraesCS1A03G0054100
Chr1A	13049807	G	A	0/1	TraesCS1A03G0054100
Chr1A	13049807	G	A	0/1	TraesCS1A03G0054100
Chr1A	13049868	G	A	0/1	TraesCS1A03G0054100
Chr1A	13049868	G	A	0/1	TraesCS1A03G0054100
Chr1A	13310357	T	A	1/1	TraesCS1A03G0055300LC
Chr1A	13310357	T	A	1/1	TraesCS1A03G0055200LC
Chr1A	13310364	C	T	1/1	TraesCS1A03G0055300LC
Chr1A	13310364	C	T	1/1	TraesCS1A03G0055200LC
Chr1A	13310450	T	A	0/1	TraesCS1A03G0055300LC
Chr1A	13310450	T	A	0/1	TraesCS1A03G0055200LC
Chr1A	13313773	T	C	1/1	TraesCS1A03G0055300LC
Chr1A	13315783	A	G	1/1	TraesCS1A03G0055300LC
Chr1A	13316213	A	C	0/1	TraesCS1A03G0055300LC
Chr1A	13316237	A	G	0/1	TraesCS1A03G0055300LC
Chr1A	13531797	C	G	0/1	TraesCS1A03G0056400
Chr1A	13535137	A	G	0/1	TraesCS1A03G0056400
Chr1A	13535137	A	G	0/1	TraesCS1A03G0056500
Chr1A	13541722	A	G	0/1	TraesCS1A03G0056600
Chr1A	13541722	A	G	0/1	TraesCS1A03G0056500
Chr1A	13541915	C	T	0/1	TraesCS1A03G0056600
Chr1A	13541915	C	T	0/1	TraesCS1A03G0056500
Chr1A	13542659	T	G	0/1	TraesCS1A03G0056600
Chr1A	13542659	T	G	0/1	TraesCS1A03G0056500
Chr1A	13544017	T	C	0/1	TraesCS1A03G0056600
Chr1A	13544017	T	C	0/1	TraesCS1A03G0056500
Chr1A	13544166	A	G	0/1	TraesCS1A03G0056600
Chr1A	13544166	A	G	0/1	TraesCS1A03G0056500
Chr1A	13544763	A	G	1/1	TraesCS1A03G0056600
Chr1A	13544763	A	G	1/1	TraesCS1A03G0056500
Chr1A	13583879	T	C	0/1	TraesCS1A03G0057500
Chr1A	13583879	T	C	0/1	TraesCS1A03G0057500
Chr1A	13583879	T	C	0/1	TraesCS1A03G0057400
Chr1A	13583984	G	A	0/1	TraesCS1A03G0057500
Chr1A	13583984	G	A	0/1	TraesCS1A03G0057500
Chr1A	13583984	G	A	0/1	TraesCS1A03G0057400
Chr1A	13598628	T	C	1/1	TraesCS1A03G0057600
Chr1A	13598697	T	C	1/1	TraesCS1A03G0057600
Chr1A	13598993	A	G	0/1	TraesCS1A03G0057600
Chr1A	13599299	G	A	0/1	TraesCS1A03G0057600
Chr1A	13599672	T	C	0/1	TraesCS1A03G0057600
Chr1A	13599899	G	A	1/1	TraesCS1A03G0057600
Chr1A	13600072	A	G	1/1	TraesCS1A03G0057600
Chr1A	13600099	A	G	1/1	TraesCS1A03G0057600
Chr1A	13600763	G	A	0/1	TraesCS1A03G0057600
Chr1A	13600820	G	A	0/1	TraesCS1A03G0057600
Chr1A	13601194	G	A	0/1	TraesCS1A03G0057600
Chr1A	13601215	C	T	0/1	TraesCS1A03G0057600
Chr1A	13745373	G	A	1/1	TraesCS1A03G0059400
Chr1A	13745453	C	A	1/1	TraesCS1A03G0059400
Chr1A	13745699	T	C	1/1	TraesCS1A03G0059400
Chr1A	13941358	G	T	0/1	TraesCS1A03G0060600
Chr1A	13941358	G	T	0/1	TraesCS1A03G0060500LC
Chr1A	13941358	G	T	0/1	TraesCS1A03G0060700LC
Chr1A	13941417	T	C	0/1	TraesCS1A03G0060600
Chr1A	13941417	T	C	0/1	TraesCS1A03G0060500LC
Chr1A	13941417	T	C	0/1	TraesCS1A03G0060700LC
Chr1A	14704504	C	A	1/1	TraesCS1A03G0064100
Chr1A	15302691	T	C	0/1	TraesCS1A03G0066600
Chr1A	15302727	T	C	0/1	TraesCS1A03G0066600
Chr1A	15303244	C	T	0/1	TraesCS1A03G0066600
Chr1A	15304098	C	A	1/1	TraesCS1A03G0066600
Chr1A	15304392	T	C	0/1	TraesCS1A03G0066600
Chr1A	15304553	C	T	1/1	TraesCS1A03G0066600
Chr1A	15305646	C	T	0/1	TraesCS1A03G0066600
Chr1A	15305754	G	C	0/1	TraesCS1A03G0066600
Chr1A	15305993	C	T	1/1	TraesCS1A03G0066600
Chr1A	15305993	C	T	1/1	TraesCS1A03G0066700
Chr1A	15306071	A	C	1/1	TraesCS1A03G0066600
Chr1A	15306071	A	C	1/1	TraesCS1A03G0066700
Chr1A	15306683	G	C	1/1	TraesCS1A03G0066600
Chr1A	15306683	G	C	1/1	TraesCS1A03G0066700
Chr1A	15399816	G	T	1/1	TraesCS1A03G0067500
Chr1A	15399816	G	T	1/1	TraesCS1A03G0067400
Chr1A	15399857	A	G	1/1	TraesCS1A03G0067500
Chr1A	15399857	A	G	1/1	TraesCS1A03G0067400
Chr1A	15399912	A	G	1/1	TraesCS1A03G0067500
Chr1A	15399912	A	G	1/1	TraesCS1A03G0067400
Chr1A	15400447	C	G	1/1	TraesCS1A03G0067500
Chr1A	15400447	C	G	1/1	TraesCS1A03G0067400
Chr1A	15400511	C	A	1/1	TraesCS1A03G0067500
Chr1A	15400511	C	A	1/1	TraesCS1A03G0067400
Chr1A	15400556	G	C	1/1	TraesCS1A03G0067500
Chr1A	15400556	G	C	1/1	TraesCS1A03G0067400
Chr1A	15400622	C	G	1/1	TraesCS1A03G0067500
Chr1A	15400622	C	G	1/1	TraesCS1A03G0067400
Chr1A	15400672	T	C	1/1	TraesCS1A03G0067500
Chr1A	15400672	T	C	1/1	TraesCS1A03G0067400
Chr1A	15517836	G	C	1/1	TraesCS1A03G0068100
Chr1A	15517836	G	C	1/1	TraesCS1A03G0068000
Chr1A	15517881	G	C	1/1	TraesCS1A03G0068100
Chr1A	15517881	G	C	1/1	TraesCS1A03G0068000
Chr1A	15517923	G	T	1/1	TraesCS1A03G0068100
Chr1A	15517923	G	T	1/1	TraesCS1A03G0068000
Chr1A	15517935	T	C	1/1	TraesCS1A03G0068100
Chr1A	15517935	T	C	1/1	TraesCS1A03G0068000
Chr1A	15518102	C	G	1/1	TraesCS1A03G0068100
Chr1A	15518102	C	G	1/1	TraesCS1A03G0068000
Chr1A	15585326	G	C	0/1	TraesCS1A03G0068200
Chr1A	15585753	C	T	0/1	TraesCS1A03G0068200
Chr1A	15585774	A	G	0/1	TraesCS1A03G0068200
Chr1A	15586042	C	A	1/1	TraesCS1A03G0068200
Chr1A	15586087	A	G	1/1	TraesCS1A03G0068200
Chr1A	15682064	A	G	0/1	TraesCS1A03G0069100
Chr1A	15682064	A	G	0/1	TraesCS1A03G0069200LC
Chr1A	15682064	A	G	0/1	TraesCS1A03G0069000
Chr1A	15682123	T	G	1/1	TraesCS1A03G0069100
Chr1A	15682123	T	G	1/1	TraesCS1A03G0069200LC
Chr1A	15682123	T	G	1/1	TraesCS1A03G0069000
Chr1A	15682163	T	C	1/1	TraesCS1A03G0069100
Chr1A	15682163	T	C	1/1	TraesCS1A03G0069200LC
Chr1A	15682163	T	C	1/1	TraesCS1A03G0069000
Chr1A	15682573	G	C	0/1	TraesCS1A03G0069100
Chr1A	15682573	G	C	0/1	TraesCS1A03G0069200LC
Chr1A	15682573	G	C	0/1	TraesCS1A03G0069000
Chr1A	15682594	G	A	1/1	TraesCS1A03G0069100
Chr1A	15682594	G	A	1/1	TraesCS1A03G0069200LC
Chr1A	15682594	G	A	1/1	TraesCS1A03G0069000
Chr1A	15682633	A	G	1/1	TraesCS1A03G0069100
Chr1A	15682633	A	G	1/1	TraesCS1A03G0069200LC
Chr1A	15682633	A	G	1/1	TraesCS1A03G0069000
Chr1A	15682642	G	A	1/1	TraesCS1A03G0069100
Chr1A	15682642	G	A	1/1	TraesCS1A03G0069200LC
Chr1A	15682642	G	A	1/1	TraesCS1A03G0069000
Chr1A	15684008	G	C	1/1	TraesCS1A03G0069100
Chr1A	15684008	G	C	1/1	TraesCS1A03G0069000
Chr1A	15684008	G	C	1/1	TraesCS1A03G0069200LC
Chr1A	15684039	T	C	1/1	TraesCS1A03G0069100
Chr1A	15684039	T	C	1/1	TraesCS1A03G0069000
Chr1A	15684039	T	C	1/1	TraesCS1A03G0069200LC
Chr1A	15701334	G	T	1/1	TraesCS1A03G0069300
Chr1A	15701346	T	C	1/1	TraesCS1A03G0069300
Chr1A	15701370	T	C	1/1	TraesCS1A03G0069300
Chr1A	15701383	T	C	1/1	TraesCS1A03G0069300
Chr1A	16041212	A	G	0/1	TraesCS1A03G0070800
Chr1A	16041272	C	T	0/1	TraesCS1A03G0070800
Chr1A	16041287	A	G	0/1	TraesCS1A03G0070800
Chr1A	16041706	C	T	1/1	TraesCS1A03G0070800
Chr1A	16041949	A	T	1/1	TraesCS1A03G0070800
Chr1A	16042153	T	C	0/1	TraesCS1A03G0070800
Chr1A	16042514	C	T	0/1	TraesCS1A03G0070800
Chr1A	16042637	G	C	1/1	TraesCS1A03G0070800
Chr1A	16042761	T	C	1/1	TraesCS1A03G0070800
Chr1A	16042793	T	G	0/1	TraesCS1A03G0070800
Chr1A	16042846	C	A	0/1	TraesCS1A03G0070800
Chr1A	16043051	T	C	1/1	TraesCS1A03G0070800
Chr1A	17316915	T	C	0/1	TraesCS1A03G0073700
Chr1A	17316951	C	T	0/1	TraesCS1A03G0073700
Chr1A	17317285	T	A	0/1	TraesCS1A03G0073700
Chr1A	17317321	G	C	1/1	TraesCS1A03G0073700
Chr1A	17317411	G	A	1/1	TraesCS1A03G0073700
Chr1A	17318656	G	A	0/1	TraesCS1A03G0073700
Chr1A	17318659	A	G	0/1	TraesCS1A03G0073700
Chr1A	17318758	C	A	0/1	TraesCS1A03G0073700
Chr1A	17323223	G	C	1/1	TraesCS1A03G0073700
Chr1A	17323223	G	C	1/1	TraesCS1A03G0073800
Chr1A	17324344	C	A	1/1	TraesCS1A03G0073800
Chr1A	17324344	C	A	1/1	TraesCS1A03G0073700
Chr1A	17324433	C	T	1/1	TraesCS1A03G0073800
Chr1A	17324433	C	T	1/1	TraesCS1A03G0073700
Chr1A	17324622	C	T	0/1	TraesCS1A03G0073800
Chr1A	17324622	C	T	0/1	TraesCS1A03G0073700
Chr1A	17324701	A	G	0/1	TraesCS1A03G0073800
Chr1A	17324701	A	G	0/1	TraesCS1A03G0073700
Chr1A	17324737	C	T	0/1	TraesCS1A03G0073800
Chr1A	17324737	C	T	0/1	TraesCS1A03G0073700
Chr1A	17324848	G	A	1/1	TraesCS1A03G0073800
Chr1A	17324848	G	A	1/1	TraesCS1A03G0073700
Chr1A	17325005	A	G	0/1	TraesCS1A03G0073800
Chr1A	17325005	A	G	0/1	TraesCS1A03G0073700
Chr1A	17325114	A	G	0/1	TraesCS1A03G0073800
Chr1A	17325114	A	G	0/1	TraesCS1A03G0073700
Chr1A	17325118	G	T	0/1	TraesCS1A03G0073800
Chr1A	17325118	G	T	0/1	TraesCS1A03G0073700
Chr1A	17326924	C	A	0/1	TraesCS1A03G0073800
Chr1A	17326924	C	A	0/1	TraesCS1A03G0073700
Chr1A	17326970	G	C	0/1	TraesCS1A03G0073800
Chr1A	17326970	G	C	0/1	TraesCS1A03G0073700
Chr1A	17327069	T	G	1/1	TraesCS1A03G0073800
Chr1A	17327069	T	G	1/1	TraesCS1A03G0073700
Chr1A	17327090	C	G	0/1	TraesCS1A03G0073800
Chr1A	17327090	C	G	0/1	TraesCS1A03G0073700
Chr1A	17327244	T	G	1/1	TraesCS1A03G0073800
Chr1A	17327244	T	G	1/1	TraesCS1A03G0073700
Chr1A	17404846	T	A	1/1	TraesCS1A03G0074000
Chr1A	17404847	C	G	1/1	TraesCS1A03G0074000
Chr1A	18269470	T	C	1/1	TraesCS1A03G0076000
Chr1A	18269470	T	C	1/1	TraesCS1A03G0075800LC
Chr1A	18269470	T	C	1/1	TraesCS1A03G0075900LC
Chr1A	18269470	T	C	1/1	TraesCS1A03G0076300LC
Chr1A	18269470	T	C	1/1	TraesCS1A03G0076100LC
Chr1A	18269470	T	C	1/1	TraesCS1A03G0076200LC
Chr1A	18270793	C	T	1/1	TraesCS1A03G0076000
Chr1A	18270793	C	T	1/1	TraesCS1A03G0075900LC
Chr1A	18270793	C	T	1/1	TraesCS1A03G0076300LC
Chr1A	18270793	C	T	1/1	TraesCS1A03G0076100LC
Chr1A	18270793	C	T	1/1	TraesCS1A03G0076200LC
Chr1A	18271358	C	T	1/1	TraesCS1A03G0076000
Chr1A	18271358	C	T	1/1	TraesCS1A03G0076300LC
Chr1A	18271358	C	T	1/1	TraesCS1A03G0076100LC
Chr1A	18271358	C	T	1/1	TraesCS1A03G0076200LC
Chr1A	18271393	A	G	1/1	TraesCS1A03G0076000
Chr1A	18271393	A	G	1/1	TraesCS1A03G0076300LC
Chr1A	18271393	A	G	1/1	TraesCS1A03G0076100LC
Chr1A	18271393	A	G	1/1	TraesCS1A03G0076200LC
Chr1A	18271445	G	A	1/1	TraesCS1A03G0076000
Chr1A	18271445	G	A	1/1	TraesCS1A03G0076300LC
Chr1A	18271445	G	A	1/1	TraesCS1A03G0076100LC
Chr1A	18271445	G	A	1/1	TraesCS1A03G0076200LC
Chr1A	18271488	C	A	1/1	TraesCS1A03G0076000
Chr1A	18271488	C	A	1/1	TraesCS1A03G0076300LC
Chr1A	18271488	C	A	1/1	TraesCS1A03G0076100LC
Chr1A	18271488	C	A	1/1	TraesCS1A03G0076200LC
Chr1A	18287892	G	C	0/1	TraesCS1A03G0076400
Chr1A	18287892	G	C	0/1	TraesCS1A03G0076500LC
Chr1A	18287901	C	G	0/1	TraesCS1A03G0076400
Chr1A	18287901	C	G	0/1	TraesCS1A03G0076500LC
Chr1A	18288036	T	G	1/1	TraesCS1A03G0076400
Chr1A	18288036	T	G	1/1	TraesCS1A03G0076500LC
Chr1A	18808471	G	T	0/1	TraesCS1A03G0078200
Chr1A	18808471	G	T	0/1	TraesCS1A03G0078200
Chr1A	18808499	C	G	0/1	TraesCS1A03G0078200
Chr1A	18808499	C	G	0/1	TraesCS1A03G0078200
Chr1A	18808809	G	A	0/1	TraesCS1A03G0078200
Chr1A	18808809	G	A	0/1	TraesCS1A03G0078200
Chr1A	18808821	G	A	0/1	TraesCS1A03G0078200
Chr1A	18808821	G	A	0/1	TraesCS1A03G0078200
Chr1A	18810402	C	G	0/1	TraesCS1A03G0078200
Chr1A	18810402	C	G	0/1	TraesCS1A03G0078200
Chr1A	19771466	T	C	1/1	TraesCS1A03G0080300LC-TraesCS1A03G0080400LC
Chr1A	20153686	A	G	0/1	TraesCS1A03G0080900
Chr1A	21790264	A	G	1/1	TraesCS1A03G0083300
Chr1A	21790264	A	G	1/1	TraesCS1A03G0083200
Chr1A	21986072	C	T	0/1	TraesCS1A03G0084400
Chr1A	21986072	C	T	0/1	TraesCS1A03G0084400
Chr1A	21986072	C	T	0/1	TraesCS1A03G0084300LC
Chr1A	21986374	G	C	1/1	TraesCS1A03G0084400
Chr1A	21986374	G	C	1/1	TraesCS1A03G0084400
Chr1A	21986374	G	C	1/1	TraesCS1A03G0084300LC
Chr1A	21986374	G	C	1/1	TraesCS1A03G0084500LC
Chr1A	21986449	G	C	1/1	TraesCS1A03G0084400
Chr1A	21986449	G	C	1/1	TraesCS1A03G0084400
Chr1A	21986449	G	C	1/1	TraesCS1A03G0084300LC
Chr1A	21986449	G	C	1/1	TraesCS1A03G0084500LC
Chr1A	21986682	G	A	1/1	TraesCS1A03G0084400
Chr1A	21986682	G	A	1/1	TraesCS1A03G0084400
Chr1A	21986682	G	A	1/1	TraesCS1A03G0084300LC
Chr1A	21986682	G	A	1/1	TraesCS1A03G0084500LC
Chr1A	21986724	T	C	0/1	TraesCS1A03G0084400
Chr1A	21986724	T	C	0/1	TraesCS1A03G0084400
Chr1A	21986724	T	C	0/1	TraesCS1A03G0084300LC
Chr1A	21986724	T	C	0/1	TraesCS1A03G0084500LC
Chr1A	21986751	A	T	0/1	TraesCS1A03G0084400
Chr1A	21986751	A	T	0/1	TraesCS1A03G0084400
Chr1A	21986751	A	T	0/1	TraesCS1A03G0084300LC
Chr1A	21986751	A	T	0/1	TraesCS1A03G0084500LC
Chr1A	21986808	G	C	0/1	TraesCS1A03G0084400
Chr1A	21986808	G	C	0/1	TraesCS1A03G0084400
Chr1A	21986808	G	C	0/1	TraesCS1A03G0084300LC
Chr1A	21986808	G	C	0/1	TraesCS1A03G0084500LC
Chr1A	21986829	A	C	0/1	TraesCS1A03G0084400
Chr1A	21986829	A	C	0/1	TraesCS1A03G0084400
Chr1A	21986829	A	C	0/1	TraesCS1A03G0084300LC
Chr1A	21986829	A	C	0/1	TraesCS1A03G0084500LC
Chr1A	21986895	T	C	0/1	TraesCS1A03G0084400
Chr1A	21986895	T	C	0/1	TraesCS1A03G0084400
Chr1A	21986895	T	C	0/1	TraesCS1A03G0084300LC
Chr1A	21986895	T	C	0/1	TraesCS1A03G0084500LC
Chr1A	21986925	A	G	1/1	TraesCS1A03G0084400
Chr1A	21986925	A	G	1/1	TraesCS1A03G0084400
Chr1A	21986925	A	G	1/1	TraesCS1A03G0084300LC
Chr1A	21986925	A	G	1/1	TraesCS1A03G0084500LC
Chr1A	21986952	A	G	0/1	TraesCS1A03G0084400
Chr1A	21986952	A	G	0/1	TraesCS1A03G0084400
Chr1A	21986952	A	G	0/1	TraesCS1A03G0084300LC
Chr1A	21986952	A	G	0/1	TraesCS1A03G0084500LC
Chr1A	21987392	C	A	0/1	TraesCS1A03G0084400
Chr1A	21987392	C	A	0/1	TraesCS1A03G0084400
Chr1A	21987392	C	A	0/1	TraesCS1A03G0084300LC
Chr1A	21987392	C	A	0/1	TraesCS1A03G0084500LC
Chr1A	21987398	C	G	0/1	TraesCS1A03G0084400
Chr1A	21987398	C	G	0/1	TraesCS1A03G0084400
Chr1A	21987398	C	G	0/1	TraesCS1A03G0084300LC
Chr1A	21987398	C	G	0/1	TraesCS1A03G0084500LC
Chr1A	21987780	T	C	1/1	TraesCS1A03G0084400
Chr1A	21987780	T	C	1/1	TraesCS1A03G0084400
Chr1A	21987780	T	C	1/1	TraesCS1A03G0084300LC
Chr1A	21987780	T	C	1/1	TraesCS1A03G0084500LC
Chr1A	21987926	A	G	1/1	TraesCS1A03G0084400
Chr1A	21987926	A	G	1/1	TraesCS1A03G0084400
Chr1A	21987926	A	G	1/1	TraesCS1A03G0084300LC
Chr1A	21987926	A	G	1/1	TraesCS1A03G0084500LC
Chr1A	21988135	A	C	1/1	TraesCS1A03G0084400
Chr1A	21988135	A	C	1/1	TraesCS1A03G0084400
Chr1A	21988135	A	C	1/1	TraesCS1A03G0084300LC
Chr1A	21988135	A	C	1/1	TraesCS1A03G0084500LC
Chr1A	21988212	A	G	1/1	TraesCS1A03G0084400
Chr1A	21988212	A	G	1/1	TraesCS1A03G0084400
Chr1A	21988212	A	G	1/1	TraesCS1A03G0084300LC
Chr1A	21988212	A	G	1/1	TraesCS1A03G0084500LC
Chr1A	21988284	T	G	1/1	TraesCS1A03G0084400
Chr1A	21988284	T	G	1/1	TraesCS1A03G0084400
Chr1A	21988284	T	G	1/1	TraesCS1A03G0084300LC
Chr1A	21988284	T	G	1/1	TraesCS1A03G0084500LC
Chr1A	21988316	C	T	1/1	TraesCS1A03G0084400
Chr1A	21988316	C	T	1/1	TraesCS1A03G0084400
Chr1A	21988316	C	T	1/1	TraesCS1A03G0084300LC
Chr1A	21988316	C	T	1/1	TraesCS1A03G0084500LC
Chr1A	21988325	T	C	1/1	TraesCS1A03G0084400
Chr1A	21988325	T	C	1/1	TraesCS1A03G0084400
Chr1A	21988325	T	C	1/1	TraesCS1A03G0084300LC
Chr1A	21988325	T	C	1/1	TraesCS1A03G0084500LC
Chr1A	21988413	G	C	1/1	TraesCS1A03G0084400
Chr1A	21988413	G	C	1/1	TraesCS1A03G0084400
Chr1A	21988413	G	C	1/1	TraesCS1A03G0084300LC
Chr1A	21988413	G	C	1/1	TraesCS1A03G0084500LC
Chr1A	22050876	T	C	1/1	TraesCS1A03G0084800
Chr1A	22051096	A	G	0/1	TraesCS1A03G0084800
Chr1A	22051125	A	G	0/1	TraesCS1A03G0084800
Chr1A	22051178	T	G	0/1	TraesCS1A03G0084800
Chr1A	22051196	T	G	0/1	TraesCS1A03G0084800
Chr1A	22051239	C	A	1/1	TraesCS1A03G0084800
Chr1A	22051769	G	T	1/1	TraesCS1A03G0084800
Chr1A	22051796	T	C	1/1	TraesCS1A03G0084800
Chr1A	22861399	T	C	0/1	TraesCS1A03G0089900LC
Chr1A	22861399	T	C	0/1	TraesCS1A03G0090000
Chr1A	22861705	C	A	0/1	TraesCS1A03G0090000
Chr1A	22861705	C	A	0/1	TraesCS1A03G0089900LC
Chr1A	22861712	C	T	0/1	TraesCS1A03G0090000
Chr1A	22861712	C	T	0/1	TraesCS1A03G0089900LC
Chr1A	22862994	T	G	0/1	TraesCS1A03G0090000
Chr1A	22862994	T	G	0/1	TraesCS1A03G0090100LC
Chr1A	22862994	T	G	0/1	TraesCS1A03G0089900LC
Chr1A	22862994	T	G	0/1	TraesCS1A03G0090200LC
Chr1A	22863011	T	C	0/1	TraesCS1A03G0090000
Chr1A	22863011	T	C	0/1	TraesCS1A03G0090100LC
Chr1A	22863011	T	C	0/1	TraesCS1A03G0089900LC
Chr1A	22863011	T	C	0/1	TraesCS1A03G0090200LC
Chr1A	22906598	C	G	0/1	TraesCS1A03G0090800
Chr1A	22906598	C	G	0/1	TraesCS1A03G0090900
Chr1A	22906655	A	C	0/1	TraesCS1A03G0090800
Chr1A	22906655	A	C	0/1	TraesCS1A03G0090900
Chr1A	22906658	C	T	0/1	TraesCS1A03G0090800
Chr1A	22906658	C	T	0/1	TraesCS1A03G0090900
Chr1A	22906802	C	G	0/1	TraesCS1A03G0090800
Chr1A	22906802	C	G	0/1	TraesCS1A03G0090900
Chr1A	22906910	G	C	0/1	TraesCS1A03G0090800
Chr1A	22906910	G	C	0/1	TraesCS1A03G0090900
Chr1A	22906956	A	G	0/1	TraesCS1A03G0090800
Chr1A	22906956	A	G	0/1	TraesCS1A03G0090900
Chr1A	22906962	G	T	0/1	TraesCS1A03G0090800
Chr1A	22906962	G	T	0/1	TraesCS1A03G0090900
Chr1A	23224859	G	A	1/1	TraesCS1A03G0093300
Chr1A	23224859	G	A	1/1	TraesCS1A03G0093300
Chr1A	23224859	G	A	1/1	TraesCS1A03G0093300
Chr1A	23224859	G	A	1/1	TraesCS1A03G0093300
Chr1A	23224859	G	A	1/1	TraesCS1A03G0093200
Chr1A	23224859	G	A	1/1	TraesCS1A03G0093300
Chr1A	23224870	G	A	1/1	TraesCS1A03G0093300
Chr1A	23224870	G	A	1/1	TraesCS1A03G0093300
Chr1A	23224870	G	A	1/1	TraesCS1A03G0093300
Chr1A	23224870	G	A	1/1	TraesCS1A03G0093300
Chr1A	23224870	G	A	1/1	TraesCS1A03G0093200
Chr1A	23224870	G	A	1/1	TraesCS1A03G0093300
Chr1A	23225132	G	A	1/1	TraesCS1A03G0093300
Chr1A	23225132	G	A	1/1	TraesCS1A03G0093300
Chr1A	23225132	G	A	1/1	TraesCS1A03G0093300
Chr1A	23225132	G	A	1/1	TraesCS1A03G0093300
Chr1A	23225132	G	A	1/1	TraesCS1A03G0093200
Chr1A	23225132	G	A	1/1	TraesCS1A03G0093300
Chr1A	23225156	A	G	1/1	TraesCS1A03G0093300
Chr1A	23225156	A	G	1/1	TraesCS1A03G0093300
Chr1A	23225156	A	G	1/1	TraesCS1A03G0093300
Chr1A	23225156	A	G	1/1	TraesCS1A03G0093300
Chr1A	23225156	A	G	1/1	TraesCS1A03G0093200
Chr1A	23225156	A	G	1/1	TraesCS1A03G0093300
Chr1A	23226736	A	G	1/1	TraesCS1A03G0093300
Chr1A	23226736	A	G	1/1	TraesCS1A03G0093300
Chr1A	23226736	A	G	1/1	TraesCS1A03G0093300
Chr1A	23226736	A	G	1/1	TraesCS1A03G0093300
Chr1A	23226736	A	G	1/1	TraesCS1A03G0093300
Chr1A	23226736	A	G	1/1	TraesCS1A03G0093200
Chr1A	23561551	G	C	1/1	TraesCS1A03G0094000
Chr1A	23561551	G	C	1/1	TraesCS1A03G0094000
Chr1A	23562397	A	C	1/1	TraesCS1A03G0094000
Chr1A	23562397	A	C	1/1	TraesCS1A03G0094000
Chr1A	24231702	G	A	0/1	TraesCS1A03G0096700
Chr1A	24231702	G	A	0/1	TraesCS1A03G0096400
Chr1A	24231702	G	A	0/1	TraesCS1A03G0096500LC
Chr1A	24231702	G	A	0/1	TraesCS1A03G0096600
Chr1A	24233563	G	A	1/1	TraesCS1A03G0096700
Chr1A	24233563	G	A	1/1	TraesCS1A03G0096600
Chr1A	24237775	C	T	1/1	TraesCS1A03G0096700
Chr1A	24237939	T	C	1/1	TraesCS1A03G0096700
Chr1A	24687643	C	T	0/1	TraesCS1A03G0099000
Chr1A	24687643	C	T	0/1	TraesCS1A03G0099100
Chr1A	24687667	G	C	0/1	TraesCS1A03G0099000
Chr1A	24687667	G	C	0/1	TraesCS1A03G0099100
Chr1A	24687712	C	T	0/1	TraesCS1A03G0099000
Chr1A	24687712	C	T	0/1	TraesCS1A03G0099100
Chr1A	24687751	G	A	0/1	TraesCS1A03G0099000
Chr1A	24687751	G	A	0/1	TraesCS1A03G0099100
Chr1A	24687778	C	T	0/1	TraesCS1A03G0099000
Chr1A	24687778	C	T	0/1	TraesCS1A03G0099100
Chr1A	24687805	G	C	1/1	TraesCS1A03G0099000
Chr1A	24687805	G	C	1/1	TraesCS1A03G0099100
Chr1A	24688904	A	C	0/1	TraesCS1A03G0099000
Chr1A	24688904	A	C	0/1	TraesCS1A03G0099100
Chr1A	24689009	T	G	0/1	TraesCS1A03G0099000
Chr1A	24689009	T	G	0/1	TraesCS1A03G0099100
Chr1A	24753568	T	C	1/1	TraesCS1A03G0099800
Chr1A	24753568	T	C	1/1	TraesCS1A03G0099900LC
Chr1A	24753568	T	C	1/1	TraesCS1A03G0100000LC
Chr1A	24753568	T	C	1/1	TraesCS1A03G0099800-TraesCS1A03G0099900LC
Chr1A	24753651	T	C	1/1	TraesCS1A03G0099800
Chr1A	24753651	T	C	1/1	TraesCS1A03G0099900LC
Chr1A	24753651	T	C	1/1	TraesCS1A03G0100000LC
Chr1A	24753651	T	C	1/1	TraesCS1A03G0099800-TraesCS1A03G0099900LC
Chr1A	26027653	C	G	1/1	TraesCS1A03G0103400
Chr1A	29390976	C	G	0/1	TraesCS1A03G0109100
Chr1A	29390976	C	G	0/1	TraesCS1A03G0109200LC
Chr1A	29393252	T	C	0/1	TraesCS1A03G0109100
Chr1A	29393252	T	C	0/1	TraesCS1A03G0109200LC
Chr1A	30754555	C	T	1/1	TraesCS1A03G0111500
Chr1A	30754555	C	T	1/1	TraesCS1A03G0111500
Chr1A	30754730	C	T	0/1	TraesCS1A03G0111500
Chr1A	30754730	C	T	0/1	TraesCS1A03G0111500
Chr1A	30755437	A	G	1/1	TraesCS1A03G0111500
Chr1A	30755437	A	G	1/1	TraesCS1A03G0111500
Chr1A	30755482	A	G	1/1	TraesCS1A03G0111500
Chr1A	30755482	A	G	1/1	TraesCS1A03G0111500
Chr1A	30758413	T	C	1/1	TraesCS1A03G0111500
Chr1A	30758413	T	C	1/1	TraesCS1A03G0111500
Chr1A	30758413	T	C	1/1	TraesCS1A03G0111600LC
Chr1A	30759900	C	T	1/1	TraesCS1A03G0111500
Chr1A	30759900	C	T	1/1	TraesCS1A03G0111500
Chr1A	30759900	C	T	1/1	TraesCS1A03G0111700
Chr1A	30759900	C	T	1/1	TraesCS1A03G0111600LC
Chr1A	30763148	A	G	1/1	TraesCS1A03G0111700
Chr1A	30763148	A	G	1/1	TraesCS1A03G0111800LC
Chr1A	30763148	A	G	1/1	TraesCS1A03G0111500
Chr1A	30763148	A	G	1/1	TraesCS1A03G0111500
Chr1A	30763148	A	G	1/1	TraesCS1A03G0111600LC
Chr1A	30763260	C	T	1/1	TraesCS1A03G0111700
Chr1A	30763260	C	T	1/1	TraesCS1A03G0111800LC
Chr1A	30763260	C	T	1/1	TraesCS1A03G0111500
Chr1A	30763260	C	T	1/1	TraesCS1A03G0111500
Chr1A	30763260	C	T	1/1	TraesCS1A03G0111600LC
Chr1A	30763664	C	T	1/1	TraesCS1A03G0111700
Chr1A	30763664	C	T	1/1	TraesCS1A03G0111800LC
Chr1A	30763664	C	T	1/1	TraesCS1A03G0111500
Chr1A	30763664	C	T	1/1	TraesCS1A03G0111500
Chr1A	30763664	C	T	1/1	TraesCS1A03G0111600LC
Chr1A	30767141	C	G	1/1	TraesCS1A03G0111700
Chr1A	30767141	C	G	1/1	TraesCS1A03G0111800LC
Chr1A	30767141	C	G	1/1	TraesCS1A03G0111900
Chr1A	30767141	C	G	1/1	TraesCS1A03G0111600LC
Chr1A	30767196	G	A	1/1	TraesCS1A03G0111800LC
Chr1A	30767196	G	A	1/1	TraesCS1A03G0111900
Chr1A	30767196	G	A	1/1	TraesCS1A03G0111700
Chr1A	30767196	G	A	1/1	TraesCS1A03G0111600LC
Chr1A	30767304	C	G	1/1	TraesCS1A03G0111800LC
Chr1A	30767304	C	G	1/1	TraesCS1A03G0111900
Chr1A	30767304	C	G	1/1	TraesCS1A03G0111700
Chr1A	30767304	C	G	1/1	TraesCS1A03G0111600LC
Chr1A	30900637	G	T	1/1	TraesCS1A03G0112500
Chr1A	30900637	G	T	1/1	TraesCS1A03G0112600LC
Chr1A	30900786	A	G	1/1	TraesCS1A03G0112500
Chr1A	30900786	A	G	1/1	TraesCS1A03G0112600LC
Chr1A	30903566	T	A	1/1	TraesCS1A03G0112500
Chr1A	30903566	T	A	1/1	TraesCS1A03G0112600LC
Chr1A	30905498	C	G	1/1	TraesCS1A03G0112500
Chr1A	30905498	C	G	1/1	TraesCS1A03G0112600LC
Chr1A	31927953	T	C	1/1	TraesCS1A03G0115100LC
Chr1A	31927953	T	C	1/1	TraesCS1A03G0115300LC
Chr1A	31927953	T	C	1/1	TraesCS1A03G0115400LC
Chr1A	31927953	T	C	1/1	TraesCS1A03G0115000
Chr1A	31927953	T	C	1/1	TraesCS1A03G0115200LC
Chr1A	31927953	T	C	1/1	TraesCS1A03G0115200LC-TraesCS1A03G0115300LC
Chr1A	31928020	T	C	1/1	TraesCS1A03G0115100LC
Chr1A	31928020	T	C	1/1	TraesCS1A03G0115300LC
Chr1A	31928020	T	C	1/1	TraesCS1A03G0115400LC
Chr1A	31928020	T	C	1/1	TraesCS1A03G0115000
Chr1A	31928020	T	C	1/1	TraesCS1A03G0115200LC
Chr1A	31928020	T	C	1/1	TraesCS1A03G0115200LC-TraesCS1A03G0115300LC
Chr1A	32326514	G	A	1/1	TraesCS1A03G0117000
Chr1A	32326514	G	A	1/1	TraesCS1A03G0117100
Chr1A	32326514	G	A	1/1	TraesCS1A03G0117000-TraesCS1A03G0117100
Chr1A	32326561	C	G	1/1	TraesCS1A03G0117000
Chr1A	32326561	C	G	1/1	TraesCS1A03G0117100
Chr1A	32326561	C	G	1/1	TraesCS1A03G0117000-TraesCS1A03G0117100
Chr1A	32330187	C	T	1/1	TraesCS1A03G0117100
Chr1A	32330259	C	G	1/1	TraesCS1A03G0117100
Chr1A	33901893	C	G	1/1	TraesCS1A03G0120100
Chr1A	33901893	C	G	1/1	TraesCS1A03G0120100
Chr1A	33901893	C	G	1/1	TraesCS1A03G0120000LC-TraesCS1A03G0120100
Chr1A	33905249	C	T	1/1	TraesCS1A03G0120100
Chr1A	33905249	C	T	1/1	TraesCS1A03G0120100
Chr1A	33905383	A	G	1/1	TraesCS1A03G0120100
Chr1A	33905383	A	G	1/1	TraesCS1A03G0120100
Chr1A	34219693	G	A	1/1	TraesCS1A03G0121700
Chr1A	34219693	G	A	1/1	TraesCS1A03G0121700
Chr1A	34219762	T	A	1/1	TraesCS1A03G0121700
Chr1A	34219762	T	A	1/1	TraesCS1A03G0121700
Chr1A	34441677	C	A	1/1	TraesCS1A03G0122200
Chr1A	34443683	G	T	1/1	TraesCS1A03G0122200
Chr1A	34443707	G	T	1/1	TraesCS1A03G0122200
Chr1A	34636315	T	C	1/1	TraesCS1A03G0123400
Chr1A	34636315	T	C	1/1	TraesCS1A03G0123300
Chr1A	34710161	T	C	1/1	TraesCS1A03G0123600LC
Chr1A	34710161	T	C	1/1	TraesCS1A03G0123500-TraesCS1A03G0123600LC
Chr1A	34711360	T	C	1/1	TraesCS1A03G0123600LC
Chr1A	34711360	T	C	1/1	TraesCS1A03G0123700LC
Chr1A	34711360	T	C	1/1	TraesCS1A03G0123500-TraesCS1A03G0123600LC
Chr1A	34714218	A	G	0/1	TraesCS1A03G0123700LC
Chr1A	34714218	A	G	0/1	TraesCS1A03G0123600LC
Chr1A	34714256	G	A	0/1	TraesCS1A03G0123700LC
Chr1A	34714256	G	A	0/1	TraesCS1A03G0123600LC
Chr1A	34714264	C	G	0/1	TraesCS1A03G0123700LC
Chr1A	34714264	C	G	0/1	TraesCS1A03G0123600LC
Chr1A	34714968	T	C	1/1	TraesCS1A03G0123600LC
Chr1A	34714968	T	C	1/1	TraesCS1A03G0123700LC
Chr1A	34714968	T	C	1/1	TraesCS1A03G0123600LC-TraesCS1A03G0123700LC
Chr1A	34715337	A	G	1/1	TraesCS1A03G0123700LC
Chr1A	34715337	A	G	1/1	TraesCS1A03G0123600LC
Chr1A	34715583	A	G	1/1	TraesCS1A03G0123700LC
Chr1A	34715583	A	G	1/1	TraesCS1A03G0123600LC
Chr1A	35074226	T	C	1/1	TraesCS1A03G0125000
Chr1A	35074226	T	C	1/1	TraesCS1A03G0125000
Chr1A	35074226	T	C	1/1	TraesCS1A03G0124900LC
Chr1A	35074226	T	C	1/1	TraesCS1A03G0125200
Chr1A	35074226	T	C	1/1	TraesCS1A03G0125100LC
Chr1A	35074323	G	A	0/1	TraesCS1A03G0125000
Chr1A	35074323	G	A	0/1	TraesCS1A03G0125000
Chr1A	35074323	G	A	0/1	TraesCS1A03G0124900LC
Chr1A	35074323	G	A	0/1	TraesCS1A03G0125200
Chr1A	35074323	G	A	0/1	TraesCS1A03G0125100LC
Chr1A	35074400	C	T	0/1	TraesCS1A03G0125000
Chr1A	35074400	C	T	0/1	TraesCS1A03G0125000
Chr1A	35074400	C	T	0/1	TraesCS1A03G0124900LC
Chr1A	35074400	C	T	0/1	TraesCS1A03G0125200
Chr1A	35074400	C	T	0/1	TraesCS1A03G0125100LC
Chr1A	35200969	G	T	1/1	TraesCS1A03G0126000
Chr1A	35203111	C	T	0/1	TraesCS1A03G0126000
Chr1A	35553448	T	C	0/1	TraesCS1A03G0127500
Chr1A	35553448	T	C	0/1	TraesCS1A03G0127700LC
Chr1A	35553448	T	C	0/1	TraesCS1A03G0127600
Chr1A	35553448	T	C	0/1	TraesCS1A03G0127800
Chr1A	35553508	A	T	1/1	TraesCS1A03G0127500
Chr1A	35553508	A	T	1/1	TraesCS1A03G0127700LC
Chr1A	35553508	A	T	1/1	TraesCS1A03G0127600
Chr1A	35553508	A	T	1/1	TraesCS1A03G0127800
Chr1A	35553751	T	C	1/1	TraesCS1A03G0127500
Chr1A	35553751	T	C	1/1	TraesCS1A03G0127700LC
Chr1A	35553751	T	C	1/1	TraesCS1A03G0127600
Chr1A	35553751	T	C	1/1	TraesCS1A03G0127800
Chr1A	35554349	T	G	1/1	TraesCS1A03G0127500
Chr1A	35554349	T	G	1/1	TraesCS1A03G0127700LC
Chr1A	35554349	T	G	1/1	TraesCS1A03G0127600
Chr1A	35554349	T	G	1/1	TraesCS1A03G0127800
Chr1A	35554523	A	C	1/1	TraesCS1A03G0127700LC
Chr1A	35554523	A	C	1/1	TraesCS1A03G0127600
Chr1A	35554523	A	C	1/1	TraesCS1A03G0127800
Chr1A	35554523	A	C	1/1	TraesCS1A03G0127500
Chr1A	35557269	T	G	1/1	TraesCS1A03G0127800
Chr1A	35557269	T	G	1/1	TraesCS1A03G0127600
Chr1A	35557269	T	G	1/1	TraesCS1A03G0127500
Chr1A	35557269	T	G	1/1	TraesCS1A03G0127700LC
Chr1A	36320076	G	A	1/1	TraesCS1A03G0128500
Chr1A	36334672	A	G	1/1	TraesCS1A03G0128600
Chr1A	36334672	A	G	1/1	TraesCS1A03G0128600
Chr1A	36334672	A	G	1/1	TraesCS1A03G0128600
Chr1A	36334672	A	G	1/1	TraesCS1A03G0128700LC
Chr1A	36344779	T	C	1/1	TraesCS1A03G0128600
Chr1A	36344779	T	C	1/1	TraesCS1A03G0128600
Chr1A	36344779	T	C	1/1	TraesCS1A03G0128600
Chr1A	36344782	T	C	1/1	TraesCS1A03G0128600
Chr1A	36344782	T	C	1/1	TraesCS1A03G0128600
Chr1A	36344782	T	C	1/1	TraesCS1A03G0128600
Chr1A	36597257	G	A	1/1	TraesCS1A03G0129200LC
Chr1A	36597257	G	A	1/1	TraesCS1A03G0129300
Chr1A	36597257	G	A	1/1	TraesCS1A03G0129400LC
Chr1A	36597418	A	G	1/1	TraesCS1A03G0129400LC
Chr1A	36597418	A	G	1/1	TraesCS1A03G0129200LC
Chr1A	36597418	A	G	1/1	TraesCS1A03G0129300
Chr1A	36597513	G	A	0/1	TraesCS1A03G0129200LC
Chr1A	36597513	G	A	0/1	TraesCS1A03G0129400LC
Chr1A	36597513	G	A	0/1	TraesCS1A03G0129300
Chr1A	36597519	C	G	0/1	TraesCS1A03G0129200LC
Chr1A	36597519	C	G	0/1	TraesCS1A03G0129400LC
Chr1A	36597519	C	G	0/1	TraesCS1A03G0129300
Chr1A	36597857	G	T	1/1	TraesCS1A03G0129200LC
Chr1A	36597857	G	T	1/1	TraesCS1A03G0129300
Chr1A	36597857	G	T	1/1	TraesCS1A03G0129400LC
Chr1A	36598155	A	T	1/1	TraesCS1A03G0129200LC
Chr1A	36598155	A	T	1/1	TraesCS1A03G0129300
Chr1A	36598155	A	T	1/1	TraesCS1A03G0129400LC
Chr1A	36598775	A	C	1/1	TraesCS1A03G0129300
Chr1A	36598775	A	C	1/1	TraesCS1A03G0129200LC
Chr1A	36598775	A	C	1/1	TraesCS1A03G0129400LC
Chr1A	36599672	C	G	1/1	TraesCS1A03G0129400LC
Chr1A	36599672	C	G	1/1	TraesCS1A03G0129200LC
Chr1A	36599672	C	G	1/1	TraesCS1A03G0129300
Chr1A	36599772	G	C	1/1	TraesCS1A03G0129400LC
Chr1A	36599772	G	C	1/1	TraesCS1A03G0129200LC
Chr1A	36599772	G	C	1/1	TraesCS1A03G0129300
Chr1A	36599791	C	T	1/1	TraesCS1A03G0129400LC
Chr1A	36599791	C	T	1/1	TraesCS1A03G0129200LC
Chr1A	36599791	C	T	1/1	TraesCS1A03G0129300
Chr1A	36599815	T	G	1/1	TraesCS1A03G0129400LC
Chr1A	36599815	T	G	1/1	TraesCS1A03G0129200LC
Chr1A	36599815	T	G	1/1	TraesCS1A03G0129300
Chr1A	37213101	C	T	0/1	TraesCS1A03G0130200-TraesCS1A03G0130300LC
Chr1A	37213113	G	C	0/1	TraesCS1A03G0130200-TraesCS1A03G0130300LC
Chr1A	37213181	C	T	0/1	TraesCS1A03G0130300LC
Chr1A	37213181	C	T	0/1	TraesCS1A03G0130200-TraesCS1A03G0130300LC
Chr1A	37213203	G	A	0/1	TraesCS1A03G0130300LC
Chr1A	37213203	G	A	0/1	TraesCS1A03G0130200-TraesCS1A03G0130300LC
Chr1A	37213267	G	C	0/1	TraesCS1A03G0130300LC
Chr1A	37213267	G	C	0/1	TraesCS1A03G0130200-TraesCS1A03G0130300LC
Chr1A	37213281	A	G	0/1	TraesCS1A03G0130300LC
Chr1A	37213281	A	G	0/1	TraesCS1A03G0130200-TraesCS1A03G0130300LC
Chr1A	37213313	T	C	0/1	TraesCS1A03G0130300LC
Chr1A	37213313	T	C	0/1	TraesCS1A03G0130200-TraesCS1A03G0130300LC
Chr1A	37213343	C	T	0/1	TraesCS1A03G0130300LC
Chr1A	37213343	C	T	0/1	TraesCS1A03G0130200-TraesCS1A03G0130300LC
Chr1A	37213385	T	G	0/1	TraesCS1A03G0130300LC
Chr1A	37213385	T	G	0/1	TraesCS1A03G0130200-TraesCS1A03G0130300LC
Chr1A	37213484	C	G	1/1	TraesCS1A03G0130300LC
Chr1A	37213484	C	G	1/1	TraesCS1A03G0130200-TraesCS1A03G0130300LC
Chr1A	37213914	G	C	0/1	TraesCS1A03G0130300LC
Chr1A	37213914	G	C	0/1	TraesCS1A03G0130200-TraesCS1A03G0130300LC
Chr1A	37213925	G	A	0/1	TraesCS1A03G0130300LC
Chr1A	37213925	G	A	0/1	TraesCS1A03G0130200-TraesCS1A03G0130300LC
Chr1A	37214065	A	T	0/1	TraesCS1A03G0130300LC
Chr1A	37214065	A	T	0/1	TraesCS1A03G0130200-TraesCS1A03G0130300LC
Chr1A	37275760	T	A	1/1	TraesCS1A03G0130600LC
Chr1A	37275760	T	A	1/1	TraesCS1A03G0130600LC
Chr1A	37275770	T	C	0/1	TraesCS1A03G0130600LC
Chr1A	37276726	A	G	1/1	TraesCS1A03G0130600LC
Chr1A	37276750	C	T	1/1	TraesCS1A03G0130600LC
Chr1A	38217451	A	G	1/1	TraesCS1A03G0134700
Chr1A	38217451	A	G	1/1	TraesCS1A03G0134800
Chr1A	38217451	A	G	1/1	TraesCS1A03G0134800
Chr1A	38217451	A	G	1/1	TraesCS1A03G0134800
Chr1A	38561807	A	T	1/1	TraesCS1A03G0135800
Chr1A	38561807	A	T	1/1	TraesCS1A03G0135900LC
Chr1A	38561807	A	T	1/1	TraesCS1A03G0135600
Chr1A	38846373	T	C	0/1	TraesCS1A03G0136200
Chr1A	38846373	T	C	0/1	TraesCS1A03G0136200
Chr1A	40465900	G	A	1/1	TraesCS1A03G0140300LC-TraesCS1A03G0140400
Chr1A	40465964	G	A	1/1	TraesCS1A03G0140300LC-TraesCS1A03G0140400
Chr1A	40466043	A	G	1/1	TraesCS1A03G0140300LC-TraesCS1A03G0140400
Chr1A	41001654	A	G	1/1	TraesCS1A03G0141400
Chr1A	41001654	A	G	1/1	TraesCS1A03G0141400
Chr1A	41001654	A	G	1/1	TraesCS1A03G0141400
Chr1A	41904283	A	G	1/1	TraesCS1A03G0142800
Chr1A	41904283	A	G	1/1	TraesCS1A03G0142800
Chr1A	41904283	A	G	1/1	TraesCS1A03G0142900LC
Chr1A	41906309	T	C	1/1	TraesCS1A03G0142800
Chr1A	41906309	T	C	1/1	TraesCS1A03G0142800
Chr1A	41906309	T	C	1/1	TraesCS1A03G0143000LC
Chr1A	41906309	T	C	1/1	TraesCS1A03G0142900LC
Chr1A	41906312	T	C	1/1	TraesCS1A03G0142800
Chr1A	41906312	T	C	1/1	TraesCS1A03G0142800
Chr1A	41906312	T	C	1/1	TraesCS1A03G0143000LC
Chr1A	41906312	T	C	1/1	TraesCS1A03G0142900LC
Chr1A	43304752	C	T	0/1	TraesCS1A03G0145300LC
Chr1A	43304827	A	G	0/1	TraesCS1A03G0145300LC
Chr1A	43304869	G	A	0/1	TraesCS1A03G0145300LC
Chr1A	43304889	C	T	0/1	TraesCS1A03G0145300LC
Chr1A	43304910	T	C	0/1	TraesCS1A03G0145300LC
Chr1A	43304943	G	A	0/1	TraesCS1A03G0145300LC
Chr1A	43304943	G	A	0/1	TraesCS1A03G0145300LC
Chr1A	43305069	C	T	0/1	TraesCS1A03G0145300LC
Chr1A	43305304	C	T	0/1	TraesCS1A03G0145300LC
Chr1A	43305304	C	T	0/1	TraesCS1A03G0145300LC
Chr1A	43305313	C	T	0/1	TraesCS1A03G0145300LC
Chr1A	43305513	C	T	0/1	TraesCS1A03G0145300LC
Chr1A	44467337	A	C	1/1	TraesCS1A03G0148500LC
Chr1A	44467337	A	C	1/1	TraesCS1A03G0148500LC
Chr1A	44520173	A	G	1/1	TraesCS1A03G0148800
Chr1A	44520173	A	G	1/1	TraesCS1A03G0148800
Chr1A	44520173	A	G	1/1	TraesCS1A03G0148900LC
Chr1A	44520455	A	G	1/1	TraesCS1A03G0148800
Chr1A	44520455	A	G	1/1	TraesCS1A03G0148800
Chr1A	44520455	A	G	1/1	TraesCS1A03G0148900LC
Chr1A	44520548	G	A	1/1	TraesCS1A03G0148800
Chr1A	44520548	G	A	1/1	TraesCS1A03G0148800
Chr1A	44520548	G	A	1/1	TraesCS1A03G0148900LC
Chr1A	44769704	T	G	1/1	TraesCS1A03G0150200
Chr1A	44769704	T	G	1/1	TraesCS1A03G0150200-TraesCS1A03G0150300LC
Chr1A	44771109	A	G	1/1	TraesCS1A03G0150200
Chr1A	44771109	A	G	1/1	TraesCS1A03G0150200-TraesCS1A03G0150300LC
Chr1A	44773403	A	T	1/1	TraesCS1A03G0150200-TraesCS1A03G0150300LC
Chr1A	44811487	G	A	1/1	TraesCS1A03G0150700
Chr1A	44811487	G	A	1/1	TraesCS1A03G0150800LC
Chr1A	47785523	A	G	1/1	TraesCS1A03G0155800
Chr1A	48355939	T	C	1/1	TraesCS1A03G0156300
Chr1A	48355939	T	C	1/1	TraesCS1A03G0156400LC
Chr1A	48355939	T	C	1/1	TraesCS1A03G0156400LC
Chr1A	48357913	T	C	0/1	TraesCS1A03G0156400LC
Chr1A	48357913	T	C	0/1	TraesCS1A03G0156300
Chr1A	48357913	T	C	0/1	TraesCS1A03G0156400LC
Chr1A	48358334	A	G	0/1	TraesCS1A03G0156300
Chr1A	48358334	A	G	0/1	TraesCS1A03G0156400LC
Chr1A	48358334	A	G	0/1	TraesCS1A03G0156400LC
Chr1A	48358352	G	T	0/1	TraesCS1A03G0156300
Chr1A	48358352	G	T	0/1	TraesCS1A03G0156400LC
Chr1A	48358352	G	T	0/1	TraesCS1A03G0156400LC
Chr1A	48358916	C	T	1/1	TraesCS1A03G0156300
Chr1A	48358916	C	T	1/1	TraesCS1A03G0156400LC
Chr1A	48358916	C	T	1/1	TraesCS1A03G0156400LC
Chr1A	48359078	T	C	1/1	TraesCS1A03G0156300
Chr1A	48359078	T	C	1/1	TraesCS1A03G0156400LC
Chr1A	48359078	T	C	1/1	TraesCS1A03G0156400LC
Chr1A	48793960	T	C	1/1	TraesCS1A03G0157400LC
Chr1A	48793960	T	C	1/1	TraesCS1A03G0157300LC-TraesCS1A03G0157400LC
Chr1A	48794892	G	A	1/1	TraesCS1A03G0157400LC
Chr1A	48794892	G	A	1/1	TraesCS1A03G0157300LC-TraesCS1A03G0157400LC
Chr1A	50139629	A	C	1/1	TraesCS1A03G0160100
Chr1A	50139629	A	C	1/1	TraesCS1A03G0160100
Chr1A	50140634	G	A	1/1	TraesCS1A03G0160100
Chr1A	50140634	G	A	1/1	TraesCS1A03G0160100
Chr1A	50144261	C	T	1/1	TraesCS1A03G0160100
Chr1A	50144261	C	T	1/1	TraesCS1A03G0160100
Chr1A	50144344	C	T	1/1	TraesCS1A03G0160100
Chr1A	50144344	C	T	1/1	TraesCS1A03G0160100
Chr1A	50345300	T	C	1/1	TraesCS1A03G0160400LC
Chr1A	50345379	A	G	1/1	TraesCS1A03G0160400LC
Chr1A	50345795	A	G	1/1	TraesCS1A03G0160400LC
Chr1A	50360192	C	T	1/1	TraesCS1A03G0160600
Chr1A	50360192	C	T	1/1	TraesCS1A03G0160500
Chr1A	50360192	C	T	1/1	TraesCS1A03G0160700LC
Chr1A	50360192	C	T	1/1	TraesCS1A03G0160800LC
Chr1A	51130636	T	A	1/1	TraesCS1A03G0162100
Chr1A	51130636	T	A	1/1	TraesCS1A03G0162100
Chr1A	51130636	T	A	1/1	TraesCS1A03G0162100
Chr1A	51130636	T	A	1/1	TraesCS1A03G0162100
Chr1A	51130636	T	A	1/1	TraesCS1A03G0162100
Chr1A	51130636	T	A	1/1	TraesCS1A03G0162100
Chr1A	51140669	T	C	1/1	TraesCS1A03G0162100
Chr1A	51140669	T	C	1/1	TraesCS1A03G0162100
Chr1A	51140669	T	C	1/1	TraesCS1A03G0162100
Chr1A	51140669	T	C	1/1	TraesCS1A03G0162100
Chr1A	51140669	T	C	1/1	TraesCS1A03G0162100
Chr1A	51140669	T	C	1/1	TraesCS1A03G0162100
Chr1A	51140669	T	C	1/1	TraesCS1A03G0162200
Chr1A	51140669	T	C	1/1	TraesCS1A03G0162100
Chr1A	51142059	C	T	1/1	TraesCS1A03G0162100
Chr1A	51142059	C	T	1/1	TraesCS1A03G0162100
Chr1A	51142059	C	T	1/1	TraesCS1A03G0162100
Chr1A	51142059	C	T	1/1	TraesCS1A03G0162100
Chr1A	51142059	C	T	1/1	TraesCS1A03G0162100
Chr1A	51142059	C	T	1/1	TraesCS1A03G0162100
Chr1A	51142059	C	T	1/1	TraesCS1A03G0162200
Chr1A	51142059	C	T	1/1	TraesCS1A03G0162100
Chr1A	51530354	C	T	1/1	TraesCS1A03G0163300
Chr1A	51530354	C	T	1/1	TraesCS1A03G0163200
Chr1A	51532786	T	C	1/1	TraesCS1A03G0163300
Chr1A	51532786	T	C	1/1	TraesCS1A03G0163200
Chr1A	51533083	C	T	0/1	TraesCS1A03G0163300
Chr1A	51533083	C	T	0/1	TraesCS1A03G0163200
Chr1A	51646639	T	C	1/1	TraesCS1A03G0164100LC
Chr1A	51646639	T	C	1/1	TraesCS1A03G0164000
Chr1A	51646639	T	C	1/1	TraesCS1A03G0164200LC
Chr1A	51646639	T	C	1/1	TraesCS1A03G0164300
Chr1A	51646639	T	C	1/1	TraesCS1A03G0164300
Chr1A	51647680	C	A	1/1	TraesCS1A03G0164000
Chr1A	51647680	C	A	1/1	TraesCS1A03G0164100LC
Chr1A	51647680	C	A	1/1	TraesCS1A03G0164200LC
Chr1A	51647680	C	A	1/1	TraesCS1A03G0164300
Chr1A	51647680	C	A	1/1	TraesCS1A03G0164300
Chr1A	51647708	A	C	1/1	TraesCS1A03G0164000
Chr1A	51647708	A	C	1/1	TraesCS1A03G0164100LC
Chr1A	51647708	A	C	1/1	TraesCS1A03G0164200LC
Chr1A	51647708	A	C	1/1	TraesCS1A03G0164300
Chr1A	51647708	A	C	1/1	TraesCS1A03G0164300
Chr1A	51647914	C	G	1/1	TraesCS1A03G0164100LC
Chr1A	51647914	C	G	1/1	TraesCS1A03G0164200LC
Chr1A	51647914	C	G	1/1	TraesCS1A03G0164300
Chr1A	51647914	C	G	1/1	TraesCS1A03G0164300
Chr1A	51647914	C	G	1/1	TraesCS1A03G0164000
Chr1A	51649002	C	T	1/1	TraesCS1A03G0164000
Chr1A	51649002	C	T	1/1	TraesCS1A03G0164200LC
Chr1A	51649002	C	T	1/1	TraesCS1A03G0164100LC
Chr1A	51649002	C	T	1/1	TraesCS1A03G0164300
Chr1A	51649002	C	T	1/1	TraesCS1A03G0164300
Chr1A	51649083	A	G	1/1	TraesCS1A03G0164200LC
Chr1A	51649083	A	G	1/1	TraesCS1A03G0164000
Chr1A	51649083	A	G	1/1	TraesCS1A03G0164100LC
Chr1A	51649083	A	G	1/1	TraesCS1A03G0164300
Chr1A	51649083	A	G	1/1	TraesCS1A03G0164300
Chr1A	51649420	C	A	1/1	TraesCS1A03G0164000
Chr1A	51649420	C	A	1/1	TraesCS1A03G0164100LC
Chr1A	51649420	C	A	1/1	TraesCS1A03G0164200LC
Chr1A	51649420	C	A	1/1	TraesCS1A03G0164300
Chr1A	51649420	C	A	1/1	TraesCS1A03G0164300
Chr1A	51703056	T	G	1/1	TraesCS1A03G0164500
Chr1A	51703097	T	C	1/1	TraesCS1A03G0164500
Chr1A	51837681	A	G	1/1	TraesCS1A03G0165000
Chr1A	51837681	A	G	1/1	TraesCS1A03G0165000
Chr1A	51837681	A	G	1/1	TraesCS1A03G0165000
Chr1A	52071978	A	T	1/1	TraesCS1A03G0167200LC
Chr1A	52071978	A	T	1/1	TraesCS1A03G0167300
Chr1A	52071978	A	T	1/1	TraesCS1A03G0167300
Chr1A	52071978	A	T	1/1	TraesCS1A03G0167300
Chr1A	52072199	A	G	1/1	TraesCS1A03G0167200LC
Chr1A	52072199	A	G	1/1	TraesCS1A03G0167300
Chr1A	52072199	A	G	1/1	TraesCS1A03G0167300
Chr1A	52072199	A	G	1/1	TraesCS1A03G0167300
Chr1A	52072541	T	A	1/1	TraesCS1A03G0167200LC
Chr1A	52072541	T	A	1/1	TraesCS1A03G0167300
Chr1A	52072541	T	A	1/1	TraesCS1A03G0167300
Chr1A	52072541	T	A	1/1	TraesCS1A03G0167300
Chr1A	52072676	T	G	1/1	TraesCS1A03G0167200LC
Chr1A	52072676	T	G	1/1	TraesCS1A03G0167300
Chr1A	52072676	T	G	1/1	TraesCS1A03G0167300
Chr1A	52072676	T	G	1/1	TraesCS1A03G0167300
Chr1A	52072897	T	C	1/1	TraesCS1A03G0167300
Chr1A	52072897	T	C	1/1	TraesCS1A03G0167300
Chr1A	52072897	T	C	1/1	TraesCS1A03G0167300
Chr1A	52072897	T	C	1/1	TraesCS1A03G0167200LC
Chr1A	52073120	G	A	1/1	TraesCS1A03G0167200LC
Chr1A	52073120	G	A	1/1	TraesCS1A03G0167300
Chr1A	52073120	G	A	1/1	TraesCS1A03G0167300
Chr1A	52073120	G	A	1/1	TraesCS1A03G0167300
Chr1A	52073120	G	A	1/1	TraesCS1A03G0167200LC-TraesCS1A03G0167300
Chr1A	52073499	G	A	1/1	TraesCS1A03G0167300
Chr1A	52073499	G	A	1/1	TraesCS1A03G0167300
Chr1A	52073499	G	A	1/1	TraesCS1A03G0167300
Chr1A	52073499	G	A	1/1	TraesCS1A03G0167200LC
Chr1A	52073574	C	T	1/1	TraesCS1A03G0167300
Chr1A	52073574	C	T	1/1	TraesCS1A03G0167300
Chr1A	52073574	C	T	1/1	TraesCS1A03G0167300
Chr1A	52073574	C	T	1/1	TraesCS1A03G0167200LC
Chr1A	52073985	C	T	1/1	TraesCS1A03G0167300
Chr1A	52073985	C	T	1/1	TraesCS1A03G0167300
Chr1A	52073985	C	T	1/1	TraesCS1A03G0167300
Chr1A	52073985	C	T	1/1	TraesCS1A03G0167200LC
Chr1A	52074540	C	A	1/1	TraesCS1A03G0167300
Chr1A	52074540	C	A	1/1	TraesCS1A03G0167300
Chr1A	52074540	C	A	1/1	TraesCS1A03G0167300
Chr1A	52074540	C	A	1/1	TraesCS1A03G0167200LC
Chr1A	52076115	T	G	1/1	TraesCS1A03G0167300
Chr1A	52076115	T	G	1/1	TraesCS1A03G0167300
Chr1A	52076115	T	G	1/1	TraesCS1A03G0167300
Chr1A	52076115	T	G	1/1	TraesCS1A03G0167200LC
Chr1A	52076116	A	C	1/1	TraesCS1A03G0167300
Chr1A	52076116	A	C	1/1	TraesCS1A03G0167300
Chr1A	52076116	A	C	1/1	TraesCS1A03G0167300
Chr1A	52076116	A	C	1/1	TraesCS1A03G0167200LC
Chr1A	52076724	A	G	1/1	TraesCS1A03G0167300
Chr1A	52076724	A	G	1/1	TraesCS1A03G0167300
Chr1A	52076724	A	G	1/1	TraesCS1A03G0167200LC
Chr1A	52076724	A	G	1/1	TraesCS1A03G0167300
Chr1A	52539934	C	T	1/1	TraesCS1A03G0167900-TraesCS1A03G0168000LC
Chr1A	52539978	T	C	1/1	TraesCS1A03G0167900-TraesCS1A03G0168000LC
Chr1A	52540068	A	G	1/1	TraesCS1A03G0167900-TraesCS1A03G0168000LC
Chr1A	52540100	T	C	1/1	TraesCS1A03G0167900-TraesCS1A03G0168000LC
Chr1A	52540741	G	A	1/1	TraesCS1A03G0167900-TraesCS1A03G0168000LC
Chr1A	52541441	A	T	1/1	TraesCS1A03G0167900-TraesCS1A03G0168000LC
Chr1A	52541465	G	C	1/1	TraesCS1A03G0167900-TraesCS1A03G0168000LC
Chr1A	52541502	A	G	1/1	TraesCS1A03G0167900-TraesCS1A03G0168000LC
Chr1A	52541615	T	A	1/1	TraesCS1A03G0167900-TraesCS1A03G0168000LC
Chr1A	52542168	T	C	1/1	TraesCS1A03G0167900-TraesCS1A03G0168000LC
Chr1A	52542342	A	T	1/1	TraesCS1A03G0167900-TraesCS1A03G0168000LC
Chr1A	52542690	T	C	1/1	TraesCS1A03G0167900-TraesCS1A03G0168000LC
Chr1A	54756341	A	G	1/1	TraesCS1A03G0170700
Chr1A	54756341	A	G	1/1	TraesCS1A03G0170600
Chr1A	54756341	A	G	1/1	TraesCS1A03G0170800LC
Chr1A	54756740	T	C	1/1	TraesCS1A03G0170700
Chr1A	54756740	T	C	1/1	TraesCS1A03G0170600
Chr1A	54756740	T	C	1/1	TraesCS1A03G0170800LC
Chr1A	54756746	C	T	1/1	TraesCS1A03G0170700
Chr1A	54756746	C	T	1/1	TraesCS1A03G0170600
Chr1A	54756746	C	T	1/1	TraesCS1A03G0170800LC
Chr1A	54757772	T	G	1/1	TraesCS1A03G0170700
Chr1A	54757772	T	G	1/1	TraesCS1A03G0170800LC
Chr1A	55704417	C	T	1/1	TraesCS1A03G0172500
Chr1A	55704417	C	T	1/1	TraesCS1A03G0172500
Chr1A	55704417	C	T	1/1	TraesCS1A03G0172400LC
Chr1A	55705652	T	C	1/1	TraesCS1A03G0172500
Chr1A	55705652	T	C	1/1	TraesCS1A03G0172500
Chr1A	55705652	T	C	1/1	TraesCS1A03G0172400LC
Chr1A	55705658	A	G	1/1	TraesCS1A03G0172500
Chr1A	55705658	A	G	1/1	TraesCS1A03G0172500
Chr1A	55705658	A	G	1/1	TraesCS1A03G0172400LC
Chr1A	55705789	C	G	1/1	TraesCS1A03G0172500
Chr1A	55705789	C	G	1/1	TraesCS1A03G0172500
Chr1A	55705789	C	G	1/1	TraesCS1A03G0172400LC
Chr1A	56390553	A	C	1/1	TraesCS1A03G0174200LC
Chr1A	56390553	A	C	1/1	TraesCS1A03G0174300LC
Chr1A	56390553	A	C	1/1	TraesCS1A03G0174400LC
Chr1A	56390553	A	C	1/1	TraesCS1A03G0174400LC-TraesCS1A03G0174500LC
Chr1A	56405133	T	C	1/1	TraesCS1A03G0174500LC
Chr1A	56405133	T	C	1/1	TraesCS1A03G0174600LC
Chr1A	56405133	T	C	1/1	TraesCS1A03G0174500LC-TraesCS1A03G0174600LC
Chr1A	56405214	A	C	1/1	TraesCS1A03G0174500LC
Chr1A	56405214	A	C	1/1	TraesCS1A03G0174600LC
Chr1A	56405214	A	C	1/1	TraesCS1A03G0174500LC-TraesCS1A03G0174600LC
Chr1A	56405235	C	T	1/1	TraesCS1A03G0174500LC
Chr1A	56405235	C	T	1/1	TraesCS1A03G0174600LC
Chr1A	56405235	C	T	1/1	TraesCS1A03G0174500LC-TraesCS1A03G0174600LC
Chr1A	56405468	A	G	1/1	TraesCS1A03G0174500LC
Chr1A	56405468	A	G	1/1	TraesCS1A03G0174600LC
Chr1A	56405468	A	G	1/1	TraesCS1A03G0174500LC-TraesCS1A03G0174600LC
Chr1A	56405753	G	T	1/1	TraesCS1A03G0174500LC
Chr1A	56405753	G	T	1/1	TraesCS1A03G0174600LC
Chr1A	56405753	G	T	1/1	TraesCS1A03G0174500LC-TraesCS1A03G0174600LC
Chr1A	56406482	T	G	1/1	TraesCS1A03G0174500LC
Chr1A	56406482	T	G	1/1	TraesCS1A03G0174600LC
Chr1A	56406482	T	G	1/1	TraesCS1A03G0174700
Chr1A	56406482	T	G	1/1	TraesCS1A03G0174500LC-TraesCS1A03G0174600LC
Chr1A	56407059	C	G	1/1	TraesCS1A03G0174500LC
Chr1A	56407059	C	G	1/1	TraesCS1A03G0174600LC
Chr1A	56407059	C	G	1/1	TraesCS1A03G0174700
Chr1A	56407059	C	G	1/1	TraesCS1A03G0174500LC-TraesCS1A03G0174600LC
Chr1A	56407195	G	A	1/1	TraesCS1A03G0174500LC
Chr1A	56407195	G	A	1/1	TraesCS1A03G0174600LC
Chr1A	56407195	G	A	1/1	TraesCS1A03G0174700
Chr1A	56407195	G	A	1/1	TraesCS1A03G0174500LC-TraesCS1A03G0174600LC
Chr1A	56407805	G	A	1/1	TraesCS1A03G0174500LC
Chr1A	56407805	G	A	1/1	TraesCS1A03G0174600LC
Chr1A	56407805	G	A	1/1	TraesCS1A03G0174700
Chr1A	56407805	G	A	1/1	TraesCS1A03G0174500LC-TraesCS1A03G0174600LC
Chr1A	56408089	A	G	1/1	TraesCS1A03G0174500LC
Chr1A	56408089	A	G	1/1	TraesCS1A03G0174600LC
Chr1A	56408089	A	G	1/1	TraesCS1A03G0174700
Chr1A	56408089	A	G	1/1	TraesCS1A03G0174500LC-TraesCS1A03G0174600LC
Chr1A	56408792	C	T	1/1	TraesCS1A03G0174600LC
Chr1A	56408792	C	T	1/1	TraesCS1A03G0174500LC
Chr1A	56408792	C	T	1/1	TraesCS1A03G0174700
Chr1A	56507487	C	G	1/1	TraesCS1A03G0174900
Chr1A	56507487	C	G	1/1	TraesCS1A03G0174800
Chr1A	56507487	C	G	1/1	TraesCS1A03G0175000LC
Chr1A	56507487	C	G	1/1	TraesCS1A03G0174800
Chr1A	56507644	C	T	1/1	TraesCS1A03G0174800
Chr1A	56507644	C	T	1/1	TraesCS1A03G0175000LC
Chr1A	56507644	C	T	1/1	TraesCS1A03G0174800
Chr1A	56507644	C	T	1/1	TraesCS1A03G0174900
Chr1A	60661254	G	A	0/1	TraesCS1A03G0181600
Chr1A	60661254	G	A	0/1	TraesCS1A03G0181500
Chr1A	60661442	C	T	0/1	TraesCS1A03G0181600
Chr1A	60661442	C	T	0/1	TraesCS1A03G0181700LC
Chr1A	60661442	C	T	0/1	TraesCS1A03G0181500
Chr1A	60663374	G	A	0/1	TraesCS1A03G0181600
Chr1A	60663374	G	A	0/1	TraesCS1A03G0181700LC
Chr1A	60663374	G	A	0/1	TraesCS1A03G0181500
Chr1A	60663407	T	C	0/1	TraesCS1A03G0181600
Chr1A	60663407	T	C	0/1	TraesCS1A03G0181700LC
Chr1A	60663407	T	C	0/1	TraesCS1A03G0181500
Chr1A	62817914	G	A	1/1	TraesCS1A03G0189700
Chr1A	62817914	G	A	1/1	TraesCS1A03G0189800
Chr1A	67025173	T	C	1/1	TraesCS1A03G0197600
Chr1A	67025230	T	C	1/1	TraesCS1A03G0197600
Chr1A	67028769	C	G	1/1	TraesCS1A03G0197600
Chr1A	68165747	A	G	1/1	TraesCS1A03G0200700
Chr1A	68165747	A	G	1/1	TraesCS1A03G0200700
Chr1A	73937375	T	C	1/1	TraesCS1A03G0207500
Chr1A	73937375	T	C	1/1	TraesCS1A03G0207400LC
Chr1A	76377262	C	T	1/1	TraesCS1A03G0211200
Chr1A	76377262	C	T	1/1	TraesCS1A03G0211200-TraesCS1A03G0211400LC
Chr1A	76377327	A	C	1/1	TraesCS1A03G0211200
Chr1A	76377327	A	C	1/1	TraesCS1A03G0211200-TraesCS1A03G0211400LC
Chr1A	76377351	C	T	1/1	TraesCS1A03G0211200
Chr1A	76377351	C	T	1/1	TraesCS1A03G0211200-TraesCS1A03G0211400LC
Chr1A	76377487	G	C	1/1	TraesCS1A03G0211200
Chr1A	76377487	G	C	1/1	TraesCS1A03G0211200-TraesCS1A03G0211400LC
Chr1A	76377513	C	A	1/1	TraesCS1A03G0211200
Chr1A	76377513	C	A	1/1	TraesCS1A03G0211200-TraesCS1A03G0211400LC
Chr1A	76390314	G	T	1/1	TraesCS1A03G0211200-TraesCS1A03G0211400LC
Chr1A	76390335	G	C	1/1	TraesCS1A03G0211200-TraesCS1A03G0211400LC
Chr1A	76390414	G	T	1/1	TraesCS1A03G0211200-TraesCS1A03G0211400LC
Chr1A	76390416	C	T	1/1	TraesCS1A03G0211200-TraesCS1A03G0211400LC
Chr1A	78384487	C	T	0/1	TraesCS1A03G0213700
Chr1A	78384487	C	T	0/1	TraesCS1A03G0213700
Chr1A	78384487	C	T	0/1	TraesCS1A03G0213700
Chr1A	78384487	C	T	0/1	TraesCS1A03G0213700
Chr1A	78387250	A	C	1/1	TraesCS1A03G0213700
Chr1A	78387250	A	C	1/1	TraesCS1A03G0213700
Chr1A	78387250	A	C	1/1	TraesCS1A03G0213700
Chr1A	78387250	A	C	1/1	TraesCS1A03G0213700
Chr1A	85250730	G	T	1/1	TraesCS1A03G0221400
Chr1A	85251085	G	A	1/1	TraesCS1A03G0221400
Chr1A	88189724	C	T	1/1	TraesCS1A03G0225400
Chr1A	88189724	C	T	1/1	TraesCS1A03G0225500LC
Chr1A	88928115	G	A	0/1	TraesCS1A03G0227200
Chr1A	88928115	G	A	0/1	TraesCS1A03G0227200
Chr1A	88928115	G	A	0/1	TraesCS1A03G0227200
Chr1A	88928115	G	A	0/1	TraesCS1A03G0227200
Chr1A	88928115	G	A	0/1	TraesCS1A03G0227200
Chr1A	88928115	G	A	0/1	TraesCS1A03G0227100
Chr1A	98720331	A	G	1/1	TraesCS1A03G0244400
Chr1A	98722383	A	G	0/1	TraesCS1A03G0244400
Chr1A	98723511	G	T	0/1	TraesCS1A03G0244400
Chr1A	98723517	G	A	0/1	TraesCS1A03G0244400
Chr1A	100468394	G	T	0/1	TraesCS1A03G0247700
Chr1A	103221110	T	C	0/1	TraesCS1A03G0255300
Chr1A	103221110	T	C	0/1	TraesCS1A03G0255400LC
Chr1A	103221110	T	C	0/1	TraesCS1A03G0255500LC
Chr1A	113330476	T	C	0/1	TraesCS1A03G0267900
Chr1A	113330476	T	C	0/1	TraesCS1A03G0267900
Chr1A	114174239	T	A	0/1	TraesCS1A03G0269100LC
Chr1A	114174239	T	A	0/1	TraesCS1A03G0269200LC
Chr1A	114174239	T	A	0/1	TraesCS1A03G0269500LC
Chr1A	114174239	T	A	0/1	TraesCS1A03G0269300LC
Chr1A	114174239	T	A	0/1	TraesCS1A03G0269400LC
Chr1A	114174239	T	A	0/1	TraesCS1A03G0269200LC-TraesCS1A03G0269300LC
Chr1A	114175780	A	G	1/1	TraesCS1A03G0269200LC
Chr1A	114175780	A	G	1/1	TraesCS1A03G0269500LC
Chr1A	114175780	A	G	1/1	TraesCS1A03G0269300LC
Chr1A	114175780	A	G	1/1	TraesCS1A03G0269400LC
Chr1A	114175780	A	G	1/1	TraesCS1A03G0269200LC-TraesCS1A03G0269300LC
Chr1A	149434322	C	A	0/1	TraesCS1A03G0309300
Chr1A	150337534	G	A	0/1	TraesCS1A03G0310500
Chr1A	150337534	G	A	0/1	TraesCS1A03G0310400LC-TraesCS1A03G0310500
Chr1A	151423897	C	A	0/1	TraesCS1A03G0311800
Chr1A	151423897	C	A	0/1	TraesCS1A03G0311800
Chr1A	155386359	A	G	1/1	TraesCS1A03G0316100LC
Chr1A	155386359	A	G	1/1	TraesCS1A03G0316200
Chr1A	155386359	A	G	1/1	TraesCS1A03G0316100LC-TraesCS1A03G0316200
Chr1A	155386386	G	A	1/1	TraesCS1A03G0316100LC
Chr1A	155386386	G	A	1/1	TraesCS1A03G0316200
Chr1A	155386386	G	A	1/1	TraesCS1A03G0316100LC-TraesCS1A03G0316200
Chr1A	159856711	G	A	0/1	TraesCS1A03G0321300
Chr1A	168321337	A	C	0/1	TraesCS1A03G0325400
Chr1A	168321337	A	C	0/1	TraesCS1A03G0325400
Chr1A	171626405	A	G	1/1	TraesCS1A03G0329700
Chr1A	175920603	G	T	0/1	TraesCS1A03G0331900
Chr1A	175920794	C	T	0/1	TraesCS1A03G0331900
Chr1A	175921248	A	G	0/1	TraesCS1A03G0331900
Chr1A	175921690	C	T	0/1	TraesCS1A03G0331900
Chr1A	175938489	C	T	0/1	TraesCS1A03G0331900
Chr1A	175938489	C	T	0/1	TraesCS1A03G0332000LC
Chr1A	175938489	C	T	0/1	TraesCS1A03G0332100LC
Chr1A	175938489	C	T	0/1	TraesCS1A03G0332200LC
Chr1A	179421786	G	A	0/1	TraesCS1A03G0334400LC
Chr1A	179421786	G	A	0/1	TraesCS1A03G0334500
Chr1A	179421786	G	A	0/1	TraesCS1A03G0334300LC
Chr1A	179423107	G	A	0/1	TraesCS1A03G0334300LC
Chr1A	179423107	G	A	0/1	TraesCS1A03G0334500
Chr1A	179423107	G	A	0/1	TraesCS1A03G0334400LC
Chr1A	203879911	A	G	0/1	TraesCS1A03G0346700
Chr1A	203879936	C	T	0/1	TraesCS1A03G0346700
Chr1A	203879996	A	G	0/1	TraesCS1A03G0346700
Chr1A	203880910	A	C	0/1	TraesCS1A03G0346700
Chr1A	203881089	A	C	0/1	TraesCS1A03G0346700
Chr1A	203881117	C	A	0/1	TraesCS1A03G0346700
Chr1A	203881386	A	G	0/1	TraesCS1A03G0346700
Chr1A	203881425	C	T	0/1	TraesCS1A03G0346700
Chr1A	203881437	G	T	0/1	TraesCS1A03G0346700
Chr1A	203881648	A	T	0/1	TraesCS1A03G0346700
Chr1A	203881673	G	A	0/1	TraesCS1A03G0346700
Chr1A	203881760	G	T	0/1	TraesCS1A03G0346700
Chr1A	203881928	G	A	0/1	TraesCS1A03G0346700
Chr1A	211003754	A	T	0/1	TraesCS1A03G0352100
Chr1A	211003754	A	T	0/1	TraesCS1A03G0352200LC
Chr1A	224290749	C	A	1/1	TraesCS1A03G0362200
Chr1A	224290749	C	A	1/1	TraesCS1A03G0362300LC
Chr1A	224290749	C	A	1/1	TraesCS1A03G0362400LC
Chr1A	224322207	T	C	0/1	TraesCS1A03G0362600LC
Chr1A	225382595	T	C	0/1	TraesCS1A03G0363000
Chr1A	225382595	T	C	0/1	TraesCS1A03G0363100LC
Chr1A	225382701	C	A	0/1	TraesCS1A03G0363000
Chr1A	225382701	C	A	0/1	TraesCS1A03G0363100LC
Chr1A	225382747	G	T	0/1	TraesCS1A03G0363000
Chr1A	225382747	G	T	0/1	TraesCS1A03G0363100LC
Chr1A	226744454	C	T	0/1	TraesCS1A03G0364800
Chr1A	226744454	C	T	0/1	TraesCS1A03G0364800
Chr1A	226744454	C	T	0/1	TraesCS1A03G0364800
Chr1A	236119125	C	T	0/1	TraesCS1A03G0371000
Chr1A	236123520	C	T	0/1	TraesCS1A03G0371000
Chr1A	240495365	C	T	0/1	TraesCS1A03G0376700
Chr1A	240495365	C	T	0/1	TraesCS1A03G0376800LC
Chr1A	240495378	G	T	0/1	TraesCS1A03G0376700
Chr1A	240495378	G	T	0/1	TraesCS1A03G0376800LC
Chr1A	243577106	A	G	1/1	TraesCS1A03G0380700LC
Chr1A	243577106	A	G	1/1	TraesCS1A03G0380600-TraesCS1A03G0380700LC
Chr1A	246366849	C	T	0/1	TraesCS1A03G0383700LC
Chr1A	247339022	C	T	1/1	TraesCS1A03G0384700
Chr1A	247339022	C	T	1/1	TraesCS1A03G0384900
Chr1A	247339155	T	C	1/1	TraesCS1A03G0384700
Chr1A	247339155	T	C	1/1	TraesCS1A03G0384900
Chr1A	254394441	C	T	1/1	TraesCS1A03G0393700
Chr1A	254394441	C	T	1/1	TraesCS1A03G0393700
Chr1A	258688845	C	T	0/1	TraesCS1A03G0402000
Chr1A	258688845	C	T	0/1	TraesCS1A03G0402100
Chr1A	258688845	C	T	0/1	TraesCS1A03G0402100
Chr1A	263699941	A	G	1/1	TraesCS1A03G0408100
Chr1A	263699941	A	G	1/1	TraesCS1A03G0408100
Chr1A	263699941	A	G	1/1	TraesCS1A03G0408100
Chr1A	264706954	T	C	0/1	TraesCS1A03G0409400
Chr1A	264706954	T	C	0/1	TraesCS1A03G0409400
Chr1A	264707096	G	A	0/1	TraesCS1A03G0409400
Chr1A	264707096	G	A	0/1	TraesCS1A03G0409400
Chr1A	264711388	T	C	0/1	TraesCS1A03G0409400
Chr1A	264711388	T	C	0/1	TraesCS1A03G0409400
Chr1A	264716255	G	A	0/1	TraesCS1A03G0409400
Chr1A	264716255	G	A	0/1	TraesCS1A03G0409400
Chr1A	264719799	A	G	0/1	TraesCS1A03G0409400
Chr1A	264719799	A	G	0/1	TraesCS1A03G0409400
Chr1A	264719799	A	G	0/1	TraesCS1A03G0409500LC
Chr1A	264720063	A	G	0/1	TraesCS1A03G0409400
Chr1A	264720063	A	G	0/1	TraesCS1A03G0409400
Chr1A	264720063	A	G	0/1	TraesCS1A03G0409500LC
Chr1A	264720113	T	C	0/1	TraesCS1A03G0409400
Chr1A	264720113	T	C	0/1	TraesCS1A03G0409400
Chr1A	264720113	T	C	0/1	TraesCS1A03G0409500LC
Chr1A	264823380	A	T	1/1	TraesCS1A03G0409800
Chr1A	264823380	A	T	1/1	TraesCS1A03G0409800
Chr1A	264823380	A	T	1/1	TraesCS1A03G0409900LC
Chr1A	264823380	A	T	1/1	TraesCS1A03G0409700LC
Chr1A	264823399	G	C	1/1	TraesCS1A03G0409800
Chr1A	264823399	G	C	1/1	TraesCS1A03G0409900LC
Chr1A	264823399	G	C	1/1	TraesCS1A03G0409700LC
Chr1A	264823553	T	A	1/1	TraesCS1A03G0409900LC
Chr1A	264823553	T	A	1/1	TraesCS1A03G0409700LC
Chr1A	264823553	T	A	1/1	TraesCS1A03G0409800
Chr1A	264827594	G	C	1/1	TraesCS1A03G0409900LC
Chr1A	264827594	G	C	1/1	TraesCS1A03G0409800
Chr1A	264827703	C	T	1/1	TraesCS1A03G0409900LC
Chr1A	264827703	C	T	1/1	TraesCS1A03G0409800
Chr1A	264827710	T	C	1/1	TraesCS1A03G0409900LC
Chr1A	264827710	T	C	1/1	TraesCS1A03G0409800
Chr1A	264827848	C	G	1/1	TraesCS1A03G0409900LC
Chr1A	264827848	C	G	1/1	TraesCS1A03G0409800
Chr1A	264827890	T	C	1/1	TraesCS1A03G0409900LC
Chr1A	264827890	T	C	1/1	TraesCS1A03G0409800
Chr1A	264828112	G	A	1/1	TraesCS1A03G0409800
Chr1A	264828112	G	A	1/1	TraesCS1A03G0409900LC
Chr1A	264828112	G	A	1/1	TraesCS1A03G0409900LC-TraesCS1A03G0410000
Chr1A	267512424	C	G	0/1	TraesCS1A03G0411300
Chr1A	267512424	C	G	0/1	TraesCS1A03G0411300
Chr1A	267512424	C	G	0/1	TraesCS1A03G0411300
Chr1A	267512424	C	G	0/1	TraesCS1A03G0411400LC
Chr1A	269657376	G	C	1/1	TraesCS1A03G0413200
Chr1A	269657391	A	G	1/1	TraesCS1A03G0413200
Chr1A	270771598	T	G	1/1	TraesCS1A03G0413800
Chr1A	270771598	T	G	1/1	TraesCS1A03G0413800
Chr1A	270771598	T	G	1/1	TraesCS1A03G0413800
Chr1A	270771598	T	G	1/1	TraesCS1A03G0413800
Chr1A	271093110	T	C	0/1	TraesCS1A03G0414000LC
Chr1A	271093110	T	C	0/1	TraesCS1A03G0414100LC
Chr1A	271093110	T	C	0/1	TraesCS1A03G0414200LC
Chr1A	271093110	T	C	0/1	TraesCS1A03G0413900-TraesCS1A03G0414000LC
Chr1A	271834851	G	A	0/1	TraesCS1A03G0414800
Chr1A	271834851	G	A	0/1	TraesCS1A03G0414800
Chr1A	271836043	G	A	0/1	TraesCS1A03G0414800
Chr1A	271836043	G	A	0/1	TraesCS1A03G0414800
Chr1A	271837684	T	C	0/1	TraesCS1A03G0414800
Chr1A	271837684	T	C	0/1	TraesCS1A03G0414800
Chr1A	271847644	A	C	0/1	TraesCS1A03G0414800
Chr1A	271847644	A	C	0/1	TraesCS1A03G0414800
Chr1A	271847854	A	T	0/1	TraesCS1A03G0414800
Chr1A	271847854	A	T	0/1	TraesCS1A03G0414800
Chr1A	274424800	G	C	0/1	TraesCS1A03G0416600
Chr1A	274424800	G	C	0/1	TraesCS1A03G0416500LC
Chr1A	276586380	T	C	0/1	TraesCS1A03G0417400
Chr1A	276586380	T	C	0/1	TraesCS1A03G0417500LC
Chr1A	276586393	G	C	0/1	TraesCS1A03G0417400
Chr1A	276586393	G	C	0/1	TraesCS1A03G0417500LC
Chr1A	276586515	C	T	0/1	TraesCS1A03G0417400
Chr1A	276586515	C	T	0/1	TraesCS1A03G0417500LC
Chr1A	281529885	C	T	0/1	TraesCS1A03G0425300
Chr1A	281530311	T	C	0/1	TraesCS1A03G0425300
Chr1A	281610890	G	C	0/1	TraesCS1A03G0425600
Chr1A	281610935	C	T	0/1	TraesCS1A03G0425600
Chr1A	281611109	C	A	0/1	TraesCS1A03G0425600
Chr1A	281611110	T	C	0/1	TraesCS1A03G0425600
Chr1A	281611396	C	T	0/1	TraesCS1A03G0425600
Chr1A	281611608	T	A	0/1	TraesCS1A03G0425600
Chr1A	281611651	C	T	0/1	TraesCS1A03G0425600
Chr1A	281611781	A	G	0/1	TraesCS1A03G0425600
Chr1A	281611806	A	T	0/1	TraesCS1A03G0425600
Chr1A	281612143	A	G	0/1	TraesCS1A03G0425600
Chr1A	281612243	C	A	0/1	TraesCS1A03G0425600
Chr1A	281612760	T	C	0/1	TraesCS1A03G0425600
Chr1A	281612764	A	G	0/1	TraesCS1A03G0425600
Chr1A	281616412	C	T	0/1	TraesCS1A03G0425600
Chr1A	281616420	C	A	0/1	TraesCS1A03G0425600
Chr1A	281617787	A	T	0/1	TraesCS1A03G0425600
Chr1A	281617787	A	T	0/1	TraesCS1A03G0425600-TraesCS1A03G0425700LC
Chr1A	281622826	G	A	0/1	TraesCS1A03G0425700LC
Chr1A	281622826	G	A	0/1	TraesCS1A03G0425600-TraesCS1A03G0425700LC
Chr1A	281623064	T	A	0/1	TraesCS1A03G0425700LC
Chr1A	281623064	T	A	0/1	TraesCS1A03G0425600-TraesCS1A03G0425700LC
Chr1A	281623088	T	A	0/1	TraesCS1A03G0425700LC
Chr1A	281623088	T	A	0/1	TraesCS1A03G0425600-TraesCS1A03G0425700LC
Chr1A	281623116	C	T	0/1	TraesCS1A03G0425700LC
Chr1A	281623116	C	T	0/1	TraesCS1A03G0425600-TraesCS1A03G0425700LC
Chr1A	281623182	G	T	0/1	TraesCS1A03G0425700LC
Chr1A	281623182	G	T	0/1	TraesCS1A03G0425600-TraesCS1A03G0425700LC
Chr1A	281623400	A	G	0/1	TraesCS1A03G0425700LC
Chr1A	281623400	A	G	0/1	TraesCS1A03G0425600-TraesCS1A03G0425700LC
Chr1A	281623404	C	T	0/1	TraesCS1A03G0425700LC
Chr1A	281623404	C	T	0/1	TraesCS1A03G0425600-TraesCS1A03G0425700LC
Chr1A	281623542	A	G	0/1	TraesCS1A03G0425700LC
Chr1A	281623542	A	G	0/1	TraesCS1A03G0425600-TraesCS1A03G0425700LC
Chr1A	281623544	A	G	0/1	TraesCS1A03G0425700LC
Chr1A	281623544	A	G	0/1	TraesCS1A03G0425600-TraesCS1A03G0425700LC
Chr1A	281623630	T	C	0/1	TraesCS1A03G0425700LC
Chr1A	281623630	T	C	0/1	TraesCS1A03G0425600-TraesCS1A03G0425700LC
Chr1A	281623777	T	A	0/1	TraesCS1A03G0425700LC
Chr1A	281623777	T	A	0/1	TraesCS1A03G0425600-TraesCS1A03G0425700LC
Chr1A	281623799	C	T	0/1	TraesCS1A03G0425700LC
Chr1A	281623799	C	T	0/1	TraesCS1A03G0425600-TraesCS1A03G0425700LC
Chr1A	281623844	T	G	0/1	TraesCS1A03G0425700LC
Chr1A	281623844	T	G	0/1	TraesCS1A03G0425600-TraesCS1A03G0425700LC
Chr1A	281623887	G	A	0/1	TraesCS1A03G0425700LC
Chr1A	281623887	G	A	0/1	TraesCS1A03G0425600-TraesCS1A03G0425700LC
Chr1A	281623889	C	A	0/1	TraesCS1A03G0425700LC
Chr1A	281623889	C	A	0/1	TraesCS1A03G0425600-TraesCS1A03G0425700LC
Chr1A	281623980	C	T	0/1	TraesCS1A03G0425700LC
Chr1A	281623980	C	T	0/1	TraesCS1A03G0425600-TraesCS1A03G0425700LC
Chr1A	281624165	G	A	0/1	TraesCS1A03G0425700LC
Chr1A	281624165	G	A	0/1	TraesCS1A03G0425600-TraesCS1A03G0425700LC
Chr1A	281624211	C	T	0/1	TraesCS1A03G0425700LC
Chr1A	281624211	C	T	0/1	TraesCS1A03G0425600-TraesCS1A03G0425700LC
Chr1A	281624645	A	T	0/1	TraesCS1A03G0425700LC
Chr1A	281624679	C	T	0/1	TraesCS1A03G0425700LC
Chr1A	281624679	C	T	0/1	TraesCS1A03G0425700LC
Chr1A	281624679	C	T	0/1	TraesCS1A03G0425800LC
Chr1A	281624684	T	A	0/1	TraesCS1A03G0425700LC
Chr1A	281624684	T	A	0/1	TraesCS1A03G0425700LC
Chr1A	281624684	T	A	0/1	TraesCS1A03G0425800LC
Chr1A	281624755	T	C	0/1	TraesCS1A03G0425700LC
Chr1A	281624755	T	C	0/1	TraesCS1A03G0425800LC
Chr1A	281624968	C	T	0/1	TraesCS1A03G0425700LC
Chr1A	281624968	C	T	0/1	TraesCS1A03G0425800LC
Chr1A	281625117	G	A	0/1	TraesCS1A03G0425800LC
Chr1A	281625117	G	A	0/1	TraesCS1A03G0425700LC
Chr1A	281625174	G	A	0/1	TraesCS1A03G0425700LC
Chr1A	281625174	G	A	0/1	TraesCS1A03G0425800LC
Chr1A	281625218	G	A	0/1	TraesCS1A03G0425700LC
Chr1A	281625218	G	A	0/1	TraesCS1A03G0425800LC
Chr1A	281625333	T	G	0/1	TraesCS1A03G0425700LC
Chr1A	281625333	T	G	0/1	TraesCS1A03G0425800LC
Chr1A	281625379	C	A	0/1	TraesCS1A03G0425700LC
Chr1A	281625379	C	A	0/1	TraesCS1A03G0425800LC
Chr1A	281625394	T	G	0/1	TraesCS1A03G0425700LC
Chr1A	281625394	T	G	0/1	TraesCS1A03G0425800LC
Chr1A	281625417	G	C	0/1	TraesCS1A03G0425700LC
Chr1A	281625417	G	C	0/1	TraesCS1A03G0425800LC
Chr1A	281625443	A	G	0/1	TraesCS1A03G0425700LC
Chr1A	281625443	A	G	0/1	TraesCS1A03G0425800LC
Chr1A	281625474	T	C	0/1	TraesCS1A03G0425700LC
Chr1A	281625474	T	C	0/1	TraesCS1A03G0425800LC
Chr1A	281625524	G	T	0/1	TraesCS1A03G0425700LC
Chr1A	281625524	G	T	0/1	TraesCS1A03G0425800LC
Chr1A	281626602	A	G	0/1	TraesCS1A03G0425700LC
Chr1A	281626602	A	G	0/1	TraesCS1A03G0425800LC
Chr1A	281626602	A	G	0/1	TraesCS1A03G0425700LC-TraesCS1A03G0425800LC
Chr1A	281626706	A	T	0/1	TraesCS1A03G0425700LC
Chr1A	281626706	A	T	0/1	TraesCS1A03G0425800LC
Chr1A	281626706	A	T	0/1	TraesCS1A03G0425700LC-TraesCS1A03G0425800LC
Chr1A	281626750	T	C	0/1	TraesCS1A03G0425700LC
Chr1A	281626750	T	C	0/1	TraesCS1A03G0425800LC
Chr1A	281626750	T	C	0/1	TraesCS1A03G0425700LC-TraesCS1A03G0425800LC
Chr1A	281626776	G	T	0/1	TraesCS1A03G0425700LC
Chr1A	281626776	G	T	0/1	TraesCS1A03G0425800LC
Chr1A	281626776	G	T	0/1	TraesCS1A03G0425700LC-TraesCS1A03G0425800LC
Chr1A	281627284	G	A	0/1	TraesCS1A03G0425700LC
Chr1A	281627284	G	A	0/1	TraesCS1A03G0425800LC
Chr1A	281627284	G	A	0/1	TraesCS1A03G0425700LC-TraesCS1A03G0425800LC
Chr1A	281627366	T	G	0/1	TraesCS1A03G0425700LC
Chr1A	281627366	T	G	0/1	TraesCS1A03G0425800LC
Chr1A	281627366	T	G	0/1	TraesCS1A03G0425700LC-TraesCS1A03G0425800LC
Chr1A	284477306	C	T	0/1	TraesCS1A03G0428400
Chr1A	284477345	A	G	0/1	TraesCS1A03G0428400
Chr1A	284477358	T	C	0/1	TraesCS1A03G0428400
Chr1A	284482557	G	A	0/1	TraesCS1A03G0428400
Chr1A	284482563	A	T	0/1	TraesCS1A03G0428400
Chr1A	285920285	A	G	0/1	TraesCS1A03G0428800
Chr1A	285920285	A	G	0/1	TraesCS1A03G0428800
Chr1A	285920297	A	G	0/1	TraesCS1A03G0428800
Chr1A	285920297	A	G	0/1	TraesCS1A03G0428800
Chr1A	285920328	T	C	0/1	TraesCS1A03G0428800
Chr1A	285920328	T	C	0/1	TraesCS1A03G0428800
Chr1A	285920345	T	C	0/1	TraesCS1A03G0428800
Chr1A	285920345	T	C	0/1	TraesCS1A03G0428800
Chr1A	285920416	A	G	0/1	TraesCS1A03G0428800
Chr1A	285920416	A	G	0/1	TraesCS1A03G0428800
Chr1A	286678566	G	C	0/1	TraesCS1A03G0429400
Chr1A	289470138	T	C	1/1	TraesCS1A03G0432600
Chr1A	289470138	T	C	1/1	TraesCS1A03G0432600
Chr1A	289470138	T	C	1/1	TraesCS1A03G0432500-TraesCS1A03G0432600
Chr1A	289486253	T	C	0/1	TraesCS1A03G0432900
Chr1A	289486253	T	C	0/1	TraesCS1A03G0432900
Chr1A	289486253	T	C	0/1	TraesCS1A03G0432800
Chr1A	289486253	T	C	0/1	TraesCS1A03G0432700
Chr1A	289493522	A	G	0/1	TraesCS1A03G0432900
Chr1A	289493522	A	G	0/1	TraesCS1A03G0432900
Chr1A	289493522	A	G	0/1	TraesCS1A03G0433000LC
Chr1A	290661083	G	C	1/1	TraesCS1A03G0434100
Chr1A	290661083	G	C	1/1	TraesCS1A03G0434100
Chr1A	290661083	G	C	1/1	TraesCS1A03G0434100
Chr1A	290661083	G	C	1/1	TraesCS1A03G0434100
Chr1A	290661083	G	C	1/1	TraesCS1A03G0434100
Chr1A	292005980	G	A	1/1	TraesCS1A03G0436200LC
Chr1A	292005980	G	A	1/1	TraesCS1A03G0436300LC
Chr1A	292005980	G	A	1/1	TraesCS1A03G0436300LC-TraesCS1A03G0436400
Chr1A	293864546	C	T	0/1	TraesCS1A03G0439700
Chr1A	293864546	C	T	0/1	TraesCS1A03G0439700
Chr1A	294654523	T	C	0/1	TraesCS1A03G0441900
Chr1A	294654523	T	C	0/1	TraesCS1A03G0441800LC
Chr1A	296622313	T	C	1/1	TraesCS1A03G0444200LC
Chr1A	296622732	A	G	1/1	TraesCS1A03G0444200LC
Chr1A	296624702	G	A	0/1	TraesCS1A03G0444200LC
Chr1A	296624721	T	A	0/1	TraesCS1A03G0444200LC
Chr1A	296624792	G	A	0/1	TraesCS1A03G0444200LC
Chr1A	297216671	C	T	1/1	TraesCS1A03G0445000
Chr1A	297218406	T	G	0/1	TraesCS1A03G0445000
Chr1A	297218406	T	G	0/1	TraesCS1A03G0445100LC
Chr1A	299126526	C	T	1/1	TraesCS1A03G0447000
Chr1A	299130107	C	G	1/1	TraesCS1A03G0447000
Chr1A	299494164	T	C	1/1	TraesCS1A03G0447700
Chr1A	299494164	T	C	1/1	TraesCS1A03G0447700
Chr1A	299494164	T	C	1/1	TraesCS1A03G0447600LC
Chr1A	299494215	T	A	1/1	TraesCS1A03G0447600LC
Chr1A	299494215	T	A	1/1	TraesCS1A03G0447700
Chr1A	299494215	T	A	1/1	TraesCS1A03G0447700
Chr1A	299494216	A	C	1/1	TraesCS1A03G0447600LC
Chr1A	299494216	A	C	1/1	TraesCS1A03G0447700
Chr1A	299494216	A	C	1/1	TraesCS1A03G0447700
Chr1A	299494312	A	G	1/1	TraesCS1A03G0447700
Chr1A	299494312	A	G	1/1	TraesCS1A03G0447700
Chr1A	299494312	A	G	1/1	TraesCS1A03G0447600LC
Chr1A	299499897	A	G	1/1	TraesCS1A03G0447700
Chr1A	299499897	A	G	1/1	TraesCS1A03G0447700
Chr1A	299863153	T	C	1/1	TraesCS1A03G0448800
Chr1A	299863153	T	C	1/1	TraesCS1A03G0449000LC
Chr1A	299863153	T	C	1/1	TraesCS1A03G0449100LC
Chr1A	300300012	T	A	0/1	TraesCS1A03G0449900
Chr1A	300300012	T	A	0/1	TraesCS1A03G0449900
Chr1A	300351634	T	C	0/1	TraesCS1A03G0450000
Chr1A	300351634	T	C	0/1	TraesCS1A03G0450100
Chr1A	300351634	T	C	0/1	TraesCS1A03G0450100
Chr1A	300351637	T	G	0/1	TraesCS1A03G0450000
Chr1A	300351637	T	G	0/1	TraesCS1A03G0450100
Chr1A	300351637	T	G	0/1	TraesCS1A03G0450100
Chr1A	301396518	C	T	0/1	TraesCS1A03G0451800
Chr1A	302457380	T	G	1/1	TraesCS1A03G0453800LC
Chr1A	302923707	A	T	1/1	TraesCS1A03G0455000
Chr1A	302924124	G	C	1/1	TraesCS1A03G0455000
Chr1A	302924580	T	C	1/1	TraesCS1A03G0455000
Chr1A	302924904	T	C	0/1	TraesCS1A03G0455000
Chr1A	303499740	T	C	1/1	TraesCS1A03G0455700
Chr1A	303499740	T	C	1/1	TraesCS1A03G0455600
Chr1A	303499740	T	C	1/1	TraesCS1A03G0455800
Chr1A	303503774	C	A	1/1	TraesCS1A03G0455800
Chr1A	303503774	C	A	1/1	TraesCS1A03G0455700
Chr1A	303503919	A	C	1/1	TraesCS1A03G0455800
Chr1A	303503919	A	C	1/1	TraesCS1A03G0455700
Chr1A	303506014	A	C	1/1	TraesCS1A03G0455800
Chr1A	303506014	A	C	1/1	TraesCS1A03G0455800
Chr1A	303506014	A	C	1/1	TraesCS1A03G0455700
Chr1A	303506573	T	A	1/1	TraesCS1A03G0455800
Chr1A	303506573	T	A	1/1	TraesCS1A03G0455700
Chr1A	303579766	G	A	1/1	TraesCS1A03G0455900
Chr1A	303586331	T	C	1/1	TraesCS1A03G0455900
Chr1A	303586331	T	C	1/1	TraesCS1A03G0456000LC
Chr1A	303619846	T	C	0/1	TraesCS1A03G0456200
Chr1A	303619846	T	C	0/1	TraesCS1A03G0456200
Chr1A	303619846	T	C	0/1	TraesCS1A03G0456100
Chr1A	303619868	T	G	0/1	TraesCS1A03G0456200
Chr1A	303619868	T	G	0/1	TraesCS1A03G0456200
Chr1A	303619868	T	G	0/1	TraesCS1A03G0456100
Chr1A	305441968	G	A	1/1	TraesCS1A03G0459500
Chr1A	305442208	C	G	1/1	TraesCS1A03G0459500
Chr1A	305752239	A	G	1/1	TraesCS1A03G0460000
Chr1A	305752239	A	G	1/1	TraesCS1A03G0460000
Chr1A	305752239	A	G	1/1	TraesCS1A03G0460000
Chr1A	305752239	A	G	1/1	TraesCS1A03G0459900
Chr1A	305752239	A	G	1/1	TraesCS1A03G0459900
Chr1A	305753317	G	A	0/1	TraesCS1A03G0460000
Chr1A	305753317	G	A	0/1	TraesCS1A03G0460000
Chr1A	305753317	G	A	0/1	TraesCS1A03G0460000
Chr1A	305753317	G	A	0/1	TraesCS1A03G0459900
Chr1A	305753317	G	A	0/1	TraesCS1A03G0459900
Chr1A	306713455	G	A	1/1	TraesCS1A03G0460400
Chr1A	306720954	A	T	1/1	TraesCS1A03G0460600
Chr1A	306720954	A	T	1/1	TraesCS1A03G0460600
Chr1A	306720954	A	T	1/1	TraesCS1A03G0460500LC
Chr1A	307320757	G	C	1/1	TraesCS1A03G0461300
Chr1A	307320757	G	C	1/1	TraesCS1A03G0461300
Chr1A	307820679	G	T	1/1	TraesCS1A03G0461600
Chr1A	307820679	G	T	1/1	TraesCS1A03G0461600
Chr1A	307820679	G	T	1/1	TraesCS1A03G0461600
Chr1A	307820679	G	T	1/1	TraesCS1A03G0461600
Chr1A	307820679	G	T	1/1	TraesCS1A03G0461600
Chr1A	307820679	G	T	1/1	TraesCS1A03G0461600
Chr1A	307820679	G	T	1/1	TraesCS1A03G0461600
Chr1A	307820679	G	T	1/1	TraesCS1A03G0461600
Chr1A	307820679	G	T	1/1	TraesCS1A03G0461600
Chr1A	307821527	G	A	1/1	TraesCS1A03G0461600
Chr1A	307821527	G	A	1/1	TraesCS1A03G0461600
Chr1A	307821527	G	A	1/1	TraesCS1A03G0461600
Chr1A	307821527	G	A	1/1	TraesCS1A03G0461600
Chr1A	307821527	G	A	1/1	TraesCS1A03G0461600
Chr1A	307821527	G	A	1/1	TraesCS1A03G0461600
Chr1A	307821527	G	A	1/1	TraesCS1A03G0461600
Chr1A	307821527	G	A	1/1	TraesCS1A03G0461600
Chr1A	307821527	G	A	1/1	TraesCS1A03G0461600
Chr1A	307823696	C	A	1/1	TraesCS1A03G0461600
Chr1A	307823696	C	A	1/1	TraesCS1A03G0461600
Chr1A	307823696	C	A	1/1	TraesCS1A03G0461600
Chr1A	307823696	C	A	1/1	TraesCS1A03G0461600
Chr1A	307823696	C	A	1/1	TraesCS1A03G0461600
Chr1A	307823696	C	A	1/1	TraesCS1A03G0461600
Chr1A	307823696	C	A	1/1	TraesCS1A03G0461600
Chr1A	307823696	C	A	1/1	TraesCS1A03G0461600
Chr1A	307823696	C	A	1/1	TraesCS1A03G0461600
Chr1A	307823696	C	A	1/1	TraesCS1A03G0461700
Chr1A	307858550	T	C	1/1	TraesCS1A03G0462000
Chr1A	308740890	T	C	1/1	TraesCS1A03G0462800
Chr1A	308762521	C	T	0/1	TraesCS1A03G0463100
Chr1A	308762521	C	T	0/1	TraesCS1A03G0463000LC
Chr1A	308762521	C	T	0/1	TraesCS1A03G0463000LC-TraesCS1A03G0463100
Chr1A	310042686	C	T	0/1	TraesCS1A03G0464700LC
Chr1A	310042686	C	T	0/1	TraesCS1A03G0464600LC
Chr1A	310042771	G	T	0/1	TraesCS1A03G0464700LC
Chr1A	310042771	G	T	0/1	TraesCS1A03G0464600LC
Chr1A	310045048	T	C	1/1	TraesCS1A03G0464600LC
Chr1A	310045048	T	C	1/1	TraesCS1A03G0464700LC
Chr1A	310045048	T	C	1/1	TraesCS1A03G0464800LC
Chr1A	310045048	T	C	1/1	TraesCS1A03G0464600LC-TraesCS1A03G0464700LC
Chr1A	310473747	T	C	1/1	TraesCS1A03G0465300LC
Chr1A	310478566	A	G	1/1	TraesCS1A03G0465400
Chr1A	310478566	A	G	1/1	TraesCS1A03G0465500LC
Chr1A	310478566	A	G	1/1	TraesCS1A03G0465300LC
Chr1A	311094848	A	C	0/1	TraesCS1A03G0466600
Chr1A	311094848	A	C	0/1	TraesCS1A03G0466500LC
Chr1A	311094869	G	T	0/1	TraesCS1A03G0466600
Chr1A	311094869	G	T	0/1	TraesCS1A03G0466500LC
Chr1A	311095007	A	C	1/1	TraesCS1A03G0466600
Chr1A	311095007	A	C	1/1	TraesCS1A03G0466500LC
Chr1A	311095028	C	A	0/1	TraesCS1A03G0466600
Chr1A	311095028	C	A	0/1	TraesCS1A03G0466500LC
Chr1A	311095090	T	G	0/1	TraesCS1A03G0466500LC
Chr1A	311095090	T	G	0/1	TraesCS1A03G0466600
Chr1A	311095090	T	G	0/1	TraesCS1A03G0466600-TraesCS1A03G0466700LC
Chr1A	311932759	A	C	1/1	TraesCS1A03G0469000
Chr1A	311932759	A	C	1/1	TraesCS1A03G0469000
Chr1A	311932759	A	C	1/1	TraesCS1A03G0469000
Chr1A	311933006	C	T	0/1	TraesCS1A03G0469000
Chr1A	311933006	C	T	0/1	TraesCS1A03G0469000
Chr1A	311933006	C	T	0/1	TraesCS1A03G0469000
Chr1A	311933621	G	C	0/1	TraesCS1A03G0469000
Chr1A	311933621	G	C	0/1	TraesCS1A03G0469000
Chr1A	311933621	G	C	0/1	TraesCS1A03G0469000
Chr1A	311933651	G	A	0/1	TraesCS1A03G0469000
Chr1A	311933651	G	A	0/1	TraesCS1A03G0469000
Chr1A	311933651	G	A	0/1	TraesCS1A03G0469000
Chr1A	313520664	C	A	1/1	TraesCS1A03G0471200
Chr1A	313526253	T	C	1/1	TraesCS1A03G0471200
Chr1A	313832071	T	C	1/1	TraesCS1A03G0471300
Chr1A	313832305	A	T	1/1	TraesCS1A03G0471300
Chr1A	313833260	C	G	1/1	TraesCS1A03G0471300
Chr1A	314832013	T	G	1/1	TraesCS1A03G0472600
Chr1A	314832013	T	G	1/1	TraesCS1A03G0472500LC
Chr1A	314832237	C	G	1/1	TraesCS1A03G0472600
Chr1A	314832237	C	G	1/1	TraesCS1A03G0472500LC
Chr1A	315184337	T	C	1/1	TraesCS1A03G0473200-TraesCS1A03G0473300LC
Chr1A	315184371	A	G	1/1	TraesCS1A03G0473200-TraesCS1A03G0473300LC
Chr1A	315184420	G	C	1/1	TraesCS1A03G0473200-TraesCS1A03G0473300LC
Chr1A	315396867	G	A	1/1	TraesCS1A03G0473700LC
Chr1A	315396867	G	A	1/1	TraesCS1A03G0473700LC
Chr1A	315396867	G	A	1/1	TraesCS1A03G0473700LC
Chr1A	315400598	A	G	1/1	TraesCS1A03G0473700LC
Chr1A	315400598	A	G	1/1	TraesCS1A03G0473700LC
Chr1A	315400598	A	G	1/1	TraesCS1A03G0473700LC
Chr1A	315400598	A	G	1/1	TraesCS1A03G0473800
Chr1A	315573911	T	C	1/1	TraesCS1A03G0474000
Chr1A	317489998	G	C	1/1	TraesCS1A03G0475600
Chr1A	317489998	G	C	1/1	TraesCS1A03G0475600
Chr1A	317489998	G	C	1/1	TraesCS1A03G0475600
Chr1A	317490111	T	C	1/1	TraesCS1A03G0475600
Chr1A	317490111	T	C	1/1	TraesCS1A03G0475600
Chr1A	317490111	T	C	1/1	TraesCS1A03G0475600
Chr1A	317491237	C	T	1/1	TraesCS1A03G0475600
Chr1A	317491237	C	T	1/1	TraesCS1A03G0475600
Chr1A	317491237	C	T	1/1	TraesCS1A03G0475600
Chr1A	317492362	G	A	1/1	TraesCS1A03G0475600
Chr1A	317492362	G	A	1/1	TraesCS1A03G0475600
Chr1A	317492362	G	A	1/1	TraesCS1A03G0475600
Chr1A	317492623	G	C	1/1	TraesCS1A03G0475600
Chr1A	317492623	G	C	1/1	TraesCS1A03G0475600
Chr1A	317492623	G	C	1/1	TraesCS1A03G0475600
Chr1A	320807135	C	T	1/1	TraesCS1A03G0477900LC
Chr1A	320807135	C	T	1/1	TraesCS1A03G0477900LC-TraesCS1A03G0478000LC
Chr1A	320808381	C	T	1/1	TraesCS1A03G0477900LC
Chr1A	320808381	C	T	1/1	TraesCS1A03G0477900LC-TraesCS1A03G0478000LC
Chr1A	320808583	G	A	1/1	TraesCS1A03G0477900LC
Chr1A	320808583	G	A	1/1	TraesCS1A03G0477900LC-TraesCS1A03G0478000LC
Chr1A	321522297	G	A	1/1	TraesCS1A03G0478900
Chr1A	321522297	G	A	1/1	TraesCS1A03G0479000LC
Chr1A	321855166	A	G	1/1	TraesCS1A03G0479200
Chr1A	321855329	C	T	1/1	TraesCS1A03G0479200
Chr1A	322524653	A	G	1/1	TraesCS1A03G0480400LC
Chr1A	322524653	A	G	1/1	TraesCS1A03G0480300
Chr1A	323027811	C	T	1/1	TraesCS1A03G0481600
Chr1A	324807601	T	G	1/1	TraesCS1A03G0483200
Chr1A	324807601	T	G	1/1	TraesCS1A03G0483300LC
Chr1A	324807601	T	G	1/1	TraesCS1A03G0483200-TraesCS1A03G0483300LC
Chr1A	324807671	G	A	1/1	TraesCS1A03G0483300LC
Chr1A	324807671	G	A	1/1	TraesCS1A03G0483200
Chr1A	325242466	A	G	1/1	TraesCS1A03G0483700
Chr1A	325242466	A	G	1/1	TraesCS1A03G0483700
Chr1A	325242466	A	G	1/1	TraesCS1A03G0483800LC
Chr1A	325244816	G	A	1/1	TraesCS1A03G0483700
Chr1A	325244816	G	A	1/1	TraesCS1A03G0483700
Chr1A	325244816	G	A	1/1	TraesCS1A03G0483800LC
Chr1A	325245573	G	T	1/1	TraesCS1A03G0483700
Chr1A	325245573	G	T	1/1	TraesCS1A03G0483700
Chr1A	325245573	G	T	1/1	TraesCS1A03G0483800LC
Chr1A	325245573	G	T	1/1	TraesCS1A03G0483700-TraesCS1A03G0483900
Chr1A	325246016	G	C	1/1	TraesCS1A03G0483700
Chr1A	325246016	G	C	1/1	TraesCS1A03G0483700
Chr1A	325246016	G	C	1/1	TraesCS1A03G0483800LC
Chr1A	325246016	G	C	1/1	TraesCS1A03G0483700-TraesCS1A03G0483900
Chr1A	325246070	A	G	1/1	TraesCS1A03G0483700
Chr1A	325246070	A	G	1/1	TraesCS1A03G0483700
Chr1A	325246070	A	G	1/1	TraesCS1A03G0483800LC
Chr1A	325246070	A	G	1/1	TraesCS1A03G0483700-TraesCS1A03G0483900
Chr1A	326096069	G	A	1/1	TraesCS1A03G0484800
Chr1A	326096069	G	A	1/1	TraesCS1A03G0484700
Chr1A	326096228	C	T	1/1	TraesCS1A03G0484800
Chr1A	326096228	C	T	1/1	TraesCS1A03G0484700
Chr1A	326098666	C	T	1/1	TraesCS1A03G0484800
Chr1A	326098666	C	T	1/1	TraesCS1A03G0484700
Chr1A	326643700	G	A	1/1	TraesCS1A03G0486400
Chr1A	326643700	G	A	1/1	TraesCS1A03G0486400
Chr1A	326643700	G	A	1/1	TraesCS1A03G0486200
Chr1A	326646242	A	G	1/1	TraesCS1A03G0486400
Chr1A	326646242	A	G	1/1	TraesCS1A03G0486400
Chr1A	326646242	A	G	1/1	TraesCS1A03G0486200
Chr1A	327790479	T	A	0/1	TraesCS1A03G0486900
Chr1A	327790479	T	A	0/1	TraesCS1A03G0486900
Chr1A	327790479	T	A	0/1	TraesCS1A03G0486900
Chr1A	327790479	T	A	0/1	TraesCS1A03G0487000LC
Chr1A	327798953	T	C	1/1	TraesCS1A03G0486900
Chr1A	327798953	T	C	1/1	TraesCS1A03G0486900
Chr1A	327798953	T	C	1/1	TraesCS1A03G0486900
Chr1A	327798953	T	C	1/1	TraesCS1A03G0487000LC
Chr1A	327804478	C	T	1/1	TraesCS1A03G0486900
Chr1A	327804478	C	T	1/1	TraesCS1A03G0486900
Chr1A	327804478	C	T	1/1	TraesCS1A03G0486900
Chr1A	327804478	C	T	1/1	TraesCS1A03G0487100
Chr1A	327804478	C	T	1/1	TraesCS1A03G0487200
Chr1A	327804488	G	A	1/1	TraesCS1A03G0486900
Chr1A	327804488	G	A	1/1	TraesCS1A03G0486900
Chr1A	327804488	G	A	1/1	TraesCS1A03G0486900
Chr1A	327804488	G	A	1/1	TraesCS1A03G0487100
Chr1A	327804488	G	A	1/1	TraesCS1A03G0487200
Chr1A	327804975	G	C	1/1	TraesCS1A03G0486900
Chr1A	327804975	G	C	1/1	TraesCS1A03G0486900
Chr1A	327804975	G	C	1/1	TraesCS1A03G0486900
Chr1A	327804975	G	C	1/1	TraesCS1A03G0487100
Chr1A	327804975	G	C	1/1	TraesCS1A03G0487200
Chr1A	328602644	C	G	1/1	TraesCS1A03G0487700
Chr1A	328602644	C	G	1/1	TraesCS1A03G0487500LC
Chr1A	328602644	C	G	1/1	TraesCS1A03G0487800LC
Chr1A	328602644	C	G	1/1	TraesCS1A03G0487400
Chr1A	328602644	C	G	1/1	TraesCS1A03G0487600
Chr1A	328602861	G	A	1/1	TraesCS1A03G0487700
Chr1A	328602861	G	A	1/1	TraesCS1A03G0487500LC
Chr1A	328602861	G	A	1/1	TraesCS1A03G0487800LC
Chr1A	328602861	G	A	1/1	TraesCS1A03G0487400
Chr1A	328602861	G	A	1/1	TraesCS1A03G0487600
Chr1A	328602892	C	T	1/1	TraesCS1A03G0487700
Chr1A	328602892	C	T	1/1	TraesCS1A03G0487500LC
Chr1A	328602892	C	T	1/1	TraesCS1A03G0487800LC
Chr1A	328602892	C	T	1/1	TraesCS1A03G0487400
Chr1A	328602892	C	T	1/1	TraesCS1A03G0487600
Chr1A	328604030	C	T	1/1	TraesCS1A03G0487500LC
Chr1A	328604030	C	T	1/1	TraesCS1A03G0487800LC
Chr1A	328604030	C	T	1/1	TraesCS1A03G0487400
Chr1A	328604030	C	T	1/1	TraesCS1A03G0487600
Chr1A	328604030	C	T	1/1	TraesCS1A03G0487700
Chr1A	328604760	G	A	1/1	TraesCS1A03G0487800LC
Chr1A	328604760	G	A	1/1	TraesCS1A03G0487700
Chr1A	328604760	G	A	1/1	TraesCS1A03G0487400
Chr1A	328604760	G	A	1/1	TraesCS1A03G0487600
Chr1A	328604919	A	G	1/1	TraesCS1A03G0487800LC
Chr1A	328604919	A	G	1/1	TraesCS1A03G0487700
Chr1A	328604919	A	G	1/1	TraesCS1A03G0487400
Chr1A	328604919	A	G	1/1	TraesCS1A03G0487600
Chr1A	328771643	G	C	1/1	TraesCS1A03G0488000LC
Chr1A	328771643	G	C	1/1	TraesCS1A03G0487900LC
Chr1A	328856865	A	C	1/1	TraesCS1A03G0488100
Chr1A	328856865	A	C	1/1	TraesCS1A03G0488200LC
Chr1A	328856865	A	C	1/1	TraesCS1A03G0488300LC
Chr1A	328856993	A	G	1/1	TraesCS1A03G0488100
Chr1A	328856993	A	G	1/1	TraesCS1A03G0488200LC
Chr1A	328856993	A	G	1/1	TraesCS1A03G0488300LC
Chr1A	329112897	C	T	1/1	TraesCS1A03G0488800
Chr1A	329112897	C	T	1/1	TraesCS1A03G0489000
Chr1A	329112897	C	T	1/1	TraesCS1A03G0488900
Chr1A	329828626	C	G	1/1	TraesCS1A03G0489900
Chr1A	329828626	C	G	1/1	TraesCS1A03G0489900
Chr1A	329835877	G	A	1/1	TraesCS1A03G0489900
Chr1A	329835877	G	A	1/1	TraesCS1A03G0490000
Chr1A	329835877	G	A	1/1	TraesCS1A03G0489900
Chr1A	329840811	C	A	1/1	TraesCS1A03G0490000
Chr1A	329840811	C	A	1/1	TraesCS1A03G0489900
Chr1A	332343611	A	G	1/1	TraesCS1A03G0491900
Chr1A	332841549	T	C	1/1	TraesCS1A03G0492100
Chr1A	332841549	T	C	1/1	TraesCS1A03G0492100
Chr1A	332841549	T	C	1/1	TraesCS1A03G0492200LC
Chr1A	335093558	G	T	1/1	TraesCS1A03G0494300LC
Chr1A	335093558	G	T	1/1	TraesCS1A03G0494400
Chr1A	335093558	G	T	1/1	TraesCS1A03G0494300LC-TraesCS1A03G0494400
Chr1A	335094517	C	T	1/1	TraesCS1A03G0494300LC
Chr1A	335094517	C	T	1/1	TraesCS1A03G0494400
Chr1A	335094584	A	G	1/1	TraesCS1A03G0494300LC
Chr1A	335094584	A	G	1/1	TraesCS1A03G0494400
Chr1A	335094915	T	G	1/1	TraesCS1A03G0494300LC
Chr1A	335094915	T	G	1/1	TraesCS1A03G0494400
Chr1A	335095689	T	G	1/1	TraesCS1A03G0494400
Chr1A	335095689	T	G	1/1	TraesCS1A03G0494300LC
Chr1A	335111374	G	C	1/1	TraesCS1A03G0494400
Chr1A	335172555	A	G	0/1	TraesCS1A03G0494500
Chr1A	335172555	A	G	0/1	TraesCS1A03G0494500
Chr1A	335172555	A	G	0/1	TraesCS1A03G0494500
Chr1A	335173826	C	T	1/1	TraesCS1A03G0494500
Chr1A	335173826	C	T	1/1	TraesCS1A03G0494500
Chr1A	335173826	C	T	1/1	TraesCS1A03G0494500
Chr1A	335176243	G	A	0/1	TraesCS1A03G0494500
Chr1A	335176243	G	A	0/1	TraesCS1A03G0494500
Chr1A	335176243	G	A	0/1	TraesCS1A03G0494500
Chr1A	335176405	G	A	0/1	TraesCS1A03G0494500
Chr1A	335176405	G	A	0/1	TraesCS1A03G0494500
Chr1A	335176405	G	A	0/1	TraesCS1A03G0494500
Chr1A	335177617	C	A	0/1	TraesCS1A03G0494500
Chr1A	335177617	C	A	0/1	TraesCS1A03G0494500
Chr1A	335177617	C	A	0/1	TraesCS1A03G0494500
Chr1A	335178072	C	T	0/1	TraesCS1A03G0494500
Chr1A	335178072	C	T	0/1	TraesCS1A03G0494500
Chr1A	335178072	C	T	0/1	TraesCS1A03G0494500
Chr1A	335178143	G	C	0/1	TraesCS1A03G0494500
Chr1A	335178143	G	C	0/1	TraesCS1A03G0494500
Chr1A	335178143	G	C	0/1	TraesCS1A03G0494500
Chr1A	335180506	G	A	1/1	TraesCS1A03G0494500
Chr1A	335180506	G	A	1/1	TraesCS1A03G0494500
Chr1A	335180506	G	A	1/1	TraesCS1A03G0494500
Chr1A	335753725	C	T	1/1	TraesCS1A03G0497100
Chr1A	335753725	C	T	1/1	TraesCS1A03G0497100
Chr1A	336657553	G	A	1/1	TraesCS1A03G0498300LC
Chr1A	337164550	C	T	1/1	TraesCS1A03G0499100LC-TraesCS1A03G0499200
Chr1A	337216229	C	T	1/1	TraesCS1A03G0499100LC-TraesCS1A03G0499200
Chr1A	337544569	T	G	1/1	TraesCS1A03G0499600LC
Chr1A	337544569	T	G	1/1	TraesCS1A03G0499700LC
Chr1A	337857053	C	G	1/1	TraesCS1A03G0500200-TraesCS1A03G0500300LC
Chr1A	338022759	C	T	1/1	TraesCS1A03G0500900
Chr1A	338022759	C	T	1/1	TraesCS1A03G0500900
Chr1A	338022759	C	T	1/1	TraesCS1A03G0500800LC
Chr1A	338023053	C	T	1/1	TraesCS1A03G0500900
Chr1A	338023053	C	T	1/1	TraesCS1A03G0500800LC
Chr1A	338554423	C	T	1/1	TraesCS1A03G0501200
Chr1A	338554423	C	T	1/1	TraesCS1A03G0501200
Chr1A	338554423	C	T	1/1	TraesCS1A03G0501200
Chr1A	338554423	C	T	1/1	TraesCS1A03G0501200
Chr1A	338554423	C	T	1/1	TraesCS1A03G0501200
Chr1A	338554423	C	T	1/1	TraesCS1A03G0501200
Chr1A	338554423	C	T	1/1	TraesCS1A03G0501200
Chr1A	338556855	T	C	1/1	TraesCS1A03G0501200
Chr1A	338556855	T	C	1/1	TraesCS1A03G0501200
Chr1A	338556855	T	C	1/1	TraesCS1A03G0501200
Chr1A	338556855	T	C	1/1	TraesCS1A03G0501200
Chr1A	338556855	T	C	1/1	TraesCS1A03G0501200
Chr1A	338556855	T	C	1/1	TraesCS1A03G0501200
Chr1A	338556855	T	C	1/1	TraesCS1A03G0501200
Chr1A	338845750	T	C	1/1	TraesCS1A03G0501600
Chr1A	338845867	G	C	1/1	TraesCS1A03G0501600
Chr1A	339199136	G	A	1/1	TraesCS1A03G0501900
Chr1A	339199136	G	A	1/1	TraesCS1A03G0501800
Chr1A	339199136	G	A	1/1	TraesCS1A03G0502000
Chr1A	339201644	G	A	1/1	TraesCS1A03G0502000
Chr1A	339201644	G	A	1/1	TraesCS1A03G0501800
Chr1A	339201644	G	A	1/1	TraesCS1A03G0502100LC
Chr1A	339201644	G	A	1/1	TraesCS1A03G0502200LC
Chr1A	339201644	G	A	1/1	TraesCS1A03G0502300LC
Chr1A	339201644	G	A	1/1	TraesCS1A03G0501900
Chr1A	339221311	A	C	1/1	TraesCS1A03G0502500
Chr1A	339221311	A	C	1/1	TraesCS1A03G0502400LC
Chr1A	339221658	G	A	1/1	TraesCS1A03G0502500
Chr1A	339221658	G	A	1/1	TraesCS1A03G0502400LC
Chr1A	339319653	G	A	1/1	TraesCS1A03G0502800
Chr1A	340124607	T	C	1/1	TraesCS1A03G0503700
Chr1A	340124607	T	C	1/1	TraesCS1A03G0503800
Chr1A	340141729	A	G	1/1	TraesCS1A03G0504100
Chr1A	340141729	A	G	1/1	TraesCS1A03G0504000LC
Chr1A	340141729	A	G	1/1	TraesCS1A03G0503900
Chr1A	340141729	A	G	1/1	TraesCS1A03G0503900
Chr1A	340383590	G	C	1/1	TraesCS1A03G0504300LC
Chr1A	340383590	G	C	1/1	TraesCS1A03G0504200-TraesCS1A03G0504300LC
Chr1A	340383673	T	C	1/1	TraesCS1A03G0504300LC
Chr1A	340383673	T	C	1/1	TraesCS1A03G0504200-TraesCS1A03G0504300LC
Chr1A	340384081	C	T	1/1	TraesCS1A03G0504300LC
Chr1A	340384081	C	T	1/1	TraesCS1A03G0504200-TraesCS1A03G0504300LC
Chr1A	340384169	A	G	1/1	TraesCS1A03G0504300LC
Chr1A	340384169	A	G	1/1	TraesCS1A03G0504200-TraesCS1A03G0504300LC
Chr1A	340384624	A	G	1/1	TraesCS1A03G0504300LC
Chr1A	340384836	A	G	1/1	TraesCS1A03G0504300LC
Chr1A	340386172	A	G	1/1	TraesCS1A03G0504300LC
Chr1A	340386172	A	G	1/1	TraesCS1A03G0504300LC-TraesCS1A03G0504400
Chr1A	341546348	T	G	1/1	TraesCS1A03G0505200
Chr1A	341546348	T	G	1/1	TraesCS1A03G0505200
Chr1A	341547341	C	T	1/1	TraesCS1A03G0505200
Chr1A	341547341	C	T	1/1	TraesCS1A03G0505200
Chr1A	342545531	T	A	1/1	TraesCS1A03G0505800
Chr1A	342545531	T	A	1/1	TraesCS1A03G0505900LC
Chr1A	342547230	A	G	1/1	TraesCS1A03G0505900LC
Chr1A	342547230	A	G	1/1	TraesCS1A03G0506000LC
Chr1A	342547230	A	G	1/1	TraesCS1A03G0505800
Chr1A	342547283	T	C	1/1	TraesCS1A03G0505900LC
Chr1A	342547283	T	C	1/1	TraesCS1A03G0506000LC
Chr1A	342547283	T	C	1/1	TraesCS1A03G0505800
Chr1A	343154424	T	C	1/1	TraesCS1A03G0506500LC
Chr1A	343154803	C	T	1/1	TraesCS1A03G0506500LC
Chr1A	343432524	C	T	1/1	TraesCS1A03G0506600
Chr1A	343432524	C	T	1/1	TraesCS1A03G0506700
Chr1A	343434616	G	C	1/1	TraesCS1A03G0506600
Chr1A	343434616	G	C	1/1	TraesCS1A03G0506700
Chr1A	343941382	G	A	1/1	TraesCS1A03G0507300
Chr1A	343950931	G	C	1/1	TraesCS1A03G0507400
Chr1A	343950931	G	C	1/1	TraesCS1A03G0507500LC
Chr1A	343950931	G	C	1/1	TraesCS1A03G0507400
Chr1A	343950931	G	C	1/1	TraesCS1A03G0507700LC
Chr1A	343950931	G	C	1/1	TraesCS1A03G0507600
Chr1A	345302276	A	C	0/1	TraesCS1A03G0510200LC
Chr1A	345302276	A	C	0/1	TraesCS1A03G0510100-TraesCS1A03G0510200LC
Chr1A	346033970	T	C	0/1	TraesCS1A03G0511500
Chr1A	346033970	T	C	0/1	TraesCS1A03G0511400LC
Chr1A	346037145	G	A	1/1	TraesCS1A03G0511500
Chr1A	346384214	A	G	1/1	TraesCS1A03G0511500-TraesCS1A03G0511600LC
Chr1A	346385180	G	A	1/1	TraesCS1A03G0511500-TraesCS1A03G0511600LC
Chr1A	346385226	A	G	1/1	TraesCS1A03G0511500-TraesCS1A03G0511600LC
Chr1A	346385417	A	G	1/1	TraesCS1A03G0511500-TraesCS1A03G0511600LC
Chr1A	346385461	A	G	1/1	TraesCS1A03G0511500-TraesCS1A03G0511600LC
Chr1A	346385500	T	C	1/1	TraesCS1A03G0511500-TraesCS1A03G0511600LC
Chr1A	346385592	T	C	1/1	TraesCS1A03G0511500-TraesCS1A03G0511600LC
Chr1A	346385622	G	A	1/1	TraesCS1A03G0511500-TraesCS1A03G0511600LC
Chr1A	346385807	T	C	1/1	TraesCS1A03G0511500-TraesCS1A03G0511600LC
Chr1A	346385817	C	T	1/1	TraesCS1A03G0511500-TraesCS1A03G0511600LC
Chr1A	346385982	G	A	1/1	TraesCS1A03G0511500-TraesCS1A03G0511600LC
Chr1A	346386045	T	G	1/1	TraesCS1A03G0511500-TraesCS1A03G0511600LC
Chr1A	347344955	T	C	1/1	TraesCS1A03G0513100
Chr1A	347344955	T	C	1/1	TraesCS1A03G0513200
Chr1A	347344955	T	C	1/1	TraesCS1A03G0513400LC
Chr1A	347344955	T	C	1/1	TraesCS1A03G0513300
Chr1A	347345064	G	T	1/1	TraesCS1A03G0513100
Chr1A	347345064	G	T	1/1	TraesCS1A03G0513200
Chr1A	347345064	G	T	1/1	TraesCS1A03G0513400LC
Chr1A	347345064	G	T	1/1	TraesCS1A03G0513300
Chr1A	348865535	G	A	1/1	TraesCS1A03G0514700
Chr1A	348865535	G	A	1/1	TraesCS1A03G0514800
Chr1A	348865897	T	C	1/1	TraesCS1A03G0514700
Chr1A	348865897	T	C	1/1	TraesCS1A03G0514800
Chr1A	348867171	G	A	1/1	TraesCS1A03G0514700
Chr1A	348867171	G	A	1/1	TraesCS1A03G0514800
Chr1A	349179087	A	C	0/1	TraesCS1A03G0515400
Chr1A	349179405	T	C	0/1	TraesCS1A03G0515400
Chr1A	349179444	A	G	0/1	TraesCS1A03G0515400
Chr1A	349179471	A	C	0/1	TraesCS1A03G0515400
Chr1A	349179504	G	C	0/1	TraesCS1A03G0515400
Chr1A	349179913	T	C	0/1	TraesCS1A03G0515400
Chr1A	349179957	G	A	0/1	TraesCS1A03G0515400
Chr1A	349179959	C	A	0/1	TraesCS1A03G0515400
Chr1A	349942179	T	A	1/1	TraesCS1A03G0516700
Chr1A	349942674	A	G	1/1	TraesCS1A03G0516700
Chr1A	349943872	C	A	1/1	TraesCS1A03G0516700
Chr1A	350264863	G	A	0/1	TraesCS1A03G0517100
Chr1A	350264863	G	A	0/1	TraesCS1A03G0517100
Chr1A	350264863	G	A	0/1	TraesCS1A03G0517200LC
Chr1A	350264876	G	C	0/1	TraesCS1A03G0517100
Chr1A	350264876	G	C	0/1	TraesCS1A03G0517200LC
Chr1A	350900285	A	C	1/1	TraesCS1A03G0517900
Chr1A	350900285	A	C	1/1	TraesCS1A03G0517800LC
Chr1A	350900285	A	C	1/1	TraesCS1A03G0518000LC
Chr1A	351538370	G	A	1/1	TraesCS1A03G0518300
Chr1A	351949180	T	C	1/1	TraesCS1A03G0518900LC
Chr1A	351949180	T	C	1/1	TraesCS1A03G0518700LC
Chr1A	351949256	C	A	1/1	TraesCS1A03G0518700LC
Chr1A	351949256	C	A	1/1	TraesCS1A03G0518900LC
Chr1A	351949256	C	A	1/1	TraesCS1A03G0519000LC
Chr1A	351949256	C	A	1/1	TraesCS1A03G0518900LC-TraesCS1A03G0519000LC
Chr1A	352883535	T	A	1/1	TraesCS1A03G0520500
Chr1A	352883535	T	A	1/1	TraesCS1A03G0520400
Chr1A	352883535	T	A	1/1	TraesCS1A03G0520600LC
Chr1A	352883535	T	A	1/1	TraesCS1A03G0520700
Chr1A	353141387	T	C	1/1	TraesCS1A03G0521700
Chr1A	353409526	C	T	1/1	TraesCS1A03G0522900
Chr1A	353409526	C	T	1/1	TraesCS1A03G0522500LC
Chr1A	353409526	C	T	1/1	TraesCS1A03G0522600LC
Chr1A	353409526	C	T	1/1	TraesCS1A03G0522700LC
Chr1A	353409526	C	T	1/1	TraesCS1A03G0522800LC
Chr1A	353409526	C	T	1/1	TraesCS1A03G0523000
Chr1A	353415481	T	C	1/1	TraesCS1A03G0523000
Chr1A	353415481	T	C	1/1	TraesCS1A03G0522900
Chr1A	353415481	T	C	1/1	TraesCS1A03G0523100LC
Chr1A	353543088	C	T	1/1	TraesCS1A03G0523200
Chr1A	353543214	T	G	1/1	TraesCS1A03G0523200
Chr1A	353543235	A	G	1/1	TraesCS1A03G0523200
Chr1A	353543818	G	A	1/1	TraesCS1A03G0523200
Chr1A	353544343	C	T	1/1	TraesCS1A03G0523200
Chr1A	353544352	G	A	1/1	TraesCS1A03G0523200
Chr1A	353544521	G	A	1/1	TraesCS1A03G0523200
Chr1A	353544615	T	C	1/1	TraesCS1A03G0523200
Chr1A	353544936	A	G	1/1	TraesCS1A03G0523200
Chr1A	353544936	A	G	1/1	TraesCS1A03G0523300LC
[truncated: 86,192 more rows]

## Sheet: 3R_C2
Table S2.2 SNP detected on 4A chromosome in NIL_3R_C2 lines under control 2 (C2)
CHROM	POS	REF	ALT	GT	GeneID
Chr4A	2779324	G	T	1/1	TraesCS4A03G0005400
Chr4A	2779324	G	T	1/1	TraesCS4A03G0005500
Chr4A	2779324	G	T	1/1	TraesCS4A03G0005500
Chr4A	2779324	G	T	1/1	TraesCS4A03G0005400-TraesCS4A03G0005500
Chr4A	3122038	T	A	1/1	TraesCS4A03G0008000
Chr4A	3122038	T	A	1/1	TraesCS4A03G0007900LC
Chr4A	3124109	C	T	0/1	TraesCS4A03G0008000
Chr4A	3429621	G	A	1/1	TraesCS4A03G0010000
Chr4A	3429621	G	A	1/1	TraesCS4A03G0010100
Chr4A	3429636	T	C	1/1	TraesCS4A03G0010000
Chr4A	3429636	T	C	1/1	TraesCS4A03G0010100
Chr4A	3430770	C	A	1/1	TraesCS4A03G0010100
Chr4A	3430770	C	A	1/1	TraesCS4A03G0010000
Chr4A	3851682	G	C	1/1	TraesCS4A03G0010500
Chr4A	3851682	G	C	1/1	TraesCS4A03G0010500
Chr4A	3851682	G	C	1/1	TraesCS4A03G0010500
Chr4A	3851812	T	G	1/1	TraesCS4A03G0010500
Chr4A	3851812	T	G	1/1	TraesCS4A03G0010500
Chr4A	3851812	T	G	1/1	TraesCS4A03G0010500
Chr4A	3855767	G	A	1/1	TraesCS4A03G0010500
Chr4A	3855767	G	A	1/1	TraesCS4A03G0010500
Chr4A	3855767	G	A	1/1	TraesCS4A03G0010500
Chr4A	3857650	A	G	1/1	TraesCS4A03G0010500
Chr4A	3857650	A	G	1/1	TraesCS4A03G0010500
Chr4A	3857650	A	G	1/1	TraesCS4A03G0010500
Chr4A	5028967	C	G	0/1	TraesCS4A03G0014400
Chr4A	5029003	C	T	0/1	TraesCS4A03G0014400
Chr4A	5182560	G	A	0/1	TraesCS4A03G0014800
Chr4A	5182560	G	A	0/1	TraesCS4A03G0014800
Chr4A	5182560	G	A	0/1	TraesCS4A03G0014800
Chr4A	5182560	G	A	0/1	TraesCS4A03G0014800
Chr4A	5182560	G	A	0/1	TraesCS4A03G0014800
Chr4A	5182560	G	A	0/1	TraesCS4A03G0014800
Chr4A	5182560	G	A	0/1	TraesCS4A03G0014800
Chr4A	7279453	A	C	1/1	TraesCS4A03G0021300
Chr4A	7279453	A	C	1/1	TraesCS4A03G0021200LC
Chr4A	7279654	T	C	1/1	TraesCS4A03G0021300
Chr4A	7279654	T	C	1/1	TraesCS4A03G0021200LC
Chr4A	7285700	C	T	1/1	TraesCS4A03G0021300-TraesCS4A03G0021400
Chr4A	7285704	G	A	1/1	TraesCS4A03G0021300-TraesCS4A03G0021400
Chr4A	7286101	T	C	1/1	TraesCS4A03G0021300-TraesCS4A03G0021400
Chr4A	7361662	C	T	1/1	TraesCS4A03G0021500
Chr4A	7361662	C	T	1/1	TraesCS4A03G0021400
Chr4A	7361662	C	T	1/1	TraesCS4A03G0021600LC
Chr4A	7708318	A	G	1/1	TraesCS4A03G0022300
Chr4A	7708318	A	G	1/1	TraesCS4A03G0022300
Chr4A	7708318	A	G	1/1	TraesCS4A03G0022200LC
Chr4A	8559045	A	G	0/1	TraesCS4A03G0024100
Chr4A	11545802	T	G	1/1	TraesCS4A03G0028800LC
Chr4A	11545802	T	G	1/1	TraesCS4A03G0028900
Chr4A	11545802	T	G	1/1	TraesCS4A03G0028500LC
Chr4A	11545802	T	G	1/1	TraesCS4A03G0028600LC
Chr4A	11545802	T	G	1/1	TraesCS4A03G0028700LC
Chr4A	11545832	G	A	1/1	TraesCS4A03G0028800LC
Chr4A	11545832	G	A	1/1	TraesCS4A03G0028900
Chr4A	11545832	G	A	1/1	TraesCS4A03G0028500LC
Chr4A	11545832	G	A	1/1	TraesCS4A03G0028600LC
Chr4A	11545832	G	A	1/1	TraesCS4A03G0028700LC
Chr4A	11546068	T	C	1/1	TraesCS4A03G0028900
Chr4A	11546068	T	C	1/1	TraesCS4A03G0028800LC
Chr4A	11546068	T	C	1/1	TraesCS4A03G0028600LC
Chr4A	11546068	T	C	1/1	TraesCS4A03G0028700LC
Chr4A	11591789	T	C	1/1	TraesCS4A03G0029100
Chr4A	11591814	A	G	1/1	TraesCS4A03G0029100
Chr4A	11591857	C	G	1/1	TraesCS4A03G0029100
Chr4A	11593508	C	G	1/1	TraesCS4A03G0029200LC
Chr4A	11593508	C	G	1/1	TraesCS4A03G0029100
Chr4A	11593550	C	T	1/1	TraesCS4A03G0029200LC
Chr4A	11593550	C	T	1/1	TraesCS4A03G0029100
Chr4A	11616838	A	G	1/1	TraesCS4A03G0029300LC
Chr4A	11616838	A	G	1/1	TraesCS4A03G0029500
Chr4A	11616838	A	G	1/1	TraesCS4A03G0029500
Chr4A	11616838	A	G	1/1	TraesCS4A03G0029400LC
Chr4A	11620511	T	C	1/1	TraesCS4A03G0029500
Chr4A	11620511	T	C	1/1	TraesCS4A03G0029300LC
Chr4A	11620511	T	C	1/1	TraesCS4A03G0029400LC
Chr4A	11620511	T	C	1/1	TraesCS4A03G0029600
Chr4A	11620511	T	C	1/1	TraesCS4A03G0029500
Chr4A	12330834	G	C	1/1	TraesCS4A03G0032200
Chr4A	12330834	G	C	1/1	TraesCS4A03G0032300
Chr4A	12330834	G	C	1/1	TraesCS4A03G0032100
Chr4A	12330981	C	T	1/1	TraesCS4A03G0032200
Chr4A	12330981	C	T	1/1	TraesCS4A03G0032300
Chr4A	12330981	C	T	1/1	TraesCS4A03G0032100
Chr4A	12330993	T	C	1/1	TraesCS4A03G0032200
Chr4A	12330993	T	C	1/1	TraesCS4A03G0032300
Chr4A	12330993	T	C	1/1	TraesCS4A03G0032100
Chr4A	12331046	C	T	1/1	TraesCS4A03G0032200
Chr4A	12331046	C	T	1/1	TraesCS4A03G0032300
Chr4A	12331046	C	T	1/1	TraesCS4A03G0032100
Chr4A	12597153	A	G	1/1	TraesCS4A03G0033400LC
Chr4A	12597153	A	G	1/1	TraesCS4A03G0033400LC
Chr4A	12597153	A	G	1/1	TraesCS4A03G0033400LC
Chr4A	12597153	A	G	1/1	TraesCS4A03G0033500LC
Chr4A	12597153	A	G	1/1	TraesCS4A03G0033600LC
Chr4A	12597153	A	G	1/1	TraesCS4A03G0033500LC-TraesCS4A03G0033600LC
Chr4A	13578517	C	A	1/1	TraesCS4A03G0035700
Chr4A	13578517	C	A	1/1	TraesCS4A03G0035600
Chr4A	13940299	C	T	1/1	TraesCS4A03G0036500
Chr4A	13940299	C	T	1/1	TraesCS4A03G0036500
Chr4A	13940299	C	T	1/1	TraesCS4A03G0036600
Chr4A	13942778	C	T	1/1	TraesCS4A03G0036500
Chr4A	13942778	C	T	1/1	TraesCS4A03G0036500
Chr4A	13942778	C	T	1/1	TraesCS4A03G0036600
Chr4A	13943272	G	A	1/1	TraesCS4A03G0036500
Chr4A	13943272	G	A	1/1	TraesCS4A03G0036500
Chr4A	13943272	G	A	1/1	TraesCS4A03G0036600
Chr4A	13944049	C	T	1/1	TraesCS4A03G0036500
Chr4A	13944049	C	T	1/1	TraesCS4A03G0036600
Chr4A	13944049	C	T	1/1	TraesCS4A03G0036500
Chr4A	13944049	C	T	1/1	TraesCS4A03G0036500-TraesCS4A03G0036600
Chr4A	15667155	A	G	1/1	TraesCS4A03G0039800
Chr4A	15667155	A	G	1/1	TraesCS4A03G0039800
Chr4A	15667155	A	G	1/1	TraesCS4A03G0039800
Chr4A	15667155	A	G	1/1	TraesCS4A03G0039800
Chr4A	15667177	T	G	1/1	TraesCS4A03G0039800
Chr4A	15667177	T	G	1/1	TraesCS4A03G0039800
Chr4A	15667177	T	G	1/1	TraesCS4A03G0039800
Chr4A	15667177	T	G	1/1	TraesCS4A03G0039800
Chr4A	15667221	T	C	1/1	TraesCS4A03G0039800
Chr4A	15667221	T	C	1/1	TraesCS4A03G0039800
Chr4A	15667221	T	C	1/1	TraesCS4A03G0039800
Chr4A	15667221	T	C	1/1	TraesCS4A03G0039800
Chr4A	15667228	G	A	1/1	TraesCS4A03G0039800
Chr4A	15667228	G	A	1/1	TraesCS4A03G0039800
Chr4A	15667228	G	A	1/1	TraesCS4A03G0039800
Chr4A	15667228	G	A	1/1	TraesCS4A03G0039800
Chr4A	15703868	T	C	0/1	TraesCS4A03G0039800-TraesCS4A03G0039900
Chr4A	15703886	C	A	1/1	TraesCS4A03G0039800-TraesCS4A03G0039900
Chr4A	15704071	G	A	1/1	TraesCS4A03G0039800-TraesCS4A03G0039900
Chr4A	16084979	T	C	0/1	TraesCS4A03G0040800
Chr4A	16084979	T	C	0/1	TraesCS4A03G0040800
Chr4A	16085521	A	G	0/1	TraesCS4A03G0040800
Chr4A	16085521	A	G	0/1	TraesCS4A03G0040800
Chr4A	16141145	T	C	1/1	TraesCS4A03G0041400
Chr4A	16141145	T	C	1/1	TraesCS4A03G0041500LC
Chr4A	16141145	T	C	1/1	TraesCS4A03G0041300LC
Chr4A	16141145	T	C	1/1	TraesCS4A03G0041600
Chr4A	16141657	A	G	1/1	TraesCS4A03G0041500LC
Chr4A	16141657	A	G	1/1	TraesCS4A03G0041400
Chr4A	16141657	A	G	1/1	TraesCS4A03G0041300LC
Chr4A	16141657	A	G	1/1	TraesCS4A03G0041600
Chr4A	16142151	G	C	1/1	TraesCS4A03G0041400
Chr4A	16142151	G	C	1/1	TraesCS4A03G0041500LC
Chr4A	16142151	G	C	1/1	TraesCS4A03G0041600
Chr4A	16142169	T	C	1/1	TraesCS4A03G0041500LC
Chr4A	16142169	T	C	1/1	TraesCS4A03G0041400
Chr4A	16142169	T	C	1/1	TraesCS4A03G0041600
Chr4A	16401668	T	A	1/1	TraesCS4A03G0042400
Chr4A	16401668	T	A	1/1	TraesCS4A03G0042300
Chr4A	16403875	A	C	1/1	TraesCS4A03G0042400
Chr4A	16403875	A	C	1/1	TraesCS4A03G0042300
Chr4A	17153186	A	G	1/1	TraesCS4A03G0045900
Chr4A	17153186	A	G	1/1	TraesCS4A03G0045800
Chr4A	17155095	G	A	1/1	TraesCS4A03G0045900
Chr4A	17155103	C	G	1/1	TraesCS4A03G0045900
Chr4A	17155263	C	G	1/1	TraesCS4A03G0045900
Chr4A	17557484	G	A	1/1	TraesCS4A03G0046600
Chr4A	17558206	G	A	1/1	TraesCS4A03G0046600
Chr4A	17615525	T	C	1/1	TraesCS4A03G0046700LC
Chr4A	17615525	T	C	1/1	TraesCS4A03G0046700LC
Chr4A	17615525	T	C	1/1	TraesCS4A03G0046600-TraesCS4A03G0046700LC
Chr4A	17615626	G	A	1/1	TraesCS4A03G0046700LC
Chr4A	17615626	G	A	1/1	TraesCS4A03G0046700LC
Chr4A	17615626	G	A	1/1	TraesCS4A03G0046600-TraesCS4A03G0046700LC
Chr4A	17616127	T	C	1/1	TraesCS4A03G0046700LC
Chr4A	17616127	T	C	1/1	TraesCS4A03G0046700LC
Chr4A	17616188	T	C	0/1	TraesCS4A03G0046700LC
Chr4A	17616188	T	C	0/1	TraesCS4A03G0046700LC
Chr4A	17616464	T	C	1/1	TraesCS4A03G0046700LC
Chr4A	17616464	T	C	1/1	TraesCS4A03G0046700LC
Chr4A	17682651	T	G	1/1	TraesCS4A03G0047300
Chr4A	17682651	T	G	1/1	TraesCS4A03G0047300
Chr4A	17682651	T	G	1/1	TraesCS4A03G0047200LC-TraesCS4A03G0047300
Chr4A	17683757	T	C	1/1	TraesCS4A03G0047300
Chr4A	17683757	T	C	1/1	TraesCS4A03G0047300
Chr4A	17685605	G	A	1/1	TraesCS4A03G0047300
Chr4A	17685605	G	A	1/1	TraesCS4A03G0047300
Chr4A	17686897	T	G	1/1	TraesCS4A03G0047300
Chr4A	17686897	T	G	1/1	TraesCS4A03G0047300
Chr4A	17847157	C	T	1/1	TraesCS4A03G0048000-TraesCS4A03G0048100LC
Chr4A	17847324	T	C	1/1	TraesCS4A03G0048000-TraesCS4A03G0048100LC
Chr4A	17847342	T	C	1/1	TraesCS4A03G0048000-TraesCS4A03G0048100LC
Chr4A	17847602	T	C	1/1	TraesCS4A03G0048000-TraesCS4A03G0048100LC
Chr4A	17847662	T	C	1/1	TraesCS4A03G0048000-TraesCS4A03G0048100LC
Chr4A	17847701	C	T	1/1	TraesCS4A03G0048000-TraesCS4A03G0048100LC
Chr4A	17847714	G	A	1/1	TraesCS4A03G0048000-TraesCS4A03G0048100LC
Chr4A	17847782	A	G	1/1	TraesCS4A03G0048000-TraesCS4A03G0048100LC
Chr4A	17847803	G	A	1/1	TraesCS4A03G0048000-TraesCS4A03G0048100LC
Chr4A	17847973	C	T	1/1	TraesCS4A03G0048000-TraesCS4A03G0048100LC
Chr4A	17848039	T	C	1/1	TraesCS4A03G0048000-TraesCS4A03G0048100LC
Chr4A	17848093	C	T	1/1	TraesCS4A03G0048000-TraesCS4A03G0048100LC
Chr4A	17848135	G	T	1/1	TraesCS4A03G0048000-TraesCS4A03G0048100LC
Chr4A	17848208	C	A	1/1	TraesCS4A03G0048000-TraesCS4A03G0048100LC
Chr4A	17848333	T	C	1/1	TraesCS4A03G0048000-TraesCS4A03G0048100LC
Chr4A	17848509	A	G	1/1	TraesCS4A03G0048000-TraesCS4A03G0048100LC
Chr4A	17848522	A	G	1/1	TraesCS4A03G0048000-TraesCS4A03G0048100LC
Chr4A	17848662	T	C	1/1	TraesCS4A03G0048000-TraesCS4A03G0048100LC
Chr4A	20125029	G	A	1/1	TraesCS4A03G0053200
Chr4A	20125029	G	A	1/1	TraesCS4A03G0053100
Chr4A	21060902	T	C	1/1	TraesCS4A03G0054500
Chr4A	21060902	T	C	1/1	TraesCS4A03G0054600
Chr4A	21481214	T	A	0/1	TraesCS4A03G0055700
Chr4A	21481214	T	A	0/1	TraesCS4A03G0055600LC
Chr4A	21481214	T	A	0/1	TraesCS4A03G0055500
Chr4A	24036249	A	T	0/1	TraesCS4A03G0058400
Chr4A	24046255	T	C	0/1	TraesCS4A03G0058500
Chr4A	24046255	T	C	0/1	TraesCS4A03G0058500
Chr4A	24046255	T	C	0/1	TraesCS4A03G0058400
Chr4A	24046279	G	A	0/1	TraesCS4A03G0058500
Chr4A	24046279	G	A	0/1	TraesCS4A03G0058500
Chr4A	24046279	G	A	0/1	TraesCS4A03G0058400
Chr4A	24046346	T	C	0/1	TraesCS4A03G0058500
Chr4A	24046346	T	C	0/1	TraesCS4A03G0058500
Chr4A	24046346	T	C	0/1	TraesCS4A03G0058400
Chr4A	24577517	A	C	1/1	TraesCS4A03G0059300
Chr4A	24577517	A	C	1/1	TraesCS4A03G0059300
Chr4A	24577517	A	C	1/1	TraesCS4A03G0059300
Chr4A	24577517	A	C	1/1	TraesCS4A03G0059300
Chr4A	24577517	A	C	1/1	TraesCS4A03G0059400LC
Chr4A	24579693	C	T	1/1	TraesCS4A03G0059300
Chr4A	24579693	C	T	1/1	TraesCS4A03G0059300
Chr4A	24579693	C	T	1/1	TraesCS4A03G0059300
Chr4A	24579693	C	T	1/1	TraesCS4A03G0059300
Chr4A	24579693	C	T	1/1	TraesCS4A03G0059400LC
Chr4A	24579693	C	T	1/1	TraesCS4A03G0059500LC
Chr4A	24579858	T	C	1/1	TraesCS4A03G0059300
Chr4A	24579858	T	C	1/1	TraesCS4A03G0059300
Chr4A	24579858	T	C	1/1	TraesCS4A03G0059300
Chr4A	24579858	T	C	1/1	TraesCS4A03G0059300
Chr4A	24579858	T	C	1/1	TraesCS4A03G0059400LC
Chr4A	24579858	T	C	1/1	TraesCS4A03G0059500LC
Chr4A	24581032	G	T	1/1	TraesCS4A03G0059300
Chr4A	24581032	G	T	1/1	TraesCS4A03G0059300
Chr4A	24581032	G	T	1/1	TraesCS4A03G0059300
Chr4A	24581032	G	T	1/1	TraesCS4A03G0059300
Chr4A	24581032	G	T	1/1	TraesCS4A03G0059400LC
Chr4A	24581032	G	T	1/1	TraesCS4A03G0059500LC
Chr4A	24581032	G	T	1/1	TraesCS4A03G0059600LC
Chr4A	24581335	G	A	1/1	TraesCS4A03G0059300
Chr4A	24581335	G	A	1/1	TraesCS4A03G0059300
Chr4A	24581335	G	A	1/1	TraesCS4A03G0059300
Chr4A	24581335	G	A	1/1	TraesCS4A03G0059300
Chr4A	24581335	G	A	1/1	TraesCS4A03G0059400LC
Chr4A	24581335	G	A	1/1	TraesCS4A03G0059700
Chr4A	24581335	G	A	1/1	TraesCS4A03G0059500LC
Chr4A	24581335	G	A	1/1	TraesCS4A03G0059600LC
Chr4A	24581336	A	T	1/1	TraesCS4A03G0059300
Chr4A	24581336	A	T	1/1	TraesCS4A03G0059300
Chr4A	24581336	A	T	1/1	TraesCS4A03G0059300
Chr4A	24581336	A	T	1/1	TraesCS4A03G0059300
Chr4A	24581336	A	T	1/1	TraesCS4A03G0059400LC
Chr4A	24581336	A	T	1/1	TraesCS4A03G0059700
Chr4A	24581336	A	T	1/1	TraesCS4A03G0059500LC
Chr4A	24581336	A	T	1/1	TraesCS4A03G0059600LC
Chr4A	24586420	C	A	1/1	TraesCS4A03G0059700
Chr4A	24586420	C	A	1/1	TraesCS4A03G0059500LC
Chr4A	24586420	C	A	1/1	TraesCS4A03G0059600LC
Chr4A	24586420	C	A	1/1	TraesCS4A03G0059300
Chr4A	24586420	C	A	1/1	TraesCS4A03G0059400LC
Chr4A	24586420	C	A	1/1	TraesCS4A03G0059800
Chr4A	24586420	C	A	1/1	TraesCS4A03G0059300
Chr4A	24586420	C	A	1/1	TraesCS4A03G0059300
Chr4A	24586420	C	A	1/1	TraesCS4A03G0059300
Chr4A	24586456	G	C	1/1	TraesCS4A03G0059700
Chr4A	24586456	G	C	1/1	TraesCS4A03G0059500LC
Chr4A	24586456	G	C	1/1	TraesCS4A03G0059600LC
Chr4A	24586456	G	C	1/1	TraesCS4A03G0059400LC
Chr4A	24586456	G	C	1/1	TraesCS4A03G0059800
Chr4A	24586495	G	C	1/1	TraesCS4A03G0059700
Chr4A	24586495	G	C	1/1	TraesCS4A03G0059500LC
Chr4A	24586495	G	C	1/1	TraesCS4A03G0059600LC
Chr4A	24586495	G	C	1/1	TraesCS4A03G0059400LC
Chr4A	24586495	G	C	1/1	TraesCS4A03G0059800
Chr4A	24587211	C	T	1/1	TraesCS4A03G0059700
Chr4A	24587211	C	T	1/1	TraesCS4A03G0059500LC
Chr4A	24587211	C	T	1/1	TraesCS4A03G0059600LC
Chr4A	24587211	C	T	1/1	TraesCS4A03G0059400LC
Chr4A	24587211	C	T	1/1	TraesCS4A03G0059800
Chr4A	24587902	G	C	1/1	TraesCS4A03G0059800
Chr4A	24587902	G	C	1/1	TraesCS4A03G0059500LC
Chr4A	24587902	G	C	1/1	TraesCS4A03G0059600LC
Chr4A	24587902	G	C	1/1	TraesCS4A03G0059700
Chr4A	24588688	A	G	1/1	TraesCS4A03G0059800
Chr4A	24588688	A	G	1/1	TraesCS4A03G0059600LC
Chr4A	24588688	A	G	1/1	TraesCS4A03G0059700
Chr4A	24591371	G	A	1/1	TraesCS4A03G0059800
Chr4A	24591371	G	A	1/1	TraesCS4A03G0059700
Chr4A	24650163	T	C	1/1	TraesCS4A03G0060100
Chr4A	24650163	T	C	1/1	TraesCS4A03G0060000
Chr4A	24650163	T	C	1/1	TraesCS4A03G0060200
Chr4A	24650163	T	C	1/1	TraesCS4A03G0060000
Chr4A	24886515	A	G	0/1	TraesCS4A03G0062200LC
Chr4A	24886515	A	G	0/1	TraesCS4A03G0062100
Chr4A	24886939	A	G	0/1	TraesCS4A03G0062200LC
Chr4A	24886939	A	G	0/1	TraesCS4A03G0062100
Chr4A	25639858	G	A	1/1	TraesCS4A03G0063800
Chr4A	25639858	G	A	1/1	TraesCS4A03G0063800
Chr4A	25940216	A	T	1/1	TraesCS4A03G0065000
Chr4A	25940216	A	T	1/1	TraesCS4A03G0065000
Chr4A	26395365	G	A	1/1	TraesCS4A03G0065500
Chr4A	26395365	G	A	1/1	TraesCS4A03G0065600
Chr4A	26395365	G	A	1/1	TraesCS4A03G0065700LC
Chr4A	27697283	A	T	1/1	TraesCS4A03G0067500
Chr4A	27697333	C	G	1/1	TraesCS4A03G0067500
Chr4A	27698242	G	A	1/1	TraesCS4A03G0067500
Chr4A	28263388	T	A	1/1	TraesCS4A03G0067800
Chr4A	28263388	T	A	1/1	TraesCS4A03G0067800
Chr4A	28263388	T	A	1/1	TraesCS4A03G0067800
Chr4A	28264865	A	G	1/1	TraesCS4A03G0067800
Chr4A	28264865	A	G	1/1	TraesCS4A03G0067800
Chr4A	28264865	A	G	1/1	TraesCS4A03G0067800
Chr4A	28266359	G	A	1/1	TraesCS4A03G0067800
Chr4A	28266359	G	A	1/1	TraesCS4A03G0067800
Chr4A	28266359	G	A	1/1	TraesCS4A03G0067800
Chr4A	28266662	A	G	1/1	TraesCS4A03G0067800
Chr4A	28266662	A	G	1/1	TraesCS4A03G0067800
Chr4A	28266662	A	G	1/1	TraesCS4A03G0067800
Chr4A	28577858	C	T	1/1	TraesCS4A03G0067900
Chr4A	29088767	A	G	1/1	TraesCS4A03G0070100
Chr4A	29088767	A	G	1/1	TraesCS4A03G0070100
Chr4A	29088767	A	G	1/1	TraesCS4A03G0070100
Chr4A	29088767	A	G	1/1	TraesCS4A03G0070000
Chr4A	29088767	A	G	1/1	TraesCS4A03G0070000-TraesCS4A03G0070100
Chr4A	29096555	A	G	1/1	TraesCS4A03G0070100
Chr4A	29096555	A	G	1/1	TraesCS4A03G0070100
Chr4A	29096555	A	G	1/1	TraesCS4A03G0070100
Chr4A	29096555	A	G	1/1	TraesCS4A03G0070200
Chr4A	29096555	A	G	1/1	TraesCS4A03G0070300LC
Chr4A	29096598	T	C	1/1	TraesCS4A03G0070100
Chr4A	29096598	T	C	1/1	TraesCS4A03G0070100
Chr4A	29096598	T	C	1/1	TraesCS4A03G0070100
Chr4A	29096598	T	C	1/1	TraesCS4A03G0070200
Chr4A	29096598	T	C	1/1	TraesCS4A03G0070300LC
Chr4A	29096606	G	A	1/1	TraesCS4A03G0070100
Chr4A	29096606	G	A	1/1	TraesCS4A03G0070100
Chr4A	29096606	G	A	1/1	TraesCS4A03G0070100
Chr4A	29096606	G	A	1/1	TraesCS4A03G0070200
Chr4A	29096606	G	A	1/1	TraesCS4A03G0070300LC
Chr4A	29193016	T	A	0/1	TraesCS4A03G0070800
Chr4A	29193016	T	A	0/1	TraesCS4A03G0070700LC
Chr4A	29193019	G	T	0/1	TraesCS4A03G0070800
Chr4A	29193019	G	T	0/1	TraesCS4A03G0070700LC
Chr4A	29193072	G	C	0/1	TraesCS4A03G0070800
Chr4A	29193072	G	C	0/1	TraesCS4A03G0070700LC
Chr4A	30316309	G	A	1/1	TraesCS4A03G0072900
Chr4A	30316309	G	A	1/1	TraesCS4A03G0072800
Chr4A	30420129	C	T	1/1	TraesCS4A03G0073600
Chr4A	30420129	C	T	1/1	TraesCS4A03G0073700
Chr4A	30420129	C	T	1/1	TraesCS4A03G0073700
Chr4A	30420488	T	C	1/1	TraesCS4A03G0073600
Chr4A	30420488	T	C	1/1	TraesCS4A03G0073700
Chr4A	30420488	T	C	1/1	TraesCS4A03G0073700
Chr4A	30420688	C	T	1/1	TraesCS4A03G0073600
Chr4A	30420688	C	T	1/1	TraesCS4A03G0073700
Chr4A	30420688	C	T	1/1	TraesCS4A03G0073700
Chr4A	35337729	T	C	1/1	TraesCS4A03G0081400LC
Chr4A	37020445	T	C	0/1	TraesCS4A03G0086900
Chr4A	37020445	T	C	0/1	TraesCS4A03G0087000
Chr4A	37020473	G	A	0/1	TraesCS4A03G0086900
Chr4A	37020473	G	A	0/1	TraesCS4A03G0087000
Chr4A	37020955	A	T	1/1	TraesCS4A03G0086900
Chr4A	37020955	A	T	1/1	TraesCS4A03G0087000
Chr4A	37041684	A	T	1/1	TraesCS4A03G0087200
Chr4A	37041684	A	T	1/1	TraesCS4A03G0087100
Chr4A	37041684	A	T	1/1	TraesCS4A03G0087100
Chr4A	37041707	A	G	1/1	TraesCS4A03G0087200
Chr4A	37041707	A	G	1/1	TraesCS4A03G0087100
Chr4A	37041707	A	G	1/1	TraesCS4A03G0087100
Chr4A	37276465	T	C	1/1	TraesCS4A03G0087800
Chr4A	37276465	T	C	1/1	TraesCS4A03G0087600LC
Chr4A	37276465	T	C	1/1	TraesCS4A03G0087900
Chr4A	37276465	T	C	1/1	TraesCS4A03G0087700
Chr4A	38295547	G	A	1/1	TraesCS4A03G0090700
Chr4A	38295547	G	A	1/1	TraesCS4A03G0090700
Chr4A	38295547	G	A	1/1	TraesCS4A03G0090900LC
Chr4A	38295547	G	A	1/1	TraesCS4A03G0090600LC
Chr4A	38295547	G	A	1/1	TraesCS4A03G0090800LC
Chr4A	40191422	G	T	1/1	TraesCS4A03G0095000
Chr4A	40191422	G	T	1/1	TraesCS4A03G0094800LC
Chr4A	40191422	G	T	1/1	TraesCS4A03G0094900LC
Chr4A	40191422	G	T	1/1	TraesCS4A03G0095100LC
Chr4A	40191422	G	T	1/1	TraesCS4A03G0095200
Chr4A	40191598	G	A	1/1	TraesCS4A03G0095000
Chr4A	40191598	G	A	1/1	TraesCS4A03G0094800LC
Chr4A	40191598	G	A	1/1	TraesCS4A03G0094900LC
Chr4A	40191598	G	A	1/1	TraesCS4A03G0095100LC
Chr4A	40191598	G	A	1/1	TraesCS4A03G0095200
Chr4A	40196701	G	T	1/1	TraesCS4A03G0095200
Chr4A	40196701	G	T	1/1	TraesCS4A03G0095100LC
Chr4A	40196701	G	T	1/1	TraesCS4A03G0095300LC
Chr4A	40196701	G	T	1/1	TraesCS4A03G0095000
Chr4A	40197463	C	T	1/1	TraesCS4A03G0095200
Chr4A	40197463	C	T	1/1	TraesCS4A03G0095100LC
Chr4A	40197463	C	T	1/1	TraesCS4A03G0095300LC
Chr4A	40197463	C	T	1/1	TraesCS4A03G0095000
Chr4A	40197587	C	T	1/1	TraesCS4A03G0095200
Chr4A	40197587	C	T	1/1	TraesCS4A03G0095100LC
Chr4A	40197587	C	T	1/1	TraesCS4A03G0095300LC
Chr4A	40197587	C	T	1/1	TraesCS4A03G0095000
Chr4A	40198019	T	C	1/1	TraesCS4A03G0095200
Chr4A	40198019	T	C	1/1	TraesCS4A03G0095100LC
Chr4A	40198019	T	C	1/1	TraesCS4A03G0095300LC
Chr4A	40198019	T	C	1/1	TraesCS4A03G0095000
Chr4A	40198173	T	C	1/1	TraesCS4A03G0095300LC
Chr4A	40198173	T	C	1/1	TraesCS4A03G0095200
Chr4A	40198173	T	C	1/1	TraesCS4A03G0095100LC
Chr4A	40198173	T	C	1/1	TraesCS4A03G0095000
Chr4A	40198236	C	A	1/1	TraesCS4A03G0095300LC
Chr4A	40198236	C	A	1/1	TraesCS4A03G0095200
Chr4A	40198236	C	A	1/1	TraesCS4A03G0095100LC
Chr4A	40198236	C	A	1/1	TraesCS4A03G0095000
Chr4A	40198377	A	C	1/1	TraesCS4A03G0095300LC
Chr4A	40198377	A	C	1/1	TraesCS4A03G0095200
Chr4A	40198377	A	C	1/1	TraesCS4A03G0095100LC
Chr4A	40198377	A	C	1/1	TraesCS4A03G0095000
Chr4A	40227882	C	T	1/1	TraesCS4A03G0095500
Chr4A	40227882	C	T	1/1	TraesCS4A03G0095600LC
Chr4A	40229688	T	C	1/1	TraesCS4A03G0095500
Chr4A	40229688	T	C	1/1	TraesCS4A03G0095600LC
Chr4A	40387945	T	C	1/1	TraesCS4A03G0095800
Chr4A	40387945	T	C	1/1	TraesCS4A03G0095700
Chr4A	40387945	T	C	1/1	TraesCS4A03G0095900
Chr4A	40389171	A	G	1/1	TraesCS4A03G0095800
Chr4A	40389171	A	G	1/1	TraesCS4A03G0095900
Chr4A	40389970	C	T	1/1	TraesCS4A03G0095800
Chr4A	40389970	C	T	1/1	TraesCS4A03G0095900
Chr4A	40391331	C	G	1/1	TraesCS4A03G0095900
Chr4A	40391331	C	G	1/1	TraesCS4A03G0095800
Chr4A	40805311	C	G	1/1	TraesCS4A03G0096200
Chr4A	40805637	G	A	1/1	TraesCS4A03G0096200
Chr4A	40805735	G	A	1/1	TraesCS4A03G0096200
Chr4A	41055929	A	G	1/1	TraesCS4A03G0096800
Chr4A	41055929	A	G	1/1	TraesCS4A03G0096900LC
Chr4A	41055967	T	A	1/1	TraesCS4A03G0096800
Chr4A	41055967	T	A	1/1	TraesCS4A03G0096900LC
Chr4A	41055990	C	G	1/1	TraesCS4A03G0096800
Chr4A	41055990	C	G	1/1	TraesCS4A03G0096900LC
Chr4A	41885834	C	T	1/1	TraesCS4A03G0097900
Chr4A	41885834	C	T	1/1	TraesCS4A03G0097700LC
Chr4A	41885834	C	T	1/1	TraesCS4A03G0097800LC
Chr4A	41886031	T	C	1/1	TraesCS4A03G0097900
Chr4A	41886031	T	C	1/1	TraesCS4A03G0097700LC
Chr4A	41886031	T	C	1/1	TraesCS4A03G0097800LC
Chr4A	41891759	A	G	1/1	TraesCS4A03G0098000
Chr4A	41891759	A	G	1/1	TraesCS4A03G0098000
Chr4A	41891852	A	G	1/1	TraesCS4A03G0098000
Chr4A	41891852	A	G	1/1	TraesCS4A03G0098000
Chr4A	42063589	A	T	1/1	TraesCS4A03G0098800
Chr4A	42063589	A	T	1/1	TraesCS4A03G0098700
Chr4A	42063625	A	G	1/1	TraesCS4A03G0098800
Chr4A	42063625	A	G	1/1	TraesCS4A03G0098700
Chr4A	42065985	A	G	1/1	TraesCS4A03G0098800
Chr4A	42065985	A	G	1/1	TraesCS4A03G0098700
Chr4A	42065988	A	G	1/1	TraesCS4A03G0098800
Chr4A	42065988	A	G	1/1	TraesCS4A03G0098700
Chr4A	42066864	A	G	1/1	TraesCS4A03G0098800
Chr4A	42213230	T	A	1/1	TraesCS4A03G0099100
Chr4A	42213230	T	A	1/1	TraesCS4A03G0099200
Chr4A	42213230	T	A	1/1	TraesCS4A03G0099200
Chr4A	42718846	C	T	1/1	TraesCS4A03G0099500
Chr4A	42718846	C	T	1/1	TraesCS4A03G0099500
Chr4A	42718846	C	T	1/1	TraesCS4A03G0099600
Chr4A	43165148	C	T	1/1	TraesCS4A03G0099900
Chr4A	43165148	C	T	1/1	TraesCS4A03G0100000LC
Chr4A	43165148	C	T	1/1	TraesCS4A03G0100100LC
Chr4A	43301190	G	C	1/1	TraesCS4A03G0101100
Chr4A	43301190	G	C	1/1	TraesCS4A03G0101000
Chr4A	43301337	C	T	1/1	TraesCS4A03G0101100
Chr4A	43301337	C	T	1/1	TraesCS4A03G0101000
Chr4A	43301583	C	T	1/1	TraesCS4A03G0101000
Chr4A	43301583	C	T	1/1	TraesCS4A03G0101200LC
Chr4A	43301583	C	T	1/1	TraesCS4A03G0101100
Chr4A	43725919	G	T	1/1	TraesCS4A03G0101800
Chr4A	43725919	G	T	1/1	TraesCS4A03G0101800
Chr4A	43725919	G	T	1/1	TraesCS4A03G0101700LC
Chr4A	43725919	G	T	1/1	TraesCS4A03G0101600LC
Chr4A	43725919	G	T	1/1	TraesCS4A03G0101900
Chr4A	43725919	G	T	1/1	TraesCS4A03G0101900
Chr4A	43726871	G	A	1/1	TraesCS4A03G0101900
Chr4A	43726871	G	A	1/1	TraesCS4A03G0101700LC
Chr4A	43726871	G	A	1/1	TraesCS4A03G0101800
Chr4A	43726871	G	A	1/1	TraesCS4A03G0101900
Chr4A	43726871	G	A	1/1	TraesCS4A03G0101800
Chr4A	45120916	G	C	1/1	TraesCS4A03G0103800
Chr4A	45120916	G	C	1/1	TraesCS4A03G0103700
Chr4A	45120916	G	C	1/1	TraesCS4A03G0103900
Chr4A	45120916	G	C	1/1	TraesCS4A03G0103700
Chr4A	45348804	A	G	1/1	TraesCS4A03G0105100
Chr4A	45348804	A	G	1/1	TraesCS4A03G0105100
Chr4A	45348804	A	G	1/1	TraesCS4A03G0104900
Chr4A	45348804	A	G	1/1	TraesCS4A03G0105000LC
Chr4A	45349257	C	T	1/1	TraesCS4A03G0105100
Chr4A	45349257	C	T	1/1	TraesCS4A03G0105100
Chr4A	45349257	C	T	1/1	TraesCS4A03G0104900
Chr4A	45349257	C	T	1/1	TraesCS4A03G0105000LC
Chr4A	45754190	A	G	1/1	TraesCS4A03G0106400
Chr4A	45754190	A	G	1/1	TraesCS4A03G0106400
Chr4A	46050482	G	A	0/1	TraesCS4A03G0107100
Chr4A	46050482	G	A	0/1	TraesCS4A03G0107200LC
Chr4A	46050738	T	C	1/1	TraesCS4A03G0107100
Chr4A	46050738	T	C	1/1	TraesCS4A03G0107200LC
Chr4A	46052111	C	T	1/1	TraesCS4A03G0107100
Chr4A	46052111	C	T	1/1	TraesCS4A03G0107200LC
Chr4A	46124911	G	A	1/1	TraesCS4A03G0107400
Chr4A	46125255	A	G	1/1	TraesCS4A03G0107400
Chr4A	46146475	G	A	1/1	TraesCS4A03G0107500
Chr4A	46146475	G	A	1/1	TraesCS4A03G0107600
Chr4A	46146475	G	A	1/1	TraesCS4A03G0107700LC
Chr4A	46277719	A	G	0/1	TraesCS4A03G0108600
Chr4A	46277719	A	G	0/1	TraesCS4A03G0108700
Chr4A	46278230	G	A	0/1	TraesCS4A03G0108600
Chr4A	46278230	G	A	0/1	TraesCS4A03G0108700
Chr4A	46278254	A	G	0/1	TraesCS4A03G0108600
Chr4A	46278254	A	G	0/1	TraesCS4A03G0108700
Chr4A	46278680	C	G	0/1	TraesCS4A03G0108600
Chr4A	46278680	C	G	0/1	TraesCS4A03G0108700
Chr4A	46278680	C	G	0/1	TraesCS4A03G0108800
Chr4A	47105161	C	T	1/1	TraesCS4A03G0109900
Chr4A	47105161	C	T	1/1	TraesCS4A03G0109900
Chr4A	47105161	C	T	1/1	TraesCS4A03G0109900
Chr4A	47105161	C	T	1/1	TraesCS4A03G0110000LC
Chr4A	47105161	C	T	1/1	TraesCS4A03G0109800
Chr4A	47105243	C	G	1/1	TraesCS4A03G0109900
Chr4A	47105243	C	G	1/1	TraesCS4A03G0109900
Chr4A	47105243	C	G	1/1	TraesCS4A03G0109900
Chr4A	47105243	C	G	1/1	TraesCS4A03G0110000LC
Chr4A	47139083	T	A	1/1	TraesCS4A03G0110200LC
Chr4A	47139083	T	A	1/1	TraesCS4A03G0110300LC
Chr4A	47139083	T	A	1/1	TraesCS4A03G0110400
Chr4A	47139083	T	A	1/1	TraesCS4A03G0110300LC-TraesCS4A03G0110400
Chr4A	47139120	C	T	1/1	TraesCS4A03G0110200LC
Chr4A	47139120	C	T	1/1	TraesCS4A03G0110300LC
Chr4A	47139120	C	T	1/1	TraesCS4A03G0110400
Chr4A	47139120	C	T	1/1	TraesCS4A03G0110300LC-TraesCS4A03G0110400
Chr4A	47627502	C	T	0/1	TraesCS4A03G0111000
Chr4A	47627502	C	T	0/1	TraesCS4A03G0111000
Chr4A	47627765	C	T	0/1	TraesCS4A03G0111000
Chr4A	47627765	C	T	0/1	TraesCS4A03G0111000
Chr4A	47747239	G	A	0/1	TraesCS4A03G0112000
Chr4A	47750512	G	A	0/1	TraesCS4A03G0112000
Chr4A	47754078	G	A	0/1	TraesCS4A03G0112000
Chr4A	47754088	G	A	0/1	TraesCS4A03G0112000
Chr4A	48162098	T	C	1/1	TraesCS4A03G0112300
Chr4A	48162098	T	C	1/1	TraesCS4A03G0112100
Chr4A	48162098	T	C	1/1	TraesCS4A03G0112200LC
Chr4A	48162098	T	C	1/1	TraesCS4A03G0112100
Chr4A	48162098	T	C	1/1	TraesCS4A03G0112100
Chr4A	48162149	T	C	1/1	TraesCS4A03G0112300
Chr4A	48162149	T	C	1/1	TraesCS4A03G0112100
Chr4A	48162149	T	C	1/1	TraesCS4A03G0112200LC
Chr4A	48162149	T	C	1/1	TraesCS4A03G0112100
Chr4A	48162149	T	C	1/1	TraesCS4A03G0112100
Chr4A	48534791	G	A	1/1	TraesCS4A03G0112900
Chr4A	48534791	G	A	1/1	TraesCS4A03G0113000
Chr4A	48534791	G	A	1/1	TraesCS4A03G0113100
Chr4A	48536504	G	C	1/1	TraesCS4A03G0113100
Chr4A	48536504	G	C	1/1	TraesCS4A03G0113000
Chr4A	48536504	G	C	1/1	TraesCS4A03G0112900
Chr4A	48536673	C	G	1/1	TraesCS4A03G0113100
Chr4A	48536673	C	G	1/1	TraesCS4A03G0113000
Chr4A	48536673	C	G	1/1	TraesCS4A03G0112900
Chr4A	48536914	G	A	1/1	TraesCS4A03G0113100
Chr4A	48536914	G	A	1/1	TraesCS4A03G0113000
Chr4A	48536914	G	A	1/1	TraesCS4A03G0112900
Chr4A	48537031	C	T	1/1	TraesCS4A03G0113100
Chr4A	48537031	C	T	1/1	TraesCS4A03G0113000
Chr4A	48537031	C	T	1/1	TraesCS4A03G0112900
Chr4A	48537075	G	A	1/1	TraesCS4A03G0113100
Chr4A	48537075	G	A	1/1	TraesCS4A03G0113000
Chr4A	48537075	G	A	1/1	TraesCS4A03G0112900
Chr4A	54083353	G	A	1/1	TraesCS4A03G0117000
Chr4A	56112907	C	G	1/1	TraesCS4A03G0118400
Chr4A	56112907	C	G	1/1	TraesCS4A03G0118500LC
Chr4A	56112988	C	T	0/1	TraesCS4A03G0118400
Chr4A	56112988	C	T	0/1	TraesCS4A03G0118500LC
Chr4A	56114167	G	C	1/1	TraesCS4A03G0118400
Chr4A	56114167	G	C	1/1	TraesCS4A03G0118500LC
Chr4A	56221339	A	G	1/1	TraesCS4A03G0118700
Chr4A	56221339	A	G	1/1	TraesCS4A03G0118800LC
Chr4A	57496706	A	G	1/1	TraesCS4A03G0120600
Chr4A	58911304	G	A	1/1	TraesCS4A03G0123600
Chr4A	58911458	G	A	0/1	TraesCS4A03G0123600
Chr4A	59263796	G	A	1/1	TraesCS4A03G0124400
Chr4A	59263796	G	A	1/1	TraesCS4A03G0124300LC
Chr4A	59263812	T	C	1/1	TraesCS4A03G0124400
Chr4A	59263812	T	C	1/1	TraesCS4A03G0124300LC
Chr4A	59264578	T	C	1/1	TraesCS4A03G0124400
Chr4A	59264578	T	C	1/1	TraesCS4A03G0124300LC
Chr4A	59315932	G	T	1/1	TraesCS4A03G0124800
Chr4A	59317801	G	C	1/1	TraesCS4A03G0124800
Chr4A	59477258	A	G	1/1	TraesCS4A03G0125200
Chr4A	59477258	A	G	1/1	TraesCS4A03G0125200
Chr4A	59477258	A	G	1/1	TraesCS4A03G0125200
Chr4A	59477258	A	G	1/1	TraesCS4A03G0125100LC
Chr4A	60025476	G	T	1/1	TraesCS4A03G0126000
Chr4A	60025476	G	T	1/1	TraesCS4A03G0126100
Chr4A	60025476	G	T	1/1	TraesCS4A03G0126100
Chr4A	60025476	G	T	1/1	TraesCS4A03G0126100
Chr4A	60027792	C	T	1/1	TraesCS4A03G0126000
Chr4A	60027792	C	T	1/1	TraesCS4A03G0126100
Chr4A	60027792	C	T	1/1	TraesCS4A03G0126100
Chr4A	60027792	C	T	1/1	TraesCS4A03G0126100
Chr4A	60027792	C	T	1/1	TraesCS4A03G0126100
Chr4A	60027844	A	G	1/1	TraesCS4A03G0126000
Chr4A	60027844	A	G	1/1	TraesCS4A03G0126100
Chr4A	60027844	A	G	1/1	TraesCS4A03G0126100
Chr4A	60027844	A	G	1/1	TraesCS4A03G0126100
Chr4A	60027844	A	G	1/1	TraesCS4A03G0126100
Chr4A	60333929	T	C	1/1	TraesCS4A03G0126400
Chr4A	60333929	T	C	1/1	TraesCS4A03G0126300LC
Chr4A	60334203	A	G	1/1	TraesCS4A03G0126400
Chr4A	60334203	A	G	1/1	TraesCS4A03G0126300LC
Chr4A	60334254	C	T	1/1	TraesCS4A03G0126400
Chr4A	60334254	C	T	1/1	TraesCS4A03G0126300LC
Chr4A	60697096	G	C	1/1	TraesCS4A03G0126900
Chr4A	60697193	C	G	1/1	TraesCS4A03G0126900
Chr4A	60697285	T	G	1/1	TraesCS4A03G0126900
Chr4A	60946662	G	A	1/1	TraesCS4A03G0127600
Chr4A	60946662	G	A	1/1	TraesCS4A03G0127700LC
Chr4A	60946794	A	G	1/1	TraesCS4A03G0127600
Chr4A	60946794	A	G	1/1	TraesCS4A03G0127700LC
Chr4A	60948836	G	C	1/1	TraesCS4A03G0127600
Chr4A	60948836	G	C	1/1	TraesCS4A03G0127700LC
Chr4A	60948836	G	C	1/1	TraesCS4A03G0127800LC
Chr4A	60953610	C	T	1/1	TraesCS4A03G0127800LC
Chr4A	60953610	C	T	1/1	TraesCS4A03G0127600
Chr4A	60953610	C	T	1/1	TraesCS4A03G0127900
Chr4A	60953610	C	T	1/1	TraesCS4A03G0127900
Chr4A	62325926	G	T	1/1	TraesCS4A03G0129400
Chr4A	62325926	G	T	1/1	TraesCS4A03G0129300
Chr4A	62325926	G	T	1/1	TraesCS4A03G0129300
Chr4A	62325926	G	T	1/1	TraesCS4A03G0129300
Chr4A	62325926	G	T	1/1	TraesCS4A03G0129300
Chr4A	62325926	G	T	1/1	TraesCS4A03G0129300
Chr4A	62558834	A	G	1/1	TraesCS4A03G0130200
Chr4A	62558834	A	G	1/1	TraesCS4A03G0130400LC
Chr4A	62558834	A	G	1/1	TraesCS4A03G0130000LC
Chr4A	62558834	A	G	1/1	TraesCS4A03G0130100LC
Chr4A	62558834	A	G	1/1	TraesCS4A03G0130300LC
Chr4A	62574251	G	C	1/1	TraesCS4A03G0130700
Chr4A	62574251	G	C	1/1	TraesCS4A03G0130800
Chr4A	62574252	A	G	1/1	TraesCS4A03G0130700
Chr4A	62574252	A	G	1/1	TraesCS4A03G0130800
Chr4A	63032442	G	A	1/1	TraesCS4A03G0131300
Chr4A	63032442	G	A	1/1	TraesCS4A03G0131200
Chr4A	63555623	T	C	1/1	TraesCS4A03G0132000
Chr4A	63555623	T	C	1/1	TraesCS4A03G0131900LC
Chr4A	63555623	T	C	1/1	TraesCS4A03G0131900LC
Chr4A	63555623	T	C	1/1	TraesCS4A03G0132100
Chr4A	63561879	A	C	1/1	TraesCS4A03G0132200
Chr4A	63561879	A	C	1/1	TraesCS4A03G0132100
Chr4A	63561879	A	C	1/1	TraesCS4A03G0132000
Chr4A	63561919	G	A	1/1	TraesCS4A03G0132200
Chr4A	63561919	G	A	1/1	TraesCS4A03G0132100
Chr4A	63561919	G	A	1/1	TraesCS4A03G0132000
Chr4A	63826844	C	T	1/1	TraesCS4A03G0132400
Chr4A	63826844	C	T	1/1	TraesCS4A03G0132300LC
Chr4A	63826844	C	T	1/1	TraesCS4A03G0132500
Chr4A	63826930	G	A	1/1	TraesCS4A03G0132400
Chr4A	63826930	G	A	1/1	TraesCS4A03G0132300LC
Chr4A	63826930	G	A	1/1	TraesCS4A03G0132500
Chr4A	64158064	A	G	1/1	TraesCS4A03G0132800
Chr4A	64158064	A	G	1/1	TraesCS4A03G0132800
Chr4A	64158064	A	G	1/1	TraesCS4A03G0132700
Chr4A	64158064	A	G	1/1	TraesCS4A03G0132700
Chr4A	64158313	A	G	1/1	TraesCS4A03G0132800
Chr4A	64158313	A	G	1/1	TraesCS4A03G0132800
Chr4A	64158313	A	G	1/1	TraesCS4A03G0132700
Chr4A	64158313	A	G	1/1	TraesCS4A03G0132700
Chr4A	64160146	A	G	1/1	TraesCS4A03G0132800
Chr4A	64160146	A	G	1/1	TraesCS4A03G0132800
Chr4A	64160146	A	G	1/1	TraesCS4A03G0132700
Chr4A	64160146	A	G	1/1	TraesCS4A03G0132700
Chr4A	64160717	T	C	1/1	TraesCS4A03G0132800
Chr4A	64160717	T	C	1/1	TraesCS4A03G0132800
Chr4A	64160717	T	C	1/1	TraesCS4A03G0132700
Chr4A	64160717	T	C	1/1	TraesCS4A03G0132700
Chr4A	66143445	A	G	1/1	TraesCS4A03G0134200
Chr4A	66143445	A	G	1/1	TraesCS4A03G0134200
Chr4A	66143445	A	G	1/1	TraesCS4A03G0134300
Chr4A	66143445	A	G	1/1	TraesCS4A03G0134200
Chr4A	66144654	C	A	1/1	TraesCS4A03G0134200
Chr4A	66144654	C	A	1/1	TraesCS4A03G0134200
Chr4A	66144654	C	A	1/1	TraesCS4A03G0134200
Chr4A	66144654	C	A	1/1	TraesCS4A03G0134300
Chr4A	66555232	C	T	1/1	TraesCS4A03G0134700LC
Chr4A	66555232	C	T	1/1	TraesCS4A03G0134600LC
Chr4A	66905605	A	G	1/1	TraesCS4A03G0135400LC
Chr4A	66905605	A	G	1/1	TraesCS4A03G0135500
Chr4A	68113559	G	A	1/1	TraesCS4A03G0142000
Chr4A	68113559	G	A	1/1	TraesCS4A03G0142100LC
Chr4A	68113591	T	C	1/1	TraesCS4A03G0142000
Chr4A	68113591	T	C	1/1	TraesCS4A03G0142100LC
Chr4A	68302686	C	T	1/1	TraesCS4A03G0142600LC
Chr4A	68302686	C	T	1/1	TraesCS4A03G0142700LC
Chr4A	68302686	C	T	1/1	TraesCS4A03G0142700LC-TraesCS4A03G0142800
Chr4A	68443086	A	G	1/1	TraesCS4A03G0142800
Chr4A	68443097	T	G	1/1	TraesCS4A03G0142800
Chr4A	68444917	C	T	1/1	TraesCS4A03G0142800
Chr4A	68445342	G	A	1/1	TraesCS4A03G0142800
Chr4A	68446279	G	T	1/1	TraesCS4A03G0142800
Chr4A	68446343	C	A	1/1	TraesCS4A03G0142800
Chr4A	68446444	C	T	0/1	TraesCS4A03G0142800
Chr4A	68448634	A	G	0/1	TraesCS4A03G0142800
Chr4A	68448666	G	T	0/1	TraesCS4A03G0142800
Chr4A	68448735	A	C	0/1	TraesCS4A03G0142800
Chr4A	68448785	A	G	1/1	TraesCS4A03G0142800
Chr4A	68448786	C	A	0/1	TraesCS4A03G0142800
Chr4A	68448861	G	A	0/1	TraesCS4A03G0142800
Chr4A	68549124	C	G	1/1	TraesCS4A03G0143000
Chr4A	68549307	C	G	1/1	TraesCS4A03G0143000
Chr4A	68549331	T	G	1/1	TraesCS4A03G0143000
Chr4A	68553325	T	C	1/1	TraesCS4A03G0143000
Chr4A	68553652	C	A	1/1	TraesCS4A03G0143000
Chr4A	68554266	C	G	1/1	TraesCS4A03G0143000
Chr4A	68668837	C	T	1/1	TraesCS4A03G0143100
Chr4A	68668837	C	T	1/1	TraesCS4A03G0143100
Chr4A	69810865	G	A	1/1	TraesCS4A03G0144600
Chr4A	69810865	G	A	1/1	TraesCS4A03G0144600
Chr4A	70290258	A	T	1/1	TraesCS4A03G0144900
Chr4A	70290258	A	T	1/1	TraesCS4A03G0145100
Chr4A	70290258	A	T	1/1	TraesCS4A03G0144900
Chr4A	70290258	A	T	1/1	TraesCS4A03G0145100
Chr4A	70290258	A	T	1/1	TraesCS4A03G0145100
Chr4A	70290258	A	T	1/1	TraesCS4A03G0145100
Chr4A	70290258	A	T	1/1	TraesCS4A03G0145000LC
Chr4A	70291172	A	G	1/1	TraesCS4A03G0145100
Chr4A	70291172	A	G	1/1	TraesCS4A03G0145100
Chr4A	70291172	A	G	1/1	TraesCS4A03G0145100
Chr4A	70291172	A	G	1/1	TraesCS4A03G0145100
Chr4A	70291172	A	G	1/1	TraesCS4A03G0144900
Chr4A	70291172	A	G	1/1	TraesCS4A03G0144900
Chr4A	70291172	A	G	1/1	TraesCS4A03G0145000LC
Chr4A	70292244	C	T	1/1	TraesCS4A03G0144900
Chr4A	70292244	C	T	1/1	TraesCS4A03G0144900
Chr4A	70292244	C	T	1/1	TraesCS4A03G0145000LC
Chr4A	70292244	C	T	1/1	TraesCS4A03G0145100
Chr4A	70292244	C	T	1/1	TraesCS4A03G0145100
Chr4A	70292244	C	T	1/1	TraesCS4A03G0145100
Chr4A	70292244	C	T	1/1	TraesCS4A03G0145100
Chr4A	70293097	G	A	1/1	TraesCS4A03G0145100
Chr4A	70293097	G	A	1/1	TraesCS4A03G0145100
Chr4A	70293097	G	A	1/1	TraesCS4A03G0145100
Chr4A	70293097	G	A	1/1	TraesCS4A03G0145100
Chr4A	70293097	G	A	1/1	TraesCS4A03G0145100
Chr4A	70293097	G	A	1/1	TraesCS4A03G0145100
Chr4A	70293097	G	A	1/1	TraesCS4A03G0145100
Chr4A	70293097	G	A	1/1	TraesCS4A03G0145100
Chr4A	70293097	G	A	1/1	TraesCS4A03G0144900
Chr4A	70293097	G	A	1/1	TraesCS4A03G0144900
Chr4A	70293097	G	A	1/1	TraesCS4A03G0145000LC
Chr4A	70293097	G	A	1/1	TraesCS4A03G0145200
Chr4A	71098626	T	C	1/1	TraesCS4A03G0146100
Chr4A	71228915	A	C	1/1	TraesCS4A03G0146700
Chr4A	71228915	A	C	1/1	TraesCS4A03G0146600LC
Chr4A	71228915	A	C	1/1	TraesCS4A03G0146800
Chr4A	71228944	C	T	1/1	TraesCS4A03G0146700
Chr4A	71228944	C	T	1/1	TraesCS4A03G0146600LC
Chr4A	71228944	C	T	1/1	TraesCS4A03G0146800
Chr4A	71229367	G	A	1/1	TraesCS4A03G0146700
Chr4A	71229367	G	A	1/1	TraesCS4A03G0146600LC
Chr4A	71229367	G	A	1/1	TraesCS4A03G0146800
Chr4A	71967689	C	A	1/1	TraesCS4A03G0147100
Chr4A	71967689	C	A	1/1	TraesCS4A03G0147100
Chr4A	71967689	C	A	1/1	TraesCS4A03G0147100
Chr4A	71967689	C	A	1/1	TraesCS4A03G0147100
Chr4A	71967689	C	A	1/1	TraesCS4A03G0147100
Chr4A	71969515	T	G	1/1	TraesCS4A03G0147100
Chr4A	71969515	T	G	1/1	TraesCS4A03G0147100
Chr4A	71969515	T	G	1/1	TraesCS4A03G0147100
Chr4A	71969515	T	G	1/1	TraesCS4A03G0147100
Chr4A	71969515	T	G	1/1	TraesCS4A03G0147100
Chr4A	71969515	T	G	1/1	TraesCS4A03G0147100
Chr4A	71969515	T	G	1/1	TraesCS4A03G0147100
Chr4A	71969515	T	G	1/1	TraesCS4A03G0147100
Chr4A	71969515	T	G	1/1	TraesCS4A03G0147100
Chr4A	71969515	T	G	1/1	TraesCS4A03G0147100
Chr4A	71970830	T	C	0/1	TraesCS4A03G0147100
Chr4A	71970830	T	C	0/1	TraesCS4A03G0147100
Chr4A	71970830	T	C	0/1	TraesCS4A03G0147100
Chr4A	71970830	T	C	0/1	TraesCS4A03G0147100
Chr4A	71970830	T	C	0/1	TraesCS4A03G0147100
Chr4A	71970841	C	T	0/1	TraesCS4A03G0147100
Chr4A	71970841	C	T	0/1	TraesCS4A03G0147100
Chr4A	71970841	C	T	0/1	TraesCS4A03G0147100
Chr4A	71970841	C	T	0/1	TraesCS4A03G0147100
Chr4A	71970841	C	T	0/1	TraesCS4A03G0147100
Chr4A	71970841	C	T	0/1	TraesCS4A03G0147100
Chr4A	71970841	C	T	0/1	TraesCS4A03G0147100
Chr4A	71970841	C	T	0/1	TraesCS4A03G0147100
Chr4A	71970841	C	T	0/1	TraesCS4A03G0147100
Chr4A	71970841	C	T	0/1	TraesCS4A03G0147100
Chr4A	71970886	T	A	0/1	TraesCS4A03G0147100
Chr4A	71970886	T	A	0/1	TraesCS4A03G0147100
Chr4A	71970886	T	A	0/1	TraesCS4A03G0147100
Chr4A	71970886	T	A	0/1	TraesCS4A03G0147100
Chr4A	71970886	T	A	0/1	TraesCS4A03G0147100
Chr4A	71970888	C	A	0/1	TraesCS4A03G0147100
Chr4A	71970888	C	A	0/1	TraesCS4A03G0147100
Chr4A	71970888	C	A	0/1	TraesCS4A03G0147100
Chr4A	71970888	C	A	0/1	TraesCS4A03G0147100
Chr4A	71970888	C	A	0/1	TraesCS4A03G0147100
Chr4A	71971046	G	C	0/1	TraesCS4A03G0147100
Chr4A	71971046	G	C	0/1	TraesCS4A03G0147100
Chr4A	71971046	G	C	0/1	TraesCS4A03G0147100
Chr4A	71971046	G	C	0/1	TraesCS4A03G0147100
Chr4A	71971046	G	C	0/1	TraesCS4A03G0147100
Chr4A	71971188	G	A	0/1	TraesCS4A03G0147100
Chr4A	71971188	G	A	0/1	TraesCS4A03G0147100
Chr4A	71971188	G	A	0/1	TraesCS4A03G0147100
Chr4A	71971188	G	A	0/1	TraesCS4A03G0147100
Chr4A	71971188	G	A	0/1	TraesCS4A03G0147100
Chr4A	71972074	C	T	0/1	TraesCS4A03G0147100
Chr4A	71972074	C	T	0/1	TraesCS4A03G0147100
Chr4A	71972074	C	T	0/1	TraesCS4A03G0147100
Chr4A	71972074	C	T	0/1	TraesCS4A03G0147100
Chr4A	71972074	C	T	0/1	TraesCS4A03G0147100
Chr4A	71972128	C	T	0/1	TraesCS4A03G0147100
Chr4A	71972128	C	T	0/1	TraesCS4A03G0147100
Chr4A	71972128	C	T	0/1	TraesCS4A03G0147100
Chr4A	71972128	C	T	0/1	TraesCS4A03G0147100
Chr4A	71972128	C	T	0/1	TraesCS4A03G0147100
Chr4A	71972775	A	G	0/1	TraesCS4A03G0147100
Chr4A	71972775	A	G	0/1	TraesCS4A03G0147100
Chr4A	71972775	A	G	0/1	TraesCS4A03G0147100
Chr4A	71972775	A	G	0/1	TraesCS4A03G0147100
Chr4A	71972775	A	G	0/1	TraesCS4A03G0147100
Chr4A	71972964	C	T	0/1	TraesCS4A03G0147100
Chr4A	71972964	C	T	0/1	TraesCS4A03G0147100
Chr4A	71972964	C	T	0/1	TraesCS4A03G0147100
Chr4A	71972964	C	T	0/1	TraesCS4A03G0147100
Chr4A	71972964	C	T	0/1	TraesCS4A03G0147100
Chr4A	71973775	T	G	0/1	TraesCS4A03G0147100
Chr4A	71973775	T	G	0/1	TraesCS4A03G0147100
Chr4A	71973775	T	G	0/1	TraesCS4A03G0147100
Chr4A	71973775	T	G	0/1	TraesCS4A03G0147100
Chr4A	71973775	T	G	0/1	TraesCS4A03G0147100
Chr4A	71973838	A	G	0/1	TraesCS4A03G0147100
Chr4A	71973838	A	G	0/1	TraesCS4A03G0147100
Chr4A	71973838	A	G	0/1	TraesCS4A03G0147100
Chr4A	71973838	A	G	0/1	TraesCS4A03G0147100
Chr4A	71973838	A	G	0/1	TraesCS4A03G0147100
Chr4A	71973949	A	G	0/1	TraesCS4A03G0147100
Chr4A	71973949	A	G	0/1	TraesCS4A03G0147100
Chr4A	71973949	A	G	0/1	TraesCS4A03G0147100
Chr4A	71973949	A	G	0/1	TraesCS4A03G0147100
Chr4A	71973949	A	G	0/1	TraesCS4A03G0147100
Chr4A	71974229	C	A	1/1	TraesCS4A03G0147100
Chr4A	71974229	C	A	1/1	TraesCS4A03G0147100
Chr4A	71974229	C	A	1/1	TraesCS4A03G0147100
Chr4A	71974229	C	A	1/1	TraesCS4A03G0147100
Chr4A	71974229	C	A	1/1	TraesCS4A03G0147100
Chr4A	71974313	C	T	0/1	TraesCS4A03G0147100
Chr4A	71974313	C	T	0/1	TraesCS4A03G0147100
Chr4A	71974313	C	T	0/1	TraesCS4A03G0147100
Chr4A	71974313	C	T	0/1	TraesCS4A03G0147100
Chr4A	71974313	C	T	0/1	TraesCS4A03G0147100
Chr4A	71997381	A	C	1/1	TraesCS4A03G0147800
Chr4A	71997381	A	C	1/1	TraesCS4A03G0147500LC
Chr4A	71997381	A	C	1/1	TraesCS4A03G0147600LC
Chr4A	71997381	A	C	1/1	TraesCS4A03G0147700LC
Chr4A	71997381	A	C	1/1	TraesCS4A03G0147900LC
Chr4A	71999055	A	G	1/1	TraesCS4A03G0147800
Chr4A	71999055	A	G	1/1	TraesCS4A03G0147600LC
Chr4A	71999055	A	G	1/1	TraesCS4A03G0148000LC
Chr4A	71999055	A	G	1/1	TraesCS4A03G0147700LC
Chr4A	71999055	A	G	1/1	TraesCS4A03G0147900LC
Chr4A	72000913	T	C	1/1	TraesCS4A03G0147900LC
Chr4A	72000913	T	C	1/1	TraesCS4A03G0148000LC
Chr4A	72000913	T	C	1/1	TraesCS4A03G0147700LC
Chr4A	72000913	T	C	1/1	TraesCS4A03G0147800
Chr4A	72001020	A	G	1/1	TraesCS4A03G0147900LC
Chr4A	72001020	A	G	1/1	TraesCS4A03G0148000LC
Chr4A	72001020	A	G	1/1	TraesCS4A03G0147700LC
Chr4A	72001020	A	G	1/1	TraesCS4A03G0147800
Chr4A	72268589	C	T	1/1	TraesCS4A03G0148200
Chr4A	72268589	C	T	1/1	TraesCS4A03G0148100
Chr4A	72268589	C	T	1/1	TraesCS4A03G0148100
Chr4A	72891543	T	C	1/1	TraesCS4A03G0148700
Chr4A	72891543	T	C	1/1	TraesCS4A03G0148600
Chr4A	73106256	C	T	1/1	TraesCS4A03G0148800
Chr4A	73106305	C	T	1/1	TraesCS4A03G0148800
Chr4A	73427593	A	G	1/1	TraesCS4A03G0149400
Chr4A	73427593	A	G	1/1	TraesCS4A03G0149400
Chr4A	73427593	A	G	1/1	TraesCS4A03G0149500LC
Chr4A	73427947	C	G	1/1	TraesCS4A03G0149400
Chr4A	73427947	C	G	1/1	TraesCS4A03G0149400
Chr4A	73427947	C	G	1/1	TraesCS4A03G0149500LC
Chr4A	74128509	T	A	0/1	TraesCS4A03G0151700
Chr4A	74128509	T	A	0/1	TraesCS4A03G0151800LC
Chr4A	74128509	T	A	0/1	TraesCS4A03G0151900
Chr4A	74128517	A	G	0/1	TraesCS4A03G0151700
Chr4A	74128517	A	G	0/1	TraesCS4A03G0151800LC
Chr4A	74128517	A	G	0/1	TraesCS4A03G0151900
Chr4A	74128566	A	G	0/1	TraesCS4A03G0151700
Chr4A	74128566	A	G	0/1	TraesCS4A03G0151800LC
Chr4A	74128566	A	G	0/1	TraesCS4A03G0151900
Chr4A	74128656	T	C	0/1	TraesCS4A03G0151700
Chr4A	74128656	T	C	0/1	TraesCS4A03G0151800LC
Chr4A	74128656	T	C	0/1	TraesCS4A03G0151900
Chr4A	74128662	G	C	0/1	TraesCS4A03G0151700
Chr4A	74128662	G	C	0/1	TraesCS4A03G0151800LC
Chr4A	74128662	G	C	0/1	TraesCS4A03G0151900
Chr4A	75386014	T	C	1/1	TraesCS4A03G0154400
Chr4A	75386014	T	C	1/1	TraesCS4A03G0154400
Chr4A	75386014	T	C	1/1	TraesCS4A03G0154400
Chr4A	75386014	T	C	1/1	TraesCS4A03G0154500
Chr4A	75386014	T	C	1/1	TraesCS4A03G0154500
Chr4A	75386014	T	C	1/1	TraesCS4A03G0154500
Chr4A	75425554	G	C	1/1	TraesCS4A03G0155000
Chr4A	75425554	G	C	1/1	TraesCS4A03G0155100
Chr4A	75426852	A	G	1/1	TraesCS4A03G0155000
Chr4A	75426852	A	G	1/1	TraesCS4A03G0155100
Chr4A	75891128	C	T	1/1	TraesCS4A03G0155600
Chr4A	75891128	C	T	1/1	TraesCS4A03G0155600
Chr4A	75941184	T	C	1/1	TraesCS4A03G0155800
Chr4A	76390903	G	A	1/1	TraesCS4A03G0156000
Chr4A	76390903	G	A	1/1	TraesCS4A03G0156100LC
Chr4A	76390903	G	A	1/1	TraesCS4A03G0156200
Chr4A	76391107	A	G	1/1	TraesCS4A03G0156000
Chr4A	76391107	A	G	1/1	TraesCS4A03G0156100LC
Chr4A	76391107	A	G	1/1	TraesCS4A03G0156200
Chr4A	76391215	C	T	1/1	TraesCS4A03G0156000
Chr4A	76391215	C	T	1/1	TraesCS4A03G0156100LC
Chr4A	76391215	C	T	1/1	TraesCS4A03G0156200
Chr4A	76892485	A	C	0/1	TraesCS4A03G0157000
Chr4A	76892485	A	C	0/1	TraesCS4A03G0157000
Chr4A	76894942	C	T	0/1	TraesCS4A03G0157000
Chr4A	76894942	C	T	0/1	TraesCS4A03G0157000
Chr4A	76896038	C	T	0/1	TraesCS4A03G0157000
Chr4A	76896038	C	T	0/1	TraesCS4A03G0157100
Chr4A	76896038	C	T	0/1	TraesCS4A03G0157000
Chr4A	76896624	T	C	0/1	TraesCS4A03G0157000
Chr4A	76896624	T	C	0/1	TraesCS4A03G0157100
Chr4A	76896624	T	C	0/1	TraesCS4A03G0157000
Chr4A	76896636	C	T	1/1	TraesCS4A03G0157000
Chr4A	76896636	C	T	1/1	TraesCS4A03G0157100
Chr4A	76896636	C	T	1/1	TraesCS4A03G0157000
Chr4A	76896669	A	G	0/1	TraesCS4A03G0157000
Chr4A	76896669	A	G	0/1	TraesCS4A03G0157100
Chr4A	76896669	A	G	0/1	TraesCS4A03G0157000
Chr4A	76896681	C	T	0/1	TraesCS4A03G0157000
Chr4A	76896681	C	T	0/1	TraesCS4A03G0157100
Chr4A	76896681	C	T	0/1	TraesCS4A03G0157000
Chr4A	76896940	T	C	0/1	TraesCS4A03G0157000
Chr4A	76896940	T	C	0/1	TraesCS4A03G0157100
Chr4A	76896940	T	C	0/1	TraesCS4A03G0157000
Chr4A	76896946	T	C	0/1	TraesCS4A03G0157000
Chr4A	76896946	T	C	0/1	TraesCS4A03G0157100
Chr4A	76896946	T	C	0/1	TraesCS4A03G0157000
Chr4A	76897107	T	C	0/1	TraesCS4A03G0157000
Chr4A	76897107	T	C	0/1	TraesCS4A03G0157100
Chr4A	76897107	T	C	0/1	TraesCS4A03G0157000
Chr4A	76897967	G	A	0/1	TraesCS4A03G0157000
Chr4A	76897967	G	A	0/1	TraesCS4A03G0157000
Chr4A	76897967	G	A	0/1	TraesCS4A03G0157100
Chr4A	76899144	A	G	1/1	TraesCS4A03G0157100
Chr4A	76899144	A	G	1/1	TraesCS4A03G0157000
Chr4A	76899144	A	G	1/1	TraesCS4A03G0157000
Chr4A	77982594	A	G	1/1	TraesCS4A03G0157600LC-TraesCS4A03G0157700LC
Chr4A	77982665	C	T	1/1	TraesCS4A03G0157600LC-TraesCS4A03G0157700LC
Chr4A	77983161	G	A	1/1	TraesCS4A03G0157600LC-TraesCS4A03G0157700LC
Chr4A	77983227	C	T	1/1	TraesCS4A03G0157600LC-TraesCS4A03G0157700LC
Chr4A	77983594	G	C	1/1	TraesCS4A03G0157600LC-TraesCS4A03G0157700LC
Chr4A	77983804	T	A	1/1	TraesCS4A03G0157600LC-TraesCS4A03G0157700LC
Chr4A	78255308	C	T	1/1	TraesCS4A03G0158900LC
Chr4A	78255308	C	T	1/1	TraesCS4A03G0159000LC
Chr4A	78255407	T	C	1/1	TraesCS4A03G0158900LC
Chr4A	78255407	T	C	1/1	TraesCS4A03G0159000LC
Chr4A	78255462	C	T	1/1	TraesCS4A03G0158900LC
Chr4A	78255462	C	T	1/1	TraesCS4A03G0159000LC
Chr4A	78255505	C	T	1/1	TraesCS4A03G0158900LC
Chr4A	78255505	C	T	1/1	TraesCS4A03G0159000LC
Chr4A	78255529	A	G	1/1	TraesCS4A03G0158900LC
Chr4A	78255529	A	G	1/1	TraesCS4A03G0159000LC
Chr4A	78255762	C	T	1/1	TraesCS4A03G0158900LC
Chr4A	78255762	C	T	1/1	TraesCS4A03G0159000LC
Chr4A	78256638	A	G	1/1	TraesCS4A03G0158900LC
Chr4A	78256638	A	G	1/1	TraesCS4A03G0159000LC
Chr4A	78256638	A	G	1/1	TraesCS4A03G0158900LC-TraesCS4A03G0159000LC
Chr4A	80144385	C	T	1/1	TraesCS4A03G0160900
Chr4A	80144385	C	T	1/1	TraesCS4A03G0160900
Chr4A	80144385	C	T	1/1	TraesCS4A03G0161100
Chr4A	80144385	C	T	1/1	TraesCS4A03G0161000LC
Chr4A	81731603	T	C	1/1	TraesCS4A03G0162600
Chr4A	81765924	A	C	1/1	TraesCS4A03G0162700
Chr4A	81766038	G	C	1/1	TraesCS4A03G0162700
Chr4A	81767829	G	C	1/1	TraesCS4A03G0162700
Chr4A	81783776	C	G	1/1	TraesCS4A03G0162800
Chr4A	81783776	C	G	1/1	TraesCS4A03G0162800
Chr4A	81788651	T	C	0/1	TraesCS4A03G0162800
Chr4A	81788651	T	C	0/1	TraesCS4A03G0162800
Chr4A	82369573	A	G	1/1	TraesCS4A03G0163000
Chr4A	82369573	A	G	1/1	TraesCS4A03G0163000
Chr4A	82682896	T	C	1/1	TraesCS4A03G0163100
Chr4A	82770095	G	A	1/1	TraesCS4A03G0163400
Chr4A	82770095	G	A	1/1	TraesCS4A03G0163500LC
Chr4A	83358728	A	G	1/1	TraesCS4A03G0164000
Chr4A	83358728	A	G	1/1	TraesCS4A03G0164000
Chr4A	83358728	A	G	1/1	TraesCS4A03G0164100LC
Chr4A	83358728	A	G	1/1	TraesCS4A03G0163900
Chr4A	83359174	G	C	1/1	TraesCS4A03G0164000
Chr4A	83359174	G	C	1/1	TraesCS4A03G0164000
Chr4A	83359174	G	C	1/1	TraesCS4A03G0164100LC
Chr4A	83359174	G	C	1/1	TraesCS4A03G0163900
Chr4A	83441186	C	A	1/1	TraesCS4A03G0164800
Chr4A	83441186	C	A	1/1	TraesCS4A03G0164300
Chr4A	83441186	C	A	1/1	TraesCS4A03G0164400LC
Chr4A	83441186	C	A	1/1	TraesCS4A03G0164500LC
Chr4A	83441186	C	A	1/1	TraesCS4A03G0164600LC
Chr4A	83441186	C	A	1/1	TraesCS4A03G0164700LC
Chr4A	83441305	C	T	1/1	TraesCS4A03G0164800
Chr4A	83441305	C	T	1/1	TraesCS4A03G0164300
Chr4A	83441305	C	T	1/1	TraesCS4A03G0164400LC
Chr4A	83441305	C	T	1/1	TraesCS4A03G0164500LC
Chr4A	83441305	C	T	1/1	TraesCS4A03G0164600LC
Chr4A	83441305	C	T	1/1	TraesCS4A03G0164700LC
Chr4A	83443291	T	C	1/1	TraesCS4A03G0164800
Chr4A	83443291	T	C	1/1	TraesCS4A03G0164300
Chr4A	83443291	T	C	1/1	TraesCS4A03G0164600LC
Chr4A	83443291	T	C	1/1	TraesCS4A03G0164700LC
Chr4A	83608600	G	A	1/1	TraesCS4A03G0164900
Chr4A	83608718	C	T	1/1	TraesCS4A03G0164900
Chr4A	83608721	G	A	1/1	TraesCS4A03G0164900
Chr4A	83608826	A	C	1/1	TraesCS4A03G0164900
Chr4A	83609237	A	G	1/1	TraesCS4A03G0164900
Chr4A	83609362	G	C	1/1	TraesCS4A03G0164900
Chr4A	83609462	G	A	1/1	TraesCS4A03G0164900
Chr4A	83609462	G	A	1/1	TraesCS4A03G0164900
Chr4A	83791079	G	A	1/1	TraesCS4A03G0165200
Chr4A	83791079	G	A	1/1	TraesCS4A03G0165200
Chr4A	83791288	A	G	1/1	TraesCS4A03G0165200
Chr4A	83791288	A	G	1/1	TraesCS4A03G0165200
Chr4A	83792396	C	T	1/1	TraesCS4A03G0165200
Chr4A	83792396	C	T	1/1	TraesCS4A03G0165200
Chr4A	83793704	T	A	0/1	TraesCS4A03G0165200
Chr4A	83793704	T	A	0/1	TraesCS4A03G0165200
Chr4A	83793705	C	A	0/1	TraesCS4A03G0165200
Chr4A	83793705	C	A	0/1	TraesCS4A03G0165200
Chr4A	83793755	T	C	0/1	TraesCS4A03G0165200
Chr4A	83793755	T	C	0/1	TraesCS4A03G0165200
Chr4A	83794390	A	G	0/1	TraesCS4A03G0165200
Chr4A	83794390	A	G	0/1	TraesCS4A03G0165200
Chr4A	83794423	T	C	1/1	TraesCS4A03G0165200
Chr4A	83794423	T	C	1/1	TraesCS4A03G0165200
Chr4A	83795737	T	C	0/1	TraesCS4A03G0165200
Chr4A	83795737	T	C	0/1	TraesCS4A03G0165200
Chr4A	84697940	G	A	1/1	TraesCS4A03G0165700LC
Chr4A	84697940	G	A	1/1	TraesCS4A03G0165600-TraesCS4A03G0165700LC
Chr4A	84700270	T	C	1/1	TraesCS4A03G0165700LC
Chr4A	84700270	T	C	1/1	TraesCS4A03G0165700LC-TraesCS4A03G0165800LC
Chr4A	84700311	G	A	1/1	TraesCS4A03G0165700LC
Chr4A	84700311	G	A	1/1	TraesCS4A03G0165700LC-TraesCS4A03G0165800LC
Chr4A	84700323	G	T	1/1	TraesCS4A03G0165700LC
Chr4A	84700323	G	T	1/1	TraesCS4A03G0165700LC-TraesCS4A03G0165800LC
Chr4A	84700498	T	C	1/1	TraesCS4A03G0165700LC
Chr4A	84700498	T	C	1/1	TraesCS4A03G0165700LC-TraesCS4A03G0165800LC
Chr4A	84700552	G	A	1/1	TraesCS4A03G0165700LC
Chr4A	84700552	G	A	1/1	TraesCS4A03G0165700LC-TraesCS4A03G0165800LC
Chr4A	84700787	A	C	1/1	TraesCS4A03G0165700LC
Chr4A	84700787	A	C	1/1	TraesCS4A03G0165700LC-TraesCS4A03G0165800LC
Chr4A	84700803	A	G	1/1	TraesCS4A03G0165700LC
Chr4A	84700803	A	G	1/1	TraesCS4A03G0165700LC-TraesCS4A03G0165800LC
Chr4A	84700860	G	A	1/1	TraesCS4A03G0165700LC
Chr4A	84700860	G	A	1/1	TraesCS4A03G0165700LC-TraesCS4A03G0165800LC
Chr4A	85642809	G	A	0/1	TraesCS4A03G0167800
Chr4A	85653344	T	C	1/1	TraesCS4A03G0167900
Chr4A	87438960	G	A	1/1	TraesCS4A03G0169600
Chr4A	87438960	G	A	1/1	TraesCS4A03G0169600
Chr4A	87438960	G	A	1/1	TraesCS4A03G0169600
Chr4A	87438960	G	A	1/1	TraesCS4A03G0169600
Chr4A	87438960	G	A	1/1	TraesCS4A03G0169600
Chr4A	87438960	G	A	1/1	TraesCS4A03G0169600
Chr4A	87438960	G	A	1/1	TraesCS4A03G0169600
Chr4A	87446399	A	G	1/1	TraesCS4A03G0169600
Chr4A	87446399	A	G	1/1	TraesCS4A03G0169600
Chr4A	87446399	A	G	1/1	TraesCS4A03G0169600
Chr4A	87446399	A	G	1/1	TraesCS4A03G0169600
Chr4A	87446399	A	G	1/1	TraesCS4A03G0169600
Chr4A	87446399	A	G	1/1	TraesCS4A03G0169600
Chr4A	87446399	A	G	1/1	TraesCS4A03G0169600
Chr4A	87446399	A	G	1/1	TraesCS4A03G0169700
Chr4A	87446399	A	G	1/1	TraesCS4A03G0169700
Chr4A	87447098	C	A	1/1	TraesCS4A03G0169600
Chr4A	87447098	C	A	1/1	TraesCS4A03G0169600
Chr4A	87447098	C	A	1/1	TraesCS4A03G0169600
Chr4A	87447098	C	A	1/1	TraesCS4A03G0169600
Chr4A	87447098	C	A	1/1	TraesCS4A03G0169600
Chr4A	87447098	C	A	1/1	TraesCS4A03G0169600
Chr4A	87447098	C	A	1/1	TraesCS4A03G0169600
Chr4A	87447098	C	A	1/1	TraesCS4A03G0169600
Chr4A	87447098	C	A	1/1	TraesCS4A03G0169600
Chr4A	87447098	C	A	1/1	TraesCS4A03G0169600
Chr4A	87447098	C	A	1/1	TraesCS4A03G0169600
Chr4A	87447098	C	A	1/1	TraesCS4A03G0169600
Chr4A	87447098	C	A	1/1	TraesCS4A03G0169600
Chr4A	87447098	C	A	1/1	TraesCS4A03G0169600
Chr4A	87447098	C	A	1/1	TraesCS4A03G0169700
Chr4A	87447098	C	A	1/1	TraesCS4A03G0169700
Chr4A	87447312	C	T	1/1	TraesCS4A03G0169600
Chr4A	87447312	C	T	1/1	TraesCS4A03G0169600
Chr4A	87447312	C	T	1/1	TraesCS4A03G0169600
Chr4A	87447312	C	T	1/1	TraesCS4A03G0169600
Chr4A	87447312	C	T	1/1	TraesCS4A03G0169600
Chr4A	87447312	C	T	1/1	TraesCS4A03G0169600
Chr4A	87447312	C	T	1/1	TraesCS4A03G0169700
Chr4A	87447312	C	T	1/1	TraesCS4A03G0169700
Chr4A	87447312	C	T	1/1	TraesCS4A03G0169600
Chr4A	87451358	A	C	1/1	TraesCS4A03G0169700
Chr4A	87451358	A	C	1/1	TraesCS4A03G0169700
Chr4A	87451358	A	C	1/1	TraesCS4A03G0169600
Chr4A	87451358	A	C	1/1	TraesCS4A03G0169600
Chr4A	87451358	A	C	1/1	TraesCS4A03G0169600
Chr4A	87451358	A	C	1/1	TraesCS4A03G0169600
Chr4A	87451358	A	C	1/1	TraesCS4A03G0169600
Chr4A	87451358	A	C	1/1	TraesCS4A03G0169600
Chr4A	87451358	A	C	1/1	TraesCS4A03G0169600
Chr4A	87452725	C	T	1/1	TraesCS4A03G0169700
Chr4A	87452725	C	T	1/1	TraesCS4A03G0169700
Chr4A	87452725	C	T	1/1	TraesCS4A03G0169600
Chr4A	87452725	C	T	1/1	TraesCS4A03G0169600
Chr4A	87452725	C	T	1/1	TraesCS4A03G0169600
Chr4A	87452725	C	T	1/1	TraesCS4A03G0169600
Chr4A	87452725	C	T	1/1	TraesCS4A03G0169600
Chr4A	87452725	C	T	1/1	TraesCS4A03G0169600
Chr4A	87458340	C	T	1/1	TraesCS4A03G0169800
Chr4A	87458340	C	T	1/1	TraesCS4A03G0169700
Chr4A	87458340	C	T	1/1	TraesCS4A03G0169700
Chr4A	87458378	C	T	1/1	TraesCS4A03G0169800
Chr4A	87458378	C	T	1/1	TraesCS4A03G0169700
Chr4A	87458378	C	T	1/1	TraesCS4A03G0169700
Chr4A	87458422	G	A	1/1	TraesCS4A03G0169800
Chr4A	87458422	G	A	1/1	TraesCS4A03G0169700
Chr4A	87458422	G	A	1/1	TraesCS4A03G0169700
Chr4A	87458423	G	T	1/1	TraesCS4A03G0169800
Chr4A	87458423	G	T	1/1	TraesCS4A03G0169700
Chr4A	87458423	G	T	1/1	TraesCS4A03G0169700
Chr4A	87458494	C	G	1/1	TraesCS4A03G0169800
Chr4A	87458494	C	G	1/1	TraesCS4A03G0169700
Chr4A	87458494	C	G	1/1	TraesCS4A03G0169700
Chr4A	87458497	A	G	1/1	TraesCS4A03G0169800
Chr4A	87458497	A	G	1/1	TraesCS4A03G0169700
Chr4A	87458497	A	G	1/1	TraesCS4A03G0169700
Chr4A	87460655	A	T	1/1	TraesCS4A03G0169800
Chr4A	87461058	A	G	1/1	TraesCS4A03G0169800
Chr4A	87461225	T	C	1/1	TraesCS4A03G0169800
Chr4A	87461571	C	T	1/1	TraesCS4A03G0169800
Chr4A	88063240	A	G	1/1	TraesCS4A03G0170100
Chr4A	88063240	A	G	1/1	TraesCS4A03G0170100
Chr4A	88063240	A	G	1/1	TraesCS4A03G0170100
Chr4A	88063240	A	G	1/1	TraesCS4A03G0170200LC
Chr4A	88470994	G	A	1/1	TraesCS4A03G0170500LC
Chr4A	88470994	G	A	1/1	TraesCS4A03G0170500LC
Chr4A	88470994	G	A	1/1	TraesCS4A03G0170500LC
Chr4A	88470994	G	A	1/1	TraesCS4A03G0170600
Chr4A	88472631	A	G	1/1	TraesCS4A03G0170500LC
Chr4A	88472631	A	G	1/1	TraesCS4A03G0170500LC
Chr4A	88472631	A	G	1/1	TraesCS4A03G0170500LC
Chr4A	88472631	A	G	1/1	TraesCS4A03G0170600
Chr4A	88472783	T	C	1/1	TraesCS4A03G0170500LC
Chr4A	88472783	T	C	1/1	TraesCS4A03G0170500LC
Chr4A	88472783	T	C	1/1	TraesCS4A03G0170500LC
Chr4A	88472783	T	C	1/1	TraesCS4A03G0170600
Chr4A	88472952	T	C	1/1	TraesCS4A03G0170500LC
Chr4A	88472952	T	C	1/1	TraesCS4A03G0170500LC
Chr4A	88472952	T	C	1/1	TraesCS4A03G0170600
Chr4A	88472952	T	C	1/1	TraesCS4A03G0170500LC
Chr4A	88473109	A	G	1/1	TraesCS4A03G0170500LC
Chr4A	88473109	A	G	1/1	TraesCS4A03G0170500LC
Chr4A	88473109	A	G	1/1	TraesCS4A03G0170500LC
Chr4A	88473109	A	G	1/1	TraesCS4A03G0170600
Chr4A	88477127	G	A	1/1	TraesCS4A03G0170600
Chr4A	88477127	G	A	1/1	TraesCS4A03G0170500LC
Chr4A	88477127	G	A	1/1	TraesCS4A03G0170500LC
Chr4A	88477127	G	A	1/1	TraesCS4A03G0170500LC
Chr4A	88478302	C	T	1/1	TraesCS4A03G0170600
Chr4A	88478302	C	T	1/1	TraesCS4A03G0170500LC
Chr4A	88478302	C	T	1/1	TraesCS4A03G0170500LC
Chr4A	88478302	C	T	1/1	TraesCS4A03G0170500LC
Chr4A	88827924	C	A	1/1	TraesCS4A03G0171400
Chr4A	88827924	C	A	1/1	TraesCS4A03G0171400
Chr4A	88828991	A	G	1/1	TraesCS4A03G0171400
Chr4A	88828991	A	G	1/1	TraesCS4A03G0171400
Chr4A	89488583	C	T	1/1	TraesCS4A03G0171800
Chr4A	89488583	C	T	1/1	TraesCS4A03G0171900
Chr4A	89488583	C	T	1/1	TraesCS4A03G0172000
Chr4A	90362509	T	C	1/1	TraesCS4A03G0174300
Chr4A	90362509	T	C	1/1	TraesCS4A03G0174400LC
Chr4A	90363444	G	A	1/1	TraesCS4A03G0174300
Chr4A	90363444	G	A	1/1	TraesCS4A03G0174400LC
Chr4A	90459902	G	A	1/1	TraesCS4A03G0175500LC
Chr4A	90459902	G	A	1/1	TraesCS4A03G0175600LC
Chr4A	90459902	G	A	1/1	TraesCS4A03G0175200
Chr4A	90459902	G	A	1/1	TraesCS4A03G0175300LC
Chr4A	90459902	G	A	1/1	TraesCS4A03G0175400LC
Chr4A	90459902	G	A	1/1	TraesCS4A03G0175100LC
Chr4A	91770993	A	C	0/1	TraesCS4A03G0178300
Chr4A	91771712	C	A	1/1	TraesCS4A03G0178300
Chr4A	91782507	A	G	1/1	TraesCS4A03G0178400LC
Chr4A	91782507	A	G	1/1	TraesCS4A03G0178600LC
Chr4A	91782507	A	G	1/1	TraesCS4A03G0178500
Chr4A	91783186	G	T	1/1	TraesCS4A03G0178400LC
Chr4A	91783186	G	T	1/1	TraesCS4A03G0178500
Chr4A	91783186	G	T	1/1	TraesCS4A03G0178600LC
Chr4A	91819069	G	A	1/1	TraesCS4A03G0178800
Chr4A	91819069	G	A	1/1	TraesCS4A03G0178800
Chr4A	91823334	C	T	0/1	TraesCS4A03G0178800
Chr4A	91823346	A	G	0/1	TraesCS4A03G0178800
Chr4A	91823585	C	G	0/1	TraesCS4A03G0178800
Chr4A	91823618	G	A	0/1	TraesCS4A03G0178800
Chr4A	92244787	A	C	1/1	TraesCS4A03G0180100
Chr4A	92764825	T	G	1/1	TraesCS4A03G0180400
Chr4A	92764825	T	G	1/1	TraesCS4A03G0180300
Chr4A	92764825	T	G	1/1	TraesCS4A03G0180300
Chr4A	92764825	T	G	1/1	TraesCS4A03G0180300
Chr4A	93919758	A	G	1/1	TraesCS4A03G0181100
Chr4A	93919758	A	G	1/1	TraesCS4A03G0181100
Chr4A	93919758	A	G	1/1	TraesCS4A03G0181200
Chr4A	93919899	C	T	1/1	TraesCS4A03G0181100
Chr4A	93919899	C	T	1/1	TraesCS4A03G0181100
Chr4A	93919899	C	T	1/1	TraesCS4A03G0181200
Chr4A	93920236	A	C	1/1	TraesCS4A03G0181100
Chr4A	93920236	A	C	1/1	TraesCS4A03G0181100
Chr4A	93920236	A	C	1/1	TraesCS4A03G0181200
Chr4A	93920376	C	T	1/1	TraesCS4A03G0181100
Chr4A	93920376	C	T	1/1	TraesCS4A03G0181100
Chr4A	93920376	C	T	1/1	TraesCS4A03G0181200
Chr4A	93920394	C	T	1/1	TraesCS4A03G0181100
Chr4A	93920394	C	T	1/1	TraesCS4A03G0181100
Chr4A	93920394	C	T	1/1	TraesCS4A03G0181200
Chr4A	94775942	C	G	1/1	TraesCS4A03G0181800
Chr4A	94775942	C	G	1/1	TraesCS4A03G0181900
Chr4A	94775942	C	G	1/1	TraesCS4A03G0182000LC
Chr4A	94775942	C	G	1/1	TraesCS4A03G0181700
Chr4A	94775942	C	G	1/1	TraesCS4A03G0181700
Chr4A	94777700	G	A	1/1	TraesCS4A03G0181900
Chr4A	94777700	G	A	1/1	TraesCS4A03G0181800
Chr4A	94777700	G	A	1/1	TraesCS4A03G0182000LC
Chr4A	94777808	G	C	1/1	TraesCS4A03G0181900
Chr4A	94777808	G	C	1/1	TraesCS4A03G0181800
Chr4A	94777808	G	C	1/1	TraesCS4A03G0182000LC
Chr4A	95193742	C	G	1/1	TraesCS4A03G0183100
Chr4A	95383060	C	T	0/1	TraesCS4A03G0183500
Chr4A	95383060	C	T	0/1	TraesCS4A03G0183600LC
Chr4A	95383060	C	T	0/1	TraesCS4A03G0183700
Chr4A	95383060	C	T	0/1	TraesCS4A03G0183700
Chr4A	95383076	A	G	0/1	TraesCS4A03G0183500
Chr4A	95383076	A	G	0/1	TraesCS4A03G0183600LC
Chr4A	95383076	A	G	0/1	TraesCS4A03G0183700
Chr4A	95383076	A	G	0/1	TraesCS4A03G0183700
Chr4A	95383114	G	A	0/1	TraesCS4A03G0183500
Chr4A	95383114	G	A	0/1	TraesCS4A03G0183600LC
Chr4A	95383114	G	A	0/1	TraesCS4A03G0183700
Chr4A	95383114	G	A	0/1	TraesCS4A03G0183700
Chr4A	95383147	G	A	0/1	TraesCS4A03G0183500
Chr4A	95383147	G	A	0/1	TraesCS4A03G0183600LC
Chr4A	95383147	G	A	0/1	TraesCS4A03G0183700
Chr4A	95383147	G	A	0/1	TraesCS4A03G0183700
Chr4A	96025585	T	A	1/1	TraesCS4A03G0184500
Chr4A	96025585	T	A	1/1	TraesCS4A03G0184500
Chr4A	96025585	T	A	1/1	TraesCS4A03G0184400LC
Chr4A	96025585	T	A	1/1	TraesCS4A03G0184300
Chr4A	96025585	T	A	1/1	TraesCS4A03G0184600LC
Chr4A	97253138	G	A	1/1	TraesCS4A03G0186200
Chr4A	97253138	G	A	1/1	TraesCS4A03G0186200
Chr4A	97254210	T	A	1/1	TraesCS4A03G0186200
Chr4A	97254210	T	A	1/1	TraesCS4A03G0186200
Chr4A	97254378	A	G	1/1	TraesCS4A03G0186200
Chr4A	97254378	A	G	1/1	TraesCS4A03G0186200
Chr4A	97527142	G	A	1/1	TraesCS4A03G0186800
Chr4A	97872164	G	A	1/1	TraesCS4A03G0187000
Chr4A	97872164	G	A	1/1	TraesCS4A03G0186900
Chr4A	97872164	G	A	1/1	TraesCS4A03G0187100LC
Chr4A	97872164	G	A	1/1	TraesCS4A03G0187000
Chr4A	98534948	T	C	1/1	TraesCS4A03G0188000LC
Chr4A	98534948	T	C	1/1	TraesCS4A03G0187900LC-TraesCS4A03G0188000LC
Chr4A	98544920	C	T	1/1	TraesCS4A03G0188100LC
Chr4A	98544920	C	T	1/1	TraesCS4A03G0188200LC
Chr4A	98544920	C	T	1/1	TraesCS4A03G0188000LC-TraesCS4A03G0188100LC
Chr4A	98549555	A	G	1/1	TraesCS4A03G0188100LC
Chr4A	98549555	A	G	1/1	TraesCS4A03G0188200LC
Chr4A	98549555	A	G	1/1	TraesCS4A03G0188300
Chr4A	98549555	A	G	1/1	TraesCS4A03G0188400
Chr4A	98551984	G	C	1/1	TraesCS4A03G0188100LC
Chr4A	98551984	G	C	1/1	TraesCS4A03G0188300
Chr4A	98551984	G	C	1/1	TraesCS4A03G0188400
Chr4A	98551984	G	C	1/1	TraesCS4A03G0188500LC
Chr4A	98552222	C	T	1/1	TraesCS4A03G0188100LC
Chr4A	98552222	C	T	1/1	TraesCS4A03G0188300
Chr4A	98552222	C	T	1/1	TraesCS4A03G0188400
Chr4A	98552222	C	T	1/1	TraesCS4A03G0188500LC
Chr4A	98553019	C	A	1/1	TraesCS4A03G0188300
Chr4A	98553019	C	A	1/1	TraesCS4A03G0188400
Chr4A	98553019	C	A	1/1	TraesCS4A03G0188100LC
Chr4A	98553019	C	A	1/1	TraesCS4A03G0188500LC
Chr4A	98554652	C	T	1/1	TraesCS4A03G0188400
Chr4A	98554652	C	T	1/1	TraesCS4A03G0188100LC
Chr4A	98554652	C	T	1/1	TraesCS4A03G0188300
Chr4A	98554652	C	T	1/1	TraesCS4A03G0188500LC
Chr4A	98554665	A	G	1/1	TraesCS4A03G0188400
Chr4A	98554665	A	G	1/1	TraesCS4A03G0188100LC
Chr4A	98554665	A	G	1/1	TraesCS4A03G0188300
Chr4A	98554665	A	G	1/1	TraesCS4A03G0188500LC
Chr4A	99899501	G	T	1/1	TraesCS4A03G0190200
Chr4A	99899501	G	T	1/1	TraesCS4A03G0190300
Chr4A	101381921	A	G	1/1	TraesCS4A03G0192300
Chr4A	101382360	A	G	0/1	TraesCS4A03G0192300
Chr4A	101490005	T	C	1/1	TraesCS4A03G0192400
Chr4A	101490005	T	C	1/1	TraesCS4A03G0192400
Chr4A	101490005	T	C	1/1	TraesCS4A03G0192400
Chr4A	101725180	G	T	1/1	TraesCS4A03G0192600
Chr4A	101725180	G	T	1/1	TraesCS4A03G0192500
Chr4A	101725180	G	T	1/1	TraesCS4A03G0192500
Chr4A	101725180	G	T	1/1	TraesCS4A03G0192500
Chr4A	101725180	G	T	1/1	TraesCS4A03G0192500
Chr4A	102417677	C	T	1/1	TraesCS4A03G0193400
Chr4A	102585598	G	A	1/1	TraesCS4A03G0193600
Chr4A	102585598	G	A	1/1	TraesCS4A03G0193700LC
Chr4A	102601391	C	T	1/1	TraesCS4A03G0193800LC
Chr4A	102601391	C	T	1/1	TraesCS4A03G0193800LC-TraesCS4A03G0193900
Chr4A	102601402	G	A	1/1	TraesCS4A03G0193800LC
Chr4A	102601402	G	A	1/1	TraesCS4A03G0193800LC-TraesCS4A03G0193900
Chr4A	102610187	G	T	1/1	TraesCS4A03G0193900
Chr4A	102610187	G	T	1/1	TraesCS4A03G0194000LC
Chr4A	102610188	T	C	1/1	TraesCS4A03G0193900
Chr4A	102610188	T	C	1/1	TraesCS4A03G0194000LC
Chr4A	102806044	T	C	1/1	TraesCS4A03G0194700
Chr4A	103041875	G	T	1/1	TraesCS4A03G0195300
Chr4A	103041875	G	T	1/1	TraesCS4A03G0195300
Chr4A	103043405	T	C	1/1	TraesCS4A03G0195300
Chr4A	103043405	T	C	1/1	TraesCS4A03G0195300
Chr4A	103043586	T	C	1/1	TraesCS4A03G0195300
Chr4A	103043586	T	C	1/1	TraesCS4A03G0195300
Chr4A	103689559	T	C	1/1	TraesCS4A03G0196600
Chr4A	103689559	T	C	1/1	TraesCS4A03G0196500
Chr4A	103689559	T	C	1/1	TraesCS4A03G0196700LC
Chr4A	103689559	T	C	1/1	TraesCS4A03G0196500
Chr4A	103689559	T	C	1/1	TraesCS4A03G0196400
Chr4A	103729165	C	G	1/1	TraesCS4A03G0196800
Chr4A	103729165	C	G	1/1	TraesCS4A03G0196900LC
Chr4A	103729165	C	G	1/1	TraesCS4A03G0197000LC
Chr4A	103729211	C	T	1/1	TraesCS4A03G0196800
Chr4A	103729211	C	T	1/1	TraesCS4A03G0196900LC
Chr4A	103729211	C	T	1/1	TraesCS4A03G0197000LC
Chr4A	104216804	G	A	1/1	TraesCS4A03G0197900
Chr4A	104216804	G	A	1/1	TraesCS4A03G0197900
Chr4A	104216804	G	A	1/1	TraesCS4A03G0197900
Chr4A	104216804	G	A	1/1	TraesCS4A03G0197900
Chr4A	104216804	G	A	1/1	TraesCS4A03G0197900
Chr4A	104216955	A	C	1/1	TraesCS4A03G0197900
Chr4A	104216955	A	C	1/1	TraesCS4A03G0197900
Chr4A	104216955	A	C	1/1	TraesCS4A03G0197900
Chr4A	104216955	A	C	1/1	TraesCS4A03G0197900
Chr4A	104216955	A	C	1/1	TraesCS4A03G0197900
Chr4A	104217408	G	C	1/1	TraesCS4A03G0197900
Chr4A	104217408	G	C	1/1	TraesCS4A03G0197900
Chr4A	104217408	G	C	1/1	TraesCS4A03G0197900
Chr4A	104217408	G	C	1/1	TraesCS4A03G0197900
Chr4A	104217408	G	C	1/1	TraesCS4A03G0197900
Chr4A	104339955	C	A	1/1	TraesCS4A03G0198300
Chr4A	104339955	C	A	1/1	TraesCS4A03G0198100LC
Chr4A	104339955	C	A	1/1	TraesCS4A03G0198200LC
Chr4A	104652605	A	G	1/1	TraesCS4A03G0198500
Chr4A	104652835	T	C	1/1	TraesCS4A03G0198500
Chr4A	105192963	G	T	1/1	TraesCS4A03G0198900
Chr4A	105543294	G	C	1/1	TraesCS4A03G0199100
Chr4A	105544043	A	T	1/1	TraesCS4A03G0199100
Chr4A	106029482	G	A	1/1	TraesCS4A03G0199800LC
Chr4A	106029482	G	A	1/1	TraesCS4A03G0199700LC-TraesCS4A03G0199800LC
Chr4A	106029521	C	T	1/1	TraesCS4A03G0199800LC
Chr4A	106029521	C	T	1/1	TraesCS4A03G0199700LC-TraesCS4A03G0199800LC
Chr4A	106530048	G	C	1/1	TraesCS4A03G0200700
Chr4A	106530048	G	C	1/1	TraesCS4A03G0200700
Chr4A	106850259	A	G	1/1	TraesCS4A03G0200800
Chr4A	106850259	A	G	1/1	TraesCS4A03G0200800
Chr4A	106850259	A	G	1/1	TraesCS4A03G0200800
Chr4A	106850259	A	G	1/1	TraesCS4A03G0200800
Chr4A	106850259	A	G	1/1	TraesCS4A03G0200800
Chr4A	106850259	A	G	1/1	TraesCS4A03G0200800
Chr4A	106852992	T	G	1/1	TraesCS4A03G0200800
Chr4A	106852992	T	G	1/1	TraesCS4A03G0200800
Chr4A	106852992	T	G	1/1	TraesCS4A03G0200800
Chr4A	106852992	T	G	1/1	TraesCS4A03G0200800
Chr4A	106852992	T	G	1/1	TraesCS4A03G0200800
Chr4A	106852992	T	G	1/1	TraesCS4A03G0200800
Chr4A	106852992	T	G	1/1	TraesCS4A03G0200900
Chr4A	106852992	T	G	1/1	TraesCS4A03G0200900
Chr4A	106855056	G	C	0/1	TraesCS4A03G0200800
Chr4A	106855056	G	C	0/1	TraesCS4A03G0200800
Chr4A	106855056	G	C	0/1	TraesCS4A03G0200800
Chr4A	106855056	G	C	0/1	TraesCS4A03G0200800
Chr4A	106855056	G	C	0/1	TraesCS4A03G0200800
Chr4A	106855056	G	C	0/1	TraesCS4A03G0200900
Chr4A	106855056	G	C	0/1	TraesCS4A03G0200900
Chr4A	106855056	G	C	0/1	TraesCS4A03G0200800
Chr4A	106855341	C	T	0/1	TraesCS4A03G0200800
Chr4A	106855341	C	T	0/1	TraesCS4A03G0200800
Chr4A	106855341	C	T	0/1	TraesCS4A03G0200800
Chr4A	106855341	C	T	0/1	TraesCS4A03G0200800
Chr4A	106855341	C	T	0/1	TraesCS4A03G0200800
Chr4A	106855341	C	T	0/1	TraesCS4A03G0200800
Chr4A	106855341	C	T	0/1	TraesCS4A03G0200900
Chr4A	106855341	C	T	0/1	TraesCS4A03G0200900
Chr4A	106855390	A	T	0/1	TraesCS4A03G0200800
Chr4A	106855390	A	T	0/1	TraesCS4A03G0200800
Chr4A	106855390	A	T	0/1	TraesCS4A03G0200800
Chr4A	106855390	A	T	0/1	TraesCS4A03G0200800
Chr4A	106855390	A	T	0/1	TraesCS4A03G0200800
Chr4A	106855390	A	T	0/1	TraesCS4A03G0200800
Chr4A	106855390	A	T	0/1	TraesCS4A03G0200900
Chr4A	106855390	A	T	0/1	TraesCS4A03G0200900
Chr4A	106858187	A	G	1/1	TraesCS4A03G0200900
Chr4A	106858187	A	G	1/1	TraesCS4A03G0200900
Chr4A	106858187	A	G	1/1	TraesCS4A03G0200800
Chr4A	106858187	A	G	1/1	TraesCS4A03G0200800
Chr4A	106858187	A	G	1/1	TraesCS4A03G0200800
Chr4A	106858187	A	G	1/1	TraesCS4A03G0200800
Chr4A	106858187	A	G	1/1	TraesCS4A03G0200800
Chr4A	106858187	A	G	1/1	TraesCS4A03G0200800
Chr4A	106858556	G	A	1/1	TraesCS4A03G0200900
Chr4A	106858556	G	A	1/1	TraesCS4A03G0200900
Chr4A	106858556	G	A	1/1	TraesCS4A03G0200800
Chr4A	106858556	G	A	1/1	TraesCS4A03G0200800
Chr4A	106858556	G	A	1/1	TraesCS4A03G0200800
Chr4A	106858556	G	A	1/1	TraesCS4A03G0200800
Chr4A	106858556	G	A	1/1	TraesCS4A03G0200800
Chr4A	106858556	G	A	1/1	TraesCS4A03G0200800
Chr4A	106859272	T	C	1/1	TraesCS4A03G0200900
Chr4A	106859272	T	C	1/1	TraesCS4A03G0200900
Chr4A	106859272	T	C	1/1	TraesCS4A03G0200800
Chr4A	106859272	T	C	1/1	TraesCS4A03G0200800
Chr4A	106859272	T	C	1/1	TraesCS4A03G0200800
Chr4A	106859272	T	C	1/1	TraesCS4A03G0200800
Chr4A	106859272	T	C	1/1	TraesCS4A03G0200800
Chr4A	106859272	T	C	1/1	TraesCS4A03G0200800
Chr4A	106859630	G	A	1/1	TraesCS4A03G0200900
Chr4A	106859630	G	A	1/1	TraesCS4A03G0200900
Chr4A	106859630	G	A	1/1	TraesCS4A03G0200800
Chr4A	106859630	G	A	1/1	TraesCS4A03G0200800
Chr4A	106859630	G	A	1/1	TraesCS4A03G0200800
Chr4A	106859630	G	A	1/1	TraesCS4A03G0200800
Chr4A	106859630	G	A	1/1	TraesCS4A03G0200800
Chr4A	106859630	G	A	1/1	TraesCS4A03G0200800
Chr4A	106860552	C	G	1/1	TraesCS4A03G0200900
Chr4A	106860552	C	G	1/1	TraesCS4A03G0200900
Chr4A	106860552	C	G	1/1	TraesCS4A03G0200800
Chr4A	106860552	C	G	1/1	TraesCS4A03G0200800
Chr4A	106860552	C	G	1/1	TraesCS4A03G0200800
Chr4A	106860552	C	G	1/1	TraesCS4A03G0200800
Chr4A	106860552	C	G	1/1	TraesCS4A03G0200800
Chr4A	106860552	C	G	1/1	TraesCS4A03G0200800
Chr4A	107101066	T	C	1/1	TraesCS4A03G0201000LC
Chr4A	107101116	C	A	1/1	TraesCS4A03G0201000LC
Chr4A	107101126	G	A	1/1	TraesCS4A03G0201000LC
Chr4A	107101597	A	G	1/1	TraesCS4A03G0201000LC
Chr4A	107101850	A	G	1/1	TraesCS4A03G0201000LC
Chr4A	107101866	G	A	1/1	TraesCS4A03G0201000LC
Chr4A	107101887	C	G	1/1	TraesCS4A03G0201000LC
Chr4A	108692923	T	C	0/1	TraesCS4A03G0201900
Chr4A	108692971	T	G	0/1	TraesCS4A03G0201900
Chr4A	109363851	G	T	1/1	TraesCS4A03G0202400
Chr4A	109363851	G	T	1/1	TraesCS4A03G0202400
Chr4A	109363851	G	T	1/1	TraesCS4A03G0202500LC
Chr4A	109363851	G	T	1/1	TraesCS4A03G0202600
Chr4A	109370447	T	C	1/1	TraesCS4A03G0202600
Chr4A	109370447	T	C	1/1	TraesCS4A03G0202600
Chr4A	109370447	T	C	1/1	TraesCS4A03G0202500LC
Chr4A	109370447	T	C	1/1	TraesCS4A03G0202700LC
Chr4A	109370449	C	T	1/1	TraesCS4A03G0202600
Chr4A	109370449	C	T	1/1	TraesCS4A03G0202600
Chr4A	109370449	C	T	1/1	TraesCS4A03G0202500LC
Chr4A	109370449	C	T	1/1	TraesCS4A03G0202700LC
Chr4A	109374253	G	A	1/1	TraesCS4A03G0202700LC
Chr4A	109374253	G	A	1/1	TraesCS4A03G0202600
Chr4A	109374253	G	A	1/1	TraesCS4A03G0202600
Chr4A	109381939	T	G	1/1	TraesCS4A03G0202700LC
Chr4A	110832893	T	C	1/1	TraesCS4A03G0204100
Chr4A	110832993	A	G	1/1	TraesCS4A03G0204100
Chr4A	110833002	A	G	1/1	TraesCS4A03G0204100
Chr4A	111011936	C	T	1/1	TraesCS4A03G0204700
Chr4A	111011936	C	T	1/1	TraesCS4A03G0204800LC
Chr4A	111012102	T	A	1/1	TraesCS4A03G0204700
Chr4A	111012102	T	A	1/1	TraesCS4A03G0204800LC
Chr4A	111087842	C	T	1/1	TraesCS4A03G0204900
Chr4A	111088487	G	T	1/1	TraesCS4A03G0204900
Chr4A	111088520	A	C	1/1	TraesCS4A03G0204900
Chr4A	111209777	A	G	1/1	TraesCS4A03G0205200
Chr4A	111209777	A	G	1/1	TraesCS4A03G0205100LC
Chr4A	111210063	T	C	1/1	TraesCS4A03G0205200
Chr4A	111210063	T	C	1/1	TraesCS4A03G0205100LC
Chr4A	111210430	T	C	1/1	TraesCS4A03G0205200
Chr4A	111210430	T	C	1/1	TraesCS4A03G0205100LC
Chr4A	111210507	T	C	1/1	TraesCS4A03G0205200
Chr4A	111210507	T	C	1/1	TraesCS4A03G0205100LC
Chr4A	111817149	C	G	1/1	TraesCS4A03G0205300
Chr4A	111817149	C	G	1/1	TraesCS4A03G0205400LC
Chr4A	111817149	C	G	1/1	TraesCS4A03G0205500
Chr4A	111817464	A	G	1/1	TraesCS4A03G0205300
Chr4A	111817464	A	G	1/1	TraesCS4A03G0205400LC
Chr4A	111817464	A	G	1/1	TraesCS4A03G0205500
Chr4A	111819247	C	G	1/1	TraesCS4A03G0205300
Chr4A	111819247	C	G	1/1	TraesCS4A03G0205400LC
Chr4A	111819247	C	G	1/1	TraesCS4A03G0205500
Chr4A	112499906	G	A	1/1	TraesCS4A03G0206100
Chr4A	112499906	G	A	1/1	TraesCS4A03G0206000LC
Chr4A	112499906	G	A	1/1	TraesCS4A03G0206200LC
Chr4A	112499906	G	A	1/1	TraesCS4A03G0205900
Chr4A	112499906	G	A	1/1	TraesCS4A03G0205900
Chr4A	112609979	A	G	1/1	TraesCS4A03G0206400
Chr4A	112679620	G	A	1/1	TraesCS4A03G0206500
Chr4A	112679620	G	A	1/1	TraesCS4A03G0206600
Chr4A	112679791	T	C	1/1	TraesCS4A03G0206500
Chr4A	112679791	T	C	1/1	TraesCS4A03G0206600
Chr4A	112758044	T	C	1/1	TraesCS4A03G0206700
Chr4A	112768792	C	G	1/1	TraesCS4A03G0207000
Chr4A	112768792	C	G	1/1	TraesCS4A03G0206900
Chr4A	112768792	C	G	1/1	TraesCS4A03G0206800
Chr4A	112769041	G	A	0/1	TraesCS4A03G0207000
Chr4A	112769041	G	A	0/1	TraesCS4A03G0206900
Chr4A	112769041	G	A	0/1	TraesCS4A03G0206800
Chr4A	112846893	C	A	1/1	TraesCS4A03G0207100
Chr4A	112846893	C	A	1/1	TraesCS4A03G0207100
Chr4A	112846893	C	A	1/1	TraesCS4A03G0207100
Chr4A	112847374	A	G	0/1	TraesCS4A03G0207100
Chr4A	112847374	A	G	0/1	TraesCS4A03G0207100
Chr4A	112847374	A	G	0/1	TraesCS4A03G0207100
Chr4A	112848172	T	G	1/1	TraesCS4A03G0207100
Chr4A	112848172	T	G	1/1	TraesCS4A03G0207100
Chr4A	112848172	T	G	1/1	TraesCS4A03G0207100
Chr4A	113235484	G	A	1/1	TraesCS4A03G0207600
Chr4A	113766561	A	G	1/1	TraesCS4A03G0208700
Chr4A	113766561	A	G	1/1	TraesCS4A03G0208700
Chr4A	113766561	A	G	1/1	TraesCS4A03G0208700
Chr4A	113766561	A	G	1/1	TraesCS4A03G0208900LC
Chr4A	113766561	A	G	1/1	TraesCS4A03G0208600
Chr4A	113766561	A	G	1/1	TraesCS4A03G0208800
Chr4A	113766561	A	G	1/1	TraesCS4A03G0208800
Chr4A	113766561	A	G	1/1	TraesCS4A03G0208800
Chr4A	113768204	T	C	1/1	TraesCS4A03G0208700
Chr4A	113768204	T	C	1/1	TraesCS4A03G0208700
Chr4A	113768204	T	C	1/1	TraesCS4A03G0208900LC
Chr4A	113768204	T	C	1/1	TraesCS4A03G0208600
Chr4A	113768204	T	C	1/1	TraesCS4A03G0208800
Chr4A	113768204	T	C	1/1	TraesCS4A03G0208800
Chr4A	113768204	T	C	1/1	TraesCS4A03G0208800
Chr4A	113768751	T	C	1/1	TraesCS4A03G0208800
Chr4A	113768751	T	C	1/1	TraesCS4A03G0208800
Chr4A	113768751	T	C	1/1	TraesCS4A03G0208800
Chr4A	113768751	T	C	1/1	TraesCS4A03G0208900LC
Chr4A	113768751	T	C	1/1	TraesCS4A03G0208600
Chr4A	113768751	T	C	1/1	TraesCS4A03G0208700
Chr4A	113768751	T	C	1/1	TraesCS4A03G0208700
Chr4A	113769437	C	T	1/1	TraesCS4A03G0208800
Chr4A	113769437	C	T	1/1	TraesCS4A03G0208800
Chr4A	113769437	C	T	1/1	TraesCS4A03G0208800
Chr4A	113769437	C	T	1/1	TraesCS4A03G0208600
Chr4A	113769437	C	T	1/1	TraesCS4A03G0208700
Chr4A	113769437	C	T	1/1	TraesCS4A03G0208900LC
Chr4A	113769437	C	T	1/1	TraesCS4A03G0208700
Chr4A	114497626	A	T	1/1	TraesCS4A03G0209400
Chr4A	114497626	A	T	1/1	TraesCS4A03G0209500
Chr4A	114497626	A	T	1/1	TraesCS4A03G0209600
Chr4A	114654001	C	T	1/1	TraesCS4A03G0209700
Chr4A	114654001	C	T	1/1	TraesCS4A03G0209700
Chr4A	114654001	C	T	1/1	TraesCS4A03G0209700
Chr4A	114654199	C	T	1/1	TraesCS4A03G0209700
Chr4A	114654199	C	T	1/1	TraesCS4A03G0209700
Chr4A	114654199	C	T	1/1	TraesCS4A03G0209700
Chr4A	114654221	G	C	1/1	TraesCS4A03G0209700
Chr4A	114654221	G	C	1/1	TraesCS4A03G0209700
Chr4A	114654221	G	C	1/1	TraesCS4A03G0209700
Chr4A	114654335	T	G	1/1	TraesCS4A03G0209700
Chr4A	114654335	T	G	1/1	TraesCS4A03G0209700
Chr4A	114654335	T	G	1/1	TraesCS4A03G0209700
Chr4A	114654336	T	C	1/1	TraesCS4A03G0209700
Chr4A	114654336	T	C	1/1	TraesCS4A03G0209700
Chr4A	114654336	T	C	1/1	TraesCS4A03G0209700
Chr4A	115484947	G	T	1/1	TraesCS4A03G0210700
Chr4A	115484947	G	T	1/1	TraesCS4A03G0210700
Chr4A	115485242	A	C	1/1	TraesCS4A03G0210700
Chr4A	115485242	A	C	1/1	TraesCS4A03G0210700
Chr4A	115485466	A	G	1/1	TraesCS4A03G0210700
Chr4A	115485466	A	G	1/1	TraesCS4A03G0210700
Chr4A	115493719	T	G	1/1	TraesCS4A03G0210700
Chr4A	115493719	T	G	1/1	TraesCS4A03G0210700
Chr4A	115493719	T	G	1/1	TraesCS4A03G0210800
Chr4A	115710556	G	A	1/1	TraesCS4A03G0211100
Chr4A	115710556	G	A	1/1	TraesCS4A03G0211000
Chr4A	115710556	G	A	1/1	TraesCS4A03G0211000
Chr4A	115716302	C	T	1/1	TraesCS4A03G0211000
Chr4A	115716302	C	T	1/1	TraesCS4A03G0211000
Chr4A	115716302	C	T	1/1	TraesCS4A03G0211100
Chr4A	115718012	G	A	1/1	TraesCS4A03G0211000
Chr4A	115718012	G	A	1/1	TraesCS4A03G0211000
Chr4A	116389394	C	T	1/1	TraesCS4A03G0211800
Chr4A	116389394	C	T	1/1	TraesCS4A03G0211900
Chr4A	116390025	T	C	1/1	TraesCS4A03G0211800
Chr4A	116390025	T	C	1/1	TraesCS4A03G0211900
Chr4A	116392514	T	G	1/1	TraesCS4A03G0211800
Chr4A	116392514	T	G	1/1	TraesCS4A03G0211900
Chr4A	116392514	T	G	1/1	TraesCS4A03G0212000LC
Chr4A	117005473	T	C	1/1	TraesCS4A03G0212400
Chr4A	117005473	T	C	1/1	TraesCS4A03G0212400
Chr4A	117005473	T	C	1/1	TraesCS4A03G0212500LC
Chr4A	117855961	C	A	1/1	TraesCS4A03G0215000
Chr4A	117855961	C	A	1/1	TraesCS4A03G0215100LC
Chr4A	117856024	A	G	1/1	TraesCS4A03G0215000
Chr4A	117856024	A	G	1/1	TraesCS4A03G0215100LC
Chr4A	117856230	T	C	1/1	TraesCS4A03G0215000
Chr4A	117856230	T	C	1/1	TraesCS4A03G0215100LC
Chr4A	118540137	A	G	1/1	TraesCS4A03G0215200
Chr4A	118540137	A	G	1/1	TraesCS4A03G0215200
Chr4A	118540137	A	G	1/1	TraesCS4A03G0215200
Chr4A	118540137	A	G	1/1	TraesCS4A03G0215200
Chr4A	118541230	G	T	1/1	TraesCS4A03G0215200
Chr4A	118541230	G	T	1/1	TraesCS4A03G0215200
Chr4A	118541230	G	T	1/1	TraesCS4A03G0215200
Chr4A	118541230	G	T	1/1	TraesCS4A03G0215200
Chr4A	118968496	A	G	1/1	TraesCS4A03G0215400
Chr4A	118968496	A	G	1/1	TraesCS4A03G0215400
Chr4A	118969071	C	T	0/1	TraesCS4A03G0215400
Chr4A	118969071	C	T	0/1	TraesCS4A03G0215400
Chr4A	118971436	A	C	1/1	TraesCS4A03G0215400
Chr4A	118971436	A	C	1/1	TraesCS4A03G0215400
Chr4A	118983744	C	T	1/1	TraesCS4A03G0215700
Chr4A	118983744	C	T	1/1	TraesCS4A03G0215500
Chr4A	118983744	C	T	1/1	TraesCS4A03G0215600
Chr4A	118985107	C	A	1/1	TraesCS4A03G0215700
Chr4A	118985107	C	A	1/1	TraesCS4A03G0215500
Chr4A	118985107	C	A	1/1	TraesCS4A03G0215600
Chr4A	118986241	C	T	1/1	TraesCS4A03G0215700
Chr4A	118986241	C	T	1/1	TraesCS4A03G0215600
Chr4A	118988229	A	G	0/1	TraesCS4A03G0215700
Chr4A	118988229	A	G	0/1	TraesCS4A03G0215600
Chr4A	118988535	C	T	1/1	TraesCS4A03G0215700
Chr4A	119827701	C	A	1/1	TraesCS4A03G0216500
Chr4A	119827701	C	A	1/1	TraesCS4A03G0216700LC
Chr4A	119827737	T	C	1/1	TraesCS4A03G0216500
Chr4A	119827737	T	C	1/1	TraesCS4A03G0216700LC
Chr4A	119827761	T	C	1/1	TraesCS4A03G0216500
Chr4A	119827761	T	C	1/1	TraesCS4A03G0216700LC
Chr4A	120039499	C	T	1/1	TraesCS4A03G0217100
Chr4A	120039499	C	T	1/1	TraesCS4A03G0217000
Chr4A	120039499	C	T	1/1	TraesCS4A03G0216900
Chr4A	120039499	C	T	1/1	TraesCS4A03G0217200LC
Chr4A	120039499	C	T	1/1	TraesCS4A03G0216900
Chr4A	120273462	T	C	1/1	TraesCS4A03G0217700LC
Chr4A	120273462	T	C	1/1	TraesCS4A03G0217800LC
Chr4A	120273462	T	C	1/1	TraesCS4A03G0217800LC-TraesCS4A03G0217900LC
Chr4A	120498627	G	A	1/1	TraesCS4A03G0218300
Chr4A	120498627	G	A	1/1	TraesCS4A03G0218100LC
Chr4A	120498627	G	A	1/1	TraesCS4A03G0218200LC
Chr4A	120498627	G	A	1/1	TraesCS4A03G0218400LC
Chr4A	120498666	C	A	1/1	TraesCS4A03G0218300
Chr4A	120498666	C	A	1/1	TraesCS4A03G0218100LC
Chr4A	120498666	C	A	1/1	TraesCS4A03G0218200LC
Chr4A	120498666	C	A	1/1	TraesCS4A03G0218400LC
Chr4A	120498677	G	T	1/1	TraesCS4A03G0218300
Chr4A	120498677	G	T	1/1	TraesCS4A03G0218100LC
Chr4A	120498677	G	T	1/1	TraesCS4A03G0218200LC
Chr4A	120498677	G	T	1/1	TraesCS4A03G0218400LC
Chr4A	121046627	T	C	1/1	TraesCS4A03G0218500
Chr4A	121046645	G	A	1/1	TraesCS4A03G0218500
Chr4A	121387714	C	G	1/1	TraesCS4A03G0218900
Chr4A	121387714	C	G	1/1	TraesCS4A03G0219000
Chr4A	121387714	C	G	1/1	TraesCS4A03G0219000
Chr4A	121393437	C	A	1/1	TraesCS4A03G0219000
Chr4A	121393437	C	A	1/1	TraesCS4A03G0219000
Chr4A	121393437	C	A	1/1	TraesCS4A03G0218900
Chr4A	121394382	T	C	0/1	TraesCS4A03G0219000
Chr4A	121394382	T	C	0/1	TraesCS4A03G0219000
Chr4A	121394382	T	C	0/1	TraesCS4A03G0218900
Chr4A	121964542	T	C	1/1	TraesCS4A03G0219600LC
Chr4A	121964542	T	C	1/1	TraesCS4A03G0219800LC
Chr4A	121964542	T	C	1/1	TraesCS4A03G0219900LC
Chr4A	121964542	T	C	1/1	TraesCS4A03G0219700LC
Chr4A	124080806	A	C	1/1	TraesCS4A03G0221600
Chr4A	124080806	A	C	1/1	TraesCS4A03G0221600
Chr4A	124080806	A	C	1/1	TraesCS4A03G0221600
Chr4A	124080806	A	C	1/1	TraesCS4A03G0221700LC
Chr4A	124275686	C	A	1/1	TraesCS4A03G0222100
Chr4A	124275689	G	A	1/1	TraesCS4A03G0222100
Chr4A	124898165	C	T	1/1	TraesCS4A03G0222400
Chr4A	124898407	C	G	1/1	TraesCS4A03G0222400
Chr4A	124898750	C	T	1/1	TraesCS4A03G0222400
Chr4A	124899072	C	T	0/1	TraesCS4A03G0222400
Chr4A	124899081	A	G	0/1	TraesCS4A03G0222400
Chr4A	125251459	C	G	1/1	TraesCS4A03G0222900
Chr4A	125251459	C	G	1/1	TraesCS4A03G0222900
Chr4A	125251459	C	G	1/1	TraesCS4A03G0223000LC
Chr4A	125251459	C	G	1/1	TraesCS4A03G0223100
Chr4A	125255486	C	T	1/1	TraesCS4A03G0223000LC
Chr4A	125255486	C	T	1/1	TraesCS4A03G0223200
Chr4A	125255486	C	T	1/1	TraesCS4A03G0223200
Chr4A	125255486	C	T	1/1	TraesCS4A03G0222900
Chr4A	125255486	C	T	1/1	TraesCS4A03G0222900
Chr4A	125255486	C	T	1/1	TraesCS4A03G0223100
Chr4A	125664256	T	C	1/1	TraesCS4A03G0223800-TraesCS4A03G0223900LC
Chr4A	125664281	T	C	1/1	TraesCS4A03G0223800-TraesCS4A03G0223900LC
Chr4A	125664312	T	G	1/1	TraesCS4A03G0223800-TraesCS4A03G0223900LC
Chr4A	127336900	G	A	1/1	TraesCS4A03G0224700
Chr4A	127338262	C	T	0/1	TraesCS4A03G0224700
Chr4A	127340105	T	C	1/1	TraesCS4A03G0224700
Chr4A	127340411	T	C	0/1	TraesCS4A03G0224700
Chr4A	127359571	T	C	1/1	TraesCS4A03G0224700-TraesCS4A03G0224800
Chr4A	127359623	T	C	1/1	TraesCS4A03G0224700-TraesCS4A03G0224800
Chr4A	127359637	C	T	1/1	TraesCS4A03G0224700-TraesCS4A03G0224800
Chr4A	127359878	T	C	1/1	TraesCS4A03G0224700-TraesCS4A03G0224800
Chr4A	127360007	C	G	1/1	TraesCS4A03G0224700-TraesCS4A03G0224800
Chr4A	127360020	A	G	1/1	TraesCS4A03G0224700-TraesCS4A03G0224800
Chr4A	127360104	C	T	1/1	TraesCS4A03G0224700-TraesCS4A03G0224800
Chr4A	127360210	C	T	1/1	TraesCS4A03G0224700-TraesCS4A03G0224800
Chr4A	127360268	C	T	1/1	TraesCS4A03G0224700-TraesCS4A03G0224800
Chr4A	127376097	C	T	0/1	TraesCS4A03G0224700-TraesCS4A03G0224800
Chr4A	127657192	C	T	1/1	TraesCS4A03G0224800
Chr4A	128924952	G	A	1/1	TraesCS4A03G0225600
Chr4A	128924952	G	A	1/1	TraesCS4A03G0225500
Chr4A	128924952	G	A	1/1	TraesCS4A03G0225500
Chr4A	128925275	G	T	1/1	TraesCS4A03G0225600
Chr4A	128925275	G	T	1/1	TraesCS4A03G0225500
Chr4A	128925275	G	T	1/1	TraesCS4A03G0225500
Chr4A	132516047	C	G	1/1	TraesCS4A03G0226500
Chr4A	132517257	T	A	0/1	TraesCS4A03G0226500
Chr4A	132517285	T	C	0/1	TraesCS4A03G0226500
Chr4A	133262829	C	A	1/1	TraesCS4A03G0227300
Chr4A	133262829	C	A	1/1	TraesCS4A03G0227200
Chr4A	133264532	T	C	1/1	TraesCS4A03G0227300
Chr4A	133264532	T	C	1/1	TraesCS4A03G0227200
Chr4A	134013825	C	T	1/1	TraesCS4A03G0227600
Chr4A	134015012	T	C	1/1	TraesCS4A03G0227600
Chr4A	134015513	C	G	1/1	TraesCS4A03G0227600
Chr4A	134015699	G	A	1/1	TraesCS4A03G0227600
Chr4A	134438552	C	G	1/1	TraesCS4A03G0228300
Chr4A	134438552	C	G	1/1	TraesCS4A03G0228200LC
Chr4A	135414019	C	A	1/1	TraesCS4A03G0229400
Chr4A	135414019	C	A	1/1	TraesCS4A03G0229400
Chr4A	135414903	G	A	1/1	TraesCS4A03G0229400
Chr4A	135414903	G	A	1/1	TraesCS4A03G0229400
Chr4A	135416624	G	A	1/1	TraesCS4A03G0229400
Chr4A	135416624	G	A	1/1	TraesCS4A03G0229400
Chr4A	135416624	G	A	1/1	TraesCS4A03G0229400
Chr4A	135416624	G	A	1/1	TraesCS4A03G0229400
Chr4A	136044873	G	C	1/1	TraesCS4A03G0229600
Chr4A	136044873	G	C	1/1	TraesCS4A03G0229600
Chr4A	136044873	G	C	1/1	TraesCS4A03G0229600
Chr4A	136412763	A	G	1/1	TraesCS4A03G0230200
Chr4A	136412763	A	G	1/1	TraesCS4A03G0230000
Chr4A	136412763	A	G	1/1	TraesCS4A03G0230100LC
Chr4A	136688564	G	A	1/1	TraesCS4A03G0231100
Chr4A	136688564	G	A	1/1	TraesCS4A03G0231100
Chr4A	136688564	G	A	1/1	TraesCS4A03G0231100
Chr4A	136688564	G	A	1/1	TraesCS4A03G0231100
Chr4A	137318430	A	G	1/1	TraesCS4A03G0232700
Chr4A	137318430	A	G	1/1	TraesCS4A03G0232800LC
Chr4A	137318430	A	G	1/1	TraesCS4A03G0232900
Chr4A	137318430	A	G	1/1	TraesCS4A03G0232600
Chr4A	137321793	T	G	1/1	TraesCS4A03G0232800LC
Chr4A	137321793	T	G	1/1	TraesCS4A03G0232700
Chr4A	137321793	T	G	1/1	TraesCS4A03G0232900
Chr4A	137321793	T	G	1/1	TraesCS4A03G0232600
Chr4A	137321797	A	G	1/1	TraesCS4A03G0232800LC
Chr4A	137321797	A	G	1/1	TraesCS4A03G0232700
Chr4A	137321797	A	G	1/1	TraesCS4A03G0232900
Chr4A	137321797	A	G	1/1	TraesCS4A03G0232600
Chr4A	137322692	C	G	1/1	TraesCS4A03G0232900
Chr4A	137322692	C	G	1/1	TraesCS4A03G0232700
Chr4A	137322692	C	G	1/1	TraesCS4A03G0232800LC
Chr4A	137326135	G	A	1/1	TraesCS4A03G0232900
Chr4A	137326135	G	A	1/1	TraesCS4A03G0232700
Chr4A	137326135	G	A	1/1	TraesCS4A03G0233000
Chr4A	137326135	G	A	1/1	TraesCS4A03G0233000
Chr4A	137326135	G	A	1/1	TraesCS4A03G0233000
Chr4A	137326135	G	A	1/1	TraesCS4A03G0232800LC
Chr4A	137753662	T	C	1/1	TraesCS4A03G0233800
Chr4A	137753662	T	C	1/1	TraesCS4A03G0233900LC
Chr4A	137753662	T	C	1/1	TraesCS4A03G0233700
Chr4A	137753662	T	C	1/1	TraesCS4A03G0233700
Chr4A	137753662	T	C	1/1	TraesCS4A03G0233700
Chr4A	138202335	T	C	1/1	TraesCS4A03G0234400
Chr4A	138202335	T	C	1/1	TraesCS4A03G0234500
Chr4A	138207568	A	G	1/1	TraesCS4A03G0234500
Chr4A	138207568	A	G	1/1	TraesCS4A03G0234400
Chr4A	138207568	A	G	1/1	TraesCS4A03G0234600LC
Chr4A	138207568	A	G	1/1	TraesCS4A03G0234700LC
Chr4A	138611729	G	A	1/1	TraesCS4A03G0235000
Chr4A	139492202	G	A	0/1	TraesCS4A03G0235600
Chr4A	139908949	G	T	1/1	TraesCS4A03G0236000
Chr4A	140060908	G	A	1/1	TraesCS4A03G0236200
Chr4A	140060908	G	A	1/1	TraesCS4A03G0236100
Chr4A	140062446	T	C	0/1	TraesCS4A03G0236200
Chr4A	140062446	T	C	0/1	TraesCS4A03G0236100
Chr4A	140479517	C	T	1/1	TraesCS4A03G0236600LC
Chr4A	140479517	C	T	1/1	TraesCS4A03G0236500LC-TraesCS4A03G0236600LC
Chr4A	140479578	A	G	1/1	TraesCS4A03G0236600LC
Chr4A	140479578	A	G	1/1	TraesCS4A03G0236500LC-TraesCS4A03G0236600LC
Chr4A	140482040	C	A	1/1	TraesCS4A03G0236600LC
Chr4A	140482058	C	T	1/1	TraesCS4A03G0236600LC
Chr4A	140482437	A	G	1/1	TraesCS4A03G0236600LC
Chr4A	140527205	A	G	1/1	TraesCS4A03G0236900LC
Chr4A	140527205	A	G	1/1	TraesCS4A03G0237000LC
Chr4A	140527205	A	G	1/1	TraesCS4A03G0237100
Chr4A	140746574	T	C	0/1	TraesCS4A03G0237900
Chr4A	140746574	T	C	0/1	TraesCS4A03G0237900
Chr4A	140746574	T	C	0/1	TraesCS4A03G0238000
Chr4A	140746574	T	C	0/1	TraesCS4A03G0238000
Chr4A	140746582	T	C	0/1	TraesCS4A03G0237900
Chr4A	140746582	T	C	0/1	TraesCS4A03G0237900
Chr4A	140746582	T	C	0/1	TraesCS4A03G0238000
Chr4A	140746582	T	C	0/1	TraesCS4A03G0238000
Chr4A	146150110	A	T	0/1	TraesCS4A03G0243100
Chr4A	146150110	A	T	0/1	TraesCS4A03G0243100-TraesCS4A03G0243200
Chr4A	146150245	A	G	0/1	TraesCS4A03G0243100
Chr4A	146150245	A	G	0/1	TraesCS4A03G0243100-TraesCS4A03G0243200
Chr4A	146150264	C	G	0/1	TraesCS4A03G0243100
Chr4A	146150264	C	G	0/1	TraesCS4A03G0243100-TraesCS4A03G0243200
Chr4A	146150295	A	G	0/1	TraesCS4A03G0243100
Chr4A	146150295	A	G	0/1	TraesCS4A03G0243100-TraesCS4A03G0243200
Chr4A	147040559	A	T	1/1	TraesCS4A03G0244900
Chr4A	147040618	A	G	1/1	TraesCS4A03G0244900
Chr4A	147040636	A	C	1/1	TraesCS4A03G0244900
Chr4A	147043135	C	T	1/1	TraesCS4A03G0244900
Chr4A	154213019	C	T	0/1	TraesCS4A03G0255400
Chr4A	154213019	C	T	0/1	TraesCS4A03G0255400
Chr4A	154213019	C	T	0/1	TraesCS4A03G0255400
Chr4A	154213019	C	T	0/1	TraesCS4A03G0255500LC
Chr4A	154213019	C	T	0/1	TraesCS4A03G0255600LC
Chr4A	154229144	A	T	0/1	TraesCS4A03G0255400
Chr4A	154229144	A	T	0/1	TraesCS4A03G0255400
Chr4A	154229144	A	T	0/1	TraesCS4A03G0255400
Chr4A	157027907	T	C	0/1	TraesCS4A03G0258100
Chr4A	157027907	T	C	0/1	TraesCS4A03G0258100
Chr4A	157027907	T	C	0/1	TraesCS4A03G0258000
Chr4A	157027907	T	C	0/1	TraesCS4A03G0258200LC
Chr4A	157027907	T	C	0/1	TraesCS4A03G0258300
Chr4A	157027907	T	C	0/1	TraesCS4A03G0258300
Chr4A	157396169	C	A	0/1	TraesCS4A03G0258800
Chr4A	159219838	A	G	0/1	TraesCS4A03G0261100
Chr4A	159219838	A	G	0/1	TraesCS4A03G0261000LC
Chr4A	161132669	G	A	0/1	TraesCS4A03G0261900
Chr4A	161781268	C	T	0/1	TraesCS4A03G0262100
Chr4A	161781268	C	T	0/1	TraesCS4A03G0262300LC
Chr4A	161781268	C	T	0/1	TraesCS4A03G0262100
Chr4A	161781268	C	T	0/1	TraesCS4A03G0262100
Chr4A	161781268	C	T	0/1	TraesCS4A03G0262100
Chr4A	161781268	C	T	0/1	TraesCS4A03G0262200LC
Chr4A	161781298	C	T	0/1	TraesCS4A03G0262100
Chr4A	161781298	C	T	0/1	TraesCS4A03G0262300LC
Chr4A	161781298	C	T	0/1	TraesCS4A03G0262100
Chr4A	161781298	C	T	0/1	TraesCS4A03G0262100
Chr4A	161781298	C	T	0/1	TraesCS4A03G0262100
Chr4A	161781298	C	T	0/1	TraesCS4A03G0262200LC
Chr4A	163614351	A	G	0/1	TraesCS4A03G0266900
Chr4A	163614351	A	G	0/1	TraesCS4A03G0266800
Chr4A	163614460	T	C	0/1	TraesCS4A03G0266900
Chr4A	163614460	T	C	0/1	TraesCS4A03G0266800
Chr4A	163624840	A	G	0/1	TraesCS4A03G0266900
Chr4A	163624840	A	G	0/1	TraesCS4A03G0267100LC
Chr4A	163624840	A	G	0/1	TraesCS4A03G0267000LC
Chr4A	165056421	G	A	0/1	TraesCS4A03G0271000
Chr4A	165056421	G	A	0/1	TraesCS4A03G0270900LC
Chr4A	165056421	G	A	0/1	TraesCS4A03G0271200
Chr4A	165056421	G	A	0/1	TraesCS4A03G0271200
Chr4A	165056421	G	A	0/1	TraesCS4A03G0271100
Chr4A	165056475	A	C	0/1	TraesCS4A03G0271000
Chr4A	165056475	A	C	0/1	TraesCS4A03G0270900LC
Chr4A	165056475	A	C	0/1	TraesCS4A03G0271200
Chr4A	165056475	A	C	0/1	TraesCS4A03G0271200
Chr4A	165056475	A	C	0/1	TraesCS4A03G0271100
Chr4A	165831864	C	T	1/1	TraesCS4A03G0272600LC
Chr4A	167444642	C	A	1/1	TraesCS4A03G0273500
Chr4A	170311188	C	T	1/1	TraesCS4A03G0276200
Chr4A	170311188	C	T	1/1	TraesCS4A03G0276100LC
Chr4A	170311188	C	T	1/1	TraesCS4A03G0276300
Chr4A	170882465	G	A	0/1	TraesCS4A03G0276500
Chr4A	170882465	G	A	0/1	TraesCS4A03G0276500
Chr4A	170882465	G	A	0/1	TraesCS4A03G0276500
Chr4A	170882564	A	G	0/1	TraesCS4A03G0276500
Chr4A	170882564	A	G	0/1	TraesCS4A03G0276500
Chr4A	170882564	A	G	0/1	TraesCS4A03G0276500
Chr4A	175630203	T	C	0/1	TraesCS4A03G0280400
Chr4A	175630203	T	C	0/1	TraesCS4A03G0280500
Chr4A	176310858	C	T	0/1	TraesCS4A03G0281100
Chr4A	176310858	C	T	0/1	TraesCS4A03G0281100
Chr4A	176310858	C	T	0/1	TraesCS4A03G0281100
Chr4A	176310858	C	T	0/1	TraesCS4A03G0281100
Chr4A	176310858	C	T	0/1	TraesCS4A03G0281100
Chr4A	176310858	C	T	0/1	TraesCS4A03G0281100
Chr4A	176310858	C	T	0/1	TraesCS4A03G0281100
Chr4A	176310858	C	T	0/1	TraesCS4A03G0281000LC
Chr4A	178150664	C	A	1/1	TraesCS4A03G0283500
Chr4A	178150664	C	A	1/1	TraesCS4A03G0283600LC
Chr4A	178150664	C	A	1/1	TraesCS4A03G0283300LC
Chr4A	178150664	C	A	1/1	TraesCS4A03G0283400
Chr4A	178576743	G	A	1/1	TraesCS4A03G0283700LC-TraesCS4A03G0283800LC
Chr4A	178826311	A	C	0/1	TraesCS4A03G0284300
Chr4A	178826311	A	C	0/1	TraesCS4A03G0284300
Chr4A	178826311	A	C	0/1	TraesCS4A03G0284300
Chr4A	178826314	G	A	0/1	TraesCS4A03G0284300
Chr4A	178826314	G	A	0/1	TraesCS4A03G0284300
Chr4A	178826314	G	A	0/1	TraesCS4A03G0284300
Chr4A	190826580	T	C	1/1	TraesCS4A03G0294900
Chr4A	190826580	T	C	1/1	TraesCS4A03G0294900
Chr4A	196366552	C	A	1/1	TraesCS4A03G0298100LC-TraesCS4A03G0298200LC
Chr4A	208447335	G	A	0/1	TraesCS4A03G0306900LC
Chr4A	208447335	G	A	0/1	TraesCS4A03G0306700
Chr4A	208447335	G	A	0/1	TraesCS4A03G0306700
Chr4A	208447335	G	A	0/1	TraesCS4A03G0306800LC
Chr4A	208447381	C	T	0/1	TraesCS4A03G0306900LC
Chr4A	208447381	C	T	0/1	TraesCS4A03G0306700
Chr4A	208447381	C	T	0/1	TraesCS4A03G0306700
Chr4A	208447381	C	T	0/1	TraesCS4A03G0306800LC
Chr4A	210658849	C	T	1/1	TraesCS4A03G0308700
Chr4A	210658849	C	T	1/1	TraesCS4A03G0308700
Chr4A	210658849	C	T	1/1	TraesCS4A03G0308600
Chr4A	210658849	C	T	1/1	TraesCS4A03G0308800LC
Chr4A	230608036	T	C	1/1	TraesCS4A03G0322100LC
Chr4A	230608036	T	C	1/1	TraesCS4A03G0322100LC
Chr4A	235702921	C	G	0/1	TraesCS4A03G0325700
Chr4A	235702921	C	G	0/1	TraesCS4A03G0325700
Chr4A	244787409	C	A	0/1	TraesCS4A03G0332200
Chr4A	244788946	G	A	1/1	TraesCS4A03G0332200
Chr4A	266692782	A	G	1/1	TraesCS4A03G0348800
Chr4A	267011932	A	C	0/1	TraesCS4A03G0350000
Chr4A	267011932	A	C	0/1	TraesCS4A03G0350100LC
Chr4A	267011941	G	A	0/1	TraesCS4A03G0350000
Chr4A	267011941	G	A	0/1	TraesCS4A03G0350100LC
Chr4A	267012230	G	C	0/1	TraesCS4A03G0350000
Chr4A	267012230	G	C	0/1	TraesCS4A03G0350100LC
Chr4A	268812298	C	T	1/1	TraesCS4A03G0350600
Chr4A	268812298	C	T	1/1	TraesCS4A03G0350600
Chr4A	268812298	C	T	1/1	TraesCS4A03G0350600
Chr4A	268812298	C	T	1/1	TraesCS4A03G0350600
Chr4A	278891281	T	A	0/1	TraesCS4A03G0357800
Chr4A	278891281	T	A	0/1	TraesCS4A03G0357700LC
Chr4A	278891281	T	A	0/1	TraesCS4A03G0357800
Chr4A	285116862	G	T	0/1	TraesCS4A03G0360900
Chr4A	285116862	G	T	0/1	TraesCS4A03G0360900
Chr4A	285117299	G	C	0/1	TraesCS4A03G0360900
Chr4A	285117299	G	C	0/1	TraesCS4A03G0360900
Chr4A	285117409	A	G	0/1	TraesCS4A03G0360900
Chr4A	285117409	A	G	0/1	TraesCS4A03G0360900
Chr4A	286257222	T	A	1/1	TraesCS4A03G0362300
Chr4A	286257222	T	A	1/1	TraesCS4A03G0362300
Chr4A	286257222	T	A	1/1	TraesCS4A03G0362300
Chr4A	286257605	A	C	1/1	TraesCS4A03G0362300
Chr4A	286257605	A	C	1/1	TraesCS4A03G0362300
Chr4A	286257605	A	C	1/1	TraesCS4A03G0362300
Chr4A	286257668	G	A	1/1	TraesCS4A03G0362300
Chr4A	286257668	G	A	1/1	TraesCS4A03G0362300
Chr4A	286257668	G	A	1/1	TraesCS4A03G0362300
Chr4A	286257821	A	T	1/1	TraesCS4A03G0362300
Chr4A	286257821	A	T	1/1	TraesCS4A03G0362300
Chr4A	286257821	A	T	1/1	TraesCS4A03G0362300
Chr4A	286258842	A	C	1/1	TraesCS4A03G0362300
Chr4A	286258842	A	C	1/1	TraesCS4A03G0362300
Chr4A	286258842	A	C	1/1	TraesCS4A03G0362300
Chr4A	291456105	T	C	0/1	TraesCS4A03G0368100
Chr4A	293944231	A	G	0/1	TraesCS4A03G0369600LC-TraesCS4A03G0369700LC
Chr4A	293944250	T	C	0/1	TraesCS4A03G0369600LC-TraesCS4A03G0369700LC
Chr4A	300306976	C	A	1/1	TraesCS4A03G0373200
Chr4A	300306976	C	A	1/1	TraesCS4A03G0373200
Chr4A	311272723	A	G	1/1	TraesCS4A03G0378200
Chr4A	311272723	A	G	1/1	TraesCS4A03G0378200
Chr4A	311272723	A	G	1/1	TraesCS4A03G0378200
Chr4A	312132432	C	T	0/1	TraesCS4A03G0378800
Chr4A	312132464	A	T	0/1	TraesCS4A03G0378800
Chr4A	312132467	A	G	0/1	TraesCS4A03G0378800
Chr4A	314335888	A	C	0/1	TraesCS4A03G0379600
Chr4A	314335888	A	C	0/1	TraesCS4A03G0379600
Chr4A	314338827	G	A	0/1	TraesCS4A03G0379600
Chr4A	314338827	G	A	0/1	TraesCS4A03G0379600
Chr4A	314338827	G	A	0/1	TraesCS4A03G0379700LC
Chr4A	314338907	T	C	0/1	TraesCS4A03G0379600
Chr4A	314338907	T	C	0/1	TraesCS4A03G0379600
Chr4A	314338907	T	C	0/1	TraesCS4A03G0379700LC
Chr4A	314338965	A	G	0/1	TraesCS4A03G0379600
Chr4A	314338965	A	G	0/1	TraesCS4A03G0379600
Chr4A	314338965	A	G	0/1	TraesCS4A03G0379700LC
Chr4A	317948645	G	A	0/1	TraesCS4A03G0381500
Chr4A	317948645	G	A	0/1	TraesCS4A03G0381400LC
Chr4A	318847300	T	C	1/1	TraesCS4A03G0382000-TraesCS4A03G0382100LC
Chr4A	318851161	T	A	1/1	TraesCS4A03G0382000-TraesCS4A03G0382100LC
Chr4A	320694078	T	A	1/1	TraesCS4A03G0383000
Chr4A	320694078	T	A	1/1	TraesCS4A03G0383000
Chr4A	320694078	T	A	1/1	TraesCS4A03G0383000
Chr4A	320694078	T	A	1/1	TraesCS4A03G0383000
Chr4A	320694078	T	A	1/1	TraesCS4A03G0383000
Chr4A	320694078	T	A	1/1	TraesCS4A03G0382900LC
Chr4A	324313992	G	A	0/1	TraesCS4A03G0399300-TraesCS4A03G0399600LC
Chr4A	324314053	G	A	1/1	TraesCS4A03G0399300-TraesCS4A03G0399600LC
Chr4A	324314183	C	G	0/1	TraesCS4A03G0399300-TraesCS4A03G0399600LC
Chr4A	324322705	T	C	0/1	TraesCS4A03G0399600LC
Chr4A	324324481	G	A	1/1	TraesCS4A03G0399600LC
Chr4A	324324481	G	A	1/1	TraesCS4A03G0399700LC
Chr4A	324324481	G	A	1/1	TraesCS4A03G0399600LC-TraesCS4A03G0399700LC
Chr4A	324324706	A	C	1/1	TraesCS4A03G0399600LC
Chr4A	324324706	A	C	1/1	TraesCS4A03G0399700LC
[truncated: 2,473 more rows]

## Sheet: 3R_C3
Table S2.3 SNP detected on 4A chromosome in NIL_3R_C3-lines under control 3 (C3)
CHROM	POS	REF	ALT	GT	GeneID
Chr4A	3122038	T	A	1/1	TraesCS4A03G0008000
Chr4A	3122038	T	A	1/1	TraesCS4A03G0007900LC
Chr4A	3124569	T	G	0/1	TraesCS4A03G0008000
Chr4A	3124569	T	G	0/1	TraesCS4A03G0008100
Chr4A	3124569	T	G	0/1	TraesCS4A03G0008100
Chr4A	3124623	A	T	0/1	TraesCS4A03G0008000
Chr4A	3124623	A	T	0/1	TraesCS4A03G0008100
Chr4A	3124623	A	T	0/1	TraesCS4A03G0008100
Chr4A	3137792	A	G	0/1	TraesCS4A03G0008200
Chr4A	3137792	A	G	0/1	TraesCS4A03G0008200
Chr4A	3137792	A	G	0/1	TraesCS4A03G0008200
Chr4A	3137792	A	G	0/1	TraesCS4A03G0008200
Chr4A	3137792	A	G	0/1	TraesCS4A03G0008100
Chr4A	3137792	A	G	0/1	TraesCS4A03G0008100
Chr4A	3429621	G	A	1/1	TraesCS4A03G0010000
Chr4A	3429621	G	A	1/1	TraesCS4A03G0010100
Chr4A	3429636	T	C	1/1	TraesCS4A03G0010000
Chr4A	3429636	T	C	1/1	TraesCS4A03G0010100
Chr4A	3430770	C	A	1/1	TraesCS4A03G0010100
Chr4A	3430770	C	A	1/1	TraesCS4A03G0010000
Chr4A	3851682	G	C	1/1	TraesCS4A03G0010500
Chr4A	3851682	G	C	1/1	TraesCS4A03G0010500
Chr4A	3851682	G	C	1/1	TraesCS4A03G0010500
Chr4A	3851812	T	G	1/1	TraesCS4A03G0010500
Chr4A	3851812	T	G	1/1	TraesCS4A03G0010500
Chr4A	3851812	T	G	1/1	TraesCS4A03G0010500
Chr4A	3855767	G	A	1/1	TraesCS4A03G0010500
Chr4A	3855767	G	A	1/1	TraesCS4A03G0010500
Chr4A	3855767	G	A	1/1	TraesCS4A03G0010500
Chr4A	4599244	G	A	1/1	TraesCS4A03G0012400
Chr4A	4599244	G	A	1/1	TraesCS4A03G0012400
Chr4A	5028967	C	G	0/1	TraesCS4A03G0014400
Chr4A	5029003	C	T	0/1	TraesCS4A03G0014400
Chr4A	5182648	G	A	0/1	TraesCS4A03G0014800
Chr4A	5182648	G	A	0/1	TraesCS4A03G0014800
Chr4A	5182648	G	A	0/1	TraesCS4A03G0014800
Chr4A	5182648	G	A	0/1	TraesCS4A03G0014800
Chr4A	5182648	G	A	0/1	TraesCS4A03G0014800
Chr4A	5182648	G	A	0/1	TraesCS4A03G0014800
Chr4A	5182648	G	A	0/1	TraesCS4A03G0014800
Chr4A	5182666	C	A	0/1	TraesCS4A03G0014800
Chr4A	5182666	C	A	0/1	TraesCS4A03G0014800
Chr4A	5182666	C	A	0/1	TraesCS4A03G0014800
Chr4A	5182666	C	A	0/1	TraesCS4A03G0014800
Chr4A	5182666	C	A	0/1	TraesCS4A03G0014800
Chr4A	5182666	C	A	0/1	TraesCS4A03G0014800
Chr4A	5182666	C	A	0/1	TraesCS4A03G0014800
Chr4A	6888412	A	G	0/1	TraesCS4A03G0020300
Chr4A	7105647	C	G	1/1	TraesCS4A03G0020600LC
Chr4A	7105647	C	G	1/1	TraesCS4A03G0020700
Chr4A	7361662	C	T	1/1	TraesCS4A03G0021500
Chr4A	7361662	C	T	1/1	TraesCS4A03G0021400
Chr4A	7361662	C	T	1/1	TraesCS4A03G0021600LC
Chr4A	11545802	T	G	1/1	TraesCS4A03G0028800LC
Chr4A	11545802	T	G	1/1	TraesCS4A03G0028900
Chr4A	11545802	T	G	1/1	TraesCS4A03G0028500LC
Chr4A	11545802	T	G	1/1	TraesCS4A03G0028600LC
Chr4A	11545802	T	G	1/1	TraesCS4A03G0028700LC
Chr4A	11545832	G	A	1/1	TraesCS4A03G0028800LC
Chr4A	11545832	G	A	1/1	TraesCS4A03G0028900
Chr4A	11545832	G	A	1/1	TraesCS4A03G0028500LC
Chr4A	11545832	G	A	1/1	TraesCS4A03G0028600LC
Chr4A	11545832	G	A	1/1	TraesCS4A03G0028700LC
Chr4A	11546068	T	C	1/1	TraesCS4A03G0028900
Chr4A	11546068	T	C	1/1	TraesCS4A03G0028800LC
Chr4A	11546068	T	C	1/1	TraesCS4A03G0028600LC
Chr4A	11546068	T	C	1/1	TraesCS4A03G0028700LC
Chr4A	11591789	T	C	1/1	TraesCS4A03G0029100
Chr4A	11591814	A	G	1/1	TraesCS4A03G0029100
Chr4A	11591857	C	G	1/1	TraesCS4A03G0029100
Chr4A	11593508	C	G	1/1	TraesCS4A03G0029200LC
Chr4A	11593508	C	G	1/1	TraesCS4A03G0029100
Chr4A	11593550	C	T	1/1	TraesCS4A03G0029200LC
Chr4A	11593550	C	T	1/1	TraesCS4A03G0029100
Chr4A	11620511	T	C	1/1	TraesCS4A03G0029500
Chr4A	11620511	T	C	1/1	TraesCS4A03G0029300LC
Chr4A	11620511	T	C	1/1	TraesCS4A03G0029400LC
Chr4A	11620511	T	C	1/1	TraesCS4A03G0029600
Chr4A	11620511	T	C	1/1	TraesCS4A03G0029500
Chr4A	11621122	G	A	1/1	TraesCS4A03G0029500
Chr4A	11621122	G	A	1/1	TraesCS4A03G0029300LC
Chr4A	11621122	G	A	1/1	TraesCS4A03G0029400LC
Chr4A	11621122	G	A	1/1	TraesCS4A03G0029600
Chr4A	11621122	G	A	1/1	TraesCS4A03G0029500
Chr4A	11657124	A	G	0/1	TraesCS4A03G0029800
Chr4A	11657124	A	G	0/1	TraesCS4A03G0029700
Chr4A	11657124	A	G	0/1	TraesCS4A03G0029900LC
Chr4A	11657124	A	G	0/1	TraesCS4A03G0030000
Chr4A	11657141	C	T	0/1	TraesCS4A03G0029800
Chr4A	11657141	C	T	0/1	TraesCS4A03G0029700
Chr4A	11657141	C	T	0/1	TraesCS4A03G0029900LC
Chr4A	11657141	C	T	0/1	TraesCS4A03G0030000
Chr4A	12325134	A	G	1/1	TraesCS4A03G0032100
Chr4A	12325134	A	G	1/1	TraesCS4A03G0032200
Chr4A	12326306	G	C	1/1	TraesCS4A03G0032100
Chr4A	12326306	G	C	1/1	TraesCS4A03G0032200
Chr4A	12330834	G	C	1/1	TraesCS4A03G0032200
Chr4A	12330834	G	C	1/1	TraesCS4A03G0032300
Chr4A	12330834	G	C	1/1	TraesCS4A03G0032100
Chr4A	12330981	C	T	1/1	TraesCS4A03G0032200
Chr4A	12330981	C	T	1/1	TraesCS4A03G0032300
Chr4A	12330981	C	T	1/1	TraesCS4A03G0032100
Chr4A	12330993	T	C	1/1	TraesCS4A03G0032200
Chr4A	12330993	T	C	1/1	TraesCS4A03G0032300
Chr4A	12330993	T	C	1/1	TraesCS4A03G0032100
Chr4A	12331046	C	T	1/1	TraesCS4A03G0032200
Chr4A	12331046	C	T	1/1	TraesCS4A03G0032300
Chr4A	12331046	C	T	1/1	TraesCS4A03G0032100
Chr4A	12597153	A	G	1/1	TraesCS4A03G0033400LC
Chr4A	12597153	A	G	1/1	TraesCS4A03G0033400LC
Chr4A	12597153	A	G	1/1	TraesCS4A03G0033400LC
Chr4A	12597153	A	G	1/1	TraesCS4A03G0033500LC
Chr4A	12597153	A	G	1/1	TraesCS4A03G0033600LC
Chr4A	12597153	A	G	1/1	TraesCS4A03G0033500LC-TraesCS4A03G0033600LC
Chr4A	13578517	C	A	1/1	TraesCS4A03G0035700
Chr4A	13578517	C	A	1/1	TraesCS4A03G0035600
Chr4A	13940299	C	T	1/1	TraesCS4A03G0036500
Chr4A	13940299	C	T	1/1	TraesCS4A03G0036500
Chr4A	13940299	C	T	1/1	TraesCS4A03G0036600
Chr4A	13942778	C	T	1/1	TraesCS4A03G0036500
Chr4A	13942778	C	T	1/1	TraesCS4A03G0036500
Chr4A	13942778	C	T	1/1	TraesCS4A03G0036600
Chr4A	13943272	G	A	1/1	TraesCS4A03G0036500
Chr4A	13943272	G	A	1/1	TraesCS4A03G0036500
Chr4A	13943272	G	A	1/1	TraesCS4A03G0036600
Chr4A	13944049	C	T	1/1	TraesCS4A03G0036500
Chr4A	13944049	C	T	1/1	TraesCS4A03G0036600
Chr4A	13944049	C	T	1/1	TraesCS4A03G0036500
Chr4A	13944049	C	T	1/1	TraesCS4A03G0036500-TraesCS4A03G0036600
Chr4A	15703868	T	C	0/1	TraesCS4A03G0039800-TraesCS4A03G0039900
Chr4A	15703886	C	A	0/1	TraesCS4A03G0039800-TraesCS4A03G0039900
Chr4A	15704071	G	A	1/1	TraesCS4A03G0039800-TraesCS4A03G0039900
Chr4A	16084979	T	C	0/1	TraesCS4A03G0040800
Chr4A	16084979	T	C	0/1	TraesCS4A03G0040800
Chr4A	16085209	C	T	0/1	TraesCS4A03G0040800
Chr4A	16085209	C	T	0/1	TraesCS4A03G0040800
Chr4A	16085215	G	A	0/1	TraesCS4A03G0040800
Chr4A	16085215	G	A	0/1	TraesCS4A03G0040800
Chr4A	16085521	A	G	0/1	TraesCS4A03G0040800
Chr4A	16085521	A	G	0/1	TraesCS4A03G0040800
Chr4A	16141145	T	C	1/1	TraesCS4A03G0041400
Chr4A	16141145	T	C	1/1	TraesCS4A03G0041500LC
Chr4A	16141145	T	C	1/1	TraesCS4A03G0041300LC
Chr4A	16141145	T	C	1/1	TraesCS4A03G0041600
Chr4A	16141657	A	G	1/1	TraesCS4A03G0041500LC
Chr4A	16141657	A	G	1/1	TraesCS4A03G0041400
Chr4A	16141657	A	G	1/1	TraesCS4A03G0041300LC
Chr4A	16141657	A	G	1/1	TraesCS4A03G0041600
Chr4A	16142151	G	C	1/1	TraesCS4A03G0041400
Chr4A	16142151	G	C	1/1	TraesCS4A03G0041500LC
Chr4A	16142151	G	C	1/1	TraesCS4A03G0041600
Chr4A	16142169	T	C	1/1	TraesCS4A03G0041500LC
Chr4A	16142169	T	C	1/1	TraesCS4A03G0041400
Chr4A	16142169	T	C	1/1	TraesCS4A03G0041600
Chr4A	16401668	T	A	1/1	TraesCS4A03G0042400
Chr4A	16401668	T	A	1/1	TraesCS4A03G0042300
Chr4A	17153186	A	G	1/1	TraesCS4A03G0045900
Chr4A	17153186	A	G	1/1	TraesCS4A03G0045800
Chr4A	17281707	T	C	1/1	TraesCS4A03G0046100
Chr4A	17281707	T	C	1/1	TraesCS4A03G0046300LC
Chr4A	17281707	T	C	1/1	TraesCS4A03G0046200LC
Chr4A	17281707	T	C	1/1	TraesCS4A03G0046100-TraesCS4A03G0046200LC
Chr4A	17558206	G	A	1/1	TraesCS4A03G0046600
Chr4A	17615626	G	A	1/1	TraesCS4A03G0046700LC
Chr4A	17615626	G	A	1/1	TraesCS4A03G0046700LC
Chr4A	17615626	G	A	1/1	TraesCS4A03G0046600-TraesCS4A03G0046700LC
Chr4A	17616127	T	C	1/1	TraesCS4A03G0046700LC
Chr4A	17616127	T	C	1/1	TraesCS4A03G0046700LC
Chr4A	17616188	T	C	0/1	TraesCS4A03G0046700LC
Chr4A	17616188	T	C	0/1	TraesCS4A03G0046700LC
Chr4A	17616464	T	C	1/1	TraesCS4A03G0046700LC
Chr4A	17616464	T	C	1/1	TraesCS4A03G0046700LC
Chr4A	17617356	T	G	1/1	TraesCS4A03G0046700LC
Chr4A	17617356	T	G	1/1	TraesCS4A03G0046700LC
Chr4A	17617434	C	G	1/1	TraesCS4A03G0046700LC
Chr4A	17617434	C	G	1/1	TraesCS4A03G0046700LC
Chr4A	17685605	G	A	1/1	TraesCS4A03G0047300
Chr4A	17685605	G	A	1/1	TraesCS4A03G0047300
Chr4A	17686897	T	G	1/1	TraesCS4A03G0047300
Chr4A	17686897	T	G	1/1	TraesCS4A03G0047300
Chr4A	17847157	C	T	1/1	TraesCS4A03G0048000-TraesCS4A03G0048100LC
Chr4A	17847324	T	C	1/1	TraesCS4A03G0048000-TraesCS4A03G0048100LC
Chr4A	17847342	T	C	1/1	TraesCS4A03G0048000-TraesCS4A03G0048100LC
Chr4A	17847602	T	C	1/1	TraesCS4A03G0048000-TraesCS4A03G0048100LC
Chr4A	17847622	T	C	1/1	TraesCS4A03G0048000-TraesCS4A03G0048100LC
Chr4A	17847662	T	C	1/1	TraesCS4A03G0048000-TraesCS4A03G0048100LC
Chr4A	17847701	C	T	1/1	TraesCS4A03G0048000-TraesCS4A03G0048100LC
Chr4A	17847714	G	A	1/1	TraesCS4A03G0048000-TraesCS4A03G0048100LC
Chr4A	17847782	A	G	1/1	TraesCS4A03G0048000-TraesCS4A03G0048100LC
Chr4A	17847803	G	A	1/1	TraesCS4A03G0048000-TraesCS4A03G0048100LC
Chr4A	17847973	C	T	1/1	TraesCS4A03G0048000-TraesCS4A03G0048100LC
Chr4A	17848039	T	C	1/1	TraesCS4A03G0048000-TraesCS4A03G0048100LC
Chr4A	17848093	C	T	1/1	TraesCS4A03G0048000-TraesCS4A03G0048100LC
Chr4A	17848135	G	T	1/1	TraesCS4A03G0048000-TraesCS4A03G0048100LC
Chr4A	17848208	C	A	1/1	TraesCS4A03G0048000-TraesCS4A03G0048100LC
Chr4A	17848333	T	C	1/1	TraesCS4A03G0048000-TraesCS4A03G0048100LC
Chr4A	17848509	A	G	1/1	TraesCS4A03G0048000-TraesCS4A03G0048100LC
Chr4A	17848522	A	G	1/1	TraesCS4A03G0048000-TraesCS4A03G0048100LC
Chr4A	20125029	G	A	1/1	TraesCS4A03G0053200
Chr4A	20125029	G	A	1/1	TraesCS4A03G0053100
Chr4A	21063679	T	C	0/1	TraesCS4A03G0054600
Chr4A	21063679	T	C	0/1	TraesCS4A03G0054700LC
Chr4A	21063679	T	C	0/1	TraesCS4A03G0054500
Chr4A	21481115	T	G	0/1	TraesCS4A03G0055700
Chr4A	21481115	T	G	0/1	TraesCS4A03G0055600LC
Chr4A	21481115	T	G	0/1	TraesCS4A03G0055500
Chr4A	21481214	T	A	0/1	TraesCS4A03G0055700
Chr4A	21481214	T	A	0/1	TraesCS4A03G0055600LC
Chr4A	21481214	T	A	0/1	TraesCS4A03G0055500
Chr4A	24046122	T	G	0/1	TraesCS4A03G0058500
Chr4A	24046122	T	G	0/1	TraesCS4A03G0058500
Chr4A	24046122	T	G	0/1	TraesCS4A03G0058400
Chr4A	24046160	G	A	0/1	TraesCS4A03G0058500
Chr4A	24046160	G	A	0/1	TraesCS4A03G0058500
Chr4A	24046160	G	A	0/1	TraesCS4A03G0058400
Chr4A	24046255	T	C	0/1	TraesCS4A03G0058500
Chr4A	24046255	T	C	0/1	TraesCS4A03G0058500
Chr4A	24046255	T	C	0/1	TraesCS4A03G0058400
Chr4A	24046279	G	A	0/1	TraesCS4A03G0058500
Chr4A	24046279	G	A	0/1	TraesCS4A03G0058500
Chr4A	24046279	G	A	0/1	TraesCS4A03G0058400
Chr4A	24046346	T	C	0/1	TraesCS4A03G0058500
Chr4A	24046346	T	C	0/1	TraesCS4A03G0058500
Chr4A	24046346	T	C	0/1	TraesCS4A03G0058400
Chr4A	24579858	T	C	1/1	TraesCS4A03G0059300
Chr4A	24579858	T	C	1/1	TraesCS4A03G0059300
Chr4A	24579858	T	C	1/1	TraesCS4A03G0059300
Chr4A	24579858	T	C	1/1	TraesCS4A03G0059300
Chr4A	24579858	T	C	1/1	TraesCS4A03G0059400LC
Chr4A	24579858	T	C	1/1	TraesCS4A03G0059500LC
Chr4A	24581032	G	T	1/1	TraesCS4A03G0059300
Chr4A	24581032	G	T	1/1	TraesCS4A03G0059300
Chr4A	24581032	G	T	1/1	TraesCS4A03G0059300
Chr4A	24581032	G	T	1/1	TraesCS4A03G0059300
Chr4A	24581032	G	T	1/1	TraesCS4A03G0059400LC
Chr4A	24581032	G	T	1/1	TraesCS4A03G0059500LC
Chr4A	24581032	G	T	1/1	TraesCS4A03G0059600LC
Chr4A	24581335	G	A	1/1	TraesCS4A03G0059300
Chr4A	24581335	G	A	1/1	TraesCS4A03G0059300
Chr4A	24581335	G	A	1/1	TraesCS4A03G0059300
Chr4A	24581335	G	A	1/1	TraesCS4A03G0059300
Chr4A	24581335	G	A	1/1	TraesCS4A03G0059400LC
Chr4A	24581335	G	A	1/1	TraesCS4A03G0059700
Chr4A	24581335	G	A	1/1	TraesCS4A03G0059500LC
Chr4A	24581335	G	A	1/1	TraesCS4A03G0059600LC
Chr4A	24581336	A	T	1/1	TraesCS4A03G0059300
Chr4A	24581336	A	T	1/1	TraesCS4A03G0059300
Chr4A	24581336	A	T	1/1	TraesCS4A03G0059300
Chr4A	24581336	A	T	1/1	TraesCS4A03G0059300
Chr4A	24581336	A	T	1/1	TraesCS4A03G0059400LC
Chr4A	24581336	A	T	1/1	TraesCS4A03G0059700
Chr4A	24581336	A	T	1/1	TraesCS4A03G0059500LC
Chr4A	24581336	A	T	1/1	TraesCS4A03G0059600LC
Chr4A	24586362	G	C	1/1	TraesCS4A03G0059700
Chr4A	24586362	G	C	1/1	TraesCS4A03G0059500LC
Chr4A	24586362	G	C	1/1	TraesCS4A03G0059600LC
Chr4A	24586362	G	C	1/1	TraesCS4A03G0059300
Chr4A	24586362	G	C	1/1	TraesCS4A03G0059400LC
Chr4A	24586362	G	C	1/1	TraesCS4A03G0059800
Chr4A	24586362	G	C	1/1	TraesCS4A03G0059300
Chr4A	24586362	G	C	1/1	TraesCS4A03G0059300
Chr4A	24586362	G	C	1/1	TraesCS4A03G0059300
Chr4A	24586420	C	A	1/1	TraesCS4A03G0059700
Chr4A	24586420	C	A	1/1	TraesCS4A03G0059500LC
Chr4A	24586420	C	A	1/1	TraesCS4A03G0059600LC
Chr4A	24586420	C	A	1/1	TraesCS4A03G0059300
Chr4A	24586420	C	A	1/1	TraesCS4A03G0059400LC
Chr4A	24586420	C	A	1/1	TraesCS4A03G0059800
Chr4A	24586420	C	A	1/1	TraesCS4A03G0059300
Chr4A	24586420	C	A	1/1	TraesCS4A03G0059300
Chr4A	24586420	C	A	1/1	TraesCS4A03G0059300
Chr4A	24586456	G	C	1/1	TraesCS4A03G0059700
Chr4A	24586456	G	C	1/1	TraesCS4A03G0059500LC
Chr4A	24586456	G	C	1/1	TraesCS4A03G0059600LC
Chr4A	24586456	G	C	1/1	TraesCS4A03G0059400LC
Chr4A	24586456	G	C	1/1	TraesCS4A03G0059800
Chr4A	24586495	G	C	1/1	TraesCS4A03G0059700
Chr4A	24586495	G	C	1/1	TraesCS4A03G0059500LC
Chr4A	24586495	G	C	1/1	TraesCS4A03G0059600LC
Chr4A	24586495	G	C	1/1	TraesCS4A03G0059400LC
Chr4A	24586495	G	C	1/1	TraesCS4A03G0059800
Chr4A	24587211	C	T	1/1	TraesCS4A03G0059700
Chr4A	24587211	C	T	1/1	TraesCS4A03G0059500LC
Chr4A	24587211	C	T	1/1	TraesCS4A03G0059600LC
Chr4A	24587211	C	T	1/1	TraesCS4A03G0059400LC
Chr4A	24587211	C	T	1/1	TraesCS4A03G0059800
Chr4A	24587902	G	C	1/1	TraesCS4A03G0059800
Chr4A	24587902	G	C	1/1	TraesCS4A03G0059500LC
Chr4A	24587902	G	C	1/1	TraesCS4A03G0059600LC
Chr4A	24587902	G	C	1/1	TraesCS4A03G0059700
Chr4A	24588688	A	G	1/1	TraesCS4A03G0059800
Chr4A	24588688	A	G	1/1	TraesCS4A03G0059600LC
Chr4A	24588688	A	G	1/1	TraesCS4A03G0059700
Chr4A	24650163	T	C	1/1	TraesCS4A03G0060100
Chr4A	24650163	T	C	1/1	TraesCS4A03G0060000
Chr4A	24650163	T	C	1/1	TraesCS4A03G0060200
Chr4A	24650163	T	C	1/1	TraesCS4A03G0060000
Chr4A	27697283	A	T	1/1	TraesCS4A03G0067500
Chr4A	27697333	C	G	1/1	TraesCS4A03G0067500
Chr4A	27698242	G	A	1/1	TraesCS4A03G0067500
Chr4A	28263388	T	A	1/1	TraesCS4A03G0067800
Chr4A	28263388	T	A	1/1	TraesCS4A03G0067800
Chr4A	28263388	T	A	1/1	TraesCS4A03G0067800
Chr4A	28572009	C	T	0/1	TraesCS4A03G0067900
Chr4A	28572009	C	T	0/1	TraesCS4A03G0067800-TraesCS4A03G0067900
Chr4A	28577858	C	T	1/1	TraesCS4A03G0067900
Chr4A	29088767	A	G	1/1	TraesCS4A03G0070100
Chr4A	29088767	A	G	1/1	TraesCS4A03G0070100
Chr4A	29088767	A	G	1/1	TraesCS4A03G0070100
Chr4A	29088767	A	G	1/1	TraesCS4A03G0070000
Chr4A	29088767	A	G	1/1	TraesCS4A03G0070000-TraesCS4A03G0070100
Chr4A	29096555	A	G	1/1	TraesCS4A03G0070100
Chr4A	29096555	A	G	1/1	TraesCS4A03G0070100
Chr4A	29096555	A	G	1/1	TraesCS4A03G0070100
Chr4A	29096555	A	G	1/1	TraesCS4A03G0070200
Chr4A	29096555	A	G	1/1	TraesCS4A03G0070300LC
Chr4A	29096598	T	C	1/1	TraesCS4A03G0070100
Chr4A	29096598	T	C	1/1	TraesCS4A03G0070100
Chr4A	29096598	T	C	1/1	TraesCS4A03G0070100
Chr4A	29096598	T	C	1/1	TraesCS4A03G0070200
Chr4A	29096598	T	C	1/1	TraesCS4A03G0070300LC
Chr4A	29096606	G	A	1/1	TraesCS4A03G0070100
Chr4A	29096606	G	A	1/1	TraesCS4A03G0070100
Chr4A	29096606	G	A	1/1	TraesCS4A03G0070100
Chr4A	29096606	G	A	1/1	TraesCS4A03G0070200
Chr4A	29096606	G	A	1/1	TraesCS4A03G0070300LC
Chr4A	29193072	G	C	0/1	TraesCS4A03G0070800
Chr4A	29193072	G	C	0/1	TraesCS4A03G0070700LC
Chr4A	29821123	G	C	1/1	TraesCS4A03G0072000LC
Chr4A	29821123	G	C	1/1	TraesCS4A03G0072200
Chr4A	29821123	G	C	1/1	TraesCS4A03G0072100
Chr4A	29822276	A	G	1/1	TraesCS4A03G0072000LC
Chr4A	29822276	A	G	1/1	TraesCS4A03G0072200
Chr4A	29822276	A	G	1/1	TraesCS4A03G0072100
Chr4A	30316309	G	A	1/1	TraesCS4A03G0072900
Chr4A	30316309	G	A	1/1	TraesCS4A03G0072800
Chr4A	30316621	G	A	0/1	TraesCS4A03G0072900
Chr4A	30316621	G	A	0/1	TraesCS4A03G0072800
Chr4A	30319242	C	T	0/1	TraesCS4A03G0072900
Chr4A	30420488	T	C	1/1	TraesCS4A03G0073600
Chr4A	30420488	T	C	1/1	TraesCS4A03G0073700
Chr4A	30420488	T	C	1/1	TraesCS4A03G0073700
Chr4A	30420688	C	T	1/1	TraesCS4A03G0073600
Chr4A	30420688	C	T	1/1	TraesCS4A03G0073700
Chr4A	30420688	C	T	1/1	TraesCS4A03G0073700
Chr4A	34239416	T	C	0/1	TraesCS4A03G0079400
Chr4A	34239416	T	C	0/1	TraesCS4A03G0079400
Chr4A	34239416	T	C	0/1	TraesCS4A03G0079400
Chr4A	34239416	T	C	0/1	TraesCS4A03G0079500LC
Chr4A	34239500	C	T	0/1	TraesCS4A03G0079400
Chr4A	34239500	C	T	0/1	TraesCS4A03G0079400
Chr4A	34239500	C	T	0/1	TraesCS4A03G0079400
Chr4A	34239500	C	T	0/1	TraesCS4A03G0079500LC
Chr4A	35337729	T	C	1/1	TraesCS4A03G0081400LC
Chr4A	37020409	G	A	0/1	TraesCS4A03G0086900
Chr4A	37020409	G	A	0/1	TraesCS4A03G0087000
Chr4A	37020955	A	T	1/1	TraesCS4A03G0086900
Chr4A	37020955	A	T	1/1	TraesCS4A03G0087000
Chr4A	37041684	A	T	1/1	TraesCS4A03G0087200
Chr4A	37041684	A	T	1/1	TraesCS4A03G0087100
Chr4A	37041684	A	T	1/1	TraesCS4A03G0087100
Chr4A	37041707	A	G	1/1	TraesCS4A03G0087200
Chr4A	37041707	A	G	1/1	TraesCS4A03G0087100
Chr4A	37041707	A	G	1/1	TraesCS4A03G0087100
Chr4A	37752151	C	G	1/1	TraesCS4A03G0088500
Chr4A	37752151	C	G	1/1	TraesCS4A03G0088600
Chr4A	37752151	C	G	1/1	TraesCS4A03G0088500-TraesCS4A03G0088600
Chr4A	38295547	G	A	1/1	TraesCS4A03G0090700
Chr4A	38295547	G	A	1/1	TraesCS4A03G0090700
Chr4A	38295547	G	A	1/1	TraesCS4A03G0090900LC
Chr4A	38295547	G	A	1/1	TraesCS4A03G0090600LC
Chr4A	38295547	G	A	1/1	TraesCS4A03G0090800LC
Chr4A	38692035	C	A	1/1	TraesCS4A03G0092300
Chr4A	38692035	C	A	1/1	TraesCS4A03G0092300-TraesCS4A03G0092400LC
Chr4A	40196701	G	T	1/1	TraesCS4A03G0095200
Chr4A	40196701	G	T	1/1	TraesCS4A03G0095100LC
Chr4A	40196701	G	T	1/1	TraesCS4A03G0095300LC
Chr4A	40196701	G	T	1/1	TraesCS4A03G0095000
Chr4A	40197463	C	T	1/1	TraesCS4A03G0095200
Chr4A	40197463	C	T	1/1	TraesCS4A03G0095100LC
Chr4A	40197463	C	T	1/1	TraesCS4A03G0095300LC
Chr4A	40197463	C	T	1/1	TraesCS4A03G0095000
Chr4A	40197587	C	T	1/1	TraesCS4A03G0095200
Chr4A	40197587	C	T	1/1	TraesCS4A03G0095100LC
Chr4A	40197587	C	T	1/1	TraesCS4A03G0095300LC
Chr4A	40197587	C	T	1/1	TraesCS4A03G0095000
Chr4A	40198019	T	C	1/1	TraesCS4A03G0095200
Chr4A	40198019	T	C	1/1	TraesCS4A03G0095100LC
Chr4A	40198019	T	C	1/1	TraesCS4A03G0095300LC
Chr4A	40198019	T	C	1/1	TraesCS4A03G0095000
Chr4A	40229688	T	C	1/1	TraesCS4A03G0095500
Chr4A	40229688	T	C	1/1	TraesCS4A03G0095600LC
Chr4A	40387945	T	C	1/1	TraesCS4A03G0095800
Chr4A	40387945	T	C	1/1	TraesCS4A03G0095700
Chr4A	40387945	T	C	1/1	TraesCS4A03G0095900
Chr4A	40391331	C	G	1/1	TraesCS4A03G0095900
Chr4A	40391331	C	G	1/1	TraesCS4A03G0095800
Chr4A	40805311	C	G	1/1	TraesCS4A03G0096200
Chr4A	40805735	G	A	1/1	TraesCS4A03G0096200
Chr4A	41913117	A	G	0/1	TraesCS4A03G0098100
Chr4A	42062702	A	G	0/1	TraesCS4A03G0098800
Chr4A	42062702	A	G	0/1	TraesCS4A03G0098700
Chr4A	42062729	A	G	0/1	TraesCS4A03G0098800
Chr4A	42062729	A	G	0/1	TraesCS4A03G0098700
Chr4A	42062751	A	G	0/1	TraesCS4A03G0098800
Chr4A	42062751	A	G	0/1	TraesCS4A03G0098700
Chr4A	42063589	A	T	1/1	TraesCS4A03G0098800
Chr4A	42063589	A	T	1/1	TraesCS4A03G0098700
Chr4A	42063625	A	G	1/1	TraesCS4A03G0098800
Chr4A	42063625	A	G	1/1	TraesCS4A03G0098700
Chr4A	42065394	G	T	0/1	TraesCS4A03G0098800
Chr4A	42065394	G	T	0/1	TraesCS4A03G0098700
Chr4A	42065404	G	T	0/1	TraesCS4A03G0098800
Chr4A	42065404	G	T	0/1	TraesCS4A03G0098700
Chr4A	42066864	A	G	1/1	TraesCS4A03G0098800
Chr4A	42213230	T	A	0/1	TraesCS4A03G0099100
Chr4A	42213230	T	A	0/1	TraesCS4A03G0099200
Chr4A	42213230	T	A	0/1	TraesCS4A03G0099200
Chr4A	42214186	C	G	1/1	TraesCS4A03G0099100
Chr4A	42214186	C	G	1/1	TraesCS4A03G0099200
Chr4A	42214186	C	G	1/1	TraesCS4A03G0099200
Chr4A	42214186	C	G	1/1	TraesCS4A03G0099100-TraesCS4A03G0099200
Chr4A	42718846	C	T	1/1	TraesCS4A03G0099500
Chr4A	42718846	C	T	1/1	TraesCS4A03G0099500
Chr4A	42718846	C	T	1/1	TraesCS4A03G0099600
Chr4A	43165148	C	T	1/1	TraesCS4A03G0099900
Chr4A	43165148	C	T	1/1	TraesCS4A03G0100000LC
Chr4A	43165148	C	T	1/1	TraesCS4A03G0100100LC
Chr4A	43301190	G	C	1/1	TraesCS4A03G0101100
Chr4A	43301190	G	C	1/1	TraesCS4A03G0101000
Chr4A	43301337	C	T	1/1	TraesCS4A03G0101100
Chr4A	43301337	C	T	1/1	TraesCS4A03G0101000
Chr4A	43301583	C	T	1/1	TraesCS4A03G0101000
Chr4A	43301583	C	T	1/1	TraesCS4A03G0101200LC
Chr4A	43301583	C	T	1/1	TraesCS4A03G0101100
Chr4A	43725919	G	T	1/1	TraesCS4A03G0101800
Chr4A	43725919	G	T	1/1	TraesCS4A03G0101800
Chr4A	43725919	G	T	1/1	TraesCS4A03G0101700LC
Chr4A	43725919	G	T	1/1	TraesCS4A03G0101600LC
Chr4A	43725919	G	T	1/1	TraesCS4A03G0101900
Chr4A	43725919	G	T	1/1	TraesCS4A03G0101900
Chr4A	45120810	C	T	1/1	TraesCS4A03G0103800
Chr4A	45120810	C	T	1/1	TraesCS4A03G0103700
Chr4A	45120810	C	T	1/1	TraesCS4A03G0103900
Chr4A	45120810	C	T	1/1	TraesCS4A03G0103700
Chr4A	45120916	G	C	1/1	TraesCS4A03G0103800
Chr4A	45120916	G	C	1/1	TraesCS4A03G0103700
Chr4A	45120916	G	C	1/1	TraesCS4A03G0103900
Chr4A	45120916	G	C	1/1	TraesCS4A03G0103700
Chr4A	45348804	A	G	1/1	TraesCS4A03G0105100
Chr4A	45348804	A	G	1/1	TraesCS4A03G0105100
Chr4A	45348804	A	G	1/1	TraesCS4A03G0104900
Chr4A	45348804	A	G	1/1	TraesCS4A03G0105000LC
Chr4A	46050482	G	A	0/1	TraesCS4A03G0107100
Chr4A	46050482	G	A	0/1	TraesCS4A03G0107200LC
Chr4A	46050738	T	C	1/1	TraesCS4A03G0107100
Chr4A	46050738	T	C	1/1	TraesCS4A03G0107200LC
Chr4A	46052111	C	T	1/1	TraesCS4A03G0107100
Chr4A	46052111	C	T	1/1	TraesCS4A03G0107200LC
Chr4A	46124911	G	A	1/1	TraesCS4A03G0107400
Chr4A	46125255	A	G	1/1	TraesCS4A03G0107400
Chr4A	46277719	A	G	0/1	TraesCS4A03G0108600
Chr4A	46277719	A	G	0/1	TraesCS4A03G0108700
Chr4A	46278230	G	A	0/1	TraesCS4A03G0108600
Chr4A	46278230	G	A	0/1	TraesCS4A03G0108700
Chr4A	46278254	A	G	0/1	TraesCS4A03G0108600
Chr4A	46278254	A	G	0/1	TraesCS4A03G0108700
Chr4A	47105161	C	T	1/1	TraesCS4A03G0109900
Chr4A	47105161	C	T	1/1	TraesCS4A03G0109900
Chr4A	47105161	C	T	1/1	TraesCS4A03G0109900
Chr4A	47105161	C	T	1/1	TraesCS4A03G0110000LC
Chr4A	47105161	C	T	1/1	TraesCS4A03G0109800
Chr4A	47105243	C	G	1/1	TraesCS4A03G0109900
Chr4A	47105243	C	G	1/1	TraesCS4A03G0109900
Chr4A	47105243	C	G	1/1	TraesCS4A03G0109900
Chr4A	47105243	C	G	1/1	TraesCS4A03G0110000LC
Chr4A	47139083	T	A	1/1	TraesCS4A03G0110200LC
Chr4A	47139083	T	A	1/1	TraesCS4A03G0110300LC
Chr4A	47139083	T	A	1/1	TraesCS4A03G0110400
Chr4A	47139083	T	A	1/1	TraesCS4A03G0110300LC-TraesCS4A03G0110400
Chr4A	47139120	C	T	1/1	TraesCS4A03G0110200LC
Chr4A	47139120	C	T	1/1	TraesCS4A03G0110300LC
Chr4A	47139120	C	T	1/1	TraesCS4A03G0110400
Chr4A	47139120	C	T	1/1	TraesCS4A03G0110300LC-TraesCS4A03G0110400
Chr4A	47627765	C	T	0/1	TraesCS4A03G0111000
Chr4A	47627765	C	T	0/1	TraesCS4A03G0111000
Chr4A	48162149	T	C	1/1	TraesCS4A03G0112300
Chr4A	48162149	T	C	1/1	TraesCS4A03G0112100
Chr4A	48162149	T	C	1/1	TraesCS4A03G0112200LC
Chr4A	48162149	T	C	1/1	TraesCS4A03G0112100
Chr4A	48162149	T	C	1/1	TraesCS4A03G0112100
Chr4A	48163171	G	T	1/1	TraesCS4A03G0112300
Chr4A	48163171	G	T	1/1	TraesCS4A03G0112100
Chr4A	48163171	G	T	1/1	TraesCS4A03G0112200LC
Chr4A	48163171	G	T	1/1	TraesCS4A03G0112100
Chr4A	48163171	G	T	1/1	TraesCS4A03G0112100
Chr4A	48534791	G	A	1/1	TraesCS4A03G0112900
Chr4A	48534791	G	A	1/1	TraesCS4A03G0113000
Chr4A	48534791	G	A	1/1	TraesCS4A03G0113100
Chr4A	56112988	C	T	0/1	TraesCS4A03G0118400
Chr4A	56112988	C	T	0/1	TraesCS4A03G0118500LC
Chr4A	56114167	G	C	1/1	TraesCS4A03G0118400
Chr4A	56114167	G	C	1/1	TraesCS4A03G0118500LC
Chr4A	56220325	A	G	1/1	TraesCS4A03G0118700
Chr4A	56220325	A	G	1/1	TraesCS4A03G0118800LC
Chr4A	56220347	G	A	1/1	TraesCS4A03G0118700
Chr4A	56220347	G	A	1/1	TraesCS4A03G0118800LC
Chr4A	56221339	A	G	1/1	TraesCS4A03G0118700
Chr4A	56221339	A	G	1/1	TraesCS4A03G0118800LC
Chr4A	58911304	G	A	1/1	TraesCS4A03G0123600
Chr4A	58911458	G	A	1/1	TraesCS4A03G0123600
Chr4A	59263796	G	A	1/1	TraesCS4A03G0124400
Chr4A	59263796	G	A	1/1	TraesCS4A03G0124300LC
Chr4A	59263812	T	C	1/1	TraesCS4A03G0124400
Chr4A	59263812	T	C	1/1	TraesCS4A03G0124300LC
Chr4A	59477258	A	G	1/1	TraesCS4A03G0125200
Chr4A	59477258	A	G	1/1	TraesCS4A03G0125200
Chr4A	59477258	A	G	1/1	TraesCS4A03G0125200
Chr4A	59477258	A	G	1/1	TraesCS4A03G0125100LC
Chr4A	60697096	G	C	1/1	TraesCS4A03G0126900
Chr4A	60697193	C	G	1/1	TraesCS4A03G0126900
Chr4A	60697285	T	G	1/1	TraesCS4A03G0126900
Chr4A	60753027	G	A	0/1	TraesCS4A03G0127200
Chr4A	60946662	G	A	1/1	TraesCS4A03G0127600
Chr4A	60946662	G	A	1/1	TraesCS4A03G0127700LC
Chr4A	60946794	A	G	1/1	TraesCS4A03G0127600
Chr4A	60946794	A	G	1/1	TraesCS4A03G0127700LC
Chr4A	60948836	G	C	1/1	TraesCS4A03G0127600
Chr4A	60948836	G	C	1/1	TraesCS4A03G0127700LC
Chr4A	60948836	G	C	1/1	TraesCS4A03G0127800LC
Chr4A	63032442	G	A	1/1	TraesCS4A03G0131300
Chr4A	63032442	G	A	1/1	TraesCS4A03G0131200
Chr4A	63561879	A	C	1/1	TraesCS4A03G0132200
Chr4A	63561879	A	C	1/1	TraesCS4A03G0132100
Chr4A	63561879	A	C	1/1	TraesCS4A03G0132000
Chr4A	63561919	G	A	1/1	TraesCS4A03G0132200
Chr4A	63561919	G	A	1/1	TraesCS4A03G0132100
Chr4A	63561919	G	A	1/1	TraesCS4A03G0132000
Chr4A	63826844	C	T	1/1	TraesCS4A03G0132400
Chr4A	63826844	C	T	1/1	TraesCS4A03G0132300LC
Chr4A	63826844	C	T	1/1	TraesCS4A03G0132500
Chr4A	63826930	G	A	1/1	TraesCS4A03G0132400
Chr4A	63826930	G	A	1/1	TraesCS4A03G0132300LC
Chr4A	63826930	G	A	1/1	TraesCS4A03G0132500
Chr4A	64158064	A	G	1/1	TraesCS4A03G0132800
Chr4A	64158064	A	G	1/1	TraesCS4A03G0132800
Chr4A	64158064	A	G	1/1	TraesCS4A03G0132700
Chr4A	64158064	A	G	1/1	TraesCS4A03G0132700
Chr4A	64158313	A	G	1/1	TraesCS4A03G0132800
Chr4A	64158313	A	G	1/1	TraesCS4A03G0132800
Chr4A	64158313	A	G	1/1	TraesCS4A03G0132700
Chr4A	64158313	A	G	1/1	TraesCS4A03G0132700
Chr4A	64160146	A	G	1/1	TraesCS4A03G0132800
Chr4A	64160146	A	G	1/1	TraesCS4A03G0132800
Chr4A	64160146	A	G	1/1	TraesCS4A03G0132700
Chr4A	64160146	A	G	1/1	TraesCS4A03G0132700
Chr4A	66143445	A	G	1/1	TraesCS4A03G0134200
Chr4A	66143445	A	G	1/1	TraesCS4A03G0134200
Chr4A	66143445	A	G	1/1	TraesCS4A03G0134300
Chr4A	66143445	A	G	1/1	TraesCS4A03G0134200
Chr4A	66144654	C	A	1/1	TraesCS4A03G0134200
Chr4A	66144654	C	A	1/1	TraesCS4A03G0134200
Chr4A	66144654	C	A	1/1	TraesCS4A03G0134200
Chr4A	66144654	C	A	1/1	TraesCS4A03G0134300
Chr4A	66905605	A	G	1/1	TraesCS4A03G0135400LC
Chr4A	66905605	A	G	1/1	TraesCS4A03G0135500
Chr4A	68113559	G	A	1/1	TraesCS4A03G0142000
Chr4A	68113559	G	A	1/1	TraesCS4A03G0142100LC
Chr4A	68113591	T	C	1/1	TraesCS4A03G0142000
Chr4A	68113591	T	C	1/1	TraesCS4A03G0142100LC
Chr4A	68443086	A	G	1/1	TraesCS4A03G0142800
Chr4A	68443097	T	G	1/1	TraesCS4A03G0142800
Chr4A	68446279	G	T	1/1	TraesCS4A03G0142800
Chr4A	68446343	C	A	1/1	TraesCS4A03G0142800
Chr4A	68448735	A	C	0/1	TraesCS4A03G0142800
Chr4A	68448785	A	G	1/1	TraesCS4A03G0142800
Chr4A	68448786	C	A	1/1	TraesCS4A03G0142800
Chr4A	68448861	G	A	0/1	TraesCS4A03G0142800
Chr4A	68549124	C	G	1/1	TraesCS4A03G0143000
Chr4A	68549307	C	G	1/1	TraesCS4A03G0143000
Chr4A	68549331	T	G	1/1	TraesCS4A03G0143000
Chr4A	68553325	T	C	1/1	TraesCS4A03G0143000
Chr4A	68668837	C	T	1/1	TraesCS4A03G0143100
Chr4A	68668837	C	T	1/1	TraesCS4A03G0143100
Chr4A	70291172	A	G	1/1	TraesCS4A03G0145100
Chr4A	70291172	A	G	1/1	TraesCS4A03G0145100
Chr4A	70291172	A	G	1/1	TraesCS4A03G0145100
Chr4A	70291172	A	G	1/1	TraesCS4A03G0145100
Chr4A	70291172	A	G	1/1	TraesCS4A03G0144900
Chr4A	70291172	A	G	1/1	TraesCS4A03G0144900
Chr4A	70291172	A	G	1/1	TraesCS4A03G0145000LC
Chr4A	70293097	G	A	1/1	TraesCS4A03G0145100
Chr4A	70293097	G	A	1/1	TraesCS4A03G0145100
Chr4A	70293097	G	A	1/1	TraesCS4A03G0145100
Chr4A	70293097	G	A	1/1	TraesCS4A03G0145100
Chr4A	70293097	G	A	1/1	TraesCS4A03G0145100
Chr4A	70293097	G	A	1/1	TraesCS4A03G0145100
Chr4A	70293097	G	A	1/1	TraesCS4A03G0145100
Chr4A	70293097	G	A	1/1	TraesCS4A03G0145100
Chr4A	70293097	G	A	1/1	TraesCS4A03G0144900
Chr4A	70293097	G	A	1/1	TraesCS4A03G0144900
Chr4A	70293097	G	A	1/1	TraesCS4A03G0145000LC
Chr4A	70293097	G	A	1/1	TraesCS4A03G0145200
Chr4A	71098626	T	C	1/1	TraesCS4A03G0146100
Chr4A	71228915	A	C	1/1	TraesCS4A03G0146700
Chr4A	71228915	A	C	1/1	TraesCS4A03G0146600LC
Chr4A	71228915	A	C	1/1	TraesCS4A03G0146800
Chr4A	71228944	C	T	1/1	TraesCS4A03G0146700
Chr4A	71228944	C	T	1/1	TraesCS4A03G0146600LC
Chr4A	71228944	C	T	1/1	TraesCS4A03G0146800
Chr4A	71229367	G	A	1/1	TraesCS4A03G0146700
Chr4A	71229367	G	A	1/1	TraesCS4A03G0146600LC
Chr4A	71229367	G	A	1/1	TraesCS4A03G0146800
Chr4A	71971188	G	A	0/1	TraesCS4A03G0147100
Chr4A	71971188	G	A	0/1	TraesCS4A03G0147100
Chr4A	71971188	G	A	0/1	TraesCS4A03G0147100
Chr4A	71971188	G	A	0/1	TraesCS4A03G0147100
Chr4A	71971188	G	A	0/1	TraesCS4A03G0147100
Chr4A	71972775	A	G	0/1	TraesCS4A03G0147100
Chr4A	71972775	A	G	0/1	TraesCS4A03G0147100
Chr4A	71972775	A	G	0/1	TraesCS4A03G0147100
Chr4A	71972775	A	G	0/1	TraesCS4A03G0147100
Chr4A	71972775	A	G	0/1	TraesCS4A03G0147100
Chr4A	71972964	C	T	0/1	TraesCS4A03G0147100
Chr4A	71972964	C	T	0/1	TraesCS4A03G0147100
Chr4A	71972964	C	T	0/1	TraesCS4A03G0147100
Chr4A	71972964	C	T	0/1	TraesCS4A03G0147100
Chr4A	71972964	C	T	0/1	TraesCS4A03G0147100
Chr4A	71973775	T	G	0/1	TraesCS4A03G0147100
Chr4A	71973775	T	G	0/1	TraesCS4A03G0147100
Chr4A	71973775	T	G	0/1	TraesCS4A03G0147100
Chr4A	71973775	T	G	0/1	TraesCS4A03G0147100
Chr4A	71973775	T	G	0/1	TraesCS4A03G0147100
Chr4A	71973838	A	G	0/1	TraesCS4A03G0147100
Chr4A	71973838	A	G	0/1	TraesCS4A03G0147100
Chr4A	71973838	A	G	0/1	TraesCS4A03G0147100
Chr4A	71973838	A	G	0/1	TraesCS4A03G0147100
Chr4A	71973838	A	G	0/1	TraesCS4A03G0147100
Chr4A	71973949	A	G	0/1	TraesCS4A03G0147100
Chr4A	71973949	A	G	0/1	TraesCS4A03G0147100
Chr4A	71973949	A	G	0/1	TraesCS4A03G0147100
Chr4A	71973949	A	G	0/1	TraesCS4A03G0147100
Chr4A	71973949	A	G	0/1	TraesCS4A03G0147100
Chr4A	71974229	C	A	1/1	TraesCS4A03G0147100
Chr4A	71974229	C	A	1/1	TraesCS4A03G0147100
Chr4A	71974229	C	A	1/1	TraesCS4A03G0147100
Chr4A	71974229	C	A	1/1	TraesCS4A03G0147100
Chr4A	71974229	C	A	1/1	TraesCS4A03G0147100
Chr4A	71974269	G	T	0/1	TraesCS4A03G0147100
Chr4A	71974269	G	T	0/1	TraesCS4A03G0147100
Chr4A	71974269	G	T	0/1	TraesCS4A03G0147100
Chr4A	71974269	G	T	0/1	TraesCS4A03G0147100
Chr4A	71974269	G	T	0/1	TraesCS4A03G0147100
Chr4A	71974313	C	T	0/1	TraesCS4A03G0147100
Chr4A	71974313	C	T	0/1	TraesCS4A03G0147100
Chr4A	71974313	C	T	0/1	TraesCS4A03G0147100
Chr4A	71974313	C	T	0/1	TraesCS4A03G0147100
Chr4A	71974313	C	T	0/1	TraesCS4A03G0147100
Chr4A	72000913	T	C	1/1	TraesCS4A03G0147900LC
Chr4A	72000913	T	C	1/1	TraesCS4A03G0148000LC
Chr4A	72000913	T	C	1/1	TraesCS4A03G0147700LC
Chr4A	72000913	T	C	1/1	TraesCS4A03G0147800
Chr4A	72001020	A	G	1/1	TraesCS4A03G0147900LC
Chr4A	72001020	A	G	1/1	TraesCS4A03G0148000LC
Chr4A	72001020	A	G	1/1	TraesCS4A03G0147700LC
Chr4A	72001020	A	G	1/1	TraesCS4A03G0147800
Chr4A	72268589	C	T	1/1	TraesCS4A03G0148200
Chr4A	72268589	C	T	1/1	TraesCS4A03G0148100
Chr4A	72268589	C	T	1/1	TraesCS4A03G0148100
Chr4A	72891543	T	C	1/1	TraesCS4A03G0148700
Chr4A	72891543	T	C	1/1	TraesCS4A03G0148600
Chr4A	73106256	C	T	1/1	TraesCS4A03G0148800
Chr4A	73427593	A	G	1/1	TraesCS4A03G0149400
Chr4A	73427593	A	G	1/1	TraesCS4A03G0149400
Chr4A	73427593	A	G	1/1	TraesCS4A03G0149500LC
Chr4A	73427947	C	G	1/1	TraesCS4A03G0149400
Chr4A	73427947	C	G	1/1	TraesCS4A03G0149400
Chr4A	73427947	C	G	1/1	TraesCS4A03G0149500LC
Chr4A	75425554	G	C	1/1	TraesCS4A03G0155000
Chr4A	75425554	G	C	1/1	TraesCS4A03G0155100
Chr4A	75426852	A	G	1/1	TraesCS4A03G0155000
Chr4A	75426852	A	G	1/1	TraesCS4A03G0155100
Chr4A	75891128	C	T	1/1	TraesCS4A03G0155600
Chr4A	75891128	C	T	1/1	TraesCS4A03G0155600
Chr4A	75941184	T	C	1/1	TraesCS4A03G0155800
Chr4A	76355171	C	T	1/1	TraesCS4A03G0155900LC
Chr4A	76355171	C	T	1/1	TraesCS4A03G0155800-TraesCS4A03G0155900LC
Chr4A	76391107	A	G	1/1	TraesCS4A03G0156000
Chr4A	76391107	A	G	1/1	TraesCS4A03G0156100LC
Chr4A	76391107	A	G	1/1	TraesCS4A03G0156200
Chr4A	76391215	C	T	1/1	TraesCS4A03G0156000
Chr4A	76391215	C	T	1/1	TraesCS4A03G0156100LC
Chr4A	76391215	C	T	1/1	TraesCS4A03G0156200
Chr4A	76896038	C	T	0/1	TraesCS4A03G0157000
Chr4A	76896038	C	T	0/1	TraesCS4A03G0157100
Chr4A	76896038	C	T	0/1	TraesCS4A03G0157000
Chr4A	76896624	T	C	0/1	TraesCS4A03G0157000
Chr4A	76896624	T	C	0/1	TraesCS4A03G0157100
Chr4A	76896624	T	C	0/1	TraesCS4A03G0157000
Chr4A	76896636	C	T	1/1	TraesCS4A03G0157000
Chr4A	76896636	C	T	1/1	TraesCS4A03G0157100
Chr4A	76896636	C	T	1/1	TraesCS4A03G0157000
Chr4A	76896669	A	G	0/1	TraesCS4A03G0157000
Chr4A	76896669	A	G	0/1	TraesCS4A03G0157100
Chr4A	76896669	A	G	0/1	TraesCS4A03G0157000
Chr4A	76896681	C	T	0/1	TraesCS4A03G0157000
Chr4A	76896681	C	T	0/1	TraesCS4A03G0157100
Chr4A	76896681	C	T	0/1	TraesCS4A03G0157000
Chr4A	76896940	T	C	0/1	TraesCS4A03G0157000
Chr4A	76896940	T	C	0/1	TraesCS4A03G0157100
Chr4A	76896940	T	C	0/1	TraesCS4A03G0157000
Chr4A	76896946	T	C	0/1	TraesCS4A03G0157000
Chr4A	76896946	T	C	0/1	TraesCS4A03G0157100
Chr4A	76896946	T	C	0/1	TraesCS4A03G0157000
Chr4A	76897107	T	C	0/1	TraesCS4A03G0157000
Chr4A	76897107	T	C	0/1	TraesCS4A03G0157100
Chr4A	76897107	T	C	0/1	TraesCS4A03G0157000
Chr4A	76899144	A	G	1/1	TraesCS4A03G0157100
Chr4A	76899144	A	G	1/1	TraesCS4A03G0157000
Chr4A	76899144	A	G	1/1	TraesCS4A03G0157000
Chr4A	77982594	A	G	1/1	TraesCS4A03G0157600LC-TraesCS4A03G0157700LC
Chr4A	77982665	C	T	1/1	TraesCS4A03G0157600LC-TraesCS4A03G0157700LC
Chr4A	77983161	G	A	1/1	TraesCS4A03G0157600LC-TraesCS4A03G0157700LC
Chr4A	77983227	C	T	1/1	TraesCS4A03G0157600LC-TraesCS4A03G0157700LC
Chr4A	77983594	G	C	1/1	TraesCS4A03G0157600LC-TraesCS4A03G0157700LC
Chr4A	77983804	T	A	1/1	TraesCS4A03G0157600LC-TraesCS4A03G0157700LC
Chr4A	78255762	C	T	1/1	TraesCS4A03G0158900LC
Chr4A	78255762	C	T	1/1	TraesCS4A03G0159000LC
Chr4A	80144385	C	T	1/1	TraesCS4A03G0160900
Chr4A	80144385	C	T	1/1	TraesCS4A03G0160900
Chr4A	80144385	C	T	1/1	TraesCS4A03G0161100
Chr4A	80144385	C	T	1/1	TraesCS4A03G0161000LC
Chr4A	81732112	A	T	1/1	TraesCS4A03G0162600
Chr4A	81767829	G	C	1/1	TraesCS4A03G0162700
Chr4A	81768208	C	T	1/1	TraesCS4A03G0162700
Chr4A	81768536	G	A	1/1	TraesCS4A03G0162700
Chr4A	81783776	C	G	1/1	TraesCS4A03G0162800
Chr4A	81783776	C	G	1/1	TraesCS4A03G0162800
Chr4A	82766589	A	G	1/1	TraesCS4A03G0163400
Chr4A	82766589	A	G	1/1	TraesCS4A03G0163500LC
Chr4A	82770095	G	A	1/1	TraesCS4A03G0163400
Chr4A	82770095	G	A	1/1	TraesCS4A03G0163500LC
Chr4A	83358728	A	G	1/1	TraesCS4A03G0164000
Chr4A	83358728	A	G	1/1	TraesCS4A03G0164000
Chr4A	83358728	A	G	1/1	TraesCS4A03G0164100LC
Chr4A	83358728	A	G	1/1	TraesCS4A03G0163900
Chr4A	83359174	G	C	1/1	TraesCS4A03G0164000
Chr4A	83359174	G	C	1/1	TraesCS4A03G0164000
Chr4A	83359174	G	C	1/1	TraesCS4A03G0164100LC
Chr4A	83359174	G	C	1/1	TraesCS4A03G0163900
Chr4A	83441186	C	A	1/1	TraesCS4A03G0164800
Chr4A	83441186	C	A	1/1	TraesCS4A03G0164300
Chr4A	83441186	C	A	1/1	TraesCS4A03G0164400LC
Chr4A	83441186	C	A	1/1	TraesCS4A03G0164500LC
Chr4A	83441186	C	A	1/1	TraesCS4A03G0164600LC
Chr4A	83441186	C	A	1/1	TraesCS4A03G0164700LC
Chr4A	83441305	C	T	1/1	TraesCS4A03G0164800
Chr4A	83441305	C	T	1/1	TraesCS4A03G0164300
Chr4A	83441305	C	T	1/1	TraesCS4A03G0164400LC
Chr4A	83441305	C	T	1/1	TraesCS4A03G0164500LC
Chr4A	83441305	C	T	1/1	TraesCS4A03G0164600LC
Chr4A	83441305	C	T	1/1	TraesCS4A03G0164700LC
Chr4A	83443291	T	C	1/1	TraesCS4A03G0164800
Chr4A	83443291	T	C	1/1	TraesCS4A03G0164300
Chr4A	83443291	T	C	1/1	TraesCS4A03G0164600LC
Chr4A	83443291	T	C	1/1	TraesCS4A03G0164700LC
Chr4A	83608600	G	A	1/1	TraesCS4A03G0164900
Chr4A	83608718	C	T	1/1	TraesCS4A03G0164900
Chr4A	83608721	G	A	1/1	TraesCS4A03G0164900
Chr4A	83608826	A	C	1/1	TraesCS4A03G0164900
Chr4A	83609237	A	G	1/1	TraesCS4A03G0164900
Chr4A	83609362	G	C	1/1	TraesCS4A03G0164900
Chr4A	83609462	G	A	1/1	TraesCS4A03G0164900
Chr4A	83609462	G	A	1/1	TraesCS4A03G0164900
Chr4A	83792396	C	T	1/1	TraesCS4A03G0165200
Chr4A	83792396	C	T	1/1	TraesCS4A03G0165200
Chr4A	83793704	T	A	0/1	TraesCS4A03G0165200
Chr4A	83793704	T	A	0/1	TraesCS4A03G0165200
Chr4A	83793705	C	A	0/1	TraesCS4A03G0165200
Chr4A	83793705	C	A	0/1	TraesCS4A03G0165200
Chr4A	83793755	T	C	0/1	TraesCS4A03G0165200
Chr4A	83793755	T	C	0/1	TraesCS4A03G0165200
Chr4A	83794300	G	A	0/1	TraesCS4A03G0165200
Chr4A	83794300	G	A	0/1	TraesCS4A03G0165200
Chr4A	84697940	G	A	1/1	TraesCS4A03G0165700LC
Chr4A	84697940	G	A	1/1	TraesCS4A03G0165600-TraesCS4A03G0165700LC
Chr4A	84700270	T	C	1/1	TraesCS4A03G0165700LC
Chr4A	84700270	T	C	1/1	TraesCS4A03G0165700LC-TraesCS4A03G0165800LC
Chr4A	84700311	G	A	1/1	TraesCS4A03G0165700LC
Chr4A	84700311	G	A	1/1	TraesCS4A03G0165700LC-TraesCS4A03G0165800LC
Chr4A	84700323	G	T	1/1	TraesCS4A03G0165700LC
Chr4A	84700323	G	T	1/1	TraesCS4A03G0165700LC-TraesCS4A03G0165800LC
Chr4A	84700552	G	A	1/1	TraesCS4A03G0165700LC
Chr4A	84700552	G	A	1/1	TraesCS4A03G0165700LC-TraesCS4A03G0165800LC
Chr4A	84700787	A	C	1/1	TraesCS4A03G0165700LC
Chr4A	84700787	A	C	1/1	TraesCS4A03G0165700LC-TraesCS4A03G0165800LC
Chr4A	84700803	A	G	1/1	TraesCS4A03G0165700LC
Chr4A	84700803	A	G	1/1	TraesCS4A03G0165700LC-TraesCS4A03G0165800LC
Chr4A	84700860	G	A	1/1	TraesCS4A03G0165700LC
Chr4A	84700860	G	A	1/1	TraesCS4A03G0165700LC-TraesCS4A03G0165800LC
Chr4A	84701065	G	A	1/1	TraesCS4A03G0165700LC
Chr4A	84701065	G	A	1/1	TraesCS4A03G0165700LC-TraesCS4A03G0165800LC
Chr4A	87438960	G	A	1/1	TraesCS4A03G0169600
Chr4A	87438960	G	A	1/1	TraesCS4A03G0169600
Chr4A	87438960	G	A	1/1	TraesCS4A03G0169600
Chr4A	87438960	G	A	1/1	TraesCS4A03G0169600
Chr4A	87438960	G	A	1/1	TraesCS4A03G0169600
Chr4A	87438960	G	A	1/1	TraesCS4A03G0169600
Chr4A	87438960	G	A	1/1	TraesCS4A03G0169600
Chr4A	87451358	A	C	1/1	TraesCS4A03G0169700
Chr4A	87451358	A	C	1/1	TraesCS4A03G0169700
Chr4A	87451358	A	C	1/1	TraesCS4A03G0169600
Chr4A	87451358	A	C	1/1	TraesCS4A03G0169600
Chr4A	87451358	A	C	1/1	TraesCS4A03G0169600
Chr4A	87451358	A	C	1/1	TraesCS4A03G0169600
Chr4A	87451358	A	C	1/1	TraesCS4A03G0169600
Chr4A	87451358	A	C	1/1	TraesCS4A03G0169600
Chr4A	87451358	A	C	1/1	TraesCS4A03G0169600
Chr4A	87452725	C	T	1/1	TraesCS4A03G0169700
Chr4A	87452725	C	T	1/1	TraesCS4A03G0169700
Chr4A	87452725	C	T	1/1	TraesCS4A03G0169600
Chr4A	87452725	C	T	1/1	TraesCS4A03G0169600
Chr4A	87452725	C	T	1/1	TraesCS4A03G0169600
Chr4A	87452725	C	T	1/1	TraesCS4A03G0169600
Chr4A	87452725	C	T	1/1	TraesCS4A03G0169600
Chr4A	87452725	C	T	1/1	TraesCS4A03G0169600
Chr4A	87458340	C	T	1/1	TraesCS4A03G0169800
Chr4A	87458340	C	T	1/1	TraesCS4A03G0169700
Chr4A	87458340	C	T	1/1	TraesCS4A03G0169700
Chr4A	87458378	C	T	1/1	TraesCS4A03G0169800
Chr4A	87458378	C	T	1/1	TraesCS4A03G0169700
Chr4A	87458378	C	T	1/1	TraesCS4A03G0169700
Chr4A	87458422	G	A	1/1	TraesCS4A03G0169800
Chr4A	87458422	G	A	1/1	TraesCS4A03G0169700
Chr4A	87458422	G	A	1/1	TraesCS4A03G0169700
Chr4A	87458423	G	T	1/1	TraesCS4A03G0169800
Chr4A	87458423	G	T	1/1	TraesCS4A03G0169700
Chr4A	87458423	G	T	1/1	TraesCS4A03G0169700
Chr4A	87458494	C	G	1/1	TraesCS4A03G0169800
Chr4A	87458494	C	G	1/1	TraesCS4A03G0169700
Chr4A	87458494	C	G	1/1	TraesCS4A03G0169700
Chr4A	87458497	A	G	1/1	TraesCS4A03G0169800
Chr4A	87458497	A	G	1/1	TraesCS4A03G0169700
Chr4A	87458497	A	G	1/1	TraesCS4A03G0169700
Chr4A	87461058	A	G	1/1	TraesCS4A03G0169800
Chr4A	87461225	T	C	1/1	TraesCS4A03G0169800
Chr4A	87461571	C	T	1/1	TraesCS4A03G0169800
Chr4A	88472783	T	C	1/1	TraesCS4A03G0170500LC
Chr4A	88472783	T	C	1/1	TraesCS4A03G0170500LC
Chr4A	88472783	T	C	1/1	TraesCS4A03G0170500LC
Chr4A	88472783	T	C	1/1	TraesCS4A03G0170600
Chr4A	88473109	A	G	1/1	TraesCS4A03G0170500LC
Chr4A	88473109	A	G	1/1	TraesCS4A03G0170500LC
Chr4A	88473109	A	G	1/1	TraesCS4A03G0170500LC
Chr4A	88473109	A	G	1/1	TraesCS4A03G0170600
Chr4A	88477127	G	A	1/1	TraesCS4A03G0170600
Chr4A	88477127	G	A	1/1	TraesCS4A03G0170500LC
Chr4A	88477127	G	A	1/1	TraesCS4A03G0170500LC
Chr4A	88477127	G	A	1/1	TraesCS4A03G0170500LC
Chr4A	88478302	C	T	1/1	TraesCS4A03G0170600
Chr4A	88478302	C	T	1/1	TraesCS4A03G0170500LC
Chr4A	88478302	C	T	1/1	TraesCS4A03G0170500LC
Chr4A	88478302	C	T	1/1	TraesCS4A03G0170500LC
Chr4A	89972158	T	A	1/1	TraesCS4A03G0172900LC
Chr4A	89972158	T	A	1/1	TraesCS4A03G0173000
Chr4A	89972158	T	A	1/1	TraesCS4A03G0172900LC-TraesCS4A03G0173100LC
Chr4A	90361513	C	T	0/1	TraesCS4A03G0174300
Chr4A	90362509	T	C	1/1	TraesCS4A03G0174300
Chr4A	90362509	T	C	1/1	TraesCS4A03G0174400LC
Chr4A	90363444	G	A	1/1	TraesCS4A03G0174300
Chr4A	90363444	G	A	1/1	TraesCS4A03G0174400LC
Chr4A	90425281	T	C	1/1	TraesCS4A03G0174600
Chr4A	90425281	T	C	1/1	TraesCS4A03G0174500LC
Chr4A	90425281	T	C	1/1	TraesCS4A03G0174700LC
Chr4A	91771712	C	A	1/1	TraesCS4A03G0178300
Chr4A	91783186	G	T	1/1	TraesCS4A03G0178400LC
Chr4A	91783186	G	T	1/1	TraesCS4A03G0178500
Chr4A	91783186	G	T	1/1	TraesCS4A03G0178600LC
Chr4A	91819069	G	A	1/1	TraesCS4A03G0178800
Chr4A	91819069	G	A	1/1	TraesCS4A03G0178800
Chr4A	92241296	T	C	1/1	TraesCS4A03G0180100
Chr4A	92241296	T	C	1/1	TraesCS4A03G0180000
Chr4A	92241296	T	C	1/1	TraesCS4A03G0180000
Chr4A	92764825	T	G	1/1	TraesCS4A03G0180400
Chr4A	92764825	T	G	1/1	TraesCS4A03G0180300
Chr4A	92764825	T	G	1/1	TraesCS4A03G0180300
Chr4A	92764825	T	G	1/1	TraesCS4A03G0180300
Chr4A	92767750	G	A	0/1	TraesCS4A03G0180400
Chr4A	92767750	G	A	0/1	TraesCS4A03G0180300
Chr4A	92767750	G	A	0/1	TraesCS4A03G0180300
Chr4A	92767750	G	A	0/1	TraesCS4A03G0180300
Chr4A	94781138	T	G	1/1	TraesCS4A03G0181900
Chr4A	94781138	T	G	1/1	TraesCS4A03G0182000LC
Chr4A	94781138	T	G	1/1	TraesCS4A03G0182000LC-TraesCS4A03G0182100LC
Chr4A	95193742	C	G	1/1	TraesCS4A03G0183100
Chr4A	95382904	T	C	0/1	TraesCS4A03G0183500
Chr4A	95382904	T	C	0/1	TraesCS4A03G0183600LC
Chr4A	95382904	T	C	0/1	TraesCS4A03G0183700
Chr4A	95382904	T	C	0/1	TraesCS4A03G0183700
Chr4A	95382923	A	G	0/1	TraesCS4A03G0183500
Chr4A	95382923	A	G	0/1	TraesCS4A03G0183600LC
Chr4A	95382923	A	G	0/1	TraesCS4A03G0183700
Chr4A	95382923	A	G	0/1	TraesCS4A03G0183700
Chr4A	95382973	G	C	0/1	TraesCS4A03G0183500
Chr4A	95382973	G	C	0/1	TraesCS4A03G0183600LC
Chr4A	95382973	G	C	0/1	TraesCS4A03G0183700
Chr4A	95382973	G	C	0/1	TraesCS4A03G0183700
Chr4A	95383060	C	T	0/1	TraesCS4A03G0183500
Chr4A	95383060	C	T	0/1	TraesCS4A03G0183600LC
Chr4A	95383060	C	T	0/1	TraesCS4A03G0183700
Chr4A	95383060	C	T	0/1	TraesCS4A03G0183700
Chr4A	95383076	A	G	0/1	TraesCS4A03G0183500
Chr4A	95383076	A	G	0/1	TraesCS4A03G0183600LC
Chr4A	95383076	A	G	0/1	TraesCS4A03G0183700
Chr4A	95383076	A	G	0/1	TraesCS4A03G0183700
Chr4A	95383114	G	A	0/1	TraesCS4A03G0183500
Chr4A	95383114	G	A	0/1	TraesCS4A03G0183600LC
Chr4A	95383114	G	A	0/1	TraesCS4A03G0183700
Chr4A	95383114	G	A	0/1	TraesCS4A03G0183700
Chr4A	95383147	G	A	0/1	TraesCS4A03G0183500
Chr4A	95383147	G	A	0/1	TraesCS4A03G0183600LC
Chr4A	95383147	G	A	0/1	TraesCS4A03G0183700
Chr4A	95383147	G	A	0/1	TraesCS4A03G0183700
Chr4A	96025585	T	A	1/1	TraesCS4A03G0184500
Chr4A	96025585	T	A	1/1	TraesCS4A03G0184500
Chr4A	96025585	T	A	1/1	TraesCS4A03G0184400LC
Chr4A	96025585	T	A	1/1	TraesCS4A03G0184300
Chr4A	96025585	T	A	1/1	TraesCS4A03G0184600LC
Chr4A	97253138	G	A	1/1	TraesCS4A03G0186200
Chr4A	97253138	G	A	1/1	TraesCS4A03G0186200
Chr4A	97254210	T	A	1/1	TraesCS4A03G0186200
Chr4A	97254210	T	A	1/1	TraesCS4A03G0186200
Chr4A	97527142	G	A	1/1	TraesCS4A03G0186800
Chr4A	98551984	G	C	1/1	TraesCS4A03G0188100LC
Chr4A	98551984	G	C	1/1	TraesCS4A03G0188300
Chr4A	98551984	G	C	1/1	TraesCS4A03G0188400
Chr4A	98551984	G	C	1/1	TraesCS4A03G0188500LC
Chr4A	98552222	C	T	1/1	TraesCS4A03G0188100LC
Chr4A	98552222	C	T	1/1	TraesCS4A03G0188300
Chr4A	98552222	C	T	1/1	TraesCS4A03G0188400
Chr4A	98552222	C	T	1/1	TraesCS4A03G0188500LC
Chr4A	98554652	C	T	1/1	TraesCS4A03G0188400
Chr4A	98554652	C	T	1/1	TraesCS4A03G0188100LC
Chr4A	98554652	C	T	1/1	TraesCS4A03G0188300
Chr4A	98554652	C	T	1/1	TraesCS4A03G0188500LC
Chr4A	98554665	A	G	1/1	TraesCS4A03G0188400
Chr4A	98554665	A	G	1/1	TraesCS4A03G0188100LC
Chr4A	98554665	A	G	1/1	TraesCS4A03G0188300
Chr4A	98554665	A	G	1/1	TraesCS4A03G0188500LC
Chr4A	99899501	G	T	1/1	TraesCS4A03G0190200
Chr4A	99899501	G	T	1/1	TraesCS4A03G0190300
Chr4A	101381921	A	G	1/1	TraesCS4A03G0192300
Chr4A	101382360	A	G	0/1	TraesCS4A03G0192300
Chr4A	101725180	G	T	1/1	TraesCS4A03G0192600
Chr4A	101725180	G	T	1/1	TraesCS4A03G0192500
Chr4A	101725180	G	T	1/1	TraesCS4A03G0192500
Chr4A	101725180	G	T	1/1	TraesCS4A03G0192500
Chr4A	101725180	G	T	1/1	TraesCS4A03G0192500
Chr4A	102417677	C	T	1/1	TraesCS4A03G0193400
Chr4A	102585598	G	A	0/1	TraesCS4A03G0193600
Chr4A	102585598	G	A	0/1	TraesCS4A03G0193700LC
Chr4A	102601391	C	T	1/1	TraesCS4A03G0193800LC
Chr4A	102601391	C	T	1/1	TraesCS4A03G0193800LC-TraesCS4A03G0193900
Chr4A	102601402	G	A	1/1	TraesCS4A03G0193800LC
Chr4A	102601402	G	A	1/1	TraesCS4A03G0193800LC-TraesCS4A03G0193900
Chr4A	102603684	T	G	1/1	TraesCS4A03G0193900
Chr4A	102603684	T	G	1/1	TraesCS4A03G0193800LC-TraesCS4A03G0193900
Chr4A	102806044	T	C	1/1	TraesCS4A03G0194700
Chr4A	103041875	G	T	1/1	TraesCS4A03G0195300
Chr4A	103041875	G	T	1/1	TraesCS4A03G0195300
Chr4A	103354121	A	G	1/1	TraesCS4A03G0195600
Chr4A	103354121	A	G	1/1	TraesCS4A03G0195600
Chr4A	103354121	A	G	1/1	TraesCS4A03G0195600
Chr4A	103354121	A	G	1/1	TraesCS4A03G0195700
Chr4A	103354133	A	G	1/1	TraesCS4A03G0195600
Chr4A	103354133	A	G	1/1	TraesCS4A03G0195600
Chr4A	103354133	A	G	1/1	TraesCS4A03G0195600
Chr4A	103354133	A	G	1/1	TraesCS4A03G0195700
Chr4A	103689559	T	C	1/1	TraesCS4A03G0196600
Chr4A	103689559	T	C	1/1	TraesCS4A03G0196500
Chr4A	103689559	T	C	1/1	TraesCS4A03G0196700LC
Chr4A	103689559	T	C	1/1	TraesCS4A03G0196500
Chr4A	103689559	T	C	1/1	TraesCS4A03G0196400
Chr4A	103729165	C	G	1/1	TraesCS4A03G0196800
Chr4A	103729165	C	G	1/1	TraesCS4A03G0196900LC
Chr4A	103729165	C	G	1/1	TraesCS4A03G0197000LC
Chr4A	104216955	A	C	1/1	TraesCS4A03G0197900
Chr4A	104216955	A	C	1/1	TraesCS4A03G0197900
Chr4A	104216955	A	C	1/1	TraesCS4A03G0197900
Chr4A	104216955	A	C	1/1	TraesCS4A03G0197900
Chr4A	104216955	A	C	1/1	TraesCS4A03G0197900
Chr4A	104217408	G	C	1/1	TraesCS4A03G0197900
Chr4A	104217408	G	C	1/1	TraesCS4A03G0197900
Chr4A	104217408	G	C	1/1	TraesCS4A03G0197900
Chr4A	104217408	G	C	1/1	TraesCS4A03G0197900
Chr4A	104217408	G	C	1/1	TraesCS4A03G0197900
Chr4A	104339955	C	A	1/1	TraesCS4A03G0198300
Chr4A	104339955	C	A	1/1	TraesCS4A03G0198100LC
Chr4A	104339955	C	A	1/1	TraesCS4A03G0198200LC
Chr4A	104652605	A	G	1/1	TraesCS4A03G0198500
Chr4A	104652835	T	C	1/1	TraesCS4A03G0198500
Chr4A	105192963	G	T	1/1	TraesCS4A03G0198900
Chr4A	106852992	T	G	1/1	TraesCS4A03G0200800
Chr4A	106852992	T	G	1/1	TraesCS4A03G0200800
Chr4A	106852992	T	G	1/1	TraesCS4A03G0200800
Chr4A	106852992	T	G	1/1	TraesCS4A03G0200800
Chr4A	106852992	T	G	1/1	TraesCS4A03G0200800
Chr4A	106852992	T	G	1/1	TraesCS4A03G0200800
Chr4A	106852992	T	G	1/1	TraesCS4A03G0200900
Chr4A	106852992	T	G	1/1	TraesCS4A03G0200900
Chr4A	106855341	C	T	0/1	TraesCS4A03G0200800
Chr4A	106855341	C	T	0/1	TraesCS4A03G0200800
Chr4A	106855341	C	T	0/1	TraesCS4A03G0200800
Chr4A	106855341	C	T	0/1	TraesCS4A03G0200800
Chr4A	106855341	C	T	0/1	TraesCS4A03G0200800
Chr4A	106855341	C	T	0/1	TraesCS4A03G0200800
Chr4A	106855341	C	T	0/1	TraesCS4A03G0200900
Chr4A	106855341	C	T	0/1	TraesCS4A03G0200900
Chr4A	106858187	A	G	1/1	TraesCS4A03G0200900
Chr4A	106858187	A	G	1/1	TraesCS4A03G0200900
Chr4A	106858187	A	G	1/1	TraesCS4A03G0200800
Chr4A	106858187	A	G	1/1	TraesCS4A03G0200800
Chr4A	106858187	A	G	1/1	TraesCS4A03G0200800
Chr4A	106858187	A	G	1/1	TraesCS4A03G0200800
Chr4A	106858187	A	G	1/1	TraesCS4A03G0200800
Chr4A	106858187	A	G	1/1	TraesCS4A03G0200800
Chr4A	106858556	G	A	1/1	TraesCS4A03G0200900
Chr4A	106858556	G	A	1/1	TraesCS4A03G0200900
Chr4A	106858556	G	A	1/1	TraesCS4A03G0200800
Chr4A	106858556	G	A	1/1	TraesCS4A03G0200800
Chr4A	106858556	G	A	1/1	TraesCS4A03G0200800
Chr4A	106858556	G	A	1/1	TraesCS4A03G0200800
Chr4A	106858556	G	A	1/1	TraesCS4A03G0200800
Chr4A	106858556	G	A	1/1	TraesCS4A03G0200800
Chr4A	106859272	T	C	1/1	TraesCS4A03G0200900
Chr4A	106859272	T	C	1/1	TraesCS4A03G0200900
Chr4A	106859272	T	C	1/1	TraesCS4A03G0200800
Chr4A	106859272	T	C	1/1	TraesCS4A03G0200800
Chr4A	106859272	T	C	1/1	TraesCS4A03G0200800
Chr4A	106859272	T	C	1/1	TraesCS4A03G0200800
Chr4A	106859272	T	C	1/1	TraesCS4A03G0200800
Chr4A	106859272	T	C	1/1	TraesCS4A03G0200800
Chr4A	106859630	G	A	1/1	TraesCS4A03G0200900
Chr4A	106859630	G	A	1/1	TraesCS4A03G0200900
Chr4A	106859630	G	A	1/1	TraesCS4A03G0200800
Chr4A	106859630	G	A	1/1	TraesCS4A03G0200800
Chr4A	106859630	G	A	1/1	TraesCS4A03G0200800
Chr4A	106859630	G	A	1/1	TraesCS4A03G0200800
Chr4A	106859630	G	A	1/1	TraesCS4A03G0200800
Chr4A	106859630	G	A	1/1	TraesCS4A03G0200800
Chr4A	106860461	A	G	1/1	TraesCS4A03G0200900
Chr4A	106860461	A	G	1/1	TraesCS4A03G0200900
Chr4A	106860461	A	G	1/1	TraesCS4A03G0200800
Chr4A	106860461	A	G	1/1	TraesCS4A03G0200800
Chr4A	106860461	A	G	1/1	TraesCS4A03G0200800
Chr4A	106860461	A	G	1/1	TraesCS4A03G0200800
Chr4A	106860461	A	G	1/1	TraesCS4A03G0200800
Chr4A	106860461	A	G	1/1	TraesCS4A03G0200800
Chr4A	109374253	G	A	1/1	TraesCS4A03G0202700LC
Chr4A	109374253	G	A	1/1	TraesCS4A03G0202600
Chr4A	109374253	G	A	1/1	TraesCS4A03G0202600
Chr4A	110832893	T	C	1/1	TraesCS4A03G0204100
Chr4A	110832993	A	G	1/1	TraesCS4A03G0204100
Chr4A	110833002	A	G	1/1	TraesCS4A03G0204100
Chr4A	111011936	C	T	1/1	TraesCS4A03G0204700
Chr4A	111011936	C	T	1/1	TraesCS4A03G0204800LC
Chr4A	111012102	T	A	1/1	TraesCS4A03G0204700
Chr4A	111012102	T	A	1/1	TraesCS4A03G0204800LC
Chr4A	111087842	C	T	1/1	TraesCS4A03G0204900
Chr4A	111088487	G	T	1/1	TraesCS4A03G0204900
Chr4A	111088520	A	C	1/1	TraesCS4A03G0204900
Chr4A	111209777	A	G	1/1	TraesCS4A03G0205200
Chr4A	111209777	A	G	1/1	TraesCS4A03G0205100LC
Chr4A	111210063	T	C	1/1	TraesCS4A03G0205200
Chr4A	111210063	T	C	1/1	TraesCS4A03G0205100LC
Chr4A	111210430	T	C	1/1	TraesCS4A03G0205200
Chr4A	111210430	T	C	1/1	TraesCS4A03G0205100LC
Chr4A	111210507	T	C	1/1	TraesCS4A03G0205200
Chr4A	111210507	T	C	1/1	TraesCS4A03G0205100LC
Chr4A	111212512	T	G	1/1	TraesCS4A03G0205200
Chr4A	111817149	C	G	1/1	TraesCS4A03G0205300
Chr4A	111817149	C	G	1/1	TraesCS4A03G0205400LC
Chr4A	111817149	C	G	1/1	TraesCS4A03G0205500
Chr4A	111819247	C	G	1/1	TraesCS4A03G0205300
Chr4A	111819247	C	G	1/1	TraesCS4A03G0205400LC
Chr4A	111819247	C	G	1/1	TraesCS4A03G0205500
Chr4A	112609979	A	G	1/1	TraesCS4A03G0206400
Chr4A	112679620	G	A	1/1	TraesCS4A03G0206500
Chr4A	112679620	G	A	1/1	TraesCS4A03G0206600
Chr4A	112679791	T	C	1/1	TraesCS4A03G0206500
Chr4A	112679791	T	C	1/1	TraesCS4A03G0206600
Chr4A	112768792	C	G	1/1	TraesCS4A03G0207000
Chr4A	112768792	C	G	1/1	TraesCS4A03G0206900
Chr4A	112768792	C	G	1/1	TraesCS4A03G0206800
Chr4A	112769041	G	A	1/1	TraesCS4A03G0207000
Chr4A	112769041	G	A	1/1	TraesCS4A03G0206900
Chr4A	112769041	G	A	1/1	TraesCS4A03G0206800
Chr4A	112846893	C	A	1/1	TraesCS4A03G0207100
Chr4A	112846893	C	A	1/1	TraesCS4A03G0207100
Chr4A	112846893	C	A	1/1	TraesCS4A03G0207100
Chr4A	113235162	A	T	1/1	TraesCS4A03G0207600
Chr4A	113235162	A	T	1/1	TraesCS4A03G0207500-TraesCS4A03G0207600
Chr4A	113235484	G	A	1/1	TraesCS4A03G0207600
Chr4A	113766561	A	G	1/1	TraesCS4A03G0208700
Chr4A	113766561	A	G	1/1	TraesCS4A03G0208700
Chr4A	113766561	A	G	1/1	TraesCS4A03G0208700
Chr4A	113766561	A	G	1/1	TraesCS4A03G0208900LC
Chr4A	113766561	A	G	1/1	TraesCS4A03G0208600
Chr4A	113766561	A	G	1/1	TraesCS4A03G0208800
Chr4A	113766561	A	G	1/1	TraesCS4A03G0208800
Chr4A	113766561	A	G	1/1	TraesCS4A03G0208800
Chr4A	113768204	T	C	1/1	TraesCS4A03G0208700
Chr4A	113768204	T	C	1/1	TraesCS4A03G0208700
Chr4A	113768204	T	C	1/1	TraesCS4A03G0208900LC
Chr4A	113768204	T	C	1/1	TraesCS4A03G0208600
Chr4A	113768204	T	C	1/1	TraesCS4A03G0208800
Chr4A	113768204	T	C	1/1	TraesCS4A03G0208800
Chr4A	113768204	T	C	1/1	TraesCS4A03G0208800
Chr4A	113768751	T	C	1/1	TraesCS4A03G0208800
Chr4A	113768751	T	C	1/1	TraesCS4A03G0208800
Chr4A	113768751	T	C	1/1	TraesCS4A03G0208800
Chr4A	113768751	T	C	1/1	TraesCS4A03G0208900LC
Chr4A	113768751	T	C	1/1	TraesCS4A03G0208600
Chr4A	113768751	T	C	1/1	TraesCS4A03G0208700
Chr4A	113768751	T	C	1/1	TraesCS4A03G0208700
Chr4A	113769437	C	T	1/1	TraesCS4A03G0208800
Chr4A	113769437	C	T	1/1	TraesCS4A03G0208800
Chr4A	113769437	C	T	1/1	TraesCS4A03G0208800
Chr4A	113769437	C	T	1/1	TraesCS4A03G0208600
Chr4A	113769437	C	T	1/1	TraesCS4A03G0208700
Chr4A	113769437	C	T	1/1	TraesCS4A03G0208900LC
Chr4A	113769437	C	T	1/1	TraesCS4A03G0208700
Chr4A	114498249	T	G	1/1	TraesCS4A03G0209400
Chr4A	114498249	T	G	1/1	TraesCS4A03G0209500
Chr4A	114498249	T	G	1/1	TraesCS4A03G0209600
Chr4A	114654001	C	T	1/1	TraesCS4A03G0209700
Chr4A	114654001	C	T	1/1	TraesCS4A03G0209700
Chr4A	114654001	C	T	1/1	TraesCS4A03G0209700
Chr4A	114654199	C	T	1/1	TraesCS4A03G0209700
Chr4A	114654199	C	T	1/1	TraesCS4A03G0209700
Chr4A	114654199	C	T	1/1	TraesCS4A03G0209700
Chr4A	114654221	G	C	1/1	TraesCS4A03G0209700
Chr4A	114654221	G	C	1/1	TraesCS4A03G0209700
Chr4A	114654221	G	C	1/1	TraesCS4A03G0209700
Chr4A	114654335	T	G	1/1	TraesCS4A03G0209700
Chr4A	114654335	T	G	1/1	TraesCS4A03G0209700
Chr4A	114654335	T	G	1/1	TraesCS4A03G0209700
Chr4A	114654336	T	C	1/1	TraesCS4A03G0209700
Chr4A	114654336	T	C	1/1	TraesCS4A03G0209700
Chr4A	114654336	T	C	1/1	TraesCS4A03G0209700
Chr4A	115716302	C	T	1/1	TraesCS4A03G0211000
Chr4A	115716302	C	T	1/1	TraesCS4A03G0211000
Chr4A	115716302	C	T	1/1	TraesCS4A03G0211100
Chr4A	116392514	T	G	1/1	TraesCS4A03G0211800
Chr4A	116392514	T	G	1/1	TraesCS4A03G0211900
Chr4A	116392514	T	G	1/1	TraesCS4A03G0212000LC
Chr4A	117005473	T	C	1/1	TraesCS4A03G0212400
Chr4A	117005473	T	C	1/1	TraesCS4A03G0212400
Chr4A	117005473	T	C	1/1	TraesCS4A03G0212500LC
Chr4A	118968496	A	G	1/1	TraesCS4A03G0215400
Chr4A	118968496	A	G	1/1	TraesCS4A03G0215400
Chr4A	118983744	C	T	1/1	TraesCS4A03G0215700
Chr4A	118983744	C	T	1/1	TraesCS4A03G0215500
Chr4A	118983744	C	T	1/1	TraesCS4A03G0215600
Chr4A	119534709	G	C	0/1	TraesCS4A03G0215800LC
Chr4A	119534709	G	C	0/1	TraesCS4A03G0215800LC-TraesCS4A03G0215900
Chr4A	119588506	C	T	1/1	TraesCS4A03G0215900
Chr4A	119588506	C	T	1/1	TraesCS4A03G0215800LC-TraesCS4A03G0215900
Chr4A	120498627	G	A	1/1	TraesCS4A03G0218300
Chr4A	120498627	G	A	1/1	TraesCS4A03G0218100LC
Chr4A	120498627	G	A	1/1	TraesCS4A03G0218200LC
Chr4A	120498627	G	A	1/1	TraesCS4A03G0218400LC
Chr4A	120498666	C	A	1/1	TraesCS4A03G0218300
Chr4A	120498666	C	A	1/1	TraesCS4A03G0218100LC
Chr4A	120498666	C	A	1/1	TraesCS4A03G0218200LC
Chr4A	120498666	C	A	1/1	TraesCS4A03G0218400LC
Chr4A	120498677	G	T	1/1	TraesCS4A03G0218300
Chr4A	120498677	G	T	1/1	TraesCS4A03G0218100LC
Chr4A	120498677	G	T	1/1	TraesCS4A03G0218200LC
Chr4A	120498677	G	T	1/1	TraesCS4A03G0218400LC
Chr4A	121046998	C	T	0/1	TraesCS4A03G0218500
Chr4A	121047212	G	A	0/1	TraesCS4A03G0218500
Chr4A	121393437	C	A	1/1	TraesCS4A03G0219000
Chr4A	121393437	C	A	1/1	TraesCS4A03G0219000
Chr4A	121393437	C	A	1/1	TraesCS4A03G0218900
Chr4A	124080806	A	C	1/1	TraesCS4A03G0221600
Chr4A	124080806	A	C	1/1	TraesCS4A03G0221600
Chr4A	124080806	A	C	1/1	TraesCS4A03G0221600
Chr4A	124080806	A	C	1/1	TraesCS4A03G0221700LC
Chr4A	124275686	C	A	1/1	TraesCS4A03G0222100
Chr4A	124275689	G	A	1/1	TraesCS4A03G0222100
Chr4A	124898165	C	T	1/1	TraesCS4A03G0222400
Chr4A	124898407	C	G	1/1	TraesCS4A03G0222400
Chr4A	124898750	C	T	1/1	TraesCS4A03G0222400
Chr4A	124898900	T	C	0/1	TraesCS4A03G0222400
Chr4A	124898957	G	A	0/1	TraesCS4A03G0222400
Chr4A	124899072	C	T	0/1	TraesCS4A03G0222400
Chr4A	124899081	A	G	0/1	TraesCS4A03G0222400
Chr4A	125272291	G	C	1/1	TraesCS4A03G0223300
Chr4A	125272291	G	C	1/1	TraesCS4A03G0223400LC
Chr4A	127147732	A	G	1/1	TraesCS4A03G0224500
Chr4A	127147732	A	G	1/1	TraesCS4A03G0224500-TraesCS4A03G0224700
Chr4A	127147739	G	A	1/1	TraesCS4A03G0224500
Chr4A	127147739	G	A	1/1	TraesCS4A03G0224500-TraesCS4A03G0224700
Chr4A	127337999	G	A	0/1	TraesCS4A03G0224700
Chr4A	127338023	C	T	0/1	TraesCS4A03G0224700
Chr4A	127340411	T	C	0/1	TraesCS4A03G0224700
Chr4A	127359571	T	C	1/1	TraesCS4A03G0224700-TraesCS4A03G0224800
Chr4A	127359637	C	T	1/1	TraesCS4A03G0224700-TraesCS4A03G0224800
Chr4A	127360007	C	G	1/1	TraesCS4A03G0224700-TraesCS4A03G0224800
Chr4A	127360020	A	G	1/1	TraesCS4A03G0224700-TraesCS4A03G0224800
Chr4A	127360104	C	T	1/1	TraesCS4A03G0224700-TraesCS4A03G0224800
Chr4A	127360268	C	T	1/1	TraesCS4A03G0224700-TraesCS4A03G0224800
Chr4A	127657192	C	T	1/1	TraesCS4A03G0224800
Chr4A	128925275	G	T	1/1	TraesCS4A03G0225600
Chr4A	128925275	G	T	1/1	TraesCS4A03G0225500
Chr4A	128925275	G	T	1/1	TraesCS4A03G0225500
Chr4A	132516047	C	G	1/1	TraesCS4A03G0226500
Chr4A	133262829	C	A	1/1	TraesCS4A03G0227300
Chr4A	133262829	C	A	1/1	TraesCS4A03G0227200
Chr4A	134013825	C	T	1/1	TraesCS4A03G0227600
Chr4A	134014308	C	A	0/1	TraesCS4A03G0227600
Chr4A	134014332	C	G	0/1	TraesCS4A03G0227600
Chr4A	134014512	T	C	0/1	TraesCS4A03G0227600
Chr4A	134014526	C	T	0/1	TraesCS4A03G0227600
Chr4A	134015012	T	C	1/1	TraesCS4A03G0227600
Chr4A	134015513	C	G	1/1	TraesCS4A03G0227600
Chr4A	134015699	G	A	1/1	TraesCS4A03G0227600
Chr4A	134438552	C	G	1/1	TraesCS4A03G0228300
Chr4A	134438552	C	G	1/1	TraesCS4A03G0228200LC
Chr4A	135414019	C	A	1/1	TraesCS4A03G0229400
Chr4A	135414019	C	A	1/1	TraesCS4A03G0229400
Chr4A	135414903	G	A	0/1	TraesCS4A03G0229400
Chr4A	135414903	G	A	0/1	TraesCS4A03G0229400
Chr4A	136549407	C	T	0/1	TraesCS4A03G0230600
Chr4A	136549407	C	T	0/1	TraesCS4A03G0230600
Chr4A	137318430	A	G	1/1	TraesCS4A03G0232700
Chr4A	137318430	A	G	1/1	TraesCS4A03G0232800LC
Chr4A	137318430	A	G	1/1	TraesCS4A03G0232900
Chr4A	137318430	A	G	1/1	TraesCS4A03G0232600
Chr4A	137326135	G	A	1/1	TraesCS4A03G0232900
Chr4A	137326135	G	A	1/1	TraesCS4A03G0232700
Chr4A	137326135	G	A	1/1	TraesCS4A03G0233000
Chr4A	137326135	G	A	1/1	TraesCS4A03G0233000
Chr4A	137326135	G	A	1/1	TraesCS4A03G0233000
Chr4A	137326135	G	A	1/1	TraesCS4A03G0232800LC
Chr4A	138202335	T	C	1/1	TraesCS4A03G0234400
Chr4A	138202335	T	C	1/1	TraesCS4A03G0234500
Chr4A	138205558	T	G	1/1	TraesCS4A03G0234500
Chr4A	138205558	T	G	1/1	TraesCS4A03G0234400
Chr4A	139907762	G	T	0/1	TraesCS4A03G0236000
Chr4A	139907762	G	T	0/1	TraesCS4A03G0235900LC
Chr4A	139908949	G	T	1/1	TraesCS4A03G0236000
Chr4A	140060908	G	A	1/1	TraesCS4A03G0236200
Chr4A	140060908	G	A	1/1	TraesCS4A03G0236100
Chr4A	140062446	T	C	0/1	TraesCS4A03G0236200
Chr4A	140062446	T	C	0/1	TraesCS4A03G0236100
Chr4A	140479517	C	T	1/1	TraesCS4A03G0236600LC
Chr4A	140479517	C	T	1/1	TraesCS4A03G0236500LC-TraesCS4A03G0236600LC
Chr4A	140479578	A	G	1/1	TraesCS4A03G0236600LC
Chr4A	140479578	A	G	1/1	TraesCS4A03G0236500LC-TraesCS4A03G0236600LC
Chr4A	140482040	C	A	1/1	TraesCS4A03G0236600LC
Chr4A	140482058	C	T	1/1	TraesCS4A03G0236600LC
Chr4A	140527205	A	G	1/1	TraesCS4A03G0236900LC
Chr4A	140527205	A	G	1/1	TraesCS4A03G0237000LC
Chr4A	140527205	A	G	1/1	TraesCS4A03G0237100
Chr4A	146149397	C	A	0/1	TraesCS4A03G0243100
Chr4A	146149397	C	A	0/1	TraesCS4A03G0243100-TraesCS4A03G0243200
Chr4A	146150245	A	G	0/1	TraesCS4A03G0243100
Chr4A	146150245	A	G	0/1	TraesCS4A03G0243100-TraesCS4A03G0243200
Chr4A	146150264	C	G	0/1	TraesCS4A03G0243100
Chr4A	146150264	C	G	0/1	TraesCS4A03G0243100-TraesCS4A03G0243200
Chr4A	146150295	A	G	0/1	TraesCS4A03G0243100
Chr4A	146150295	A	G	0/1	TraesCS4A03G0243100-TraesCS4A03G0243200
Chr4A	146150526	C	A	0/1	TraesCS4A03G0243100
Chr4A	146150526	C	A	0/1	TraesCS4A03G0243100-TraesCS4A03G0243200
Chr4A	147040618	A	G	0/1	TraesCS4A03G0244900
Chr4A	147040636	A	C	0/1	TraesCS4A03G0244900
Chr4A	147040858	T	A	1/1	TraesCS4A03G0244900
Chr4A	154225414	T	C	0/1	TraesCS4A03G0255400
Chr4A	154225414	T	C	0/1	TraesCS4A03G0255400
Chr4A	154225414	T	C	0/1	TraesCS4A03G0255400
Chr4A	154229144	A	T	0/1	TraesCS4A03G0255400
Chr4A	154229144	A	T	0/1	TraesCS4A03G0255400
Chr4A	154229144	A	T	0/1	TraesCS4A03G0255400
Chr4A	154231756	T	C	0/1	TraesCS4A03G0255400
Chr4A	154231756	T	C	0/1	TraesCS4A03G0255400
Chr4A	154231756	T	C	0/1	TraesCS4A03G0255400
Chr4A	154231756	T	C	0/1	TraesCS4A03G0255700LC
Chr4A	154231789	C	T	0/1	TraesCS4A03G0255400
Chr4A	154231789	C	T	0/1	TraesCS4A03G0255400
Chr4A	154231789	C	T	0/1	TraesCS4A03G0255400
Chr4A	154231789	C	T	0/1	TraesCS4A03G0255700LC
Chr4A	159219838	A	G	0/1	TraesCS4A03G0261100
Chr4A	159219838	A	G	0/1	TraesCS4A03G0261000LC
Chr4A	162123724	C	T	0/1	TraesCS4A03G0264200
Chr4A	162123724	C	T	0/1	TraesCS4A03G0264200
Chr4A	162123724	C	T	0/1	TraesCS4A03G0264200
Chr4A	162123724	C	T	0/1	TraesCS4A03G0264100LC
Chr4A	162123739	T	C	0/1	TraesCS4A03G0264200
Chr4A	162123739	T	C	0/1	TraesCS4A03G0264200
Chr4A	162123739	T	C	0/1	TraesCS4A03G0264200
Chr4A	162123739	T	C	0/1	TraesCS4A03G0264100LC
Chr4A	165056421	G	A	0/1	TraesCS4A03G0271000
Chr4A	165056421	G	A	0/1	TraesCS4A03G0270900LC
Chr4A	165056421	G	A	0/1	TraesCS4A03G0271200
Chr4A	165056421	G	A	0/1	TraesCS4A03G0271200
Chr4A	165056421	G	A	0/1	TraesCS4A03G0271100
Chr4A	165056475	A	C	0/1	TraesCS4A03G0271000
Chr4A	165056475	A	C	0/1	TraesCS4A03G0270900LC
Chr4A	165056475	A	C	0/1	TraesCS4A03G0271200
Chr4A	165056475	A	C	0/1	TraesCS4A03G0271200
Chr4A	165056475	A	C	0/1	TraesCS4A03G0271100
Chr4A	165831852	A	G	1/1	TraesCS4A03G0272600LC
Chr4A	165831864	C	T	1/1	TraesCS4A03G0272600LC
Chr4A	167445071	G	A	0/1	TraesCS4A03G0273500
Chr4A	178576743	G	A	1/1	TraesCS4A03G0283700LC-TraesCS4A03G0283800LC
Chr4A	178826311	A	C	0/1	TraesCS4A03G0284300
Chr4A	178826311	A	C	0/1	TraesCS4A03G0284300
Chr4A	178826311	A	C	0/1	TraesCS4A03G0284300
Chr4A	178826314	G	A	0/1	TraesCS4A03G0284300
Chr4A	178826314	G	A	0/1	TraesCS4A03G0284300
Chr4A	178826314	G	A	0/1	TraesCS4A03G0284300
Chr4A	178912479	A	G	0/1	TraesCS4A03G0284900
Chr4A	178912479	A	G	0/1	TraesCS4A03G0284900
Chr4A	178912479	A	G	0/1	TraesCS4A03G0284800LC
Chr4A	178912479	A	G	0/1	TraesCS4A03G0284700
Chr4A	178912479	A	G	0/1	TraesCS4A03G0284700
Chr4A	178912479	A	G	0/1	TraesCS4A03G0284700
Chr4A	182677604	G	A	1/1	TraesCS4A03G0289200
Chr4A	186422112	T	C	1/1	TraesCS4A03G0291400
Chr4A	190826580	T	C	1/1	TraesCS4A03G0294900
Chr4A	190826580	T	C	1/1	TraesCS4A03G0294900
Chr4A	210658849	C	T	1/1	TraesCS4A03G0308700
Chr4A	210658849	C	T	1/1	TraesCS4A03G0308700
Chr4A	210658849	C	T	1/1	TraesCS4A03G0308600
Chr4A	210658849	C	T	1/1	TraesCS4A03G0308800LC
Chr4A	230608036	T	C	1/1	TraesCS4A03G0322100LC
Chr4A	230608036	T	C	1/1	TraesCS4A03G0322100LC
Chr4A	244788946	G	A	1/1	TraesCS4A03G0332200
Chr4A	266692782	A	G	1/1	TraesCS4A03G0348800
Chr4A	267011932	A	C	0/1	TraesCS4A03G0350000
Chr4A	267011932	A	C	0/1	TraesCS4A03G0350100LC
Chr4A	267011941	G	A	0/1	TraesCS4A03G0350000
Chr4A	267011941	G	A	0/1	TraesCS4A03G0350100LC
Chr4A	267012230	G	C	0/1	TraesCS4A03G0350000
Chr4A	267012230	G	C	0/1	TraesCS4A03G0350100LC
Chr4A	268812298	C	T	1/1	TraesCS4A03G0350600
Chr4A	268812298	C	T	1/1	TraesCS4A03G0350600
Chr4A	268812298	C	T	1/1	TraesCS4A03G0350600
Chr4A	268812298	C	T	1/1	TraesCS4A03G0350600
Chr4A	286257222	T	A	1/1	TraesCS4A03G0362300
Chr4A	286257222	T	A	1/1	TraesCS4A03G0362300
Chr4A	286257222	T	A	1/1	TraesCS4A03G0362300
Chr4A	286257605	A	C	1/1	TraesCS4A03G0362300
Chr4A	286257605	A	C	1/1	TraesCS4A03G0362300
Chr4A	286257605	A	C	1/1	TraesCS4A03G0362300
Chr4A	286257668	G	A	1/1	TraesCS4A03G0362300
Chr4A	286257668	G	A	1/1	TraesCS4A03G0362300
Chr4A	286257668	G	A	1/1	TraesCS4A03G0362300
Chr4A	286257759	T	C	1/1	TraesCS4A03G0362300
Chr4A	286257759	T	C	1/1	TraesCS4A03G0362300
Chr4A	286257759	T	C	1/1	TraesCS4A03G0362300
Chr4A	286257821	A	T	1/1	TraesCS4A03G0362300
Chr4A	286257821	A	T	1/1	TraesCS4A03G0362300
Chr4A	286257821	A	T	1/1	TraesCS4A03G0362300
Chr4A	286257914	C	A	1/1	TraesCS4A03G0362300
Chr4A	286257914	C	A	1/1	TraesCS4A03G0362300
Chr4A	286257914	C	A	1/1	TraesCS4A03G0362300
Chr4A	286258842	A	C	1/1	TraesCS4A03G0362300
Chr4A	286258842	A	C	1/1	TraesCS4A03G0362300
Chr4A	286258842	A	C	1/1	TraesCS4A03G0362300
Chr4A	293941442	A	C	0/1	TraesCS4A03G0369600LC-TraesCS4A03G0369700LC
Chr4A	300306976	C	A	1/1	TraesCS4A03G0373200
Chr4A	300306976	C	A	1/1	TraesCS4A03G0373200
Chr4A	311272723	A	G	1/1	TraesCS4A03G0378200
Chr4A	311272723	A	G	1/1	TraesCS4A03G0378200
Chr4A	311272723	A	G	1/1	TraesCS4A03G0378200
Chr4A	314338827	G	A	0/1	TraesCS4A03G0379600
Chr4A	314338827	G	A	0/1	TraesCS4A03G0379600
Chr4A	314338827	G	A	0/1	TraesCS4A03G0379700LC
Chr4A	314338907	T	C	0/1	TraesCS4A03G0379600
Chr4A	314338907	T	C	0/1	TraesCS4A03G0379600
Chr4A	314338907	T	C	0/1	TraesCS4A03G0379700LC
Chr4A	314338965	A	G	0/1	TraesCS4A03G0379600
Chr4A	314338965	A	G	0/1	TraesCS4A03G0379600
Chr4A	314338965	A	G	0/1	TraesCS4A03G0379700LC
Chr4A	314338979	C	G	0/1	TraesCS4A03G0379600
Chr4A	314338979	C	G	0/1	TraesCS4A03G0379600
Chr4A	314338979	C	G	0/1	TraesCS4A03G0379700LC
Chr4A	318847300	T	C	1/1	TraesCS4A03G0382000-TraesCS4A03G0382100LC
Chr4A	320694078	T	A	1/1	TraesCS4A03G0383000
Chr4A	320694078	T	A	1/1	TraesCS4A03G0383000
Chr4A	320694078	T	A	1/1	TraesCS4A03G0383000
Chr4A	320694078	T	A	1/1	TraesCS4A03G0383000
Chr4A	320694078	T	A	1/1	TraesCS4A03G0383000
Chr4A	320694078	T	A	1/1	TraesCS4A03G0382900LC
Chr4A	324313677	G	C	0/1	TraesCS4A03G0399300-TraesCS4A03G0399600LC
Chr4A	324313992	G	A	0/1	TraesCS4A03G0399300-TraesCS4A03G0399600LC
Chr4A	324324481	G	A	1/1	TraesCS4A03G0399600LC
Chr4A	324324481	G	A	1/1	TraesCS4A03G0399700LC
Chr4A	324324481	G	A	1/1	TraesCS4A03G0399600LC-TraesCS4A03G0399700LC
Chr4A	324324706	A	C	1/1	TraesCS4A03G0399600LC
Chr4A	324324706	A	C	1/1	TraesCS4A03G0399700LC
Chr4A	324324706	A	C	1/1	TraesCS4A03G0399600LC-TraesCS4A03G0399700LC
Chr4A	339723960	G	A	1/1	TraesCS4A03G0407800
Chr4A	339723960	G	A	1/1	TraesCS4A03G0407700
Chr4A	339723960	G	A	1/1	TraesCS4A03G0407700-TraesCS4A03G0407800
Chr4A	344154121	C	G	1/1	TraesCS4A03G0411700
Chr4A	344154121	C	G	1/1	TraesCS4A03G0411800LC
Chr4A	344154121	C	G	1/1	TraesCS4A03G0411700-TraesCS4A03G0411800LC
Chr4A	346589265	A	T	1/1	TraesCS4A03G0414000
Chr4A	346589265	A	T	1/1	TraesCS4A03G0414000-TraesCS4A03G0414100LC
Chr4A	372958125	A	G	0/1	TraesCS4A03G0431300
Chr4A	383496479	A	G	1/1	TraesCS4A03G0439500
Chr4A	383496479	A	G	1/1	TraesCS4A03G0439500
Chr4A	396834437	G	A	0/1	TraesCS4A03G0446200LC
Chr4A	396834587	T	A	0/1	TraesCS4A03G0446200LC
Chr4A	396834587	T	A	0/1	TraesCS4A03G0446200LC
Chr4A	417068513	G	T	0/1	TraesCS4A03G0456500
Chr4A	419100854	C	G	1/1	TraesCS4A03G0457800LC
Chr4A	419100854	C	G	1/1	TraesCS4A03G0457700LC
Chr4A	419100854	C	G	1/1	TraesCS4A03G0457700LC-TraesCS4A03G0457800LC
Chr4A	429274520	G	A	0/1	TraesCS4A03G0465900LC
Chr4A	429274520	G	A	0/1	TraesCS4A03G0465900LC-TraesCS4A03G0466000LC
Chr4A	435373894	C	T	0/1	TraesCS4A03G0469600
Chr4A	435373894	C	T	0/1	TraesCS4A03G0469600
Chr4A	435373894	C	T	0/1	TraesCS4A03G0469600
Chr4A	435373894	C	T	0/1	TraesCS4A03G0469600
Chr4A	435373894	C	T	0/1	TraesCS4A03G0469600
Chr4A	435432941	C	T	1/1	TraesCS4A03G0470000
Chr4A	435433021	G	A	0/1	TraesCS4A03G0470000
Chr4A	435433236	T	A	0/1	TraesCS4A03G0470000
Chr4A	435433293	A	C	0/1	TraesCS4A03G0470000
Chr4A	437983268	C	T	0/1	TraesCS4A03G0472300
Chr4A	437983268	C	T	0/1	TraesCS4A03G0472300
Chr4A	437983268	C	T	0/1	TraesCS4A03G0472400LC
Chr4A	437983268	C	T	0/1	TraesCS4A03G0472500LC
Chr4A	440714581	C	G	1/1	TraesCS4A03G0474400
Chr4A	440714581	C	G	1/1	TraesCS4A03G0474400
Chr4A	440714581	C	G	1/1	TraesCS4A03G0474400
Chr4A	447668621	T	C	0/1	TraesCS4A03G0483000
Chr4A	447669001	C	T	0/1	TraesCS4A03G0483000
Chr4A	447670447	G	A	0/1	TraesCS4A03G0483000
Chr4A	447675784	G	A	0/1	TraesCS4A03G0483000
Chr4A	447675784	G	A	0/1	TraesCS4A03G0483100LC
Chr4A	447677402	C	T	0/1	TraesCS4A03G0483000
Chr4A	447677402	C	T	0/1	TraesCS4A03G0483100LC
Chr4A	448423211	G	A	1/1	TraesCS4A03G0485000
Chr4A	448423211	G	A	1/1	TraesCS4A03G0484800
Chr4A	448423211	G	A	1/1	TraesCS4A03G0484800
Chr4A	448423211	G	A	1/1	TraesCS4A03G0484800
Chr4A	448423211	G	A	1/1	TraesCS4A03G0484900LC
Chr4A	449491429	T	C	1/1	TraesCS4A03G0486200
Chr4A	449491429	T	C	1/1	TraesCS4A03G0486200
Chr4A	449491429	T	C	1/1	TraesCS4A03G0486200
Chr4A	449491429	T	C	1/1	TraesCS4A03G0486200
Chr4A	449491429	T	C	1/1	TraesCS4A03G0486200
Chr4A	449491429	T	C	1/1	TraesCS4A03G0486200
Chr4A	449915366	C	G	1/1	TraesCS4A03G0486800LC
Chr4A	449915366	C	G	1/1	TraesCS4A03G0486700
Chr4A	449915366	C	G	1/1	TraesCS4A03G0486500
Chr4A	449915366	C	G	1/1	TraesCS4A03G0486600LC
Chr4A	449915435	G	A	1/1	TraesCS4A03G0486800LC
Chr4A	449915435	G	A	1/1	TraesCS4A03G0486700
Chr4A	449915435	G	A	1/1	TraesCS4A03G0486500
Chr4A	449915435	G	A	1/1	TraesCS4A03G0486600LC
Chr4A	451726883	G	A	1/1	TraesCS4A03G0488900
Chr4A	451726883	G	A	1/1	TraesCS4A03G0488800
Chr4A	452732013	C	T	0/1	TraesCS4A03G0489700
Chr4A	452732013	C	T	0/1	TraesCS4A03G0489800
Chr4A	452732135	G	A	0/1	TraesCS4A03G0489700
Chr4A	452732135	G	A	0/1	TraesCS4A03G0489800
Chr4A	452732171	A	G	0/1	TraesCS4A03G0489700
Chr4A	452732171	A	G	0/1	TraesCS4A03G0489800
Chr4A	452732201	C	T	0/1	TraesCS4A03G0489700
Chr4A	452732201	C	T	0/1	TraesCS4A03G0489800
Chr4A	452732216	C	T	0/1	TraesCS4A03G0489700
Chr4A	452732216	C	T	0/1	TraesCS4A03G0489800
Chr4A	452732740	A	G	1/1	TraesCS4A03G0489700
Chr4A	452732740	A	G	1/1	TraesCS4A03G0489800
Chr4A	452807806	C	T	1/1	TraesCS4A03G0490000LC
Chr4A	452807806	C	T	1/1	TraesCS4A03G0490100LC
Chr4A	452807806	C	T	1/1	TraesCS4A03G0490000LC-TraesCS4A03G0490200
Chr4A	452809822	G	T	1/1	TraesCS4A03G0490000LC
Chr4A	452809822	G	T	1/1	TraesCS4A03G0490000LC-TraesCS4A03G0490200
Chr4A	453235798	C	T	1/1	TraesCS4A03G0490200
Chr4A	453235798	C	T	1/1	TraesCS4A03G0490000LC-TraesCS4A03G0490200
Chr4A	453235813	G	A	0/1	TraesCS4A03G0490200
Chr4A	453235813	G	A	0/1	TraesCS4A03G0490000LC-TraesCS4A03G0490200
Chr4A	453707259	T	C	1/1	TraesCS4A03G0490400
Chr4A	453707259	T	C	1/1	TraesCS4A03G0490500
Chr4A	453707259	T	C	1/1	TraesCS4A03G0490500
Chr4A	453707259	T	C	1/1	TraesCS4A03G0490500
Chr4A	453707259	T	C	1/1	TraesCS4A03G0490500
Chr4A	453879331	T	C	1/1	TraesCS4A03G0490800
Chr4A	453879331	T	C	1/1	TraesCS4A03G0490800
Chr4A	453879331	T	C	1/1	TraesCS4A03G0490900LC
Chr4A	453880178	C	A	1/1	TraesCS4A03G0490800
Chr4A	453880178	C	A	1/1	TraesCS4A03G0490900LC
Chr4A	454144001	T	C	1/1	TraesCS4A03G0491200
Chr4A	454144001	T	C	1/1	TraesCS4A03G0491200
Chr4A	454144416	G	C	0/1	TraesCS4A03G0491200
Chr4A	454144416	G	C	0/1	TraesCS4A03G0491200
Chr4A	455616530	G	T	1/1	TraesCS4A03G0494500
Chr4A	455616530	G	T	1/1	TraesCS4A03G0494400
Chr4A	458768323	G	C	1/1	TraesCS4A03G0496300
Chr4A	458768323	G	C	1/1	TraesCS4A03G0496200
Chr4A	458768323	G	C	1/1	TraesCS4A03G0496300
Chr4A	459577894	T	C	1/1	TraesCS4A03G0496700LC
Chr4A	459577894	T	C	1/1	TraesCS4A03G0496800
Chr4A	459577894	T	C	1/1	TraesCS4A03G0496900
Chr4A	459577894	T	C	1/1	TraesCS4A03G0496900
Chr4A	461358993	A	C	1/1	TraesCS4A03G0499200
Chr4A	461358993	A	C	1/1	TraesCS4A03G0499000
Chr4A	461358993	A	C	1/1	TraesCS4A03G0499100
Chr4A	461358993	A	C	1/1	TraesCS4A03G0499100
Chr4A	461358993	A	C	1/1	TraesCS4A03G0499100
Chr4A	461358993	A	C	1/1	TraesCS4A03G0499300
Chr4A	464459614	T	C	1/1	TraesCS4A03G0502500LC
Chr4A	464459614	T	C	1/1	TraesCS4A03G0502600LC
Chr4A	464459614	T	C	1/1	TraesCS4A03G0502700LC
Chr4A	464459614	T	C	1/1	TraesCS4A03G0502400
Chr4A	464918605	T	G	1/1	TraesCS4A03G0504000
Chr4A	464918605	T	G	1/1	TraesCS4A03G0504100
Chr4A	465694363	C	T	1/1	TraesCS4A03G0505200
Chr4A	465694363	C	T	1/1	TraesCS4A03G0505300LC
Chr4A	465699239	A	G	1/1	TraesCS4A03G0505200
Chr4A	465699239	A	G	1/1	TraesCS4A03G0505300LC
Chr4A	465699541	C	G	1/1	TraesCS4A03G0505200
Chr4A	465699541	C	G	1/1	TraesCS4A03G0505300LC
Chr4A	465699541	C	G	1/1	TraesCS4A03G0505400LC
Chr4A	465753513	G	A	1/1	TraesCS4A03G0505800
Chr4A	465754850	T	G	1/1	TraesCS4A03G0505800
Chr4A	465754850	T	G	1/1	TraesCS4A03G0505900
Chr4A	465754850	T	G	1/1	TraesCS4A03G0505900
Chr4A	465755382	G	A	0/1	TraesCS4A03G0505800
Chr4A	465755382	G	A	0/1	TraesCS4A03G0505900
Chr4A	465755382	G	A	0/1	TraesCS4A03G0505900
Chr4A	466381377	T	A	1/1	TraesCS4A03G0507000
Chr4A	466381377	T	A	1/1	TraesCS4A03G0506900LC
Chr4A	466381377	T	A	1/1	TraesCS4A03G0507100
Chr4A	466720727	C	A	0/1	TraesCS4A03G0508100
Chr4A	466720727	C	A	0/1	TraesCS4A03G0508100
Chr4A	466720727	C	A	0/1	TraesCS4A03G0508000
Chr4A	469253166	G	A	0/1	TraesCS4A03G0511700
Chr4A	472048717	A	G	1/1	TraesCS4A03G0515200LC
Chr4A	472048717	A	G	1/1	TraesCS4A03G0515100
Chr4A	472048717	A	G	1/1	TraesCS4A03G0515200LC-TraesCS4A03G0515300LC
Chr4A	480518273	T	G	1/1	TraesCS4A03G0527800
Chr4A	480518273	T	G	1/1	TraesCS4A03G0527700
Chr4A	482472496	A	T	1/1	TraesCS4A03G0529400LC
Chr4A	482472496	A	T	1/1	TraesCS4A03G0529300
Chr4A	482472496	A	T	1/1	TraesCS4A03G0529200LC
Chr4A	486926526	T	C	0/1	TraesCS4A03G0534200
Chr4A	486926526	T	C	0/1	TraesCS4A03G0534300
Chr4A	486926541	T	G	0/1	TraesCS4A03G0534200
Chr4A	486926541	T	G	0/1	TraesCS4A03G0534300
Chr4A	486926761	C	A	0/1	TraesCS4A03G0534200
Chr4A	486926761	C	A	0/1	TraesCS4A03G0534300
Chr4A	491934779	G	A	1/1	TraesCS4A03G0541600
Chr4A	491934779	G	A	1/1	TraesCS4A03G0541700LC
Chr4A	491934779	G	A	1/1	TraesCS4A03G0541800LC
Chr4A	492653718	T	C	1/1	TraesCS4A03G0542300
Chr4A	493048252	T	C	0/1	TraesCS4A03G0542800
Chr4A	493048252	T	C	0/1	TraesCS4A03G0542800
Chr4A	493048252	T	C	0/1	TraesCS4A03G0542800
Chr4A	493048252	T	C	0/1	TraesCS4A03G0542900
Chr4A	493048261	T	C	0/1	TraesCS4A03G0542800
Chr4A	493048261	T	C	0/1	TraesCS4A03G0542800
Chr4A	493048261	T	C	0/1	TraesCS4A03G0542800
Chr4A	493048261	T	C	0/1	TraesCS4A03G0542900
Chr4A	501382126	G	A	0/1	TraesCS4A03G0556100LC
Chr4A	501382126	G	A	0/1	TraesCS4A03G0556200
Chr4A	501382166	C	T	0/1	TraesCS4A03G0556100LC
Chr4A	501382166	C	T	0/1	TraesCS4A03G0556200
Chr4A	501382197	C	T	0/1	TraesCS4A03G0556100LC
Chr4A	501382197	C	T	0/1	TraesCS4A03G0556200
Chr4A	503885955	C	G	1/1	TraesCS4A03G0559400
Chr4A	503885955	C	G	1/1	TraesCS4A03G0559400
Chr4A	503885955	C	G	1/1	TraesCS4A03G0559400
Chr4A	503885955	C	G	1/1	TraesCS4A03G0559300LC-TraesCS4A03G0559400
Chr4A	503887546	A	G	1/1	TraesCS4A03G0559400
Chr4A	503887546	A	G	1/1	TraesCS4A03G0559400
Chr4A	503887546	A	G	1/1	TraesCS4A03G0559400
Chr4A	503887546	A	G	1/1	TraesCS4A03G0559300LC-TraesCS4A03G0559400
Chr4A	505718649	G	A	0/1	TraesCS4A03G0561400
Chr4A	505718649	G	A	0/1	TraesCS4A03G0561400
Chr4A	505718649	G	A	0/1	TraesCS4A03G0561400
Chr4A	505718649	G	A	0/1	TraesCS4A03G0561100LC
Chr4A	505718649	G	A	0/1	TraesCS4A03G0561200LC
Chr4A	505718649	G	A	0/1	TraesCS4A03G0561300LC
Chr4A	505718652	T	G	0/1	TraesCS4A03G0561400
Chr4A	505718652	T	G	0/1	TraesCS4A03G0561400
Chr4A	505718652	T	G	0/1	TraesCS4A03G0561400
Chr4A	505718652	T	G	0/1	TraesCS4A03G0561100LC
Chr4A	505718652	T	G	0/1	TraesCS4A03G0561200LC
Chr4A	505718652	T	G	0/1	TraesCS4A03G0561300LC
Chr4A	511173967	A	T	0/1	TraesCS4A03G0569200
Chr4A	511173967	A	T	0/1	TraesCS4A03G0569400
Chr4A	511173967	A	T	0/1	TraesCS4A03G0569500
Chr4A	511568324	A	C	0/1	TraesCS4A03G0570000LC
Chr4A	511568324	A	C	0/1	TraesCS4A03G0570100LC
Chr4A	511568324	A	C	0/1	TraesCS4A03G0570000LC-TraesCS4A03G0570100LC
Chr4A	511568348	C	A	0/1	TraesCS4A03G0570000LC
Chr4A	511568348	C	A	0/1	TraesCS4A03G0570100LC
Chr4A	511568348	C	A	0/1	TraesCS4A03G0570000LC-TraesCS4A03G0570100LC
Chr4A	512431856	T	C	0/1	TraesCS4A03G0571200
Chr4A	512431868	G	A	0/1	TraesCS4A03G0571200
Chr4A	512432058	C	T	0/1	TraesCS4A03G0571200
Chr4A	512433595	A	C	0/1	TraesCS4A03G0571200
Chr4A	513138022	T	C	0/1	TraesCS4A03G0572300
Chr4A	513138022	T	C	0/1	TraesCS4A03G0572400LC
Chr4A	513138022	T	C	0/1	TraesCS4A03G0572500LC
Chr4A	513138052	A	G	0/1	TraesCS4A03G0572300
Chr4A	513138052	A	G	0/1	TraesCS4A03G0572400LC
Chr4A	513138052	A	G	0/1	TraesCS4A03G0572500LC
Chr4A	514908169	A	T	0/1	TraesCS4A03G0575400
Chr4A	517935382	C	T	0/1	TraesCS4A03G0578800
Chr4A	517935406	C	T	0/1	TraesCS4A03G0578800
Chr4A	519543244	C	G	0/1	TraesCS4A03G0581800LC
Chr4A	519543244	C	G	0/1	TraesCS4A03G0581800LC-TraesCS4A03G0581900
Chr4A	519543267	T	C	0/1	TraesCS4A03G0581800LC
Chr4A	519543267	T	C	0/1	TraesCS4A03G0581800LC-TraesCS4A03G0581900
Chr4A	519543293	A	G	0/1	TraesCS4A03G0581800LC
Chr4A	519543293	A	G	0/1	TraesCS4A03G0581800LC-TraesCS4A03G0581900
Chr4A	522145430	G	T	0/1	TraesCS4A03G0587100LC
Chr4A	522145430	G	T	0/1	TraesCS4A03G0587100LC-TraesCS4A03G0587200LC
Chr4A	523396449	C	T	1/1	TraesCS4A03G0588100-TraesCS4A03G0588200LC
Chr4A	523396477	G	A	1/1	TraesCS4A03G0588100-TraesCS4A03G0588200LC
Chr4A	523396519	T	C	1/1	TraesCS4A03G0588100-TraesCS4A03G0588200LC
Chr4A	523396536	C	T	1/1	TraesCS4A03G0588100-TraesCS4A03G0588200LC
Chr4A	523396569	G	A	1/1	TraesCS4A03G0588100-TraesCS4A03G0588200LC
Chr4A	523396724	C	T	1/1	TraesCS4A03G0588100-TraesCS4A03G0588200LC
Chr4A	523399665	A	C	1/1	TraesCS4A03G0588100-TraesCS4A03G0588200LC
Chr4A	523399745	C	G	1/1	TraesCS4A03G0588100-TraesCS4A03G0588200LC
Chr4A	529228749	G	C	0/1	TraesCS4A03G0594200
Chr4A	531000544	G	A	0/1	TraesCS4A03G0597300LC
Chr4A	531000544	G	A	0/1	TraesCS4A03G0597300LC
Chr4A	531000575	C	A	0/1	TraesCS4A03G0597300LC
Chr4A	531000575	C	A	0/1	TraesCS4A03G0597300LC
Chr4A	534497273	C	T	1/1	TraesCS4A03G0603600
Chr4A	535232716	G	A	0/1	TraesCS4A03G0604500
Chr4A	535232716	G	A	0/1	TraesCS4A03G0604400
Chr4A	535232928	G	C	0/1	TraesCS4A03G0604500
Chr4A	535232928	G	C	0/1	TraesCS4A03G0604400
Chr4A	535240645	A	G	0/1	TraesCS4A03G0604500
Chr4A	536615388	A	G	1/1	TraesCS4A03G0607800
Chr4A	536615388	A	G	1/1	TraesCS4A03G0607800
Chr4A	536973753	C	A	1/1	TraesCS4A03G0608100
Chr4A	537502231	G	A	0/1	TraesCS4A03G0608600LC
Chr4A	537504877	A	G	0/1	TraesCS4A03G0608600LC
Chr4A	537505632	T	C	1/1	TraesCS4A03G0608600LC
Chr4A	538303156	C	A	1/1	TraesCS4A03G0610000
Chr4A	538303156	C	A	1/1	TraesCS4A03G0610100
Chr4A	538304457	A	G	1/1	TraesCS4A03G0610000
Chr4A	538304457	A	G	1/1	TraesCS4A03G0610100
Chr4A	538304457	A	G	1/1	TraesCS4A03G0610200
Chr4A	539448644	C	G	0/1	TraesCS4A03G0613300
Chr4A	539448644	C	G	0/1	TraesCS4A03G0613300
Chr4A	539448644	C	G	0/1	TraesCS4A03G0613400
Chr4A	540687982	C	T	0/1	TraesCS4A03G0615200
Chr4A	540687982	C	T	0/1	TraesCS4A03G0615200
Chr4A	540687982	C	T	0/1	TraesCS4A03G0615000
Chr4A	540688036	C	T	0/1	TraesCS4A03G0615200
Chr4A	540688036	C	T	0/1	TraesCS4A03G0615200
Chr4A	540688036	C	T	0/1	TraesCS4A03G0615000
Chr4A	541025723	T	G	0/1	TraesCS4A03G0616000
Chr4A	541025723	T	G	0/1	TraesCS4A03G0616100
Chr4A	541025723	T	G	0/1	TraesCS4A03G0616100
Chr4A	541025723	T	G	0/1	TraesCS4A03G0616100
Chr4A	541025785	G	A	0/1	TraesCS4A03G0616000
Chr4A	541025785	G	A	0/1	TraesCS4A03G0616100
Chr4A	541025785	G	A	0/1	TraesCS4A03G0616100
Chr4A	541025785	G	A	0/1	TraesCS4A03G0616100
Chr4A	543182109	G	C	1/1	TraesCS4A03G0621500
Chr4A	543182109	G	C	1/1	TraesCS4A03G0621500
Chr4A	543182109	G	C	1/1	TraesCS4A03G0621600
Chr4A	543871484	C	T	1/1	TraesCS4A03G0623800
Chr4A	543871484	C	T	1/1	TraesCS4A03G0623800
Chr4A	543871484	C	T	1/1	TraesCS4A03G0623800
Chr4A	543871484	C	T	1/1	TraesCS4A03G0623900LC
Chr4A	543871484	C	T	1/1	TraesCS4A03G0623700LC
Chr4A	543871917	C	T	1/1	TraesCS4A03G0623800
Chr4A	543871917	C	T	1/1	TraesCS4A03G0623800
Chr4A	543871917	C	T	1/1	TraesCS4A03G0623800
Chr4A	543871917	C	T	1/1	TraesCS4A03G0623900LC
Chr4A	543871917	C	T	1/1	TraesCS4A03G0623700LC
Chr4A	543871950	A	G	1/1	TraesCS4A03G0623800
Chr4A	543871950	A	G	1/1	TraesCS4A03G0623800
Chr4A	543871950	A	G	1/1	TraesCS4A03G0623800
Chr4A	543871950	A	G	1/1	TraesCS4A03G0623900LC
Chr4A	543871950	A	G	1/1	TraesCS4A03G0623700LC
Chr4A	544193792	G	C	1/1	TraesCS4A03G0625200LC
Chr4A	544193792	G	C	1/1	TraesCS4A03G0625300LC
Chr4A	544578621	T	C	1/1	TraesCS4A03G0625600
Chr4A	544578679	C	T	1/1	TraesCS4A03G0625600
Chr4A	544580195	G	A	1/1	TraesCS4A03G0625600
Chr4A	545275788	T	C	0/1	TraesCS4A03G0627500
Chr4A	545275788	T	C	0/1	TraesCS4A03G0627600LC
Chr4A	545275847	A	G	0/1	TraesCS4A03G0627500
Chr4A	545275847	A	G	0/1	TraesCS4A03G0627600LC
Chr4A	545275976	C	G	0/1	TraesCS4A03G0627500
Chr4A	545275976	C	G	0/1	TraesCS4A03G0627600LC
Chr4A	545276087	G	A	1/1	TraesCS4A03G0627500
Chr4A	545276087	G	A	1/1	TraesCS4A03G0627600LC
Chr4A	545276342	G	A	1/1	TraesCS4A03G0627500
Chr4A	545276342	G	A	1/1	TraesCS4A03G0627600LC
Chr4A	546167071	A	G	0/1	TraesCS4A03G0629100LC
Chr4A	546279867	C	A	0/1	TraesCS4A03G0629600
Chr4A	548771579	A	G	1/1	TraesCS4A03G0633700
Chr4A	548771579	A	G	1/1	TraesCS4A03G0633800
Chr4A	548771579	A	G	1/1	TraesCS4A03G0633800
Chr4A	551847131	A	G	0/1	TraesCS4A03G0641300
Chr4A	551847131	A	G	0/1	TraesCS4A03G0641300
Chr4A	551847131	A	G	0/1	TraesCS4A03G0641300
Chr4A	551847158	G	A	0/1	TraesCS4A03G0641300
Chr4A	551847158	G	A	0/1	TraesCS4A03G0641300
Chr4A	551847158	G	A	0/1	TraesCS4A03G0641300
Chr4A	553926867	T	C	0/1	TraesCS4A03G0646100-TraesCS4A03G0646200
Chr4A	555687590	G	A	1/1	TraesCS4A03G0649000LC
Chr4A	555882702	T	C	0/1	TraesCS4A03G0649700
Chr4A	555882702	T	C	0/1	TraesCS4A03G0649700
Chr4A	555882702	T	C	0/1	TraesCS4A03G0649700
Chr4A	555882702	T	C	0/1	TraesCS4A03G0649600
Chr4A	555882702	T	C	0/1	TraesCS4A03G0649600
Chr4A	555882702	T	C	0/1	TraesCS4A03G0649800
Chr4A	555882702	T	C	0/1	TraesCS4A03G0649800
Chr4A	555882715	C	T	0/1	TraesCS4A03G0649700
Chr4A	555882715	C	T	0/1	TraesCS4A03G0649700
Chr4A	555882715	C	T	0/1	TraesCS4A03G0649700
Chr4A	555882715	C	T	0/1	TraesCS4A03G0649600
Chr4A	555882715	C	T	0/1	TraesCS4A03G0649600
Chr4A	555882715	C	T	0/1	TraesCS4A03G0649800
Chr4A	555882715	C	T	0/1	TraesCS4A03G0649800
Chr4A	555882739	A	G	0/1	TraesCS4A03G0649700
Chr4A	555882739	A	G	0/1	TraesCS4A03G0649700
Chr4A	555882739	A	G	0/1	TraesCS4A03G0649700
Chr4A	555882739	A	G	0/1	TraesCS4A03G0649600
Chr4A	555882739	A	G	0/1	TraesCS4A03G0649600
Chr4A	555882739	A	G	0/1	TraesCS4A03G0649800
Chr4A	555882739	A	G	0/1	TraesCS4A03G0649800
Chr4A	555882811	T	C	0/1	TraesCS4A03G0649700
Chr4A	555882811	T	C	0/1	TraesCS4A03G0649700
Chr4A	555882811	T	C	0/1	TraesCS4A03G0649700
Chr4A	555882811	T	C	0/1	TraesCS4A03G0649600
Chr4A	555882811	T	C	0/1	TraesCS4A03G0649600
Chr4A	555882811	T	C	0/1	TraesCS4A03G0649800
Chr4A	555882811	T	C	0/1	TraesCS4A03G0649800
Chr4A	555884645	A	T	0/1	TraesCS4A03G0649800
Chr4A	555884645	A	T	0/1	TraesCS4A03G0649800
Chr4A	555884645	A	T	0/1	TraesCS4A03G0649700
Chr4A	555884645	A	T	0/1	TraesCS4A03G0649700
Chr4A	555884645	A	T	0/1	TraesCS4A03G0649700
Chr4A	557253100	C	A	0/1	TraesCS4A03G0651300
Chr4A	557253100	C	A	0/1	TraesCS4A03G0651200
Chr4A	557253100	C	A	0/1	TraesCS4A03G0651400
Chr4A	557253100	C	A	0/1	TraesCS4A03G0651400
Chr4A	557253248	G	C	0/1	TraesCS4A03G0651300
Chr4A	557253248	G	C	0/1	TraesCS4A03G0651200
Chr4A	557253248	G	C	0/1	TraesCS4A03G0651400
Chr4A	557253248	G	C	0/1	TraesCS4A03G0651400
Chr4A	557253284	G	C	0/1	TraesCS4A03G0651300
Chr4A	557253284	G	C	0/1	TraesCS4A03G0651200
Chr4A	557253284	G	C	0/1	TraesCS4A03G0651400
Chr4A	557253284	G	C	0/1	TraesCS4A03G0651400
Chr4A	557253344	T	C	0/1	TraesCS4A03G0651300
Chr4A	557253344	T	C	0/1	TraesCS4A03G0651200
Chr4A	557253344	T	C	0/1	TraesCS4A03G0651400
Chr4A	557253344	T	C	0/1	TraesCS4A03G0651400
Chr4A	557253362	T	C	0/1	TraesCS4A03G0651300
Chr4A	557253362	T	C	0/1	TraesCS4A03G0651200
Chr4A	557253362	T	C	0/1	TraesCS4A03G0651400
Chr4A	557253362	T	C	0/1	TraesCS4A03G0651400
Chr4A	557255577	A	G	0/1	TraesCS4A03G0651300
Chr4A	557255577	A	G	0/1	TraesCS4A03G0651200
Chr4A	557255577	A	G	0/1	TraesCS4A03G0651400
Chr4A	557255577	A	G	0/1	TraesCS4A03G0651400
Chr4A	557255604	A	C	0/1	TraesCS4A03G0651300
Chr4A	557255604	A	C	0/1	TraesCS4A03G0651200
Chr4A	557255604	A	C	0/1	TraesCS4A03G0651400
Chr4A	557255604	A	C	0/1	TraesCS4A03G0651400
Chr4A	557255635	C	A	0/1	TraesCS4A03G0651300
Chr4A	557255635	C	A	0/1	TraesCS4A03G0651200
Chr4A	557255635	C	A	0/1	TraesCS4A03G0651400
Chr4A	557255635	C	A	0/1	TraesCS4A03G0651400
Chr4A	557255658	T	C	0/1	TraesCS4A03G0651300
Chr4A	557255658	T	C	0/1	TraesCS4A03G0651200
Chr4A	557255658	T	C	0/1	TraesCS4A03G0651400
Chr4A	557255658	T	C	0/1	TraesCS4A03G0651400
Chr4A	557255697	A	G	0/1	TraesCS4A03G0651300
Chr4A	557255697	A	G	0/1	TraesCS4A03G0651200
Chr4A	557255697	A	G	0/1	TraesCS4A03G0651400
Chr4A	557255697	A	G	0/1	TraesCS4A03G0651400
Chr4A	557255722	T	G	0/1	TraesCS4A03G0651300
Chr4A	557255722	T	G	0/1	TraesCS4A03G0651200
Chr4A	557255722	T	G	0/1	TraesCS4A03G0651400
Chr4A	557255722	T	G	0/1	TraesCS4A03G0651400
Chr4A	557264269	A	T	0/1	TraesCS4A03G0651400
Chr4A	557264269	A	T	0/1	TraesCS4A03G0651400
Chr4A	557454011	G	C	1/1	TraesCS4A03G0651500
Chr4A	557687683	T	G	1/1	TraesCS4A03G0652000
Chr4A	557687683	T	G	1/1	TraesCS4A03G0651900
Chr4A	557687683	T	G	1/1	TraesCS4A03G0652100
Chr4A	557687683	T	G	1/1	TraesCS4A03G0651900
Chr4A	559962089	G	A	1/1	TraesCS4A03G0656600-TraesCS4A03G0656700
Chr4A	561430478	C	T	1/1	TraesCS4A03G0658500LC
Chr4A	561430478	C	T	1/1	TraesCS4A03G0658600LC
Chr4A	561430478	C	T	1/1	TraesCS4A03G0658700
Chr4A	565517985	C	T	1/1	TraesCS4A03G0666700
Chr4A	565517985	C	T	1/1	TraesCS4A03G0666700
Chr4A	565517985	C	T	1/1	TraesCS4A03G0666800
Chr4A	565518042	T	C	1/1	TraesCS4A03G0666700
Chr4A	565518042	T	C	1/1	TraesCS4A03G0666700
Chr4A	565518042	T	C	1/1	TraesCS4A03G0666800
Chr4A	566686629	A	G	0/1	TraesCS4A03G0670300
Chr4A	566686641	G	A	0/1	TraesCS4A03G0670300
Chr4A	566686668	G	A	0/1	TraesCS4A03G0670300
Chr4A	566686683	G	A	0/1	TraesCS4A03G0670300
Chr4A	569231481	C	A	1/1	TraesCS4A03G0672300
Chr4A	569231481	C	A	1/1	TraesCS4A03G0672300
Chr4A	569231481	C	A	1/1	TraesCS4A03G0672300
Chr4A	569231855	A	G	1/1	TraesCS4A03G0672300
Chr4A	569231855	A	G	1/1	TraesCS4A03G0672300
Chr4A	569231855	A	G	1/1	TraesCS4A03G0672300
Chr4A	569231855	A	G	1/1	TraesCS4A03G0672400
Chr4A	569232050	A	G	1/1	TraesCS4A03G0672300
Chr4A	569232050	A	G	1/1	TraesCS4A03G0672300
Chr4A	569232050	A	G	1/1	TraesCS4A03G0672300
Chr4A	569232050	A	G	1/1	TraesCS4A03G0672400
Chr4A	569235636	C	G	1/1	TraesCS4A03G0672300
Chr4A	569235636	C	G	1/1	TraesCS4A03G0672300
Chr4A	569235636	C	G	1/1	TraesCS4A03G0672300
Chr4A	569235636	C	G	1/1	TraesCS4A03G0672400
Chr4A	569235859	A	G	1/1	TraesCS4A03G0672300
Chr4A	569235859	A	G	1/1	TraesCS4A03G0672300
Chr4A	569235859	A	G	1/1	TraesCS4A03G0672300
Chr4A	569235859	A	G	1/1	TraesCS4A03G0672400
Chr4A	569235979	T	G	1/1	TraesCS4A03G0672300
Chr4A	569235979	T	G	1/1	TraesCS4A03G0672300
Chr4A	569235979	T	G	1/1	TraesCS4A03G0672300
Chr4A	569235979	T	G	1/1	TraesCS4A03G0672400
Chr4A	569237509	A	C	1/1	TraesCS4A03G0672400
Chr4A	569237509	A	C	1/1	TraesCS4A03G0672300
Chr4A	569237509	A	C	1/1	TraesCS4A03G0672300
Chr4A	569237509	A	C	1/1	TraesCS4A03G0672300
Chr4A	569437296	C	T	1/1	TraesCS4A03G0673000
Chr4A	569437296	C	T	1/1	TraesCS4A03G0673000
Chr4A	569437296	C	T	1/1	TraesCS4A03G0672900
Chr4A	569439435	C	A	0/1	TraesCS4A03G0673000
Chr4A	569439435	C	A	0/1	TraesCS4A03G0673000
Chr4A	569445562	G	C	1/1	TraesCS4A03G0673100
Chr4A	569445562	G	C	1/1	TraesCS4A03G0673200LC
Chr4A	569445670	G	A	1/1	TraesCS4A03G0673100
Chr4A	569445670	G	A	1/1	TraesCS4A03G0673200LC
Chr4A	569445724	C	G	1/1	TraesCS4A03G0673100
Chr4A	569445724	C	G	1/1	TraesCS4A03G0673200LC
Chr4A	569446190	A	G	1/1	TraesCS4A03G0673100
Chr4A	569446190	A	G	1/1	TraesCS4A03G0673200LC
Chr4A	569446301	G	A	1/1	TraesCS4A03G0673100
Chr4A	569446301	G	A	1/1	TraesCS4A03G0673200LC
Chr4A	569446358	A	G	1/1	TraesCS4A03G0673100
Chr4A	569446358	A	G	1/1	TraesCS4A03G0673200LC
Chr4A	569448346	A	C	1/1	TraesCS4A03G0673100
Chr4A	569448346	A	C	1/1	TraesCS4A03G0673200LC
Chr4A	572264701	G	A	0/1	TraesCS4A03G0679100
Chr4A	572264701	G	A	0/1	TraesCS4A03G0679200
Chr4A	572264701	G	A	0/1	TraesCS4A03G0679200
Chr4A	575626664	A	G	1/1	TraesCS4A03G0686500
Chr4A	575626664	A	G	1/1	TraesCS4A03G0686500
Chr4A	575626664	A	G	1/1	TraesCS4A03G0686500
Chr4A	575626724	G	A	1/1	TraesCS4A03G0686500
Chr4A	575626724	G	A	1/1	TraesCS4A03G0686500
Chr4A	575626724	G	A	1/1	TraesCS4A03G0686500
Chr4A	575846888	A	G	1/1	TraesCS4A03G0686600
Chr4A	575854079	G	A	1/1	TraesCS4A03G0686700
Chr4A	575971881	A	C	1/1	TraesCS4A03G0686900
Chr4A	575971881	A	C	1/1	TraesCS4A03G0686800
Chr4A	576676618	T	A	0/1	TraesCS4A03G0688700
Chr4A	577458622	A	G	0/1	TraesCS4A03G0692200
Chr4A	577458622	A	G	0/1	TraesCS4A03G0692100LC
Chr4A	577458622	A	G	0/1	TraesCS4A03G0692000
Chr4A	577458622	A	G	0/1	TraesCS4A03G0692300LC
Chr4A	577458795	T	G	0/1	TraesCS4A03G0692200
Chr4A	577458795	T	G	0/1	TraesCS4A03G0692100LC
Chr4A	577458795	T	G	0/1	TraesCS4A03G0692000
Chr4A	577458795	T	G	0/1	TraesCS4A03G0692300LC
Chr4A	579223524	A	C	1/1	TraesCS4A03G0695800
Chr4A	579223524	A	C	1/1	TraesCS4A03G0695800
Chr4A	579223524	A	C	1/1	TraesCS4A03G0695800
Chr4A	579223524	A	C	1/1	TraesCS4A03G0695900
Chr4A	580673174	G	T	1/1	TraesCS4A03G0700200
Chr4A	580673174	G	T	1/1	TraesCS4A03G0700300
Chr4A	580673174	G	T	1/1	TraesCS4A03G0700300
Chr4A	583705849	A	T	0/1	TraesCS4A03G0712800
Chr4A	583705849	A	T	0/1	TraesCS4A03G0712700LC
Chr4A	583705876	A	G	0/1	TraesCS4A03G0712800
Chr4A	583705876	A	G	0/1	TraesCS4A03G0712700LC
Chr4A	584442638	A	G	0/1	TraesCS4A03G0714900
Chr4A	584442638	A	G	0/1	TraesCS4A03G0714700LC
Chr4A	584442638	A	G	0/1	TraesCS4A03G0714800LC
Chr4A	588972979	T	C	0/1	TraesCS4A03G0727000
Chr4A	588972979	T	C	0/1	TraesCS4A03G0727000
Chr4A	588972979	T	C	0/1	TraesCS4A03G0727000
Chr4A	588972979	T	C	0/1	TraesCS4A03G0727000
Chr4A	588972979	T	C	0/1	TraesCS4A03G0727000
Chr4A	588972979	T	C	0/1	TraesCS4A03G0727000
Chr4A	588972979	T	C	0/1	TraesCS4A03G0726900LC
Chr4A	588972979	T	C	0/1	TraesCS4A03G0726800
Chr4A	589062239	G	C	0/1	TraesCS4A03G0727400
Chr4A	589062446	T	C	0/1	TraesCS4A03G0727400
Chr4A	589065289	T	C	1/1	TraesCS4A03G0727400
Chr4A	589442120	G	A	0/1	TraesCS4A03G0729100
Chr4A	589442120	G	A	0/1	TraesCS4A03G0729100
Chr4A	589442120	G	A	0/1	TraesCS4A03G0729000
Chr4A	589442120	G	A	0/1	TraesCS4A03G0729000
Chr4A	589442676	T	C	0/1	TraesCS4A03G0729100
Chr4A	589442676	T	C	0/1	TraesCS4A03G0729100
Chr4A	589442676	T	C	0/1	TraesCS4A03G0729000
Chr4A	589442676	T	C	0/1	TraesCS4A03G0729000
Chr4A	590711748	C	T	1/1	TraesCS4A03G0733600
Chr4A	590711748	C	T	1/1	TraesCS4A03G0733700
Chr4A	590711748	C	T	1/1	TraesCS4A03G0733800
Chr4A	590718059	G	T	1/1	TraesCS4A03G0733800
Chr4A	590718059	G	T	1/1	TraesCS4A03G0733800
Chr4A	590718059	G	T	1/1	TraesCS4A03G0733700
Chr4A	592169882	G	A	1/1	TraesCS4A03G0737500
Chr4A	592170032	G	A	1/1	TraesCS4A03G0737500
Chr4A	592170032	G	A	1/1	TraesCS4A03G0737600LC
Chr4A	592179701	T	C	1/1	TraesCS4A03G0737600LC
Chr4A	592179701	T	C	1/1	TraesCS4A03G0737700
Chr4A	592179701	T	C	1/1	TraesCS4A03G0737600LC-TraesCS4A03G0737700
Chr4A	593036555	T	C	1/1	TraesCS4A03G0740300LC
Chr4A	593036555	T	C	1/1	TraesCS4A03G0740400
Chr4A	593036555	T	C	1/1	TraesCS4A03G0740300LC-TraesCS4A03G0740400
Chr4A	593039859	T	C	1/1	TraesCS4A03G0740400
Chr4A	593039859	T	C	1/1	TraesCS4A03G0740500LC
Chr4A	593107509	A	G	1/1	TraesCS4A03G0740800
Chr4A	593107956	G	C	1/1	TraesCS4A03G0740800
Chr4A	593108006	G	A	1/1	TraesCS4A03G0740800
Chr4A	593506718	T	C	0/1	TraesCS4A03G0742600
Chr4A	593506718	T	C	0/1	TraesCS4A03G0742600
Chr4A	593506718	T	C	0/1	TraesCS4A03G0742600
Chr4A	593506718	T	C	0/1	TraesCS4A03G0742600
Chr4A	593506718	T	C	0/1	TraesCS4A03G0742700LC
Chr4A	593506782	G	A	0/1	TraesCS4A03G0742600
Chr4A	593506782	G	A	0/1	TraesCS4A03G0742600
Chr4A	593506782	G	A	0/1	TraesCS4A03G0742600
Chr4A	593506782	G	A	0/1	TraesCS4A03G0742600
Chr4A	593506782	G	A	0/1	TraesCS4A03G0742700LC
Chr4A	593506803	T	C	0/1	TraesCS4A03G0742600
Chr4A	593506803	T	C	0/1	TraesCS4A03G0742600
Chr4A	593506803	T	C	0/1	TraesCS4A03G0742600
Chr4A	593506803	T	C	0/1	TraesCS4A03G0742600
Chr4A	593506803	T	C	0/1	TraesCS4A03G0742700LC
Chr4A	594170442	G	T	1/1	TraesCS4A03G0744700
Chr4A	594170442	G	T	1/1	TraesCS4A03G0744600LC
Chr4A	594252446	C	T	1/1	TraesCS4A03G0745400
Chr4A	594360010	C	T	1/1	TraesCS4A03G0746300
Chr4A	594360010	C	T	1/1	TraesCS4A03G0746000
Chr4A	594360010	C	T	1/1	TraesCS4A03G0746100
Chr4A	594360010	C	T	1/1	TraesCS4A03G0746200LC
Chr4A	594360010	C	T	1/1	TraesCS4A03G0746100
Chr4A	594360053	T	C	1/1	TraesCS4A03G0746300
Chr4A	594360053	T	C	1/1	TraesCS4A03G0746000
Chr4A	594360053	T	C	1/1	TraesCS4A03G0746100
Chr4A	594360053	T	C	1/1	TraesCS4A03G0746200LC
Chr4A	594360053	T	C	1/1	TraesCS4A03G0746100
Chr4A	594373149	C	T	1/1	TraesCS4A03G0746500
Chr4A	594373149	C	T	1/1	TraesCS4A03G0746500
Chr4A	594373149	C	T	1/1	TraesCS4A03G0746500
Chr4A	594373149	C	T	1/1	TraesCS4A03G0746400LC
Chr4A	594373294	A	G	0/1	TraesCS4A03G0746500
Chr4A	594373294	A	G	0/1	TraesCS4A03G0746500
Chr4A	594373294	A	G	0/1	TraesCS4A03G0746500
Chr4A	594373294	A	G	0/1	TraesCS4A03G0746400LC
Chr4A	594373354	T	C	0/1	TraesCS4A03G0746500
Chr4A	594373354	T	C	0/1	TraesCS4A03G0746500
Chr4A	594373354	T	C	0/1	TraesCS4A03G0746500
Chr4A	594373354	T	C	0/1	TraesCS4A03G0746400LC
Chr4A	594373532	C	T	0/1	TraesCS4A03G0746500
Chr4A	594373532	C	T	0/1	TraesCS4A03G0746500
Chr4A	594373532	C	T	0/1	TraesCS4A03G0746500
Chr4A	594373532	C	T	0/1	TraesCS4A03G0746400LC
Chr4A	594653243	C	T	1/1	TraesCS4A03G0747000
Chr4A	594653243	C	T	1/1	TraesCS4A03G0747100LC
Chr4A	594653243	C	T	1/1	TraesCS4A03G0747200
Chr4A	594787991	G	A	1/1	TraesCS4A03G0747500
Chr4A	594787991	G	A	1/1	TraesCS4A03G0747500
Chr4A	594787991	G	A	1/1	TraesCS4A03G0747600
Chr4A	594788158	G	A	1/1	TraesCS4A03G0747500
Chr4A	594788158	G	A	1/1	TraesCS4A03G0747500
Chr4A	594788158	G	A	1/1	TraesCS4A03G0747600
Chr4A	595026911	G	T	1/1	TraesCS4A03G0748800
Chr4A	595026911	G	T	1/1	TraesCS4A03G0748900LC
Chr4A	595026911	G	T	1/1	TraesCS4A03G0749000
Chr4A	595026911	G	T	1/1	TraesCS4A03G0749000
Chr4A	595026911	G	T	1/1	TraesCS4A03G0748800-TraesCS4A03G0748900LC
[truncated: 1,098 more rows]

## Sheet: 3S_C3
Table S2.4: SNP detected on 4A chromosome in NIL_3S_C3- lines under control 3 (C3)
CHROM	POS	REF	ALT	GT	GeneID
Chr1A	75887	T	G	1/1	TraesCS1A03G0000400
Chr1A	232095	T	G	0/1	TraesCS1A03G0001500
Chr1A	232095	T	G	0/1	TraesCS1A03G0001400-TraesCS1A03G0001500
Chr1A	232414	T	C	1/1	TraesCS1A03G0001500
Chr1A	232414	T	C	1/1	TraesCS1A03G0001400-TraesCS1A03G0001500
Chr1A	240565	T	C	1/1	TraesCS1A03G0001600LC
Chr1A	240565	T	C	1/1	TraesCS1A03G0001500
Chr1A	240749	C	A	0/1	TraesCS1A03G0001600LC
Chr1A	240749	C	A	0/1	TraesCS1A03G0001500
Chr1A	253323	A	G	1/1	TraesCS1A03G0001500-TraesCS1A03G0001700
Chr1A	253365	C	A	1/1	TraesCS1A03G0001500-TraesCS1A03G0001700
Chr1A	316529	A	C	0/1	TraesCS1A03G0002600LC
Chr1A	316529	A	C	0/1	TraesCS1A03G0002200-TraesCS1A03G0002600LC
Chr1A	316576	C	T	0/1	TraesCS1A03G0002600LC
Chr1A	316576	C	T	0/1	TraesCS1A03G0002200-TraesCS1A03G0002600LC
Chr1A	342201	C	T	1/1	TraesCS1A03G0003000LC
Chr1A	342201	C	T	1/1	TraesCS1A03G0002900
Chr1A	342201	C	T	1/1	TraesCS1A03G0003000LC-TraesCS1A03G0003100LC
Chr1A	342242	A	C	0/1	TraesCS1A03G0003000LC
Chr1A	342242	A	C	0/1	TraesCS1A03G0002900
Chr1A	342242	A	C	0/1	TraesCS1A03G0003000LC-TraesCS1A03G0003100LC
Chr1A	354948	T	A	0/1	TraesCS1A03G0003000LC-TraesCS1A03G0003100LC
Chr1A	356330	T	G	0/1	TraesCS1A03G0003000LC-TraesCS1A03G0003100LC
Chr1A	356381	C	G	1/1	TraesCS1A03G0003000LC-TraesCS1A03G0003100LC
Chr1A	380876	T	C	1/1	TraesCS1A03G0003100LC-TraesCS1A03G0003200
Chr1A	380905	T	C	1/1	TraesCS1A03G0003100LC-TraesCS1A03G0003200
Chr1A	380929	T	C	0/1	TraesCS1A03G0003100LC-TraesCS1A03G0003200
Chr1A	400447	T	G	1/1	TraesCS1A03G0003200
Chr1A	400447	T	G	1/1	TraesCS1A03G0003100LC-TraesCS1A03G0003200
Chr1A	400688	T	A	0/1	TraesCS1A03G0003200
Chr1A	400688	T	A	0/1	TraesCS1A03G0003100LC-TraesCS1A03G0003200
Chr1A	1171015	G	A	0/1	TraesCS1A03G0004400
Chr1A	1171015	G	A	0/1	TraesCS1A03G0004300
Chr1A	1171030	A	G	0/1	TraesCS1A03G0004400
Chr1A	1171030	A	G	0/1	TraesCS1A03G0004300
Chr1A	1171060	T	C	0/1	TraesCS1A03G0004400
Chr1A	1171060	T	C	0/1	TraesCS1A03G0004300
Chr1A	1172062	T	G	0/1	TraesCS1A03G0004400
Chr1A	1172134	T	G	0/1	TraesCS1A03G0004400
Chr1A	1172279	C	T	0/1	TraesCS1A03G0004400
Chr1A	1172590	A	T	0/1	TraesCS1A03G0004400
Chr1A	1172662	C	T	0/1	TraesCS1A03G0004400
Chr1A	1172766	C	T	0/1	TraesCS1A03G0004400
Chr1A	1172821	T	C	0/1	TraesCS1A03G0004400
Chr1A	1172946	G	A	0/1	TraesCS1A03G0004400
Chr1A	1337601	A	G	0/1	TraesCS1A03G0005600
Chr1A	1337613	G	A	0/1	TraesCS1A03G0005600
Chr1A	1337742	T	C	0/1	TraesCS1A03G0005600
Chr1A	1867085	G	A	0/1	TraesCS1A03G0007100LC-TraesCS1A03G0007200LC
Chr1A	3059621	G	A	1/1	TraesCS1A03G0010300LC-TraesCS1A03G0010400
Chr1A	3059694	C	G	1/1	TraesCS1A03G0010300LC-TraesCS1A03G0010400
Chr1A	3059721	C	T	1/1	TraesCS1A03G0010300LC-TraesCS1A03G0010400
Chr1A	3061623	C	T	1/1	TraesCS1A03G0010300LC-TraesCS1A03G0010400
Chr1A	3061696	T	C	1/1	TraesCS1A03G0010300LC-TraesCS1A03G0010400
Chr1A	3664051	T	C	1/1	TraesCS1A03G0013700LC-TraesCS1A03G0013800
Chr1A	3664077	A	G	1/1	TraesCS1A03G0013700LC-TraesCS1A03G0013800
Chr1A	3664197	A	C	1/1	TraesCS1A03G0013700LC-TraesCS1A03G0013800
Chr1A	3664218	C	G	1/1	TraesCS1A03G0013700LC-TraesCS1A03G0013800
Chr1A	3664292	C	T	1/1	TraesCS1A03G0013700LC-TraesCS1A03G0013800
Chr1A	5547142	T	C	0/1	TraesCS1A03G0022100
Chr1A	5547142	T	C	0/1	TraesCS1A03G0022200
Chr1A	5547272	C	G	0/1	TraesCS1A03G0022100
Chr1A	5547272	C	G	0/1	TraesCS1A03G0022200
Chr1A	5548680	C	A	0/1	TraesCS1A03G0022100
Chr1A	5548680	C	A	0/1	TraesCS1A03G0022200
Chr1A	5548689	C	T	0/1	TraesCS1A03G0022100
Chr1A	5548689	C	T	0/1	TraesCS1A03G0022200
Chr1A	5548741	G	A	0/1	TraesCS1A03G0022100
Chr1A	5548741	G	A	0/1	TraesCS1A03G0022200
Chr1A	8526910	T	C	0/1	TraesCS1A03G0031500
Chr1A	8526910	T	C	0/1	TraesCS1A03G0031500
Chr1A	8526910	T	C	0/1	TraesCS1A03G0031500
Chr1A	8526910	T	C	0/1	TraesCS1A03G0031500
Chr1A	8526931	T	C	0/1	TraesCS1A03G0031500
Chr1A	8526931	T	C	0/1	TraesCS1A03G0031500
Chr1A	8526931	T	C	0/1	TraesCS1A03G0031500
Chr1A	8526931	T	C	0/1	TraesCS1A03G0031500
Chr1A	8526948	C	T	0/1	TraesCS1A03G0031500
Chr1A	8526948	C	T	0/1	TraesCS1A03G0031500
Chr1A	8526948	C	T	0/1	TraesCS1A03G0031500
Chr1A	8526948	C	T	0/1	TraesCS1A03G0031500
Chr1A	8527012	C	T	0/1	TraesCS1A03G0031500
Chr1A	8527012	C	T	0/1	TraesCS1A03G0031500
Chr1A	8527012	C	T	0/1	TraesCS1A03G0031500
Chr1A	8527012	C	T	0/1	TraesCS1A03G0031500
Chr1A	8527013	T	C	0/1	TraesCS1A03G0031500
Chr1A	8527013	T	C	0/1	TraesCS1A03G0031500
Chr1A	8527013	T	C	0/1	TraesCS1A03G0031500
Chr1A	8527013	T	C	0/1	TraesCS1A03G0031500
Chr1A	8532318	T	C	0/1	TraesCS1A03G0031500
Chr1A	8532318	T	C	0/1	TraesCS1A03G0031500
Chr1A	8532318	T	C	0/1	TraesCS1A03G0031500
Chr1A	8532318	T	C	0/1	TraesCS1A03G0031600
Chr1A	8532318	T	C	0/1	TraesCS1A03G0031700LC
Chr1A	8532318	T	C	0/1	TraesCS1A03G0031800LC
Chr1A	8532318	T	C	0/1	TraesCS1A03G0031500
Chr1A	9603151	A	G	1/1	TraesCS1A03G0037300
Chr1A	9603151	A	G	1/1	TraesCS1A03G0037200
Chr1A	9659833	A	G	0/1	TraesCS1A03G0037800
Chr1A	9659833	A	G	0/1	TraesCS1A03G0037900
Chr1A	9659957	A	C	0/1	TraesCS1A03G0037800
Chr1A	9659957	A	C	0/1	TraesCS1A03G0037900
Chr1A	9659971	C	A	0/1	TraesCS1A03G0037800
Chr1A	9659971	C	A	0/1	TraesCS1A03G0037900
Chr1A	9660097	G	A	0/1	TraesCS1A03G0037800
Chr1A	9660097	G	A	0/1	TraesCS1A03G0037900
Chr1A	9660157	C	T	0/1	TraesCS1A03G0037800
Chr1A	9660157	C	T	0/1	TraesCS1A03G0037900
Chr1A	10949470	C	G	0/1	TraesCS1A03G0043500
Chr1A	10949470	C	G	0/1	TraesCS1A03G0043400
Chr1A	10949470	C	G	0/1	TraesCS1A03G0043400
Chr1A	10949509	G	T	0/1	TraesCS1A03G0043500
Chr1A	10949509	G	T	0/1	TraesCS1A03G0043400
Chr1A	10949509	G	T	0/1	TraesCS1A03G0043400
Chr1A	10949551	G	A	0/1	TraesCS1A03G0043500
Chr1A	10949551	G	A	0/1	TraesCS1A03G0043400
Chr1A	10949551	G	A	0/1	TraesCS1A03G0043400
Chr1A	10950016	T	A	0/1	TraesCS1A03G0043500
Chr1A	10950016	T	A	0/1	TraesCS1A03G0043400
Chr1A	10950016	T	A	0/1	TraesCS1A03G0043400
Chr1A	10950022	T	C	0/1	TraesCS1A03G0043500
Chr1A	10950022	T	C	0/1	TraesCS1A03G0043400
Chr1A	10950022	T	C	0/1	TraesCS1A03G0043400
Chr1A	10953168	C	T	0/1	TraesCS1A03G0043500
Chr1A	10953168	C	T	0/1	TraesCS1A03G0043600
Chr1A	10956498	A	G	0/1	TraesCS1A03G0043600
Chr1A	10956498	A	G	0/1	TraesCS1A03G0043500
Chr1A	10956513	T	G	0/1	TraesCS1A03G0043600
Chr1A	10956513	T	G	0/1	TraesCS1A03G0043500
Chr1A	10956513	T	G	0/1	TraesCS1A03G0043700LC
Chr1A	10956660	G	A	0/1	TraesCS1A03G0043600
Chr1A	10956660	G	A	0/1	TraesCS1A03G0043500
Chr1A	10956660	G	A	0/1	TraesCS1A03G0043700LC
Chr1A	10956663	G	A	0/1	TraesCS1A03G0043600
Chr1A	10956663	G	A	0/1	TraesCS1A03G0043500
Chr1A	10956663	G	A	0/1	TraesCS1A03G0043700LC
Chr1A	10956770	T	C	0/1	TraesCS1A03G0043600
Chr1A	10956770	T	C	0/1	TraesCS1A03G0043500
Chr1A	10956770	T	C	0/1	TraesCS1A03G0043700LC
Chr1A	10956795	G	A	0/1	TraesCS1A03G0043600
Chr1A	10956795	G	A	0/1	TraesCS1A03G0043500
Chr1A	10956795	G	A	0/1	TraesCS1A03G0043700LC
Chr1A	10956855	A	G	0/1	TraesCS1A03G0043600
Chr1A	10956855	A	G	0/1	TraesCS1A03G0043500
Chr1A	10956855	A	G	0/1	TraesCS1A03G0043700LC
Chr1A	10956891	G	A	0/1	TraesCS1A03G0043600
Chr1A	10956891	G	A	0/1	TraesCS1A03G0043500
Chr1A	10956891	G	A	0/1	TraesCS1A03G0043700LC
Chr1A	10958826	G	C	0/1	TraesCS1A03G0043600
Chr1A	10958826	G	C	0/1	TraesCS1A03G0043700LC
Chr1A	10958844	G	C	0/1	TraesCS1A03G0043600
Chr1A	10958844	G	C	0/1	TraesCS1A03G0043700LC
Chr1A	11422765	A	T	0/1	TraesCS1A03G0046200
Chr1A	11422765	A	T	0/1	TraesCS1A03G0046100
Chr1A	11436807	T	C	1/1	TraesCS1A03G0046300
Chr1A	11436807	T	C	1/1	TraesCS1A03G0046300
Chr1A	11436807	T	C	1/1	TraesCS1A03G0046400LC
Chr1A	11436807	T	C	1/1	TraesCS1A03G0046500
Chr1A	11436810	C	T	0/1	TraesCS1A03G0046300
Chr1A	11436810	C	T	0/1	TraesCS1A03G0046300
Chr1A	11436810	C	T	0/1	TraesCS1A03G0046400LC
Chr1A	11436810	C	T	0/1	TraesCS1A03G0046500
Chr1A	11436977	A	G	0/1	TraesCS1A03G0046400LC
Chr1A	11436977	A	G	0/1	TraesCS1A03G0046300
Chr1A	11436977	A	G	0/1	TraesCS1A03G0046300
Chr1A	11436977	A	G	0/1	TraesCS1A03G0046500
Chr1A	11437052	T	C	1/1	TraesCS1A03G0046400LC
Chr1A	11437052	T	C	1/1	TraesCS1A03G0046300
Chr1A	11437052	T	C	1/1	TraesCS1A03G0046300
Chr1A	11437052	T	C	1/1	TraesCS1A03G0046500
Chr1A	11437190	T	C	1/1	TraesCS1A03G0046300
Chr1A	11437190	T	C	1/1	TraesCS1A03G0046300
Chr1A	11437190	T	C	1/1	TraesCS1A03G0046400LC
Chr1A	11437190	T	C	1/1	TraesCS1A03G0046500
Chr1A	11437675	C	T	1/1	TraesCS1A03G0046300
Chr1A	11437675	C	T	1/1	TraesCS1A03G0046300
Chr1A	11437675	C	T	1/1	TraesCS1A03G0046400LC
Chr1A	11437675	C	T	1/1	TraesCS1A03G0046500
Chr1A	11437696	C	T	1/1	TraesCS1A03G0046300
Chr1A	11437696	C	T	1/1	TraesCS1A03G0046300
Chr1A	11437696	C	T	1/1	TraesCS1A03G0046400LC
Chr1A	11437696	C	T	1/1	TraesCS1A03G0046500
Chr1A	11437756	C	T	1/1	TraesCS1A03G0046300
Chr1A	11437756	C	T	1/1	TraesCS1A03G0046300
Chr1A	11437756	C	T	1/1	TraesCS1A03G0046400LC
Chr1A	11437756	C	T	1/1	TraesCS1A03G0046500
Chr1A	11437843	T	C	1/1	TraesCS1A03G0046300
Chr1A	11437843	T	C	1/1	TraesCS1A03G0046300
Chr1A	11437843	T	C	1/1	TraesCS1A03G0046400LC
Chr1A	11437843	T	C	1/1	TraesCS1A03G0046500
Chr1A	11437930	C	G	1/1	TraesCS1A03G0046300
Chr1A	11437930	C	G	1/1	TraesCS1A03G0046300
Chr1A	11437930	C	G	1/1	TraesCS1A03G0046400LC
Chr1A	11437930	C	G	1/1	TraesCS1A03G0046500
Chr1A	11438020	G	A	1/1	TraesCS1A03G0046300
Chr1A	11438020	G	A	1/1	TraesCS1A03G0046300
Chr1A	11438020	G	A	1/1	TraesCS1A03G0046400LC
Chr1A	11438020	G	A	1/1	TraesCS1A03G0046500
Chr1A	11438383	T	G	1/1	TraesCS1A03G0046300
Chr1A	11438383	T	G	1/1	TraesCS1A03G0046300
Chr1A	11438383	T	G	1/1	TraesCS1A03G0046400LC
Chr1A	11438383	T	G	1/1	TraesCS1A03G0046600
Chr1A	11438383	T	G	1/1	TraesCS1A03G0046500
Chr1A	11439497	A	C,G	2022-02-01	TraesCS1A03G0046500
Chr1A	11439497	A	C,G	2022-02-01	TraesCS1A03G0046500
Chr1A	11439497	A	C,G	2022-02-01	TraesCS1A03G0046400LC
Chr1A	11439497	A	C,G	2022-02-01	TraesCS1A03G0046400LC
Chr1A	11439497	A	C,G	2022-02-01	TraesCS1A03G0046600
Chr1A	11439497	A	C,G	2022-02-01	TraesCS1A03G0046600
Chr1A	11439497	A	C,G	2022-02-01	TraesCS1A03G0046300
Chr1A	11439497	A	C,G	2022-02-01	TraesCS1A03G0046300
Chr1A	11439497	A	C,G	2022-02-01	TraesCS1A03G0046300
Chr1A	11439497	A	C,G	2022-02-01	TraesCS1A03G0046300
Chr1A	11439642	T	A	0/1	TraesCS1A03G0046500
Chr1A	11439642	T	A	0/1	TraesCS1A03G0046400LC
Chr1A	11439642	T	A	0/1	TraesCS1A03G0046600
Chr1A	11439642	T	A	0/1	TraesCS1A03G0046300
Chr1A	11439642	T	A	0/1	TraesCS1A03G0046300
Chr1A	12915834	A	C	1/1	TraesCS1A03G0053100
Chr1A	12915834	A	C	1/1	TraesCS1A03G0053000
Chr1A	12915834	A	C	1/1	TraesCS1A03G0053200LC
Chr1A	12915840	T	C	1/1	TraesCS1A03G0053100
Chr1A	12915840	T	C	1/1	TraesCS1A03G0053000
Chr1A	12915840	T	C	1/1	TraesCS1A03G0053200LC
Chr1A	12953016	T	C	0/1	TraesCS1A03G0053400
Chr1A	12953016	T	C	0/1	TraesCS1A03G0053400
Chr1A	13029028	T	A	1/1	TraesCS1A03G0053900
Chr1A	13029135	T	G	1/1	TraesCS1A03G0053900
Chr1A	13029219	G	A	0/1	TraesCS1A03G0053900
Chr1A	13047677	C	T	1/1	TraesCS1A03G0054100
Chr1A	13047677	C	T	1/1	TraesCS1A03G0054100
Chr1A	13047926	C	T	0/1	TraesCS1A03G0054100
Chr1A	13047926	C	T	0/1	TraesCS1A03G0054100
Chr1A	13047977	A	G	0/1	TraesCS1A03G0054100
Chr1A	13047977	A	G	0/1	TraesCS1A03G0054100
Chr1A	13048127	G	A	1/1	TraesCS1A03G0054100
Chr1A	13048127	G	A	1/1	TraesCS1A03G0054100
Chr1A	13049018	C	A	1/1	TraesCS1A03G0054100
Chr1A	13049018	C	A	1/1	TraesCS1A03G0054100
Chr1A	13049063	C	T	0/1	TraesCS1A03G0054100
Chr1A	13049063	C	T	0/1	TraesCS1A03G0054100
Chr1A	13049206	C	A	0/1	TraesCS1A03G0054100
Chr1A	13049206	C	A	0/1	TraesCS1A03G0054100
Chr1A	13049208	T	C	0/1	TraesCS1A03G0054100
Chr1A	13049208	T	C	0/1	TraesCS1A03G0054100
Chr1A	13049723	A	G	0/1	TraesCS1A03G0054100
Chr1A	13049723	A	G	0/1	TraesCS1A03G0054100
Chr1A	13049807	G	A	0/1	TraesCS1A03G0054100
Chr1A	13049807	G	A	0/1	TraesCS1A03G0054100
Chr1A	13049868	G	A	0/1	TraesCS1A03G0054100
Chr1A	13049868	G	A	0/1	TraesCS1A03G0054100
Chr1A	13310357	T	A	1/1	TraesCS1A03G0055300LC
Chr1A	13310357	T	A	1/1	TraesCS1A03G0055200LC
Chr1A	13310364	C	T	1/1	TraesCS1A03G0055300LC
Chr1A	13310364	C	T	1/1	TraesCS1A03G0055200LC
Chr1A	13310450	T	A	1/1	TraesCS1A03G0055300LC
Chr1A	13310450	T	A	1/1	TraesCS1A03G0055200LC
Chr1A	13311066	A	G	1/1	TraesCS1A03G0055300LC
Chr1A	13312542	T	G	0/1	TraesCS1A03G0055300LC
Chr1A	13312597	C	T	0/1	TraesCS1A03G0055300LC
Chr1A	13313773	T	C	1/1	TraesCS1A03G0055300LC
Chr1A	13315783	A	G	1/1	TraesCS1A03G0055300LC
Chr1A	13316213	A	C	0/1	TraesCS1A03G0055300LC
Chr1A	13316237	A	G	0/1	TraesCS1A03G0055300LC
Chr1A	13531797	C	G	1/1	TraesCS1A03G0056400
Chr1A	13531808	C	A	0/1	TraesCS1A03G0056400
Chr1A	13535137	A	G	0/1	TraesCS1A03G0056400
Chr1A	13535137	A	G	0/1	TraesCS1A03G0056500
Chr1A	13535176	G	C	1/1	TraesCS1A03G0056400
Chr1A	13535176	G	C	1/1	TraesCS1A03G0056500
Chr1A	13542659	T	G	0/1	TraesCS1A03G0056600
Chr1A	13542659	T	G	0/1	TraesCS1A03G0056500
Chr1A	13544017	T	C	0/1	TraesCS1A03G0056600
Chr1A	13544017	T	C	0/1	TraesCS1A03G0056500
Chr1A	13544166	A	G	0/1	TraesCS1A03G0056600
Chr1A	13544166	A	G	0/1	TraesCS1A03G0056500
Chr1A	13544763	A	G	1/1	TraesCS1A03G0056600
Chr1A	13544763	A	G	1/1	TraesCS1A03G0056500
Chr1A	13583705	G	C	1/1	TraesCS1A03G0057500
Chr1A	13583705	G	C	1/1	TraesCS1A03G0057500
Chr1A	13583705	G	C	1/1	TraesCS1A03G0057400
Chr1A	13583786	G	C	1/1	TraesCS1A03G0057500
Chr1A	13583786	G	C	1/1	TraesCS1A03G0057500
Chr1A	13583786	G	C	1/1	TraesCS1A03G0057400
Chr1A	13585338	T	C	1/1	TraesCS1A03G0057500
Chr1A	13585338	T	C	1/1	TraesCS1A03G0057500
Chr1A	13585338	T	C	1/1	TraesCS1A03G0057400
Chr1A	13585431	T	G	1/1	TraesCS1A03G0057500
Chr1A	13585431	T	G	1/1	TraesCS1A03G0057500
Chr1A	13585449	T	C	1/1	TraesCS1A03G0057500
Chr1A	13585449	T	C	1/1	TraesCS1A03G0057500
Chr1A	13598628	T	C	1/1	TraesCS1A03G0057600
Chr1A	13598697	T	C	1/1	TraesCS1A03G0057600
Chr1A	13598810	C	A	0/1	TraesCS1A03G0057600
Chr1A	13598870	T	C	1/1	TraesCS1A03G0057600
Chr1A	13598993	A	G	0/1	TraesCS1A03G0057600
Chr1A	13599299	G	A	0/1	TraesCS1A03G0057600
Chr1A	13599672	T	C	0/1	TraesCS1A03G0057600
Chr1A	13599824	G	C	1/1	TraesCS1A03G0057600
Chr1A	13599899	G	A	1/1	TraesCS1A03G0057600
Chr1A	13600072	A	G	1/1	TraesCS1A03G0057600
Chr1A	13600099	A	G	1/1	TraesCS1A03G0057600
Chr1A	13600820	G	A	0/1	TraesCS1A03G0057600
Chr1A	13601194	G	A	0/1	TraesCS1A03G0057600
Chr1A	13601215	C	T	0/1	TraesCS1A03G0057600
Chr1A	13601411	G	C	1/1	TraesCS1A03G0057600
Chr1A	13601441	G	C	0/1	TraesCS1A03G0057600
Chr1A	13601462	A	C	1/1	TraesCS1A03G0057600
Chr1A	13743720	G	C	1/1	TraesCS1A03G0059400
Chr1A	13743890	T	C	0/1	TraesCS1A03G0059400
Chr1A	13743915	C	A	0/1	TraesCS1A03G0059400
Chr1A	13743942	T	C	0/1	TraesCS1A03G0059400
Chr1A	13743957	G	C	0/1	TraesCS1A03G0059400
Chr1A	13743987	C	T	0/1	TraesCS1A03G0059400
Chr1A	13744017	G	A	0/1	TraesCS1A03G0059400
Chr1A	13744195	T	C	1/1	TraesCS1A03G0059400
Chr1A	13744219	C	T	1/1	TraesCS1A03G0059400
Chr1A	13744352	G	T	1/1	TraesCS1A03G0059400
Chr1A	13744407	G	A	1/1	TraesCS1A03G0059400
Chr1A	13744731	A	G	1/1	TraesCS1A03G0059400
Chr1A	13744923	C	T	1/1	TraesCS1A03G0059400
Chr1A	13744953	G	A	1/1	TraesCS1A03G0059400
Chr1A	13744977	C	A	1/1	TraesCS1A03G0059400
Chr1A	13745373	G	A	1/1	TraesCS1A03G0059400
Chr1A	13745453	C	A	1/1	TraesCS1A03G0059400
Chr1A	13745699	T	C	1/1	TraesCS1A03G0059400
Chr1A	13745859	G	A	0/1	TraesCS1A03G0059400
Chr1A	13745913	T	G	0/1	TraesCS1A03G0059400
Chr1A	13746015	A	G	0/1	TraesCS1A03G0059400
Chr1A	13746039	C	T	0/1	TraesCS1A03G0059400
Chr1A	13805498	G	A	1/1	TraesCS1A03G0059700
Chr1A	13805498	G	A	1/1	TraesCS1A03G0059700
Chr1A	13805498	G	A	1/1	TraesCS1A03G0059800LC
Chr1A	13805498	G	A	1/1	TraesCS1A03G0059900
Chr1A	13808110	G	A	0/1	TraesCS1A03G0059700
Chr1A	13808110	G	A	0/1	TraesCS1A03G0059700
Chr1A	13808110	G	A	0/1	TraesCS1A03G0059800LC
Chr1A	13808110	G	A	0/1	TraesCS1A03G0059900
Chr1A	13808220	C	T	0/1	TraesCS1A03G0059700
Chr1A	13808220	C	T	0/1	TraesCS1A03G0059700
Chr1A	13808220	C	T	0/1	TraesCS1A03G0059800LC
Chr1A	13808220	C	T	0/1	TraesCS1A03G0059900
Chr1A	13808527	C	G	1/1	TraesCS1A03G0059700
Chr1A	13808527	C	G	1/1	TraesCS1A03G0059700
Chr1A	13808527	C	G	1/1	TraesCS1A03G0059800LC
Chr1A	13808527	C	G	1/1	TraesCS1A03G0059900
Chr1A	13808566	C	T	1/1	TraesCS1A03G0059700
Chr1A	13808566	C	T	1/1	TraesCS1A03G0059700
Chr1A	13808566	C	T	1/1	TraesCS1A03G0059800LC
Chr1A	13808566	C	T	1/1	TraesCS1A03G0059900
Chr1A	13808590	A	G	1/1	TraesCS1A03G0059700
Chr1A	13808590	A	G	1/1	TraesCS1A03G0059700
Chr1A	13808590	A	G	1/1	TraesCS1A03G0059800LC
Chr1A	13808590	A	G	1/1	TraesCS1A03G0059900
Chr1A	13808605	G	A	1/1	TraesCS1A03G0059700
Chr1A	13808605	G	A	1/1	TraesCS1A03G0059700
Chr1A	13808605	G	A	1/1	TraesCS1A03G0059800LC
Chr1A	13808605	G	A	1/1	TraesCS1A03G0059900
Chr1A	13808687	G	T	1/1	TraesCS1A03G0059700
Chr1A	13808687	G	T	1/1	TraesCS1A03G0059700
Chr1A	13808687	G	T	1/1	TraesCS1A03G0059800LC
Chr1A	13808687	G	T	1/1	TraesCS1A03G0059900
Chr1A	13808755	G	C	1/1	TraesCS1A03G0059700
Chr1A	13808755	G	C	1/1	TraesCS1A03G0059700
Chr1A	13808755	G	C	1/1	TraesCS1A03G0059800LC
Chr1A	13808755	G	C	1/1	TraesCS1A03G0059900
Chr1A	13939902	C	A	1/1	TraesCS1A03G0060600
Chr1A	13939902	C	A	1/1	TraesCS1A03G0060400LC
Chr1A	13939902	C	A	1/1	TraesCS1A03G0060500LC
Chr1A	13939902	C	A	1/1	TraesCS1A03G0060400LC
Chr1A	13941201	C	T	0/1	TraesCS1A03G0060600
Chr1A	13941201	C	T	0/1	TraesCS1A03G0060500LC
Chr1A	13941201	C	T	0/1	TraesCS1A03G0060700LC
Chr1A	13941246	C	T	0/1	TraesCS1A03G0060600
Chr1A	13941246	C	T	0/1	TraesCS1A03G0060500LC
Chr1A	13941246	C	T	0/1	TraesCS1A03G0060700LC
Chr1A	13941268	T	G	0/1	TraesCS1A03G0060600
Chr1A	13941268	T	G	0/1	TraesCS1A03G0060500LC
Chr1A	13941268	T	G	0/1	TraesCS1A03G0060700LC
Chr1A	13941288	C	G	0/1	TraesCS1A03G0060600
Chr1A	13941288	C	G	0/1	TraesCS1A03G0060500LC
Chr1A	13941288	C	G	0/1	TraesCS1A03G0060700LC
Chr1A	13941358	G	T	0/1	TraesCS1A03G0060600
Chr1A	13941358	G	T	0/1	TraesCS1A03G0060500LC
Chr1A	13941358	G	T	0/1	TraesCS1A03G0060700LC
Chr1A	13941384	T	C	1/1	TraesCS1A03G0060600
Chr1A	13941384	T	C	1/1	TraesCS1A03G0060500LC
Chr1A	13941384	T	C	1/1	TraesCS1A03G0060700LC
Chr1A	13941417	T	C	0/1	TraesCS1A03G0060600
Chr1A	13941417	T	C	0/1	TraesCS1A03G0060500LC
Chr1A	13941417	T	C	0/1	TraesCS1A03G0060700LC
Chr1A	13941455	T	C	0/1	TraesCS1A03G0060600
Chr1A	13941455	T	C	0/1	TraesCS1A03G0060500LC
Chr1A	13941455	T	C	0/1	TraesCS1A03G0060700LC
Chr1A	13941501	T	C	0/1	TraesCS1A03G0060600
Chr1A	13941501	T	C	0/1	TraesCS1A03G0060500LC
Chr1A	13941501	T	C	0/1	TraesCS1A03G0060700LC
Chr1A	13941564	T	C	1/1	TraesCS1A03G0060600
Chr1A	13941564	T	C	1/1	TraesCS1A03G0060500LC
Chr1A	13941564	T	C	1/1	TraesCS1A03G0060700LC
Chr1A	13941578	A	G	0/1	TraesCS1A03G0060600
Chr1A	13941578	A	G	0/1	TraesCS1A03G0060500LC
Chr1A	13941578	A	G	0/1	TraesCS1A03G0060700LC
Chr1A	13941624	T	C	0/1	TraesCS1A03G0060600
Chr1A	13941624	T	C	0/1	TraesCS1A03G0060500LC
Chr1A	13941624	T	C	0/1	TraesCS1A03G0060700LC
Chr1A	13941647	G	A	0/1	TraesCS1A03G0060600
Chr1A	13941647	G	A	0/1	TraesCS1A03G0060500LC
Chr1A	13941647	G	A	0/1	TraesCS1A03G0060700LC
Chr1A	13942026	T	C	0/1	TraesCS1A03G0060600
Chr1A	13942026	T	C	0/1	TraesCS1A03G0060700LC
Chr1A	13942650	A	C	0/1	TraesCS1A03G0060600
Chr1A	13942650	A	C	0/1	TraesCS1A03G0060700LC
Chr1A	13942712	G	A	0/1	TraesCS1A03G0060600
Chr1A	13942712	G	A	0/1	TraesCS1A03G0060700LC
Chr1A	13942871	A	G	0/1	TraesCS1A03G0060600
Chr1A	13942871	A	G	0/1	TraesCS1A03G0060700LC
Chr1A	13942950	C	T	0/1	TraesCS1A03G0060600
Chr1A	13942950	C	T	0/1	TraesCS1A03G0060700LC
Chr1A	13942959	G	A	0/1	TraesCS1A03G0060600
Chr1A	13942959	G	A	0/1	TraesCS1A03G0060700LC
Chr1A	13942998	G	A	0/1	TraesCS1A03G0060600
Chr1A	13942998	G	A	0/1	TraesCS1A03G0060700LC
Chr1A	13943267	C	T	0/1	TraesCS1A03G0060600
Chr1A	13943267	C	T	0/1	TraesCS1A03G0060700LC
Chr1A	13943280	T	C	0/1	TraesCS1A03G0060600
Chr1A	13943280	T	C	0/1	TraesCS1A03G0060700LC
Chr1A	13943433	G	T	0/1	TraesCS1A03G0060600
Chr1A	13943433	G	T	0/1	TraesCS1A03G0060700LC
Chr1A	13943481	C	T	0/1	TraesCS1A03G0060600
Chr1A	13943481	C	T	0/1	TraesCS1A03G0060700LC
Chr1A	13943517	T	C	0/1	TraesCS1A03G0060600
Chr1A	13943517	T	C	0/1	TraesCS1A03G0060700LC
Chr1A	14027752	T	A	1/1	TraesCS1A03G0061000
Chr1A	14134836	A	G	1/1	TraesCS1A03G0061600
Chr1A	14134836	A	G	1/1	TraesCS1A03G0061400-TraesCS1A03G0061600
Chr1A	14384284	A	G	1/1	TraesCS1A03G0062700
Chr1A	14384284	A	G	1/1	TraesCS1A03G0062800
Chr1A	14384386	T	G	1/1	TraesCS1A03G0062700
Chr1A	14384386	T	G	1/1	TraesCS1A03G0062800
Chr1A	14386638	C	T	0/1	TraesCS1A03G0062800
Chr1A	14386638	C	T	0/1	TraesCS1A03G0062700
Chr1A	14387139	T	C	1/1	TraesCS1A03G0062800
Chr1A	14387139	T	C	1/1	TraesCS1A03G0062700
Chr1A	14387145	T	C	1/1	TraesCS1A03G0062800
Chr1A	14387145	T	C	1/1	TraesCS1A03G0062700
Chr1A	14888470	G	A	1/1	TraesCS1A03G0065300
Chr1A	14888470	G	A	1/1	TraesCS1A03G0065400LC
Chr1A	14888470	G	A	1/1	TraesCS1A03G0065200LC
Chr1A	14888482	C	G	1/1	TraesCS1A03G0065300
Chr1A	14888482	C	G	1/1	TraesCS1A03G0065400LC
Chr1A	14888482	C	G	1/1	TraesCS1A03G0065200LC
Chr1A	15201754	G	C	1/1	TraesCS1A03G0066200
Chr1A	15201754	G	C	1/1	TraesCS1A03G0066200
Chr1A	15201754	G	C	1/1	TraesCS1A03G0066100LC
Chr1A	15201768	T	C	1/1	TraesCS1A03G0066200
Chr1A	15201768	T	C	1/1	TraesCS1A03G0066200
Chr1A	15201768	T	C	1/1	TraesCS1A03G0066100LC
Chr1A	15202195	C	T	1/1	TraesCS1A03G0066200
Chr1A	15202195	C	T	1/1	TraesCS1A03G0066200
Chr1A	15202195	C	T	1/1	TraesCS1A03G0066100LC
Chr1A	15208666	G	C	1/1	TraesCS1A03G0066300
Chr1A	15208666	G	C	1/1	TraesCS1A03G0066200
Chr1A	15208666	G	C	1/1	TraesCS1A03G0066200
Chr1A	15208710	C	T	0/1	TraesCS1A03G0066300
Chr1A	15208710	C	T	0/1	TraesCS1A03G0066200
Chr1A	15208710	C	T	0/1	TraesCS1A03G0066200
Chr1A	15209325	C	G	0/1	TraesCS1A03G0066300
Chr1A	15209325	C	G	0/1	TraesCS1A03G0066200
Chr1A	15209325	C	G	0/1	TraesCS1A03G0066200
Chr1A	15210079	T	C	0/1	TraesCS1A03G0066300
Chr1A	15210079	T	C	0/1	TraesCS1A03G0066200
Chr1A	15210079	T	C	0/1	TraesCS1A03G0066200
Chr1A	15210279	C	T	0/1	TraesCS1A03G0066300
Chr1A	15210279	C	T	0/1	TraesCS1A03G0066200
Chr1A	15210279	C	T	0/1	TraesCS1A03G0066200
Chr1A	15282540	C	T	1/1	TraesCS1A03G0066400LC
Chr1A	15282540	C	T	1/1	TraesCS1A03G0066400LC-TraesCS1A03G0066500LC
Chr1A	15301352	T	C	1/1	TraesCS1A03G0066600
Chr1A	15302658	T	G	1/1	TraesCS1A03G0066600
Chr1A	15302691	T	C	1/1	TraesCS1A03G0066600
Chr1A	15302727	T	C	1/1	TraesCS1A03G0066600
Chr1A	15303244	C	T	1/1	TraesCS1A03G0066600
Chr1A	15304098	C	A	1/1	TraesCS1A03G0066600
Chr1A	15304553	C	T	1/1	TraesCS1A03G0066600
Chr1A	15305754	G	C	0/1	TraesCS1A03G0066600
Chr1A	15305993	C	T	0/1	TraesCS1A03G0066600
Chr1A	15305993	C	T	0/1	TraesCS1A03G0066700
Chr1A	15306071	A	C	1/1	TraesCS1A03G0066600
Chr1A	15306071	A	C	1/1	TraesCS1A03G0066700
Chr1A	15306683	G	C	1/1	TraesCS1A03G0066600
Chr1A	15306683	G	C	1/1	TraesCS1A03G0066700
Chr1A	15306783	T	C	1/1	TraesCS1A03G0066600
Chr1A	15306783	T	C	1/1	TraesCS1A03G0066700
Chr1A	15306820	C	T	1/1	TraesCS1A03G0066600
Chr1A	15306820	C	T	1/1	TraesCS1A03G0066700
Chr1A	15399633	T	C	1/1	TraesCS1A03G0067500
Chr1A	15399633	T	C	1/1	TraesCS1A03G0067400
Chr1A	15399816	G	T	1/1	TraesCS1A03G0067500
Chr1A	15399816	G	T	1/1	TraesCS1A03G0067400
Chr1A	15399857	A	G	1/1	TraesCS1A03G0067500
Chr1A	15399857	A	G	1/1	TraesCS1A03G0067400
Chr1A	15399912	A	G	1/1	TraesCS1A03G0067500
Chr1A	15399912	A	G	1/1	TraesCS1A03G0067400
Chr1A	15400301	G	C	1/1	TraesCS1A03G0067500
Chr1A	15400301	G	C	1/1	TraesCS1A03G0067400
Chr1A	15400447	C	G	0/1	TraesCS1A03G0067500
Chr1A	15400447	C	G	0/1	TraesCS1A03G0067400
Chr1A	15400511	C	A	0/1	TraesCS1A03G0067500
Chr1A	15400511	C	A	0/1	TraesCS1A03G0067400
Chr1A	15400556	G	C	1/1	TraesCS1A03G0067500
Chr1A	15400556	G	C	1/1	TraesCS1A03G0067400
Chr1A	15400622	C	G	1/1	TraesCS1A03G0067500
Chr1A	15400622	C	G	1/1	TraesCS1A03G0067400
Chr1A	15400672	T	C	1/1	TraesCS1A03G0067500
Chr1A	15400672	T	C	1/1	TraesCS1A03G0067400
Chr1A	15400892	G	C	1/1	TraesCS1A03G0067500
Chr1A	15400892	G	C	1/1	TraesCS1A03G0067400
Chr1A	15400946	C	G	0/1	TraesCS1A03G0067500
Chr1A	15400946	C	G	0/1	TraesCS1A03G0067400
Chr1A	15517836	G	C	1/1	TraesCS1A03G0068100
Chr1A	15517836	G	C	1/1	TraesCS1A03G0068000
Chr1A	15517881	G	C	1/1	TraesCS1A03G0068100
Chr1A	15517881	G	C	1/1	TraesCS1A03G0068000
Chr1A	15517923	G	T	1/1	TraesCS1A03G0068100
Chr1A	15517923	G	T	1/1	TraesCS1A03G0068000
Chr1A	15517935	T	C	1/1	TraesCS1A03G0068100
Chr1A	15517935	T	C	1/1	TraesCS1A03G0068000
Chr1A	15518102	C	G	1/1	TraesCS1A03G0068100
Chr1A	15518102	C	G	1/1	TraesCS1A03G0068000
Chr1A	15584113	G	A	1/1	TraesCS1A03G0068200
Chr1A	15584535	A	G	1/1	TraesCS1A03G0068200
Chr1A	15584605	T	C	1/1	TraesCS1A03G0068200
Chr1A	15585326	G	C	0/1	TraesCS1A03G0068200
Chr1A	15585753	C	T	0/1	TraesCS1A03G0068200
Chr1A	15585774	A	G	0/1	TraesCS1A03G0068200
Chr1A	15586042	C	A	0/1	TraesCS1A03G0068200
Chr1A	15646614	C	A	1/1	TraesCS1A03G0068800
Chr1A	15646756	A	G	1/1	TraesCS1A03G0068800
Chr1A	15681994	T	C	0/1	TraesCS1A03G0069100
Chr1A	15681994	T	C	0/1	TraesCS1A03G0069200LC
Chr1A	15681994	T	C	0/1	TraesCS1A03G0069000
Chr1A	15682064	A	G	0/1	TraesCS1A03G0069100
Chr1A	15682064	A	G	0/1	TraesCS1A03G0069200LC
Chr1A	15682064	A	G	0/1	TraesCS1A03G0069000
Chr1A	15682123	T	G	1/1	TraesCS1A03G0069100
Chr1A	15682123	T	G	1/1	TraesCS1A03G0069200LC
Chr1A	15682123	T	G	1/1	TraesCS1A03G0069000
Chr1A	15682163	T	C	1/1	TraesCS1A03G0069100
Chr1A	15682163	T	C	1/1	TraesCS1A03G0069200LC
Chr1A	15682163	T	C	1/1	TraesCS1A03G0069000
Chr1A	15682573	G	C	1/1	TraesCS1A03G0069100
Chr1A	15682573	G	C	1/1	TraesCS1A03G0069200LC
Chr1A	15682573	G	C	1/1	TraesCS1A03G0069000
Chr1A	15682594	G	A	1/1	TraesCS1A03G0069100
Chr1A	15682594	G	A	1/1	TraesCS1A03G0069200LC
Chr1A	15682594	G	A	1/1	TraesCS1A03G0069000
Chr1A	15682633	A	G	1/1	TraesCS1A03G0069100
Chr1A	15682633	A	G	1/1	TraesCS1A03G0069200LC
Chr1A	15682633	A	G	1/1	TraesCS1A03G0069000
Chr1A	15682642	G	A	1/1	TraesCS1A03G0069100
Chr1A	15682642	G	A	1/1	TraesCS1A03G0069200LC
Chr1A	15682642	G	A	1/1	TraesCS1A03G0069000
Chr1A	15684000	G	C	1/1	TraesCS1A03G0069100
Chr1A	15684000	G	C	1/1	TraesCS1A03G0069000
Chr1A	15684000	G	C	1/1	TraesCS1A03G0069200LC
Chr1A	15684008	G	C	1/1	TraesCS1A03G0069100
Chr1A	15684008	G	C	1/1	TraesCS1A03G0069000
Chr1A	15684008	G	C	1/1	TraesCS1A03G0069200LC
Chr1A	15684039	T	C	1/1	TraesCS1A03G0069100
Chr1A	15684039	T	C	1/1	TraesCS1A03G0069000
Chr1A	15684039	T	C	1/1	TraesCS1A03G0069200LC
Chr1A	15684122	A	C	1/1	TraesCS1A03G0069100
Chr1A	15684122	A	C	1/1	TraesCS1A03G0069000
Chr1A	15684122	A	C	1/1	TraesCS1A03G0069200LC
Chr1A	15698767	T	C	1/1	TraesCS1A03G0069300
Chr1A	15698974	C	G	1/1	TraesCS1A03G0069300
Chr1A	15701058	T	A	1/1	TraesCS1A03G0069300
Chr1A	15701334	G	T	1/1	TraesCS1A03G0069300
Chr1A	15701346	T	C	1/1	TraesCS1A03G0069300
Chr1A	15701370	T	C	1/1	TraesCS1A03G0069300
Chr1A	15701383	T	C	1/1	TraesCS1A03G0069300
Chr1A	15701451	C	T	1/1	TraesCS1A03G0069300
Chr1A	16041212	A	G	0/1	TraesCS1A03G0070800
Chr1A	16041272	C	T	0/1	TraesCS1A03G0070800
Chr1A	16041287	A	G	0/1	TraesCS1A03G0070800
Chr1A	16041706	C	T	1/1	TraesCS1A03G0070800
Chr1A	16041949	A	T	1/1	TraesCS1A03G0070800
Chr1A	16042637	G	C	1/1	TraesCS1A03G0070800
Chr1A	16042761	T	C	1/1	TraesCS1A03G0070800
Chr1A	16043051	T	C	1/1	TraesCS1A03G0070800
Chr1A	16043130	A	C	1/1	TraesCS1A03G0070800
Chr1A	16124785	G	A	0/1	TraesCS1A03G0071900
Chr1A	16124785	G	A	0/1	TraesCS1A03G0071800
Chr1A	16124872	C	A	0/1	TraesCS1A03G0071900
Chr1A	16124872	C	A	0/1	TraesCS1A03G0071800
Chr1A	17316915	T	C	0/1	TraesCS1A03G0073700
Chr1A	17316951	C	T	0/1	TraesCS1A03G0073700
Chr1A	17317285	T	A	0/1	TraesCS1A03G0073700
Chr1A	17317411	G	A	1/1	TraesCS1A03G0073700
Chr1A	17318656	G	A	1/1	TraesCS1A03G0073700
Chr1A	17318758	C	A	0/1	TraesCS1A03G0073700
Chr1A	17322520	C	T	0/1	TraesCS1A03G0073700
Chr1A	17322520	C	T	0/1	TraesCS1A03G0073800
Chr1A	17323165	T	A	1/1	TraesCS1A03G0073700
Chr1A	17323165	T	A	1/1	TraesCS1A03G0073800
Chr1A	17323223	G	C	1/1	TraesCS1A03G0073700
Chr1A	17323223	G	C	1/1	TraesCS1A03G0073800
Chr1A	17324276	G	A	1/1	TraesCS1A03G0073800
Chr1A	17324276	G	A	1/1	TraesCS1A03G0073700
Chr1A	17324290	T	C	1/1	TraesCS1A03G0073800
Chr1A	17324290	T	C	1/1	TraesCS1A03G0073700
Chr1A	17324344	C	A	1/1	TraesCS1A03G0073800
Chr1A	17324344	C	A	1/1	TraesCS1A03G0073700
Chr1A	17324433	C	T	1/1	TraesCS1A03G0073800
Chr1A	17324433	C	T	1/1	TraesCS1A03G0073700
Chr1A	17324622	C	T	0/1	TraesCS1A03G0073800
Chr1A	17324622	C	T	0/1	TraesCS1A03G0073700
Chr1A	17324661	T	C	0/1	TraesCS1A03G0073800
Chr1A	17324661	T	C	0/1	TraesCS1A03G0073700
Chr1A	17324701	A	G	0/1	TraesCS1A03G0073800
Chr1A	17324701	A	G	0/1	TraesCS1A03G0073700
Chr1A	17324737	C	T	0/1	TraesCS1A03G0073800
Chr1A	17324737	C	T	0/1	TraesCS1A03G0073700
Chr1A	17324848	G	A	1/1	TraesCS1A03G0073800
Chr1A	17324848	G	A	1/1	TraesCS1A03G0073700
Chr1A	17324932	G	A	0/1	TraesCS1A03G0073800
Chr1A	17324932	G	A	0/1	TraesCS1A03G0073700
Chr1A	17324974	T	G	0/1	TraesCS1A03G0073800
Chr1A	17324974	T	G	0/1	TraesCS1A03G0073700
Chr1A	17325005	A	G	0/1	TraesCS1A03G0073800
Chr1A	17325005	A	G	0/1	TraesCS1A03G0073700
Chr1A	17326924	C	A	0/1	TraesCS1A03G0073800
Chr1A	17326924	C	A	0/1	TraesCS1A03G0073700
Chr1A	17326970	G	C	0/1	TraesCS1A03G0073800
Chr1A	17326970	G	C	0/1	TraesCS1A03G0073700
Chr1A	17327069	T	G	1/1	TraesCS1A03G0073800
Chr1A	17327069	T	G	1/1	TraesCS1A03G0073700
Chr1A	17327090	C	G	0/1	TraesCS1A03G0073800
Chr1A	17327090	C	G	0/1	TraesCS1A03G0073700
Chr1A	17327244	T	G	1/1	TraesCS1A03G0073800
Chr1A	17327244	T	G	1/1	TraesCS1A03G0073700
Chr1A	17404659	C	G	1/1	TraesCS1A03G0074000
Chr1A	17404698	C	G	1/1	TraesCS1A03G0074000
Chr1A	17404701	C	G	1/1	TraesCS1A03G0074000
Chr1A	17404763	T	C	1/1	TraesCS1A03G0074000
Chr1A	17404767	T	C	1/1	TraesCS1A03G0074000
Chr1A	17404846	T	A	1/1	TraesCS1A03G0074000
Chr1A	17404847	C	G	1/1	TraesCS1A03G0074000
Chr1A	17404925	A	C	1/1	TraesCS1A03G0074000
Chr1A	17405253	G	C	0/1	TraesCS1A03G0074000
Chr1A	17405278	C	G	0/1	TraesCS1A03G0074000
Chr1A	17405334	A	G	1/1	TraesCS1A03G0074000
Chr1A	18270653	T	A	1/1	TraesCS1A03G0076000
Chr1A	18270653	T	A	1/1	TraesCS1A03G0075900LC
Chr1A	18270653	T	A	1/1	TraesCS1A03G0076300LC
Chr1A	18270653	T	A	1/1	TraesCS1A03G0076100LC
Chr1A	18270653	T	A	1/1	TraesCS1A03G0076200LC
Chr1A	18270793	C	T	1/1	TraesCS1A03G0076000
Chr1A	18270793	C	T	1/1	TraesCS1A03G0075900LC
Chr1A	18270793	C	T	1/1	TraesCS1A03G0076300LC
Chr1A	18270793	C	T	1/1	TraesCS1A03G0076100LC
Chr1A	18270793	C	T	1/1	TraesCS1A03G0076200LC
Chr1A	18271358	C	T	1/1	TraesCS1A03G0076000
Chr1A	18271358	C	T	1/1	TraesCS1A03G0076300LC
Chr1A	18271358	C	T	1/1	TraesCS1A03G0076100LC
Chr1A	18271358	C	T	1/1	TraesCS1A03G0076200LC
Chr1A	18271393	A	G	1/1	TraesCS1A03G0076000
Chr1A	18271393	A	G	1/1	TraesCS1A03G0076300LC
Chr1A	18271393	A	G	1/1	TraesCS1A03G0076100LC
Chr1A	18271393	A	G	1/1	TraesCS1A03G0076200LC
Chr1A	18271445	G	A	1/1	TraesCS1A03G0076000
Chr1A	18271445	G	A	1/1	TraesCS1A03G0076300LC
Chr1A	18271445	G	A	1/1	TraesCS1A03G0076100LC
Chr1A	18271445	G	A	1/1	TraesCS1A03G0076200LC
Chr1A	18271488	C	A	1/1	TraesCS1A03G0076000
Chr1A	18271488	C	A	1/1	TraesCS1A03G0076300LC
Chr1A	18271488	C	A	1/1	TraesCS1A03G0076100LC
Chr1A	18271488	C	A	1/1	TraesCS1A03G0076200LC
Chr1A	18287801	G	C	1/1	TraesCS1A03G0076400
Chr1A	18287801	G	C	1/1	TraesCS1A03G0076500LC
Chr1A	18287892	G	C	0/1	TraesCS1A03G0076400
Chr1A	18287892	G	C	0/1	TraesCS1A03G0076500LC
Chr1A	18287901	C	G	0/1	TraesCS1A03G0076400
Chr1A	18287901	C	G	0/1	TraesCS1A03G0076500LC
Chr1A	18288036	T	G	1/1	TraesCS1A03G0076400
Chr1A	18288036	T	G	1/1	TraesCS1A03G0076500LC
Chr1A	18314057	A	G	1/1	TraesCS1A03G0076700
Chr1A	18314057	A	G	1/1	TraesCS1A03G0076800LC
Chr1A	18314057	A	G	1/1	TraesCS1A03G0076900LC
Chr1A	18315556	T	A	0/1	TraesCS1A03G0076700
Chr1A	18315556	T	A	0/1	TraesCS1A03G0076800LC
Chr1A	18315556	T	A	0/1	TraesCS1A03G0076900LC
Chr1A	18315688	T	G	0/1	TraesCS1A03G0076700
Chr1A	18315688	T	G	0/1	TraesCS1A03G0076800LC
Chr1A	18315688	T	G	0/1	TraesCS1A03G0076900LC
Chr1A	18808041	G	C	1/1	TraesCS1A03G0078200
Chr1A	18808041	G	C	1/1	TraesCS1A03G0078200
Chr1A	18808179	G	A	1/1	TraesCS1A03G0078200
Chr1A	18808179	G	A	1/1	TraesCS1A03G0078200
Chr1A	18808191	A	C	1/1	TraesCS1A03G0078200
Chr1A	18808191	A	C	1/1	TraesCS1A03G0078200
Chr1A	18808471	G	T	0/1	TraesCS1A03G0078200
Chr1A	18808471	G	T	0/1	TraesCS1A03G0078200
Chr1A	18808499	C	G	0/1	TraesCS1A03G0078200
Chr1A	18808499	C	G	0/1	TraesCS1A03G0078200
Chr1A	18808809	G	A	0/1	TraesCS1A03G0078200
Chr1A	18808809	G	A	0/1	TraesCS1A03G0078200
Chr1A	18808821	G	A	0/1	TraesCS1A03G0078200
Chr1A	18808821	G	A	0/1	TraesCS1A03G0078200
Chr1A	18808893	T	C	1/1	TraesCS1A03G0078200
Chr1A	18808893	T	C	1/1	TraesCS1A03G0078200
Chr1A	18808897	G	A	1/1	TraesCS1A03G0078200
Chr1A	18808897	G	A	1/1	TraesCS1A03G0078200
Chr1A	18809319	G	A	1/1	TraesCS1A03G0078200
Chr1A	18809319	G	A	1/1	TraesCS1A03G0078200
Chr1A	18809367	A	G	1/1	TraesCS1A03G0078200
Chr1A	18809367	A	G	1/1	TraesCS1A03G0078200
Chr1A	18809605	C	G	1/1	TraesCS1A03G0078200
Chr1A	18809605	C	G	1/1	TraesCS1A03G0078200
Chr1A	18809805	C	T	1/1	TraesCS1A03G0078200
Chr1A	18809805	C	T	1/1	TraesCS1A03G0078200
Chr1A	18809863	C	T	1/1	TraesCS1A03G0078200
Chr1A	18809863	C	T	1/1	TraesCS1A03G0078200
Chr1A	18810005	C	G	1/1	TraesCS1A03G0078200
Chr1A	18810005	C	G	1/1	TraesCS1A03G0078200
Chr1A	18810141	A	G	1/1	TraesCS1A03G0078200
Chr1A	18810141	A	G	1/1	TraesCS1A03G0078200
Chr1A	18810144	T	A	1/1	TraesCS1A03G0078200
Chr1A	18810144	T	A	1/1	TraesCS1A03G0078200
Chr1A	18810144	T	A	1/1	TraesCS1A03G0078200
Chr1A	18810351	A	G	1/1	TraesCS1A03G0078200
Chr1A	18810351	A	G	1/1	TraesCS1A03G0078200
Chr1A	19122002	C	T	1/1	TraesCS1A03G0079200
Chr1A	19122002	C	T	1/1	TraesCS1A03G0079100
Chr1A	19122053	C	T	0/1	TraesCS1A03G0079200
Chr1A	19122053	C	T	0/1	TraesCS1A03G0079100
Chr1A	20153686	A	G	0/1	TraesCS1A03G0080900
Chr1A	20174073	G	C	1/1	TraesCS1A03G0081100LC
Chr1A	20174073	G	C	1/1	TraesCS1A03G0081200
Chr1A	20174076	C	G	1/1	TraesCS1A03G0081100LC
Chr1A	20174076	C	G	1/1	TraesCS1A03G0081200
Chr1A	20920100	C	G	1/1	TraesCS1A03G0082100
Chr1A	20920405	T	C	1/1	TraesCS1A03G0082100
Chr1A	20920471	G	T	1/1	TraesCS1A03G0082100
Chr1A	21790236	G	T	1/1	TraesCS1A03G0083300
Chr1A	21790236	G	T	1/1	TraesCS1A03G0083200
Chr1A	21790264	A	G	1/1	TraesCS1A03G0083300
Chr1A	21790264	A	G	1/1	TraesCS1A03G0083200
Chr1A	21986072	C	T	1/1	TraesCS1A03G0084400
Chr1A	21986072	C	T	1/1	TraesCS1A03G0084400
Chr1A	21986072	C	T	1/1	TraesCS1A03G0084300LC
Chr1A	21986374	G	C	1/1	TraesCS1A03G0084400
Chr1A	21986374	G	C	1/1	TraesCS1A03G0084400
Chr1A	21986374	G	C	1/1	TraesCS1A03G0084300LC
Chr1A	21986374	G	C	1/1	TraesCS1A03G0084500LC
Chr1A	21986449	G	C	1/1	TraesCS1A03G0084400
Chr1A	21986449	G	C	1/1	TraesCS1A03G0084400
Chr1A	21986449	G	C	1/1	TraesCS1A03G0084300LC
Chr1A	21986449	G	C	1/1	TraesCS1A03G0084500LC
Chr1A	21986682	G	A	1/1	TraesCS1A03G0084400
Chr1A	21986682	G	A	1/1	TraesCS1A03G0084400
Chr1A	21986682	G	A	1/1	TraesCS1A03G0084300LC
Chr1A	21986682	G	A	1/1	TraesCS1A03G0084500LC
Chr1A	21986724	T	C	0/1	TraesCS1A03G0084400
Chr1A	21986724	T	C	0/1	TraesCS1A03G0084400
Chr1A	21986724	T	C	0/1	TraesCS1A03G0084300LC
Chr1A	21986724	T	C	0/1	TraesCS1A03G0084500LC
Chr1A	21986751	A	T	0/1	TraesCS1A03G0084400
Chr1A	21986751	A	T	0/1	TraesCS1A03G0084400
Chr1A	21986751	A	T	0/1	TraesCS1A03G0084300LC
Chr1A	21986751	A	T	0/1	TraesCS1A03G0084500LC
Chr1A	21986808	G	C	0/1	TraesCS1A03G0084400
Chr1A	21986808	G	C	0/1	TraesCS1A03G0084400
Chr1A	21986808	G	C	0/1	TraesCS1A03G0084300LC
Chr1A	21986808	G	C	0/1	TraesCS1A03G0084500LC
Chr1A	21986829	A	C	0/1	TraesCS1A03G0084400
Chr1A	21986829	A	C	0/1	TraesCS1A03G0084400
Chr1A	21986829	A	C	0/1	TraesCS1A03G0084300LC
Chr1A	21986829	A	C	0/1	TraesCS1A03G0084500LC
Chr1A	21986895	T	C	0/1	TraesCS1A03G0084400
Chr1A	21986895	T	C	0/1	TraesCS1A03G0084400
Chr1A	21986895	T	C	0/1	TraesCS1A03G0084300LC
Chr1A	21986895	T	C	0/1	TraesCS1A03G0084500LC
Chr1A	21986925	A	G	1/1	TraesCS1A03G0084400
Chr1A	21986925	A	G	1/1	TraesCS1A03G0084400
Chr1A	21986925	A	G	1/1	TraesCS1A03G0084300LC
Chr1A	21986925	A	G	1/1	TraesCS1A03G0084500LC
Chr1A	21986952	A	G	0/1	TraesCS1A03G0084400
Chr1A	21986952	A	G	0/1	TraesCS1A03G0084400
Chr1A	21986952	A	G	0/1	TraesCS1A03G0084300LC
Chr1A	21986952	A	G	0/1	TraesCS1A03G0084500LC
Chr1A	21987476	G	A	1/1	TraesCS1A03G0084400
Chr1A	21987476	G	A	1/1	TraesCS1A03G0084400
Chr1A	21987476	G	A	1/1	TraesCS1A03G0084300LC
Chr1A	21987476	G	A	1/1	TraesCS1A03G0084500LC
Chr1A	21987488	G	C	1/1	TraesCS1A03G0084400
Chr1A	21987488	G	C	1/1	TraesCS1A03G0084400
Chr1A	21987488	G	C	1/1	TraesCS1A03G0084300LC
Chr1A	21987488	G	C	1/1	TraesCS1A03G0084500LC
Chr1A	21987780	T	C	1/1	TraesCS1A03G0084400
Chr1A	21987780	T	C	1/1	TraesCS1A03G0084400
Chr1A	21987780	T	C	1/1	TraesCS1A03G0084300LC
Chr1A	21987780	T	C	1/1	TraesCS1A03G0084500LC
Chr1A	21987926	A	G	1/1	TraesCS1A03G0084400
Chr1A	21987926	A	G	1/1	TraesCS1A03G0084400
Chr1A	21987926	A	G	1/1	TraesCS1A03G0084300LC
Chr1A	21987926	A	G	1/1	TraesCS1A03G0084500LC
Chr1A	21988135	A	C	1/1	TraesCS1A03G0084400
Chr1A	21988135	A	C	1/1	TraesCS1A03G0084400
Chr1A	21988135	A	C	1/1	TraesCS1A03G0084300LC
Chr1A	21988135	A	C	1/1	TraesCS1A03G0084500LC
Chr1A	21988212	A	G	1/1	TraesCS1A03G0084400
Chr1A	21988212	A	G	1/1	TraesCS1A03G0084400
Chr1A	21988212	A	G	1/1	TraesCS1A03G0084300LC
Chr1A	21988212	A	G	1/1	TraesCS1A03G0084500LC
Chr1A	21988284	T	G	1/1	TraesCS1A03G0084400
Chr1A	21988284	T	G	1/1	TraesCS1A03G0084400
Chr1A	21988284	T	G	1/1	TraesCS1A03G0084300LC
Chr1A	21988284	T	G	1/1	TraesCS1A03G0084500LC
Chr1A	21988316	C	T	1/1	TraesCS1A03G0084400
Chr1A	21988316	C	T	1/1	TraesCS1A03G0084400
Chr1A	21988316	C	T	1/1	TraesCS1A03G0084300LC
Chr1A	21988316	C	T	1/1	TraesCS1A03G0084500LC
Chr1A	21988325	T	C	1/1	TraesCS1A03G0084400
Chr1A	21988325	T	C	1/1	TraesCS1A03G0084400
Chr1A	21988325	T	C	1/1	TraesCS1A03G0084300LC
Chr1A	21988325	T	C	1/1	TraesCS1A03G0084500LC
Chr1A	21988413	G	C	1/1	TraesCS1A03G0084400
Chr1A	21988413	G	C	1/1	TraesCS1A03G0084400
Chr1A	21988413	G	C	1/1	TraesCS1A03G0084300LC
Chr1A	21988413	G	C	1/1	TraesCS1A03G0084500LC
Chr1A	21988478	T	C	1/1	TraesCS1A03G0084400
Chr1A	21988478	T	C	1/1	TraesCS1A03G0084400
Chr1A	21988478	T	C	1/1	TraesCS1A03G0084300LC
Chr1A	21988478	T	C	1/1	TraesCS1A03G0084500LC
Chr1A	22050350	T	C	1/1	TraesCS1A03G0084800
Chr1A	22050377	C	T	1/1	TraesCS1A03G0084800
Chr1A	22050696	G	C	1/1	TraesCS1A03G0084800
Chr1A	22050876	T	C	1/1	TraesCS1A03G0084800
Chr1A	22050909	A	G	1/1	TraesCS1A03G0084800
Chr1A	22050924	C	T	1/1	TraesCS1A03G0084800
Chr1A	22051239	C	A	1/1	TraesCS1A03G0084800
Chr1A	22051769	G	T	1/1	TraesCS1A03G0084800
Chr1A	22051796	T	C	1/1	TraesCS1A03G0084800
Chr1A	22073463	T	C	1/1	TraesCS1A03G0085000
Chr1A	22075221	T	C	1/1	TraesCS1A03G0085000
Chr1A	22778878	T	C	0/1	TraesCS1A03G0089100
Chr1A	22778878	T	C	0/1	TraesCS1A03G0089100
Chr1A	22778878	T	C	0/1	TraesCS1A03G0089000
Chr1A	22778878	T	C	0/1	TraesCS1A03G0089200LC
Chr1A	22779347	T	C	1/1	TraesCS1A03G0089100
Chr1A	22779347	T	C	1/1	TraesCS1A03G0089100
Chr1A	22779347	T	C	1/1	TraesCS1A03G0089200LC
Chr1A	22779435	G	T	0/1	TraesCS1A03G0089100
Chr1A	22779435	G	T	0/1	TraesCS1A03G0089100
Chr1A	22779435	G	T	0/1	TraesCS1A03G0089200LC
Chr1A	22782529	G	A	1/1	TraesCS1A03G0089100
Chr1A	22782529	G	A	1/1	TraesCS1A03G0089100
Chr1A	22782529	G	A	1/1	TraesCS1A03G0089200LC
Chr1A	22782703	C	A	1/1	TraesCS1A03G0089100
Chr1A	22782703	C	A	1/1	TraesCS1A03G0089100
Chr1A	22782703	C	A	1/1	TraesCS1A03G0089200LC
Chr1A	22810971	C	T	0/1	TraesCS1A03G0089600LC
Chr1A	22810971	C	T	0/1	TraesCS1A03G0089500
Chr1A	22811038	C	G	1/1	TraesCS1A03G0089600LC
Chr1A	22811038	C	G	1/1	TraesCS1A03G0089500
Chr1A	22814619	T	A	1/1	TraesCS1A03G0089600LC
Chr1A	22814619	T	A	1/1	TraesCS1A03G0089500
Chr1A	22814679	A	G	1/1	TraesCS1A03G0089600LC
Chr1A	22814679	A	G	1/1	TraesCS1A03G0089500
Chr1A	22814938	A	C	0/1	TraesCS1A03G0089600LC
Chr1A	22814938	A	C	0/1	TraesCS1A03G0089700
Chr1A	22814938	A	C	0/1	TraesCS1A03G0089500
Chr1A	22814959	G	A	0/1	TraesCS1A03G0089600LC
Chr1A	22814959	G	A	0/1	TraesCS1A03G0089700
Chr1A	22814959	G	A	0/1	TraesCS1A03G0089500
Chr1A	22814983	C	T	0/1	TraesCS1A03G0089600LC
Chr1A	22814983	C	T	0/1	TraesCS1A03G0089700
Chr1A	22814983	C	T	0/1	TraesCS1A03G0089500
Chr1A	22815283	T	C	0/1	TraesCS1A03G0089600LC
Chr1A	22815283	T	C	0/1	TraesCS1A03G0089700
Chr1A	22815283	T	C	0/1	TraesCS1A03G0089500
Chr1A	22815331	G	A	0/1	TraesCS1A03G0089600LC
Chr1A	22815331	G	A	0/1	TraesCS1A03G0089700
Chr1A	22815331	G	A	0/1	TraesCS1A03G0089500
Chr1A	22815346	A	G	0/1	TraesCS1A03G0089600LC
Chr1A	22815346	A	G	0/1	TraesCS1A03G0089700
Chr1A	22815346	A	G	0/1	TraesCS1A03G0089500
Chr1A	22816258	G	A	1/1	TraesCS1A03G0089500
Chr1A	22816258	G	A	1/1	TraesCS1A03G0089600LC
Chr1A	22816258	G	A	1/1	TraesCS1A03G0089700
Chr1A	22816368	C	T	1/1	TraesCS1A03G0089500
Chr1A	22816368	C	T	1/1	TraesCS1A03G0089600LC
Chr1A	22816368	C	T	1/1	TraesCS1A03G0089700
Chr1A	22816714	A	G	1/1	TraesCS1A03G0089500
Chr1A	22816714	A	G	1/1	TraesCS1A03G0089600LC
Chr1A	22816714	A	G	1/1	TraesCS1A03G0089700
Chr1A	22820789	G	A	0/1	TraesCS1A03G0089700
Chr1A	22820789	G	A	0/1	TraesCS1A03G0089500
Chr1A	22820789	G	A	0/1	TraesCS1A03G0089800LC
Chr1A	22820823	C	T	0/1	TraesCS1A03G0089700
Chr1A	22820823	C	T	0/1	TraesCS1A03G0089500
Chr1A	22820823	C	T	0/1	TraesCS1A03G0089800LC
Chr1A	22820836	G	A	0/1	TraesCS1A03G0089700
Chr1A	22820836	G	A	0/1	TraesCS1A03G0089500
Chr1A	22820836	G	A	0/1	TraesCS1A03G0089800LC
Chr1A	22821439	C	T	1/1	TraesCS1A03G0089700
Chr1A	22821439	C	T	1/1	TraesCS1A03G0089500
Chr1A	22821439	C	T	1/1	TraesCS1A03G0089800LC
Chr1A	22821588	G	A	1/1	TraesCS1A03G0089700
Chr1A	22821588	G	A	1/1	TraesCS1A03G0089500
Chr1A	22821588	G	A	1/1	TraesCS1A03G0089800LC
Chr1A	22822033	A	G	1/1	TraesCS1A03G0089700
Chr1A	22822033	A	G	1/1	TraesCS1A03G0089500
Chr1A	22822033	A	G	1/1	TraesCS1A03G0089800LC
Chr1A	22861399	T	C	0/1	TraesCS1A03G0089900LC
Chr1A	22861399	T	C	0/1	TraesCS1A03G0090000
Chr1A	22861705	C	A	0/1	TraesCS1A03G0090000
Chr1A	22861705	C	A	0/1	TraesCS1A03G0089900LC
Chr1A	22861712	C	T	0/1	TraesCS1A03G0090000
Chr1A	22861712	C	T	0/1	TraesCS1A03G0089900LC
Chr1A	22862894	T	C	1/1	TraesCS1A03G0090000
Chr1A	22862894	T	C	1/1	TraesCS1A03G0090100LC
Chr1A	22862894	T	C	1/1	TraesCS1A03G0089900LC
Chr1A	22862894	T	C	1/1	TraesCS1A03G0090200LC
Chr1A	22862994	T	G	0/1	TraesCS1A03G0090000
Chr1A	22862994	T	G	0/1	TraesCS1A03G0090100LC
Chr1A	22862994	T	G	0/1	TraesCS1A03G0089900LC
Chr1A	22862994	T	G	0/1	TraesCS1A03G0090200LC
Chr1A	22863011	T	C	0/1	TraesCS1A03G0090000
Chr1A	22863011	T	C	0/1	TraesCS1A03G0090100LC
Chr1A	22863011	T	C	0/1	TraesCS1A03G0089900LC
Chr1A	22863011	T	C	0/1	TraesCS1A03G0090200LC
Chr1A	22864721	G	A	1/1	TraesCS1A03G0090000
Chr1A	22864721	G	A	1/1	TraesCS1A03G0090100LC
Chr1A	22864721	G	A	1/1	TraesCS1A03G0089900LC
Chr1A	22864721	G	A	1/1	TraesCS1A03G0090200LC
Chr1A	22864721	G	A	1/1	TraesCS1A03G0090300LC
Chr1A	22864721	G	A	1/1	TraesCS1A03G0090000-TraesCS1A03G0090100LC
Chr1A	22881807	C	G	1/1	TraesCS1A03G0090500
Chr1A	22882000	C	T	0/1	TraesCS1A03G0090500
Chr1A	22882384	G	A	1/1	TraesCS1A03G0090500
Chr1A	22906424	G	A	1/1	TraesCS1A03G0090800
Chr1A	22906424	G	A	1/1	TraesCS1A03G0090900
Chr1A	22906456	A	C	0/1	TraesCS1A03G0090800
Chr1A	22906456	A	C	0/1	TraesCS1A03G0090900
Chr1A	22906802	C	G	0/1	TraesCS1A03G0090800
Chr1A	22906802	C	G	0/1	TraesCS1A03G0090900
Chr1A	22906910	G	C	0/1	TraesCS1A03G0090800
Chr1A	22906910	G	C	0/1	TraesCS1A03G0090900
Chr1A	22907040	G	T	1/1	TraesCS1A03G0090800
Chr1A	22907040	G	T	1/1	TraesCS1A03G0090900
Chr1A	22907169	A	G	1/1	TraesCS1A03G0090800
Chr1A	22907169	A	G	1/1	TraesCS1A03G0090900
Chr1A	22908188	G	A	0/1	TraesCS1A03G0090900
Chr1A	22908188	G	A	0/1	TraesCS1A03G0090800
Chr1A	22931450	A	G	0/1	TraesCS1A03G0091000
Chr1A	22931450	A	G	0/1	TraesCS1A03G0091000
Chr1A	22931450	A	G	0/1	TraesCS1A03G0091200LC
Chr1A	22931451	A	G	0/1	TraesCS1A03G0091000
Chr1A	22931451	A	G	0/1	TraesCS1A03G0091000
Chr1A	22931451	A	G	0/1	TraesCS1A03G0091200LC
Chr1A	22932001	T	C	0/1	TraesCS1A03G0091000
Chr1A	22932001	T	C	0/1	TraesCS1A03G0091000
Chr1A	22932001	T	C	0/1	TraesCS1A03G0091200LC
Chr1A	22932067	T	C	0/1	TraesCS1A03G0091000
Chr1A	22932067	T	C	0/1	TraesCS1A03G0091000
Chr1A	22932067	T	C	0/1	TraesCS1A03G0091200LC
Chr1A	23224763	G	A	0/1	TraesCS1A03G0093300
Chr1A	23224763	G	A	0/1	TraesCS1A03G0093300
Chr1A	23224763	G	A	0/1	TraesCS1A03G0093300
Chr1A	23224763	G	A	0/1	TraesCS1A03G0093300
Chr1A	23224763	G	A	0/1	TraesCS1A03G0093200
Chr1A	23224763	G	A	0/1	TraesCS1A03G0093300
Chr1A	23224859	G	A	0/1	TraesCS1A03G0093300
Chr1A	23224859	G	A	0/1	TraesCS1A03G0093300
Chr1A	23224859	G	A	0/1	TraesCS1A03G0093300
Chr1A	23224859	G	A	0/1	TraesCS1A03G0093300
Chr1A	23224859	G	A	0/1	TraesCS1A03G0093200
Chr1A	23224859	G	A	0/1	TraesCS1A03G0093300
Chr1A	23224870	G	A	0/1	TraesCS1A03G0093300
Chr1A	23224870	G	A	0/1	TraesCS1A03G0093300
Chr1A	23224870	G	A	0/1	TraesCS1A03G0093300
Chr1A	23224870	G	A	0/1	TraesCS1A03G0093300
Chr1A	23224870	G	A	0/1	TraesCS1A03G0093200
Chr1A	23224870	G	A	0/1	TraesCS1A03G0093300
Chr1A	23225018	G	A	0/1	TraesCS1A03G0093300
Chr1A	23225018	G	A	0/1	TraesCS1A03G0093300
Chr1A	23225018	G	A	0/1	TraesCS1A03G0093300
Chr1A	23225018	G	A	0/1	TraesCS1A03G0093300
Chr1A	23225018	G	A	0/1	TraesCS1A03G0093200
Chr1A	23225018	G	A	0/1	TraesCS1A03G0093300
Chr1A	23225026	T	C	0/1	TraesCS1A03G0093300
Chr1A	23225026	T	C	0/1	TraesCS1A03G0093300
Chr1A	23225026	T	C	0/1	TraesCS1A03G0093300
Chr1A	23225026	T	C	0/1	TraesCS1A03G0093300
Chr1A	23225026	T	C	0/1	TraesCS1A03G0093200
Chr1A	23225026	T	C	0/1	TraesCS1A03G0093300
Chr1A	23225055	A	G	0/1	TraesCS1A03G0093300
Chr1A	23225055	A	G	0/1	TraesCS1A03G0093300
Chr1A	23225055	A	G	0/1	TraesCS1A03G0093300
Chr1A	23225055	A	G	0/1	TraesCS1A03G0093300
Chr1A	23225055	A	G	0/1	TraesCS1A03G0093200
Chr1A	23225055	A	G	0/1	TraesCS1A03G0093300
Chr1A	23267014	T	C	0/1	TraesCS1A03G0093500
Chr1A	23267014	T	C	0/1	TraesCS1A03G0093400LC
Chr1A	23268884	T	C	0/1	TraesCS1A03G0093500
Chr1A	23268884	T	C	0/1	TraesCS1A03G0093400LC
Chr1A	23273662	G	C	0/1	TraesCS1A03G0093500
Chr1A	23561551	G	C	1/1	TraesCS1A03G0094000
Chr1A	23561551	G	C	1/1	TraesCS1A03G0094000
Chr1A	23562397	A	C	1/1	TraesCS1A03G0094000
Chr1A	23562397	A	C	1/1	TraesCS1A03G0094000
Chr1A	23562467	T	C	1/1	TraesCS1A03G0094000
Chr1A	23562467	T	C	1/1	TraesCS1A03G0094000
Chr1A	24219493	A	G	1/1	TraesCS1A03G0096300
Chr1A	24219493	A	G	1/1	TraesCS1A03G0096400
Chr1A	24230149	A	G	1/1	TraesCS1A03G0096600
Chr1A	24230149	A	G	1/1	TraesCS1A03G0096400
Chr1A	24230149	A	G	1/1	TraesCS1A03G0096500LC
Chr1A	24230149	A	G	1/1	TraesCS1A03G0096700
Chr1A	24233563	G	A	1/1	TraesCS1A03G0096700
Chr1A	24233563	G	A	1/1	TraesCS1A03G0096600
Chr1A	24237775	C	T	1/1	TraesCS1A03G0096700
Chr1A	24237939	T	C	1/1	TraesCS1A03G0096700
Chr1A	24550050	C	G	1/1	TraesCS1A03G0098000
Chr1A	24550050	C	G	1/1	TraesCS1A03G0097900LC
Chr1A	24552445	C	T	0/1	TraesCS1A03G0098000
Chr1A	24552445	C	T	0/1	TraesCS1A03G0098000-TraesCS1A03G0098100LC
Chr1A	24552625	T	C	0/1	TraesCS1A03G0098000
Chr1A	24552625	T	C	0/1	TraesCS1A03G0098000-TraesCS1A03G0098100LC
Chr1A	24552631	G	A	0/1	TraesCS1A03G0098000
Chr1A	24552631	G	A	0/1	TraesCS1A03G0098000-TraesCS1A03G0098100LC
Chr1A	24552775	T	C	0/1	TraesCS1A03G0098000
Chr1A	24552775	T	C	0/1	TraesCS1A03G0098000-TraesCS1A03G0098100LC
Chr1A	24552934	G	A	0/1	TraesCS1A03G0098000
Chr1A	24552934	G	A	0/1	TraesCS1A03G0098000-TraesCS1A03G0098100LC
Chr1A	24553018	C	G	0/1	TraesCS1A03G0098000
Chr1A	24553018	C	G	0/1	TraesCS1A03G0098000-TraesCS1A03G0098100LC
Chr1A	24553052	T	C	0/1	TraesCS1A03G0098000
Chr1A	24553052	T	C	0/1	TraesCS1A03G0098000-TraesCS1A03G0098100LC
Chr1A	24553053	A	T	1/1	TraesCS1A03G0098000
Chr1A	24553053	A	T	1/1	TraesCS1A03G0098000-TraesCS1A03G0098100LC
Chr1A	24570631	A	G	0/1	TraesCS1A03G0098300
Chr1A	24570631	A	G	0/1	TraesCS1A03G0098400LC
Chr1A	24570631	A	G	0/1	TraesCS1A03G0098200
Chr1A	24570631	A	G	0/1	TraesCS1A03G0098500LC
Chr1A	24570645	A	G	0/1	TraesCS1A03G0098300
Chr1A	24570645	A	G	0/1	TraesCS1A03G0098400LC
Chr1A	24570645	A	G	0/1	TraesCS1A03G0098200
Chr1A	24570645	A	G	0/1	TraesCS1A03G0098500LC
Chr1A	24570699	A	G	0/1	TraesCS1A03G0098300
Chr1A	24570699	A	G	0/1	TraesCS1A03G0098400LC
Chr1A	24570699	A	G	0/1	TraesCS1A03G0098200
Chr1A	24570699	A	G	0/1	TraesCS1A03G0098500LC
Chr1A	24570722	T	C	0/1	TraesCS1A03G0098300
Chr1A	24570722	T	C	0/1	TraesCS1A03G0098400LC
Chr1A	24570722	T	C	0/1	TraesCS1A03G0098200
Chr1A	24570722	T	C	0/1	TraesCS1A03G0098500LC
Chr1A	24570722	T	C	0/1	TraesCS1A03G0098600LC
Chr1A	24570753	C	T	0/1	TraesCS1A03G0098300
Chr1A	24570753	C	T	0/1	TraesCS1A03G0098400LC
Chr1A	24570753	C	T	0/1	TraesCS1A03G0098200
Chr1A	24570753	C	T	0/1	TraesCS1A03G0098500LC
Chr1A	24570753	C	T	0/1	TraesCS1A03G0098600LC
Chr1A	24570759	G	A	0/1	TraesCS1A03G0098300
Chr1A	24570759	G	A	0/1	TraesCS1A03G0098400LC
Chr1A	24570759	G	A	0/1	TraesCS1A03G0098200
Chr1A	24570759	G	A	0/1	TraesCS1A03G0098500LC
Chr1A	24570759	G	A	0/1	TraesCS1A03G0098600LC
Chr1A	24570816	T	C	0/1	TraesCS1A03G0098300
Chr1A	24570816	T	C	0/1	TraesCS1A03G0098400LC
Chr1A	24570816	T	C	0/1	TraesCS1A03G0098200
Chr1A	24570816	T	C	0/1	TraesCS1A03G0098500LC
Chr1A	24570816	T	C	0/1	TraesCS1A03G0098600LC
Chr1A	24570840	T	C	0/1	TraesCS1A03G0098400LC
Chr1A	24570840	T	C	0/1	TraesCS1A03G0098300
Chr1A	24570840	T	C	0/1	TraesCS1A03G0098200
Chr1A	24570840	T	C	0/1	TraesCS1A03G0098500LC
Chr1A	24570840	T	C	0/1	TraesCS1A03G0098600LC
Chr1A	24593228	G	A	0/1	TraesCS1A03G0098700
Chr1A	24593228	G	A	0/1	TraesCS1A03G0098800
Chr1A	24593228	G	A	0/1	TraesCS1A03G0098900
Chr1A	24593414	A	G	0/1	TraesCS1A03G0098700
Chr1A	24593414	A	G	0/1	TraesCS1A03G0098800
Chr1A	24593414	A	G	0/1	TraesCS1A03G0098900
Chr1A	24593444	C	G	0/1	TraesCS1A03G0098700
Chr1A	24593444	C	G	0/1	TraesCS1A03G0098800
Chr1A	24593444	C	G	0/1	TraesCS1A03G0098900
Chr1A	24593462	G	A	0/1	TraesCS1A03G0098700
Chr1A	24593462	G	A	0/1	TraesCS1A03G0098800
Chr1A	24593462	G	A	0/1	TraesCS1A03G0098900
Chr1A	24593522	C	T	0/1	TraesCS1A03G0098700
Chr1A	24593522	C	T	0/1	TraesCS1A03G0098800
Chr1A	24593522	C	T	0/1	TraesCS1A03G0098900
Chr1A	24687643	C	T	0/1	TraesCS1A03G0099000
Chr1A	24687643	C	T	0/1	TraesCS1A03G0099100
Chr1A	24687667	G	C	0/1	TraesCS1A03G0099000
Chr1A	24687667	G	C	0/1	TraesCS1A03G0099100
Chr1A	24687913	C	T	0/1	TraesCS1A03G0099000
Chr1A	24687913	C	T	0/1	TraesCS1A03G0099100
Chr1A	24688011	G	A	0/1	TraesCS1A03G0099000
Chr1A	24688011	G	A	0/1	TraesCS1A03G0099100
Chr1A	24688708	G	A	1/1	TraesCS1A03G0099000
Chr1A	24688708	G	A	1/1	TraesCS1A03G0099100
Chr1A	24688719	T	G	1/1	TraesCS1A03G0099000
Chr1A	24688719	T	G	1/1	TraesCS1A03G0099100
Chr1A	24688904	A	C	0/1	TraesCS1A03G0099000
Chr1A	24688904	A	C	0/1	TraesCS1A03G0099100
Chr1A	24689009	T	G	0/1	TraesCS1A03G0099000
Chr1A	24689009	T	G	0/1	TraesCS1A03G0099100
Chr1A	26027653	C	G	1/1	TraesCS1A03G0103400
Chr1A	29111397	G	C	1/1	TraesCS1A03G0108500
Chr1A	29390976	C	G	0/1	TraesCS1A03G0109100
Chr1A	29390976	C	G	0/1	TraesCS1A03G0109200LC
Chr1A	29393237	A	G	0/1	TraesCS1A03G0109100
Chr1A	29393237	A	G	0/1	TraesCS1A03G0109200LC
Chr1A	30503606	C	T	1/1	TraesCS1A03G0111400
Chr1A	30504353	G	A	1/1	TraesCS1A03G0111400
Chr1A	30504536	A	G	1/1	TraesCS1A03G0111400
Chr1A	30754555	C	T	1/1	TraesCS1A03G0111500
Chr1A	30754555	C	T	1/1	TraesCS1A03G0111500
Chr1A	30754730	C	T	1/1	TraesCS1A03G0111500
Chr1A	30754730	C	T	1/1	TraesCS1A03G0111500
Chr1A	30755437	A	G	1/1	TraesCS1A03G0111500
Chr1A	30755437	A	G	1/1	TraesCS1A03G0111500
Chr1A	30755482	A	G	1/1	TraesCS1A03G0111500
Chr1A	30755482	A	G	1/1	TraesCS1A03G0111500
Chr1A	30758413	T	C	1/1	TraesCS1A03G0111500
Chr1A	30758413	T	C	1/1	TraesCS1A03G0111500
Chr1A	30758413	T	C	1/1	TraesCS1A03G0111600LC
Chr1A	30759900	C	T	1/1	TraesCS1A03G0111500
Chr1A	30759900	C	T	1/1	TraesCS1A03G0111500
Chr1A	30759900	C	T	1/1	TraesCS1A03G0111700
Chr1A	30759900	C	T	1/1	TraesCS1A03G0111600LC
Chr1A	30763148	A	G	1/1	TraesCS1A03G0111700
Chr1A	30763148	A	G	1/1	TraesCS1A03G0111800LC
Chr1A	30763148	A	G	1/1	TraesCS1A03G0111500
Chr1A	30763148	A	G	1/1	TraesCS1A03G0111500
Chr1A	30763148	A	G	1/1	TraesCS1A03G0111600LC
Chr1A	30763260	C	T	1/1	TraesCS1A03G0111700
Chr1A	30763260	C	T	1/1	TraesCS1A03G0111800LC
Chr1A	30763260	C	T	1/1	TraesCS1A03G0111500
Chr1A	30763260	C	T	1/1	TraesCS1A03G0111500
Chr1A	30763260	C	T	1/1	TraesCS1A03G0111600LC
Chr1A	30763664	C	T	1/1	TraesCS1A03G0111700
Chr1A	30763664	C	T	1/1	TraesCS1A03G0111800LC
Chr1A	30763664	C	T	1/1	TraesCS1A03G0111500
Chr1A	30763664	C	T	1/1	TraesCS1A03G0111500
Chr1A	30763664	C	T	1/1	TraesCS1A03G0111600LC
Chr1A	30767141	C	G	1/1	TraesCS1A03G0111700
Chr1A	30767141	C	G	1/1	TraesCS1A03G0111800LC
Chr1A	30767141	C	G	1/1	TraesCS1A03G0111900
Chr1A	30767141	C	G	1/1	TraesCS1A03G0111600LC
Chr1A	30767196	G	A	1/1	TraesCS1A03G0111800LC
Chr1A	30767196	G	A	1/1	TraesCS1A03G0111900
Chr1A	30767196	G	A	1/1	TraesCS1A03G0111700
Chr1A	30767196	G	A	1/1	TraesCS1A03G0111600LC
Chr1A	30767304	C	G	1/1	TraesCS1A03G0111800LC
Chr1A	30767304	C	G	1/1	TraesCS1A03G0111900
Chr1A	30767304	C	G	1/1	TraesCS1A03G0111700
Chr1A	30767304	C	G	1/1	TraesCS1A03G0111600LC
Chr1A	30768101	A	G	1/1	TraesCS1A03G0111900
Chr1A	30768101	A	G	1/1	TraesCS1A03G0111700
Chr1A	30768101	A	G	1/1	TraesCS1A03G0111800LC
Chr1A	30768101	A	G	1/1	TraesCS1A03G0111600LC
Chr1A	30778348	T	C	0/1	TraesCS1A03G0111900-TraesCS1A03G0112000LC
Chr1A	30778440	C	T	0/1	TraesCS1A03G0111900-TraesCS1A03G0112000LC
Chr1A	30900518	T	C	1/1	TraesCS1A03G0112500
Chr1A	30900518	T	C	1/1	TraesCS1A03G0112600LC
Chr1A	30900637	G	T	1/1	TraesCS1A03G0112500
Chr1A	30900637	G	T	1/1	TraesCS1A03G0112600LC
Chr1A	30900786	A	G	1/1	TraesCS1A03G0112500
Chr1A	30900786	A	G	1/1	TraesCS1A03G0112600LC
Chr1A	30903566	T	A	1/1	TraesCS1A03G0112500
Chr1A	30903566	T	A	1/1	TraesCS1A03G0112600LC
Chr1A	30905498	C	G	1/1	TraesCS1A03G0112500
Chr1A	30905498	C	G	1/1	TraesCS1A03G0112600LC
Chr1A	30905932	T	C	1/1	TraesCS1A03G0112500
Chr1A	30905932	T	C	1/1	TraesCS1A03G0112600LC
Chr1A	31383605	T	C	1/1	TraesCS1A03G0114500
Chr1A	31383614	A	G	1/1	TraesCS1A03G0114500
Chr1A	31386466	T	G	1/1	TraesCS1A03G0114500
Chr1A	31749290	A	G	1/1	TraesCS1A03G0114700
Chr1A	32325894	G	A	1/1	TraesCS1A03G0117000
Chr1A	32325894	G	A	1/1	TraesCS1A03G0117100
Chr1A	32325894	G	A	1/1	TraesCS1A03G0117000-TraesCS1A03G0117100
Chr1A	32326441	G	A	1/1	TraesCS1A03G0117000
Chr1A	32326441	G	A	1/1	TraesCS1A03G0117100
Chr1A	32326441	G	A	1/1	TraesCS1A03G0117000-TraesCS1A03G0117100
Chr1A	32326514	G	A	1/1	TraesCS1A03G0117000
Chr1A	32326514	G	A	1/1	TraesCS1A03G0117100
Chr1A	32326514	G	A	1/1	TraesCS1A03G0117000-TraesCS1A03G0117100
Chr1A	32326561	C	G	1/1	TraesCS1A03G0117000
Chr1A	32326561	C	G	1/1	TraesCS1A03G0117100
Chr1A	32326561	C	G	1/1	TraesCS1A03G0117000-TraesCS1A03G0117100
Chr1A	32329797	C	T	1/1	TraesCS1A03G0117100
Chr1A	32330187	C	T	1/1	TraesCS1A03G0117100
Chr1A	32330259	C	G	1/1	TraesCS1A03G0117100
Chr1A	32923069	C	T	1/1	TraesCS1A03G0118800
Chr1A	32923069	C	T	1/1	TraesCS1A03G0118800
Chr1A	32923069	C	T	1/1	TraesCS1A03G0118800
Chr1A	33376200	T	C	1/1	TraesCS1A03G0119600
Chr1A	33376200	T	C	1/1	TraesCS1A03G0119600
Chr1A	33376200	T	C	1/1	TraesCS1A03G0119700LC
Chr1A	33376306	G	T	0/1	TraesCS1A03G0119600
Chr1A	33376306	G	T	0/1	TraesCS1A03G0119600
Chr1A	33376306	G	T	0/1	TraesCS1A03G0119700LC
Chr1A	33377076	C	T	1/1	TraesCS1A03G0119600
Chr1A	33377076	C	T	1/1	TraesCS1A03G0119600
Chr1A	33377076	C	T	1/1	TraesCS1A03G0119700LC
Chr1A	33377818	T	C	1/1	TraesCS1A03G0119600
Chr1A	33377818	T	C	1/1	TraesCS1A03G0119600
Chr1A	33377818	T	C	1/1	TraesCS1A03G0119700LC
Chr1A	33377836	A	G	1/1	TraesCS1A03G0119600
Chr1A	33377836	A	G	1/1	TraesCS1A03G0119600
Chr1A	33377836	A	G	1/1	TraesCS1A03G0119700LC
Chr1A	33377989	G	T	1/1	TraesCS1A03G0119600
Chr1A	33377989	G	T	1/1	TraesCS1A03G0119600
Chr1A	33377989	G	T	1/1	TraesCS1A03G0119700LC
Chr1A	33901893	C	G	1/1	TraesCS1A03G0120100
Chr1A	33901893	C	G	1/1	TraesCS1A03G0120100
Chr1A	33901893	C	G	1/1	TraesCS1A03G0120000LC-TraesCS1A03G0120100
Chr1A	33905249	C	T	1/1	TraesCS1A03G0120100
Chr1A	33905249	C	T	1/1	TraesCS1A03G0120100
Chr1A	33905383	A	G	1/1	TraesCS1A03G0120100
Chr1A	33905383	A	G	1/1	TraesCS1A03G0120100
Chr1A	34218387	C	T	1/1	TraesCS1A03G0121700
Chr1A	34218387	C	T	1/1	TraesCS1A03G0121700
Chr1A	34219693	G	A	1/1	TraesCS1A03G0121700
Chr1A	34219693	G	A	1/1	TraesCS1A03G0121700
Chr1A	34219762	T	A	1/1	TraesCS1A03G0121700
Chr1A	34219762	T	A	1/1	TraesCS1A03G0121700
Chr1A	34219896	T	G	1/1	TraesCS1A03G0121700
Chr1A	34219896	T	G	1/1	TraesCS1A03G0121700
Chr1A	34709351	G	C	1/1	TraesCS1A03G0123600LC
Chr1A	34709351	G	C	1/1	TraesCS1A03G0123500-TraesCS1A03G0123600LC
Chr1A	34725266	G	A	1/1	TraesCS1A03G0123800LC
Chr1A	34725266	G	A	1/1	TraesCS1A03G0123900
Chr1A	34734879	T	C	1/1	TraesCS1A03G0124000
Chr1A	34734879	T	C	1/1	TraesCS1A03G0124000-TraesCS1A03G0124100LC
Chr1A	35029301	G	A	0/1	TraesCS1A03G0124200LC
Chr1A	35029301	G	A	0/1	TraesCS1A03G0124300LC
Chr1A	35029301	G	A	0/1	TraesCS1A03G0124100LC
Chr1A	35029301	G	A	0/1	TraesCS1A03G0124100LC-TraesCS1A03G0124200LC
Chr1A	35029326	G	A	0/1	TraesCS1A03G0124200LC
Chr1A	35029326	G	A	0/1	TraesCS1A03G0124300LC
Chr1A	35029326	G	A	0/1	TraesCS1A03G0124100LC
Chr1A	35029326	G	A	0/1	TraesCS1A03G0124100LC-TraesCS1A03G0124200LC
Chr1A	35029391	G	A	0/1	TraesCS1A03G0124200LC
Chr1A	35029391	G	A	0/1	TraesCS1A03G0124300LC
Chr1A	35029391	G	A	0/1	TraesCS1A03G0124100LC
Chr1A	35029391	G	A	0/1	TraesCS1A03G0124100LC-TraesCS1A03G0124200LC
Chr1A	35029403	A	G	0/1	TraesCS1A03G0124200LC
Chr1A	35029403	A	G	0/1	TraesCS1A03G0124300LC
Chr1A	35029403	A	G	0/1	TraesCS1A03G0124100LC
Chr1A	35029403	A	G	0/1	TraesCS1A03G0124100LC-TraesCS1A03G0124200LC
Chr1A	35029450	G	A	0/1	TraesCS1A03G0124200LC
Chr1A	35029450	G	A	0/1	TraesCS1A03G0124300LC
Chr1A	35029450	G	A	0/1	TraesCS1A03G0124100LC
Chr1A	35029450	G	A	0/1	TraesCS1A03G0124100LC-TraesCS1A03G0124200LC
Chr1A	35072802	C	A	0/1	TraesCS1A03G0125000
Chr1A	35072802	C	A	0/1	TraesCS1A03G0125000
Chr1A	35072802	C	A	0/1	TraesCS1A03G0124800LC
Chr1A	35072802	C	A	0/1	TraesCS1A03G0124900LC
Chr1A	35072802	C	A	0/1	TraesCS1A03G0125200
Chr1A	35072802	C	A	0/1	TraesCS1A03G0125100LC
Chr1A	35072814	C	A	0/1	TraesCS1A03G0125000
Chr1A	35072814	C	A	0/1	TraesCS1A03G0125000
Chr1A	35072814	C	A	0/1	TraesCS1A03G0124800LC
Chr1A	35072814	C	A	0/1	TraesCS1A03G0124900LC
Chr1A	35072814	C	A	0/1	TraesCS1A03G0125200
Chr1A	35072814	C	A	0/1	TraesCS1A03G0125100LC
Chr1A	35072958	G	C	0/1	TraesCS1A03G0125000
Chr1A	35072958	G	C	0/1	TraesCS1A03G0125000
Chr1A	35072958	G	C	0/1	TraesCS1A03G0124800LC
Chr1A	35072958	G	C	0/1	TraesCS1A03G0124900LC
Chr1A	35072958	G	C	0/1	TraesCS1A03G0125200
Chr1A	35072958	G	C	0/1	TraesCS1A03G0125100LC
Chr1A	35073410	C	T	1/1	TraesCS1A03G0125000
Chr1A	35073410	C	T	1/1	TraesCS1A03G0125000
Chr1A	35073410	C	T	1/1	TraesCS1A03G0124800LC
Chr1A	35073410	C	T	1/1	TraesCS1A03G0124900LC
Chr1A	35073410	C	T	1/1	TraesCS1A03G0125200
Chr1A	35073410	C	T	1/1	TraesCS1A03G0125100LC
Chr1A	35073688	G	A	1/1	TraesCS1A03G0125000
Chr1A	35073688	G	A	1/1	TraesCS1A03G0125000
Chr1A	35073688	G	A	1/1	TraesCS1A03G0124900LC
Chr1A	35073688	G	A	1/1	TraesCS1A03G0125200
Chr1A	35073688	G	A	1/1	TraesCS1A03G0125100LC
Chr1A	35074226	T	C	1/1	TraesCS1A03G0125000
Chr1A	35074226	T	C	1/1	TraesCS1A03G0125000
Chr1A	35074226	T	C	1/1	TraesCS1A03G0124900LC
Chr1A	35074226	T	C	1/1	TraesCS1A03G0125200
Chr1A	35074226	T	C	1/1	TraesCS1A03G0125100LC
Chr1A	35074323	G	A	1/1	TraesCS1A03G0125000
Chr1A	35074323	G	A	1/1	TraesCS1A03G0125000
Chr1A	35074323	G	A	1/1	TraesCS1A03G0124900LC
Chr1A	35074323	G	A	1/1	TraesCS1A03G0125200
Chr1A	35074323	G	A	1/1	TraesCS1A03G0125100LC
Chr1A	35074400	C	T	1/1	TraesCS1A03G0125000
Chr1A	35074400	C	T	1/1	TraesCS1A03G0125000
Chr1A	35074400	C	T	1/1	TraesCS1A03G0124900LC
Chr1A	35074400	C	T	1/1	TraesCS1A03G0125200
Chr1A	35074400	C	T	1/1	TraesCS1A03G0125100LC
Chr1A	35074511	C	T	1/1	TraesCS1A03G0125000
Chr1A	35074511	C	T	1/1	TraesCS1A03G0125000
Chr1A	35074511	C	T	1/1	TraesCS1A03G0124900LC
Chr1A	35074511	C	T	1/1	TraesCS1A03G0125200
Chr1A	35074511	C	T	1/1	TraesCS1A03G0125100LC
Chr1A	35074770	G	A	1/1	TraesCS1A03G0125000
Chr1A	35074770	G	A	1/1	TraesCS1A03G0125000
Chr1A	35074770	G	A	1/1	TraesCS1A03G0124900LC
Chr1A	35074770	G	A	1/1	TraesCS1A03G0125200
Chr1A	35074770	G	A	1/1	TraesCS1A03G0125100LC
Chr1A	35075086	C	T	1/1	TraesCS1A03G0125000
Chr1A	35075086	C	T	1/1	TraesCS1A03G0125000
Chr1A	35075086	C	T	1/1	TraesCS1A03G0125200
Chr1A	35075086	C	T	1/1	TraesCS1A03G0125100LC
Chr1A	35075512	G	A	1/1	TraesCS1A03G0125000
Chr1A	35075512	G	A	1/1	TraesCS1A03G0125000
Chr1A	35075512	G	A	1/1	TraesCS1A03G0125200
Chr1A	35075512	G	A	1/1	TraesCS1A03G0125100LC
Chr1A	35075812	G	T	1/1	TraesCS1A03G0125000
Chr1A	35075812	G	T	1/1	TraesCS1A03G0125000
Chr1A	35075812	G	T	1/1	TraesCS1A03G0125200
Chr1A	35075812	G	T	1/1	TraesCS1A03G0125100LC
Chr1A	35200969	G	T	1/1	TraesCS1A03G0126000
Chr1A	35203111	C	T	1/1	TraesCS1A03G0126000
Chr1A	35546523	A	G	1/1	TraesCS1A03G0127400LC
Chr1A	35553508	A	T	1/1	TraesCS1A03G0127500
Chr1A	35553508	A	T	1/1	TraesCS1A03G0127700LC
Chr1A	35553508	A	T	1/1	TraesCS1A03G0127600
Chr1A	35553508	A	T	1/1	TraesCS1A03G0127800
Chr1A	35553751	T	C	1/1	TraesCS1A03G0127500
Chr1A	35553751	T	C	1/1	TraesCS1A03G0127700LC
Chr1A	35553751	T	C	1/1	TraesCS1A03G0127600
Chr1A	35553751	T	C	1/1	TraesCS1A03G0127800
Chr1A	35554052	T	G	1/1	TraesCS1A03G0127700LC
Chr1A	35554052	T	G	1/1	TraesCS1A03G0127600
Chr1A	35554052	T	G	1/1	TraesCS1A03G0127800
Chr1A	35554052	T	G	1/1	TraesCS1A03G0127500
Chr1A	35554349	T	G	1/1	TraesCS1A03G0127500
Chr1A	35554349	T	G	1/1	TraesCS1A03G0127700LC
Chr1A	35554349	T	G	1/1	TraesCS1A03G0127600
Chr1A	35554349	T	G	1/1	TraesCS1A03G0127800
Chr1A	35554523	A	C	1/1	TraesCS1A03G0127700LC
Chr1A	35554523	A	C	1/1	TraesCS1A03G0127600
Chr1A	35554523	A	C	1/1	TraesCS1A03G0127800
Chr1A	35554523	A	C	1/1	TraesCS1A03G0127500
Chr1A	35557066	A	G	1/1	TraesCS1A03G0127800
Chr1A	35557066	A	G	1/1	TraesCS1A03G0127600
Chr1A	35557066	A	G	1/1	TraesCS1A03G0127500
Chr1A	35557066	A	G	1/1	TraesCS1A03G0127700LC
Chr1A	35557269	T	G	1/1	TraesCS1A03G0127800
Chr1A	35557269	T	G	1/1	TraesCS1A03G0127600
Chr1A	35557269	T	G	1/1	TraesCS1A03G0127500
Chr1A	35557269	T	G	1/1	TraesCS1A03G0127700LC
Chr1A	36320076	G	A	1/1	TraesCS1A03G0128500
Chr1A	36334672	A	G	1/1	TraesCS1A03G0128600
Chr1A	36334672	A	G	1/1	TraesCS1A03G0128600
Chr1A	36334672	A	G	1/1	TraesCS1A03G0128600
Chr1A	36334672	A	G	1/1	TraesCS1A03G0128700LC
Chr1A	36336936	G	C	1/1	TraesCS1A03G0128600
Chr1A	36336936	G	C	1/1	TraesCS1A03G0128600
Chr1A	36336936	G	C	1/1	TraesCS1A03G0128600
Chr1A	36336936	G	C	1/1	TraesCS1A03G0128700LC
Chr1A	36344779	T	C	1/1	TraesCS1A03G0128600
Chr1A	36344779	T	C	1/1	TraesCS1A03G0128600
Chr1A	36344779	T	C	1/1	TraesCS1A03G0128600
Chr1A	36344782	T	C	1/1	TraesCS1A03G0128600
Chr1A	36344782	T	C	1/1	TraesCS1A03G0128600
Chr1A	36344782	T	C	1/1	TraesCS1A03G0128600
Chr1A	36597418	A	G	1/1	TraesCS1A03G0129400LC
Chr1A	36597418	A	G	1/1	TraesCS1A03G0129200LC
Chr1A	36597418	A	G	1/1	TraesCS1A03G0129300
Chr1A	36599570	G	A	1/1	TraesCS1A03G0129200LC
Chr1A	36599570	G	A	1/1	TraesCS1A03G0129300
Chr1A	36599570	G	A	1/1	TraesCS1A03G0129400LC
Chr1A	36599672	C	G	1/1	TraesCS1A03G0129400LC
Chr1A	36599672	C	G	1/1	TraesCS1A03G0129200LC
Chr1A	36599672	C	G	1/1	TraesCS1A03G0129300
Chr1A	36599791	C	T	1/1	TraesCS1A03G0129400LC
Chr1A	36599791	C	T	1/1	TraesCS1A03G0129200LC
Chr1A	36599791	C	T	1/1	TraesCS1A03G0129300
Chr1A	36599815	T	G	1/1	TraesCS1A03G0129400LC
Chr1A	36599815	T	G	1/1	TraesCS1A03G0129200LC
Chr1A	36599815	T	G	1/1	TraesCS1A03G0129300
Chr1A	37213101	C	T	0/1	TraesCS1A03G0130200-TraesCS1A03G0130300LC
Chr1A	37213113	G	C	0/1	TraesCS1A03G0130200-TraesCS1A03G0130300LC
Chr1A	37213181	C	T	0/1	TraesCS1A03G0130300LC
Chr1A	37213181	C	T	0/1	TraesCS1A03G0130200-TraesCS1A03G0130300LC
Chr1A	37213203	G	A	0/1	TraesCS1A03G0130300LC
Chr1A	37213203	G	A	0/1	TraesCS1A03G0130200-TraesCS1A03G0130300LC
Chr1A	37213267	G	C	0/1	TraesCS1A03G0130300LC
Chr1A	37213267	G	C	0/1	TraesCS1A03G0130200-TraesCS1A03G0130300LC
Chr1A	37213281	A	G	0/1	TraesCS1A03G0130300LC
Chr1A	37213281	A	G	0/1	TraesCS1A03G0130200-TraesCS1A03G0130300LC
Chr1A	37213313	T	C	0/1	TraesCS1A03G0130300LC
Chr1A	37213313	T	C	0/1	TraesCS1A03G0130200-TraesCS1A03G0130300LC
Chr1A	37213343	C	T	0/1	TraesCS1A03G0130300LC
Chr1A	37213343	C	T	0/1	TraesCS1A03G0130200-TraesCS1A03G0130300LC
Chr1A	37213385	T	G	0/1	TraesCS1A03G0130300LC
Chr1A	37213385	T	G	0/1	TraesCS1A03G0130200-TraesCS1A03G0130300LC
Chr1A	37213583	C	A	1/1	TraesCS1A03G0130300LC
Chr1A	37213583	C	A	1/1	TraesCS1A03G0130200-TraesCS1A03G0130300LC
Chr1A	37213618	G	A	0/1	TraesCS1A03G0130300LC
Chr1A	37213618	G	A	0/1	TraesCS1A03G0130200-TraesCS1A03G0130300LC
Chr1A	37213777	A	G	0/1	TraesCS1A03G0130300LC
Chr1A	37213777	A	G	0/1	TraesCS1A03G0130200-TraesCS1A03G0130300LC
Chr1A	37213914	G	C	0/1	TraesCS1A03G0130300LC
Chr1A	37213914	G	C	0/1	TraesCS1A03G0130200-TraesCS1A03G0130300LC
Chr1A	37213925	G	A	0/1	TraesCS1A03G0130300LC
Chr1A	37213925	G	A	0/1	TraesCS1A03G0130200-TraesCS1A03G0130300LC
Chr1A	37275760	T	A	1/1	TraesCS1A03G0130600LC
Chr1A	37275760	T	A	1/1	TraesCS1A03G0130600LC
Chr1A	37275770	T	C	0/1	TraesCS1A03G0130600LC
Chr1A	37276726	A	G	1/1	TraesCS1A03G0130600LC
Chr1A	37276750	C	T	1/1	TraesCS1A03G0130600LC
Chr1A	38217451	A	G	1/1	TraesCS1A03G0134700
Chr1A	38217451	A	G	1/1	TraesCS1A03G0134800
Chr1A	38217451	A	G	1/1	TraesCS1A03G0134800
Chr1A	38217451	A	G	1/1	TraesCS1A03G0134800
Chr1A	38221294	C	T	1/1	TraesCS1A03G0134800
Chr1A	38221294	C	T	1/1	TraesCS1A03G0134800
Chr1A	38221294	C	T	1/1	TraesCS1A03G0134800
Chr1A	38221294	C	T	1/1	TraesCS1A03G0134700
Chr1A	38226538	C	T	1/1	TraesCS1A03G0134800
Chr1A	38226538	C	T	1/1	TraesCS1A03G0134800
Chr1A	38226538	C	T	1/1	TraesCS1A03G0134800
Chr1A	38550021	C	T	1/1	TraesCS1A03G0135500
Chr1A	38550021	C	T	1/1	TraesCS1A03G0135500
Chr1A	38550021	C	T	1/1	TraesCS1A03G0135600
Chr1A	38550021	C	T	1/1	TraesCS1A03G0135400LC
Chr1A	38550021	C	T	1/1	TraesCS1A03G0135700
Chr1A	38561807	A	T	1/1	TraesCS1A03G0135800
Chr1A	38561807	A	T	1/1	TraesCS1A03G0135900LC
Chr1A	38561807	A	T	1/1	TraesCS1A03G0135600
Chr1A	38846274	C	T	0/1	TraesCS1A03G0136200
Chr1A	38846274	C	T	0/1	TraesCS1A03G0136200
Chr1A	38846373	T	C	0/1	TraesCS1A03G0136200
Chr1A	38846373	T	C	0/1	TraesCS1A03G0136200
Chr1A	38849791	C	T	1/1	TraesCS1A03G0136200
Chr1A	38849791	C	T	1/1	TraesCS1A03G0136200
Chr1A	38849812	C	A	1/1	TraesCS1A03G0136200
Chr1A	38849812	C	A	1/1	TraesCS1A03G0136200
Chr1A	40465900	G	A	1/1	TraesCS1A03G0140300LC-TraesCS1A03G0140400
Chr1A	40465964	G	A	1/1	TraesCS1A03G0140300LC-TraesCS1A03G0140400
Chr1A	40466043	A	G	1/1	TraesCS1A03G0140300LC-TraesCS1A03G0140400
Chr1A	40640600	A	G	1/1	TraesCS1A03G0140800
Chr1A	40988856	C	T	1/1	TraesCS1A03G0141300
Chr1A	40988856	C	T	1/1	TraesCS1A03G0141200
Chr1A	40989371	T	C	1/1	TraesCS1A03G0141300
Chr1A	40989371	T	C	1/1	TraesCS1A03G0141200
Chr1A	40989416	G	C	1/1	TraesCS1A03G0141300
Chr1A	40989416	G	C	1/1	TraesCS1A03G0141200
Chr1A	41001654	A	G	1/1	TraesCS1A03G0141400
Chr1A	41001654	A	G	1/1	TraesCS1A03G0141400
Chr1A	41001654	A	G	1/1	TraesCS1A03G0141400
Chr1A	41002309	A	G	1/1	TraesCS1A03G0141400
Chr1A	41002309	A	G	1/1	TraesCS1A03G0141400
Chr1A	41002309	A	G	1/1	TraesCS1A03G0141400
Chr1A	41663282	C	T	1/1	TraesCS1A03G0142200
Chr1A	41663282	C	T	1/1	TraesCS1A03G0142200
Chr1A	41663282	C	T	1/1	TraesCS1A03G0142200
Chr1A	41663282	C	T	1/1	TraesCS1A03G0142300
Chr1A	41904283	A	G	1/1	TraesCS1A03G0142800
Chr1A	41904283	A	G	1/1	TraesCS1A03G0142800
Chr1A	41904283	A	G	1/1	TraesCS1A03G0142900LC
Chr1A	41904748	T	C	1/1	TraesCS1A03G0142800
Chr1A	41904748	T	C	1/1	TraesCS1A03G0142800
Chr1A	41904748	T	C	1/1	TraesCS1A03G0142900LC
Chr1A	41906309	T	C	1/1	TraesCS1A03G0142800
Chr1A	41906309	T	C	1/1	TraesCS1A03G0142800
Chr1A	41906309	T	C	1/1	TraesCS1A03G0143000LC
Chr1A	41906309	T	C	1/1	TraesCS1A03G0142900LC
Chr1A	41906312	T	C	1/1	TraesCS1A03G0142800
Chr1A	41906312	T	C	1/1	TraesCS1A03G0142800
Chr1A	41906312	T	C	1/1	TraesCS1A03G0143000LC
Chr1A	41906312	T	C	1/1	TraesCS1A03G0142900LC
Chr1A	42124522	T	G	1/1	TraesCS1A03G0143500
Chr1A	42124704	T	C	1/1	TraesCS1A03G0143500
Chr1A	42124789	T	A	1/1	TraesCS1A03G0143500
Chr1A	42124858	A	G	1/1	TraesCS1A03G0143500
Chr1A	43271797	G	A	0/1	TraesCS1A03G0145100LC
Chr1A	43271797	G	A	0/1	TraesCS1A03G0145200LC
Chr1A	43271819	G	T	0/1	TraesCS1A03G0145100LC
Chr1A	43271819	G	T	0/1	TraesCS1A03G0145200LC
Chr1A	43304910	T	C	0/1	TraesCS1A03G0145300LC
Chr1A	43304943	G	A	0/1	TraesCS1A03G0145300LC
Chr1A	43304943	G	A	0/1	TraesCS1A03G0145300LC
Chr1A	43305513	C	T	0/1	TraesCS1A03G0145300LC
Chr1A	43626762	C	T	1/1	TraesCS1A03G0146000
Chr1A	43631569	G	A	1/1	TraesCS1A03G0146000
Chr1A	43631569	G	A	1/1	TraesCS1A03G0146100
Chr1A	44014205	C	A	1/1	TraesCS1A03G0147100
Chr1A	44014205	C	A	1/1	TraesCS1A03G0146900
Chr1A	44014205	C	A	1/1	TraesCS1A03G0147000LC
Chr1A	44014205	C	A	1/1	TraesCS1A03G0146900
Chr1A	44014206	G	T	1/1	TraesCS1A03G0147100
Chr1A	44014206	G	T	1/1	TraesCS1A03G0146900
Chr1A	44014206	G	T	1/1	TraesCS1A03G0147000LC
Chr1A	44014206	G	T	1/1	TraesCS1A03G0146900
Chr1A	44014801	T	C	1/1	TraesCS1A03G0147100
Chr1A	44014801	T	C	1/1	TraesCS1A03G0146900
Chr1A	44014801	T	C	1/1	TraesCS1A03G0147000LC
Chr1A	44014801	T	C	1/1	TraesCS1A03G0146900
Chr1A	44015940	C	G	1/1	TraesCS1A03G0147100
Chr1A	44015940	C	G	1/1	TraesCS1A03G0146900
Chr1A	44015940	C	G	1/1	TraesCS1A03G0147000LC
Chr1A	44015940	C	G	1/1	TraesCS1A03G0146900
Chr1A	44467337	A	C	1/1	TraesCS1A03G0148500LC
Chr1A	44467337	A	C	1/1	TraesCS1A03G0148500LC
Chr1A	44516537	T	C	1/1	TraesCS1A03G0148800
Chr1A	44516537	T	C	1/1	TraesCS1A03G0148800
Chr1A	44516546	G	C	1/1	TraesCS1A03G0148800
Chr1A	44516546	G	C	1/1	TraesCS1A03G0148800
Chr1A	44517632	C	A	1/1	TraesCS1A03G0148800
Chr1A	44517632	C	A	1/1	TraesCS1A03G0148800
Chr1A	44517671	A	G	1/1	TraesCS1A03G0148800
Chr1A	44517671	A	G	1/1	TraesCS1A03G0148800
Chr1A	44519875	C	T	1/1	TraesCS1A03G0148800
Chr1A	44519875	C	T	1/1	TraesCS1A03G0148800
Chr1A	44519875	C	T	1/1	TraesCS1A03G0148900LC
Chr1A	44519902	C	A	1/1	TraesCS1A03G0148800
Chr1A	44519902	C	A	1/1	TraesCS1A03G0148800
Chr1A	44519902	C	A	1/1	TraesCS1A03G0148900LC
Chr1A	44519992	A	G	1/1	TraesCS1A03G0148800
Chr1A	44519992	A	G	1/1	TraesCS1A03G0148800
Chr1A	44519992	A	G	1/1	TraesCS1A03G0148900LC
Chr1A	44520022	T	C	1/1	TraesCS1A03G0148800
Chr1A	44520022	T	C	1/1	TraesCS1A03G0148800
Chr1A	44520022	T	C	1/1	TraesCS1A03G0148900LC
Chr1A	44520067	T	C	1/1	TraesCS1A03G0148800
Chr1A	44520067	T	C	1/1	TraesCS1A03G0148800
Chr1A	44520067	T	C	1/1	TraesCS1A03G0148900LC
Chr1A	44520173	A	G	1/1	TraesCS1A03G0148800
Chr1A	44520173	A	G	1/1	TraesCS1A03G0148800
Chr1A	44520173	A	G	1/1	TraesCS1A03G0148900LC
Chr1A	44520393	C	T	1/1	TraesCS1A03G0148800
Chr1A	44520393	C	T	1/1	TraesCS1A03G0148800
Chr1A	44520393	C	T	1/1	TraesCS1A03G0148900LC
Chr1A	44520418	G	A	1/1	TraesCS1A03G0148800
Chr1A	44520418	G	A	1/1	TraesCS1A03G0148800
Chr1A	44520418	G	A	1/1	TraesCS1A03G0148900LC
Chr1A	44520455	A	G	1/1	TraesCS1A03G0148800
Chr1A	44520455	A	G	1/1	TraesCS1A03G0148800
Chr1A	44520455	A	G	1/1	TraesCS1A03G0148900LC
Chr1A	44520490	A	G	1/1	TraesCS1A03G0148800
Chr1A	44520490	A	G	1/1	TraesCS1A03G0148800
Chr1A	44520490	A	G	1/1	TraesCS1A03G0148900LC
Chr1A	44520548	G	A	1/1	TraesCS1A03G0148800
Chr1A	44520548	G	A	1/1	TraesCS1A03G0148800
Chr1A	44520548	G	A	1/1	TraesCS1A03G0148900LC
Chr1A	44520572	G	A	1/1	TraesCS1A03G0148800
Chr1A	44520572	G	A	1/1	TraesCS1A03G0148800
Chr1A	44520572	G	A	1/1	TraesCS1A03G0148900LC
Chr1A	44773403	A	T	1/1	TraesCS1A03G0150200-TraesCS1A03G0150300LC
Chr1A	44773608	G	A	1/1	TraesCS1A03G0150200-TraesCS1A03G0150300LC
Chr1A	44808608	G	A	1/1	TraesCS1A03G0150800LC
Chr1A	44808608	G	A	1/1	TraesCS1A03G0150700
Chr1A	44808656	G	A	1/1	TraesCS1A03G0150800LC
Chr1A	44808656	G	A	1/1	TraesCS1A03G0150700
Chr1A	44811487	G	A	1/1	TraesCS1A03G0150700
Chr1A	44811487	G	A	1/1	TraesCS1A03G0150800LC
Chr1A	47780213	C	T	1/1	TraesCS1A03G0155800
Chr1A	47780213	C	T	1/1	TraesCS1A03G0155700LC-TraesCS1A03G0155800
Chr1A	47783945	C	T	1/1	TraesCS1A03G0155800
Chr1A	47783982	G	A	1/1	TraesCS1A03G0155800
Chr1A	47784299	A	G	1/1	TraesCS1A03G0155800
Chr1A	47785523	A	G	1/1	TraesCS1A03G0155800
Chr1A	48355939	T	C	1/1	TraesCS1A03G0156300
Chr1A	48355939	T	C	1/1	TraesCS1A03G0156400LC
Chr1A	48355939	T	C	1/1	TraesCS1A03G0156400LC
Chr1A	48357913	T	C	0/1	TraesCS1A03G0156400LC
Chr1A	48357913	T	C	0/1	TraesCS1A03G0156300
Chr1A	48357913	T	C	0/1	TraesCS1A03G0156400LC
Chr1A	48358916	C	T	1/1	TraesCS1A03G0156300
Chr1A	48358916	C	T	1/1	TraesCS1A03G0156400LC
Chr1A	48358916	C	T	1/1	TraesCS1A03G0156400LC
Chr1A	48359078	T	C	1/1	TraesCS1A03G0156300
Chr1A	48359078	T	C	1/1	TraesCS1A03G0156400LC
Chr1A	48359078	T	C	1/1	TraesCS1A03G0156400LC
Chr1A	49767671	T	G	0/1	TraesCS1A03G0158800
Chr1A	49767671	T	G	0/1	TraesCS1A03G0158900LC
Chr1A	49767671	T	G	0/1	TraesCS1A03G0159100LC
Chr1A	49767671	T	G	0/1	TraesCS1A03G0158800
Chr1A	49767671	T	G	0/1	TraesCS1A03G0159000
Chr1A	49767671	T	G	0/1	TraesCS1A03G0159200LC
Chr1A	49767671	T	G	0/1	TraesCS1A03G0159300LC
Chr1A	49767671	T	G	0/1	TraesCS1A03G0158900LC-TraesCS1A03G0159000
Chr1A	50138122	T	A	1/1	TraesCS1A03G0160100
Chr1A	50138122	T	A	1/1	TraesCS1A03G0160100
Chr1A	50139629	A	C	1/1	TraesCS1A03G0160100
Chr1A	50139629	A	C	1/1	TraesCS1A03G0160100
Chr1A	50140634	G	A	1/1	TraesCS1A03G0160100
Chr1A	50140634	G	A	1/1	TraesCS1A03G0160100
Chr1A	50144344	C	T	1/1	TraesCS1A03G0160100
Chr1A	50144344	C	T	1/1	TraesCS1A03G0160100
Chr1A	50285332	T	G	1/1	TraesCS1A03G0160300LC
Chr1A	50285332	T	G	1/1	TraesCS1A03G0160200LC
Chr1A	50285332	T	G	1/1	TraesCS1A03G0160200LC-TraesCS1A03G0160300LC
Chr1A	50345300	T	C	1/1	TraesCS1A03G0160400LC
Chr1A	50345379	A	G	1/1	TraesCS1A03G0160400LC
Chr1A	50345795	A	G	1/1	TraesCS1A03G0160400LC
Chr1A	50360192	C	T	1/1	TraesCS1A03G0160600
Chr1A	50360192	C	T	1/1	TraesCS1A03G0160500
Chr1A	50360192	C	T	1/1	TraesCS1A03G0160700LC
Chr1A	50360192	C	T	1/1	TraesCS1A03G0160800LC
Chr1A	51130636	T	A	1/1	TraesCS1A03G0162100
Chr1A	51130636	T	A	1/1	TraesCS1A03G0162100
Chr1A	51130636	T	A	1/1	TraesCS1A03G0162100
Chr1A	51130636	T	A	1/1	TraesCS1A03G0162100
Chr1A	51130636	T	A	1/1	TraesCS1A03G0162100
Chr1A	51130636	T	A	1/1	TraesCS1A03G0162100
Chr1A	51140669	T	C	1/1	TraesCS1A03G0162100
Chr1A	51140669	T	C	1/1	TraesCS1A03G0162100
Chr1A	51140669	T	C	1/1	TraesCS1A03G0162100
Chr1A	51140669	T	C	1/1	TraesCS1A03G0162100
Chr1A	51140669	T	C	1/1	TraesCS1A03G0162100
Chr1A	51140669	T	C	1/1	TraesCS1A03G0162100
Chr1A	51140669	T	C	1/1	TraesCS1A03G0162200
Chr1A	51140669	T	C	1/1	TraesCS1A03G0162100
Chr1A	51142059	C	T	1/1	TraesCS1A03G0162100
Chr1A	51142059	C	T	1/1	TraesCS1A03G0162100
Chr1A	51142059	C	T	1/1	TraesCS1A03G0162100
Chr1A	51142059	C	T	1/1	TraesCS1A03G0162100
Chr1A	51142059	C	T	1/1	TraesCS1A03G0162100
Chr1A	51142059	C	T	1/1	TraesCS1A03G0162100
Chr1A	51142059	C	T	1/1	TraesCS1A03G0162200
Chr1A	51142059	C	T	1/1	TraesCS1A03G0162100
Chr1A	51336041	G	A	1/1	TraesCS1A03G0162800
Chr1A	51336041	G	A	1/1	TraesCS1A03G0162700LC
Chr1A	51517042	C	T	1/1	TraesCS1A03G0163200
Chr1A	51529464	T	C	1/1	TraesCS1A03G0163200
Chr1A	51529464	T	C	1/1	TraesCS1A03G0163300
Chr1A	51529527	G	A	1/1	TraesCS1A03G0163200
Chr1A	51529527	G	A	1/1	TraesCS1A03G0163300
Chr1A	51530354	C	T	1/1	TraesCS1A03G0163300
Chr1A	51530354	C	T	1/1	TraesCS1A03G0163200
Chr1A	51532786	T	C	1/1	TraesCS1A03G0163300
Chr1A	51532786	T	C	1/1	TraesCS1A03G0163200
Chr1A	51533023	T	C	0/1	TraesCS1A03G0163300
Chr1A	51533023	T	C	0/1	TraesCS1A03G0163200
Chr1A	51533050	G	C	1/1	TraesCS1A03G0163300
Chr1A	51533050	G	C	1/1	TraesCS1A03G0163200
Chr1A	51533083	C	T	1/1	TraesCS1A03G0163300
Chr1A	51533083	C	T	1/1	TraesCS1A03G0163200
Chr1A	51649420	C	A	1/1	TraesCS1A03G0164000
Chr1A	51649420	C	A	1/1	TraesCS1A03G0164100LC
Chr1A	51649420	C	A	1/1	TraesCS1A03G0164200LC
Chr1A	51649420	C	A	1/1	TraesCS1A03G0164300
Chr1A	51649420	C	A	1/1	TraesCS1A03G0164300
Chr1A	51699448	C	G	1/1	TraesCS1A03G0164500
Chr1A	51699448	C	G	1/1	TraesCS1A03G0164400LC
Chr1A	51699448	C	G	1/1	TraesCS1A03G0164400LC
Chr1A	51703056	T	G	1/1	TraesCS1A03G0164500
Chr1A	51703097	T	C	1/1	TraesCS1A03G0164500
Chr1A	51836740	C	G	1/1	TraesCS1A03G0165000
Chr1A	51836740	C	G	1/1	TraesCS1A03G0165000
Chr1A	51836740	C	G	1/1	TraesCS1A03G0165000
Chr1A	51837681	A	G	1/1	TraesCS1A03G0165000
Chr1A	51837681	A	G	1/1	TraesCS1A03G0165000
Chr1A	51837681	A	G	1/1	TraesCS1A03G0165000
Chr1A	51838133	A	G	1/1	TraesCS1A03G0165000
Chr1A	51838133	A	G	1/1	TraesCS1A03G0165000
Chr1A	51838133	A	G	1/1	TraesCS1A03G0165000
Chr1A	51838783	C	T	1/1	TraesCS1A03G0165000
Chr1A	51838783	C	T	1/1	TraesCS1A03G0165000
Chr1A	51838783	C	T	1/1	TraesCS1A03G0165100
Chr1A	51838783	C	T	1/1	TraesCS1A03G0165000
Chr1A	51916319	A	G	1/1	TraesCS1A03G0166400
Chr1A	51916319	A	G	1/1	TraesCS1A03G0166300
Chr1A	51916319	A	G	1/1	TraesCS1A03G0166300
Chr1A	51927382	G	A	0/1	TraesCS1A03G0166500LC
Chr1A	51928074	G	A	0/1	TraesCS1A03G0166500LC
Chr1A	52033525	T	A	0/1	TraesCS1A03G0166600
Chr1A	52033527	A	G	0/1	TraesCS1A03G0166600
Chr1A	52071978	A	T	1/1	TraesCS1A03G0167200LC
Chr1A	52071978	A	T	1/1	TraesCS1A03G0167300
Chr1A	52071978	A	T	1/1	TraesCS1A03G0167300
Chr1A	52071978	A	T	1/1	TraesCS1A03G0167300
Chr1A	52072199	A	G	1/1	TraesCS1A03G0167200LC
Chr1A	52072199	A	G	1/1	TraesCS1A03G0167300
Chr1A	52072199	A	G	1/1	TraesCS1A03G0167300
Chr1A	52072199	A	G	1/1	TraesCS1A03G0167300
Chr1A	52072541	T	A	1/1	TraesCS1A03G0167200LC
Chr1A	52072541	T	A	1/1	TraesCS1A03G0167300
Chr1A	52072541	T	A	1/1	TraesCS1A03G0167300
Chr1A	52072541	T	A	1/1	TraesCS1A03G0167300
Chr1A	52072676	T	G	1/1	TraesCS1A03G0167200LC
Chr1A	52072676	T	G	1/1	TraesCS1A03G0167300
Chr1A	52072676	T	G	1/1	TraesCS1A03G0167300
Chr1A	52072676	T	G	1/1	TraesCS1A03G0167300
Chr1A	52072897	T	C	1/1	TraesCS1A03G0167300
Chr1A	52072897	T	C	1/1	TraesCS1A03G0167300
Chr1A	52072897	T	C	1/1	TraesCS1A03G0167300
Chr1A	52072897	T	C	1/1	TraesCS1A03G0167200LC
Chr1A	52073120	G	A	1/1	TraesCS1A03G0167200LC
Chr1A	52073120	G	A	1/1	TraesCS1A03G0167300
Chr1A	52073120	G	A	1/1	TraesCS1A03G0167300
Chr1A	52073120	G	A	1/1	TraesCS1A03G0167300
Chr1A	52073120	G	A	1/1	TraesCS1A03G0167200LC-TraesCS1A03G0167300
Chr1A	52073499	G	A	1/1	TraesCS1A03G0167300
Chr1A	52073499	G	A	1/1	TraesCS1A03G0167300
Chr1A	52073499	G	A	1/1	TraesCS1A03G0167300
Chr1A	52073499	G	A	1/1	TraesCS1A03G0167200LC
Chr1A	52073574	C	T	1/1	TraesCS1A03G0167300
Chr1A	52073574	C	T	1/1	TraesCS1A03G0167300
Chr1A	52073574	C	T	1/1	TraesCS1A03G0167300
Chr1A	52073574	C	T	1/1	TraesCS1A03G0167200LC
Chr1A	52073985	C	T	1/1	TraesCS1A03G0167300
Chr1A	52073985	C	T	1/1	TraesCS1A03G0167300
Chr1A	52073985	C	T	1/1	TraesCS1A03G0167300
Chr1A	52073985	C	T	1/1	TraesCS1A03G0167200LC
Chr1A	52074540	C	A	1/1	TraesCS1A03G0167300
Chr1A	52074540	C	A	1/1	TraesCS1A03G0167300
Chr1A	52074540	C	A	1/1	TraesCS1A03G0167300
Chr1A	52074540	C	A	1/1	TraesCS1A03G0167200LC
Chr1A	52076115	T	G	1/1	TraesCS1A03G0167300
Chr1A	52076115	T	G	1/1	TraesCS1A03G0167300
Chr1A	52076115	T	G	1/1	TraesCS1A03G0167300
Chr1A	52076115	T	G	1/1	TraesCS1A03G0167200LC
Chr1A	52076116	A	C	1/1	TraesCS1A03G0167300
Chr1A	52076116	A	C	1/1	TraesCS1A03G0167300
Chr1A	52076116	A	C	1/1	TraesCS1A03G0167300
Chr1A	52076116	A	C	1/1	TraesCS1A03G0167200LC
Chr1A	52076724	A	G	1/1	TraesCS1A03G0167300
Chr1A	52076724	A	G	1/1	TraesCS1A03G0167300
Chr1A	52076724	A	G	1/1	TraesCS1A03G0167200LC
Chr1A	52076724	A	G	1/1	TraesCS1A03G0167300
Chr1A	52076918	G	A	1/1	TraesCS1A03G0167300
Chr1A	52076918	G	A	1/1	TraesCS1A03G0167300
Chr1A	52076918	G	A	1/1	TraesCS1A03G0167200LC
Chr1A	52076918	G	A	1/1	TraesCS1A03G0167300
Chr1A	52539934	C	T	1/1	TraesCS1A03G0167900-TraesCS1A03G0168000LC
Chr1A	52539978	T	C	1/1	TraesCS1A03G0167900-TraesCS1A03G0168000LC
Chr1A	52540100	T	C	1/1	TraesCS1A03G0167900-TraesCS1A03G0168000LC
Chr1A	52540393	G	A	1/1	TraesCS1A03G0167900-TraesCS1A03G0168000LC
Chr1A	52541002	G	A	1/1	TraesCS1A03G0167900-TraesCS1A03G0168000LC
Chr1A	52541502	A	G	1/1	TraesCS1A03G0167900-TraesCS1A03G0168000LC
Chr1A	52541947	T	C	1/1	TraesCS1A03G0167900-TraesCS1A03G0168000LC
Chr1A	52542342	A	T	1/1	TraesCS1A03G0167900-TraesCS1A03G0168000LC
Chr1A	52542690	T	C	1/1	TraesCS1A03G0167900-TraesCS1A03G0168000LC
Chr1A	54229213	A	C	1/1	TraesCS1A03G0170400
Chr1A	54229213	A	C	1/1	TraesCS1A03G0170400
Chr1A	54233065	C	T	1/1	TraesCS1A03G0170400
Chr1A	54233065	C	T	1/1	TraesCS1A03G0170400
Chr1A	54233133	T	C	1/1	TraesCS1A03G0170400
Chr1A	54233133	T	C	1/1	TraesCS1A03G0170400
Chr1A	54233135	C	A	1/1	TraesCS1A03G0170400
Chr1A	54233135	C	A	1/1	TraesCS1A03G0170400
Chr1A	54756341	A	G	1/1	TraesCS1A03G0170700
Chr1A	54756341	A	G	1/1	TraesCS1A03G0170600
Chr1A	54756341	A	G	1/1	TraesCS1A03G0170800LC
Chr1A	54756740	T	C	1/1	TraesCS1A03G0170700
Chr1A	54756740	T	C	1/1	TraesCS1A03G0170600
Chr1A	54756740	T	C	1/1	TraesCS1A03G0170800LC
Chr1A	54756746	C	T	1/1	TraesCS1A03G0170700
Chr1A	54756746	C	T	1/1	TraesCS1A03G0170600
Chr1A	54756746	C	T	1/1	TraesCS1A03G0170800LC
Chr1A	54757772	T	G	1/1	TraesCS1A03G0170700
Chr1A	54757772	T	G	1/1	TraesCS1A03G0170800LC
Chr1A	55704417	C	T	1/1	TraesCS1A03G0172500
Chr1A	55704417	C	T	1/1	TraesCS1A03G0172500
Chr1A	55704417	C	T	1/1	TraesCS1A03G0172400LC
Chr1A	55705652	T	C	1/1	TraesCS1A03G0172500
Chr1A	55705652	T	C	1/1	TraesCS1A03G0172500
Chr1A	55705652	T	C	1/1	TraesCS1A03G0172400LC
Chr1A	55705658	A	G	1/1	TraesCS1A03G0172500
Chr1A	55705658	A	G	1/1	TraesCS1A03G0172500
Chr1A	55705658	A	G	1/1	TraesCS1A03G0172400LC
Chr1A	55705789	C	G	1/1	TraesCS1A03G0172500
Chr1A	55705789	C	G	1/1	TraesCS1A03G0172500
Chr1A	55705789	C	G	1/1	TraesCS1A03G0172400LC
Chr1A	56361565	A	T	0/1	TraesCS1A03G0174000
Chr1A	56361565	A	T	0/1	TraesCS1A03G0173900LC
Chr1A	56361568	A	T	0/1	TraesCS1A03G0174000
Chr1A	56361568	A	T	0/1	TraesCS1A03G0173900LC
Chr1A	56366818	T	C	1/1	TraesCS1A03G0174000
Chr1A	56405468	A	G	1/1	TraesCS1A03G0174500LC
Chr1A	56405468	A	G	1/1	TraesCS1A03G0174600LC
Chr1A	56405468	A	G	1/1	TraesCS1A03G0174500LC-TraesCS1A03G0174600LC
Chr1A	56405753	G	T	1/1	TraesCS1A03G0174500LC
Chr1A	56405753	G	T	1/1	TraesCS1A03G0174600LC
Chr1A	56405753	G	T	1/1	TraesCS1A03G0174500LC-TraesCS1A03G0174600LC
Chr1A	56406482	T	G	1/1	TraesCS1A03G0174500LC
Chr1A	56406482	T	G	1/1	TraesCS1A03G0174600LC
Chr1A	56406482	T	G	1/1	TraesCS1A03G0174700
Chr1A	56406482	T	G	1/1	TraesCS1A03G0174500LC-TraesCS1A03G0174600LC
Chr1A	56407059	C	G	1/1	TraesCS1A03G0174500LC
Chr1A	56407059	C	G	1/1	TraesCS1A03G0174600LC
Chr1A	56407059	C	G	1/1	TraesCS1A03G0174700
Chr1A	56407059	C	G	1/1	TraesCS1A03G0174500LC-TraesCS1A03G0174600LC
Chr1A	56407195	G	A	1/1	TraesCS1A03G0174500LC
Chr1A	56407195	G	A	1/1	TraesCS1A03G0174600LC
Chr1A	56407195	G	A	1/1	TraesCS1A03G0174700
Chr1A	56407195	G	A	1/1	TraesCS1A03G0174500LC-TraesCS1A03G0174600LC
Chr1A	56407805	G	A	1/1	TraesCS1A03G0174500LC
Chr1A	56407805	G	A	1/1	TraesCS1A03G0174600LC
Chr1A	56407805	G	A	1/1	TraesCS1A03G0174700
Chr1A	56407805	G	A	1/1	TraesCS1A03G0174500LC-TraesCS1A03G0174600LC
Chr1A	56408089	A	G	1/1	TraesCS1A03G0174500LC
Chr1A	56408089	A	G	1/1	TraesCS1A03G0174600LC
Chr1A	56408089	A	G	1/1	TraesCS1A03G0174700
Chr1A	56408089	A	G	1/1	TraesCS1A03G0174500LC-TraesCS1A03G0174600LC
Chr1A	56408792	C	T	1/1	TraesCS1A03G0174600LC
Chr1A	56408792	C	T	1/1	TraesCS1A03G0174500LC
Chr1A	56408792	C	T	1/1	TraesCS1A03G0174700
Chr1A	56507487	C	G	1/1	TraesCS1A03G0174900
Chr1A	56507487	C	G	1/1	TraesCS1A03G0174800
Chr1A	56507487	C	G	1/1	TraesCS1A03G0175000LC
Chr1A	56507487	C	G	1/1	TraesCS1A03G0174800
Chr1A	56515061	G	A	0/1	TraesCS1A03G0175000LC
Chr1A	56515061	G	A	0/1	TraesCS1A03G0175100
Chr1A	56515061	G	A	0/1	TraesCS1A03G0175000LC-TraesCS1A03G0175100
Chr1A	56968913	A	G	0/1	TraesCS1A03G0176200
Chr1A	56968913	A	G	0/1	TraesCS1A03G0176100
Chr1A	56968922	A	G	0/1	TraesCS1A03G0176200
Chr1A	56968922	A	G	0/1	TraesCS1A03G0176100
Chr1A	59706329	A	G	1/1	TraesCS1A03G0178800
Chr1A	59706329	A	G	1/1	TraesCS1A03G0178800
Chr1A	59706329	A	G	1/1	TraesCS1A03G0178600
Chr1A	59706329	A	G	1/1	TraesCS1A03G0178700LC
Chr1A	60661025	G	A	0/1	TraesCS1A03G0181600
Chr1A	60661025	G	A	0/1	TraesCS1A03G0181500
Chr1A	60661254	G	A	0/1	TraesCS1A03G0181600
Chr1A	60661254	G	A	0/1	TraesCS1A03G0181500
Chr1A	60661442	C	T	0/1	TraesCS1A03G0181600
Chr1A	60661442	C	T	0/1	TraesCS1A03G0181700LC
Chr1A	60661442	C	T	0/1	TraesCS1A03G0181500
Chr1A	60663374	G	A	0/1	TraesCS1A03G0181600
Chr1A	60663374	G	A	0/1	TraesCS1A03G0181700LC
Chr1A	60663374	G	A	0/1	TraesCS1A03G0181500
Chr1A	60663407	T	C	0/1	TraesCS1A03G0181600
Chr1A	60663407	T	C	0/1	TraesCS1A03G0181700LC
Chr1A	60663407	T	C	0/1	TraesCS1A03G0181500
Chr1A	60775999	T	C	0/1	TraesCS1A03G0183000
Chr1A	60776562	A	T	0/1	TraesCS1A03G0183000
Chr1A	62817914	G	A	1/1	TraesCS1A03G0189700
Chr1A	62817914	G	A	1/1	TraesCS1A03G0189800
Chr1A	63420411	T	G	0/1	TraesCS1A03G0190900
Chr1A	63420432	C	G	0/1	TraesCS1A03G0190900
Chr1A	64478512	C	T	1/1	TraesCS1A03G0193600
Chr1A	67025173	T	C	1/1	TraesCS1A03G0197600
Chr1A	67025230	T	C	1/1	TraesCS1A03G0197600
Chr1A	67028769	C	G	1/1	TraesCS1A03G0197600
Chr1A	67323439	T	C	1/1	TraesCS1A03G0199500LC
Chr1A	67323439	T	C	1/1	TraesCS1A03G0199400-TraesCS1A03G0199500LC
Chr1A	68165747	A	G	1/1	TraesCS1A03G0200700
Chr1A	68165747	A	G	1/1	TraesCS1A03G0200700
Chr1A	69296719	C	T	0/1	TraesCS1A03G0202100
Chr1A	69296719	C	T	0/1	TraesCS1A03G0202100
Chr1A	73937375	T	C	1/1	TraesCS1A03G0207500
Chr1A	73937375	T	C	1/1	TraesCS1A03G0207400LC
Chr1A	76377487	G	C	1/1	TraesCS1A03G0211200
Chr1A	76377487	G	C	1/1	TraesCS1A03G0211200-TraesCS1A03G0211400LC
Chr1A	76377513	C	A	1/1	TraesCS1A03G0211200
Chr1A	76377513	C	A	1/1	TraesCS1A03G0211200-TraesCS1A03G0211400LC
Chr1A	78387250	A	C	1/1	TraesCS1A03G0213700
Chr1A	78387250	A	C	1/1	TraesCS1A03G0213700
Chr1A	78387250	A	C	1/1	TraesCS1A03G0213700
Chr1A	78387250	A	C	1/1	TraesCS1A03G0213700
Chr1A	81509056	G	A	1/1	TraesCS1A03G0217900
Chr1A	82524819	T	G	0/1	TraesCS1A03G0218400
Chr1A	82524832	G	A	0/1	TraesCS1A03G0218400
Chr1A	82524855	T	C	0/1	TraesCS1A03G0218400
Chr1A	85250730	G	T	1/1	TraesCS1A03G0221400
Chr1A	85251085	G	A	1/1	TraesCS1A03G0221400
Chr1A	85251181	A	G	1/1	TraesCS1A03G0221400
Chr1A	88189724	C	T	1/1	TraesCS1A03G0225400
Chr1A	88189724	C	T	1/1	TraesCS1A03G0225500LC
Chr1A	92373611	A	G	1/1	TraesCS1A03G0229600
Chr1A	92373611	A	G	1/1	TraesCS1A03G0229600
Chr1A	98720331	A	G	0/1	TraesCS1A03G0244400
Chr1A	98721023	A	G	0/1	TraesCS1A03G0244400
Chr1A	98723517	G	A	1/1	TraesCS1A03G0244400
Chr1A	98725474	G	A	0/1	TraesCS1A03G0244400
Chr1A	98725474	G	A	0/1	TraesCS1A03G0244500LC
Chr1A	101853200	A	T	1/1	TraesCS1A03G0252000
Chr1A	103221110	T	C	0/1	TraesCS1A03G0255300
Chr1A	103221110	T	C	0/1	TraesCS1A03G0255400LC
Chr1A	103221110	T	C	0/1	TraesCS1A03G0255500LC
Chr1A	104213149	C	G	0/1	TraesCS1A03G0256600
Chr1A	104213149	C	G	0/1	TraesCS1A03G0256700LC
Chr1A	104213149	C	G	0/1	TraesCS1A03G0256500
Chr1A	104213149	C	G	0/1	TraesCS1A03G0256800LC
Chr1A	104213155	A	G	0/1	TraesCS1A03G0256600
Chr1A	104213155	A	G	0/1	TraesCS1A03G0256700LC
Chr1A	104213155	A	G	0/1	TraesCS1A03G0256500
Chr1A	104213155	A	G	0/1	TraesCS1A03G0256800LC
Chr1A	111626371	G	T	0/1	TraesCS1A03G0266400
Chr1A	111626371	G	T	0/1	TraesCS1A03G0266400-TraesCS1A03G0266500LC
Chr1A	113977952	T	C	1/1	TraesCS1A03G0268400LC
Chr1A	114175780	A	G	1/1	TraesCS1A03G0269200LC
Chr1A	114175780	A	G	1/1	TraesCS1A03G0269500LC
Chr1A	114175780	A	G	1/1	TraesCS1A03G0269300LC
Chr1A	114175780	A	G	1/1	TraesCS1A03G0269400LC
Chr1A	114175780	A	G	1/1	TraesCS1A03G0269200LC-TraesCS1A03G0269300LC
Chr1A	123890496	G	A	1/1	TraesCS1A03G0284800
Chr1A	123890496	G	A	1/1	TraesCS1A03G0284800
Chr1A	123890526	G	A	1/1	TraesCS1A03G0284800
Chr1A	123890526	G	A	1/1	TraesCS1A03G0284800
Chr1A	129881024	C	T	0/1	TraesCS1A03G0291600
Chr1A	129881024	C	T	0/1	TraesCS1A03G0291600
Chr1A	132113818	A	G	0/1	TraesCS1A03G0293400LC-TraesCS1A03G0293500
Chr1A	134519576	C	T	1/1	TraesCS1A03G0294900
Chr1A	139488984	C	G	0/1	TraesCS1A03G0301300
Chr1A	139488984	C	G	0/1	TraesCS1A03G0301300
Chr1A	149434322	C	A	0/1	TraesCS1A03G0309300
Chr1A	151028388	G	A	0/1	TraesCS1A03G0311400
Chr1A	151424820	C	T	0/1	TraesCS1A03G0311800
Chr1A	151424820	C	T	0/1	TraesCS1A03G0311800
Chr1A	151424832	T	C	0/1	TraesCS1A03G0311800
Chr1A	151424832	T	C	0/1	TraesCS1A03G0311800
Chr1A	151425020	T	G	0/1	TraesCS1A03G0311800
Chr1A	151425020	T	G	0/1	TraesCS1A03G0311800
Chr1A	155386359	A	G	1/1	TraesCS1A03G0316100LC
Chr1A	155386359	A	G	1/1	TraesCS1A03G0316200
Chr1A	155386359	A	G	1/1	TraesCS1A03G0316100LC-TraesCS1A03G0316200
Chr1A	155386386	G	A	1/1	TraesCS1A03G0316100LC
Chr1A	155386386	G	A	1/1	TraesCS1A03G0316200
Chr1A	155386386	G	A	1/1	TraesCS1A03G0316100LC-TraesCS1A03G0316200
Chr1A	157736370	T	C	0/1	TraesCS1A03G0319000
Chr1A	157736370	T	C	0/1	TraesCS1A03G0319100LC
Chr1A	159856711	G	A	0/1	TraesCS1A03G0321300
Chr1A	170734385	C	T	1/1	TraesCS1A03G0329300LC
Chr1A	170734385	C	T	1/1	TraesCS1A03G0329200LC
Chr1A	171626405	A	G	1/1	TraesCS1A03G0329700
Chr1A	175920603	G	T	0/1	TraesCS1A03G0331900
Chr1A	175920794	C	T	0/1	TraesCS1A03G0331900
Chr1A	175921248	A	G	0/1	TraesCS1A03G0331900
Chr1A	175921690	C	T	0/1	TraesCS1A03G0331900
Chr1A	175922419	G	A	0/1	TraesCS1A03G0331900
Chr1A	175922926	C	T	0/1	TraesCS1A03G0331900
Chr1A	175938489	C	T	0/1	TraesCS1A03G0331900
Chr1A	175938489	C	T	0/1	TraesCS1A03G0332000LC
Chr1A	175938489	C	T	0/1	TraesCS1A03G0332100LC
Chr1A	175938489	C	T	0/1	TraesCS1A03G0332200LC
Chr1A	175938524	G	A	0/1	TraesCS1A03G0331900
Chr1A	175938524	G	A	0/1	TraesCS1A03G0332000LC
Chr1A	175938524	G	A	0/1	TraesCS1A03G0332100LC
Chr1A	175938524	G	A	0/1	TraesCS1A03G0332200LC
Chr1A	179421786	G	A	0/1	TraesCS1A03G0334400LC
Chr1A	179421786	G	A	0/1	TraesCS1A03G0334500
Chr1A	179421786	G	A	0/1	TraesCS1A03G0334300LC
Chr1A	179423107	G	A	0/1	TraesCS1A03G0334300LC
Chr1A	179423107	G	A	0/1	TraesCS1A03G0334500
Chr1A	179423107	G	A	0/1	TraesCS1A03G0334400LC
Chr1A	199244774	G	A	1/1	TraesCS1A03G0344200
Chr1A	199244790	C	T	1/1	TraesCS1A03G0344200
Chr1A	199244871	G	A	1/1	TraesCS1A03G0344200
Chr1A	203879819	A	G	0/1	TraesCS1A03G0346700
Chr1A	203879863	G	A	0/1	TraesCS1A03G0346700
Chr1A	203879865	T	C	0/1	TraesCS1A03G0346700
Chr1A	203879936	C	T	0/1	TraesCS1A03G0346700
Chr1A	203879996	A	G	0/1	TraesCS1A03G0346700
Chr1A	203880910	A	C	0/1	TraesCS1A03G0346700
Chr1A	203881089	A	C	0/1	TraesCS1A03G0346700
Chr1A	203881117	C	A	0/1	TraesCS1A03G0346700
Chr1A	203881386	A	G	0/1	TraesCS1A03G0346700
Chr1A	203881425	C	T	0/1	TraesCS1A03G0346700
Chr1A	203881437	G	T	0/1	TraesCS1A03G0346700
Chr1A	203881648	A	T	0/1	TraesCS1A03G0346700
Chr1A	203881673	G	A	0/1	TraesCS1A03G0346700
Chr1A	203881760	G	T	0/1	TraesCS1A03G0346700
Chr1A	203881928	G	A	0/1	TraesCS1A03G0346700
Chr1A	224322248	A	G	0/1	TraesCS1A03G0362600LC
Chr1A	224322318	C	G	0/1	TraesCS1A03G0362600LC
Chr1A	225382595	T	C	0/1	TraesCS1A03G0363000
Chr1A	225382595	T	C	0/1	TraesCS1A03G0363100LC
Chr1A	225382701	C	A	0/1	TraesCS1A03G0363000
Chr1A	225382701	C	A	0/1	TraesCS1A03G0363100LC
Chr1A	236119125	C	T	0/1	TraesCS1A03G0371000
Chr1A	236123520	C	T	0/1	TraesCS1A03G0371000
Chr1A	243842487	A	G	1/1	TraesCS1A03G0381000
Chr1A	243842487	A	G	1/1	TraesCS1A03G0381000
Chr1A	243842487	A	G	1/1	TraesCS1A03G0381000
Chr1A	243842487	A	G	1/1	TraesCS1A03G0381000
Chr1A	243842487	A	G	1/1	TraesCS1A03G0381000
Chr1A	243842487	A	G	1/1	TraesCS1A03G0381200LC
Chr1A	246315318	G	A	0/1	TraesCS1A03G0383500
Chr1A	246315318	G	A	0/1	TraesCS1A03G0383500
Chr1A	246315318	G	A	0/1	TraesCS1A03G0383500
Chr1A	246315318	G	A	0/1	TraesCS1A03G0383500
Chr1A	246315318	G	A	0/1	TraesCS1A03G0383400
Chr1A	246315319	G	T	0/1	TraesCS1A03G0383500
Chr1A	246315319	G	T	0/1	TraesCS1A03G0383500
Chr1A	246315319	G	T	0/1	TraesCS1A03G0383500
Chr1A	246315319	G	T	0/1	TraesCS1A03G0383500
Chr1A	246315319	G	T	0/1	TraesCS1A03G0383400
Chr1A	246315359	G	C	0/1	TraesCS1A03G0383500
Chr1A	246315359	G	C	0/1	TraesCS1A03G0383500
Chr1A	246315359	G	C	0/1	TraesCS1A03G0383500
Chr1A	246315359	G	C	0/1	TraesCS1A03G0383500
Chr1A	246315359	G	C	0/1	TraesCS1A03G0383400
Chr1A	246365369	T	C	0/1	TraesCS1A03G0383700LC
[truncated: 128,224 more rows]

## Sheet: 3S_C2
Table S2.5 SNP detected on 4A chromosome in NIL_3S_C2-lines under control 2 (C2)
CHROM	POS	REF	ALT	GT	GeneID
Chr4A	536615388	A	G	1/1	TraesCS4A03G0607800
Chr4A	536615388	A	G	1/1	TraesCS4A03G0607800
Chr4A	536616883	G	A	0/1	TraesCS4A03G0607800
Chr4A	536616883	G	A	0/1	TraesCS4A03G0607800
Chr4A	536616883	G	A	0/1	TraesCS4A03G0607900
Chr4A	536973753	C	A	1/1	TraesCS4A03G0608100
Chr4A	537502231	G	A	0/1	TraesCS4A03G0608600LC
Chr4A	537504877	A	G	0/1	TraesCS4A03G0608600LC
Chr4A	537505872	T	C	1/1	TraesCS4A03G0608600LC
Chr4A	538298388	G	A	0/1	TraesCS4A03G0610000
Chr4A	538299511	G	A	1/1	TraesCS4A03G0610000
Chr4A	538299643	A	G	1/1	TraesCS4A03G0610000
Chr4A	538303156	C	A	1/1	TraesCS4A03G0610000
Chr4A	538303156	C	A	1/1	TraesCS4A03G0610100
Chr4A	538304457	A	G	1/1	TraesCS4A03G0610000
Chr4A	538304457	A	G	1/1	TraesCS4A03G0610100
Chr4A	538304457	A	G	1/1	TraesCS4A03G0610200
Chr4A	539448644	C	G	0/1	TraesCS4A03G0613300
Chr4A	539448644	C	G	0/1	TraesCS4A03G0613300
Chr4A	539448644	C	G	0/1	TraesCS4A03G0613400
Chr4A	540369435	A	G	1/1	TraesCS4A03G0614700
Chr4A	540369435	A	G	1/1	TraesCS4A03G0614600
Chr4A	540370617	G	A	1/1	TraesCS4A03G0614700
Chr4A	540370617	G	A	1/1	TraesCS4A03G0614600
Chr4A	541025171	T	C	0/1	TraesCS4A03G0616000
Chr4A	541025171	T	C	0/1	TraesCS4A03G0616100
Chr4A	541025171	T	C	0/1	TraesCS4A03G0616100
Chr4A	541025171	T	C	0/1	TraesCS4A03G0616100
Chr4A	541025723	T	G	0/1	TraesCS4A03G0616000
Chr4A	541025723	T	G	0/1	TraesCS4A03G0616100
Chr4A	541025723	T	G	0/1	TraesCS4A03G0616100
Chr4A	541025723	T	G	0/1	TraesCS4A03G0616100
Chr4A	543016585	T	G	1/1	TraesCS4A03G0620800
Chr4A	543016585	T	G	1/1	TraesCS4A03G0620700
Chr4A	543182109	G	C	1/1	TraesCS4A03G0621500
Chr4A	543182109	G	C	1/1	TraesCS4A03G0621500
Chr4A	543182109	G	C	1/1	TraesCS4A03G0621600
Chr4A	543183960	A	G	1/1	TraesCS4A03G0621600
Chr4A	543183960	A	G	1/1	TraesCS4A03G0621500
Chr4A	543183960	A	G	1/1	TraesCS4A03G0621500
Chr4A	543361384	T	C	1/1	TraesCS4A03G0622200
Chr4A	543361435	T	C	1/1	TraesCS4A03G0622200
Chr4A	543361569	G	A	1/1	TraesCS4A03G0622200
Chr4A	543361680	C	T	1/1	TraesCS4A03G0622200
Chr4A	543361686	G	A	1/1	TraesCS4A03G0622200
Chr4A	543871030	G	C	1/1	TraesCS4A03G0623800
Chr4A	543871030	G	C	1/1	TraesCS4A03G0623800
Chr4A	543871030	G	C	1/1	TraesCS4A03G0623800
Chr4A	543871030	G	C	1/1	TraesCS4A03G0623900LC
Chr4A	543871030	G	C	1/1	TraesCS4A03G0623700LC
Chr4A	543871484	C	T	1/1	TraesCS4A03G0623800
Chr4A	543871484	C	T	1/1	TraesCS4A03G0623800
Chr4A	543871484	C	T	1/1	TraesCS4A03G0623800
Chr4A	543871484	C	T	1/1	TraesCS4A03G0623900LC
Chr4A	543871484	C	T	1/1	TraesCS4A03G0623700LC
Chr4A	543871917	C	T	1/1	TraesCS4A03G0623800
Chr4A	543871917	C	T	1/1	TraesCS4A03G0623800
Chr4A	543871917	C	T	1/1	TraesCS4A03G0623800
Chr4A	543871917	C	T	1/1	TraesCS4A03G0623900LC
Chr4A	543871917	C	T	1/1	TraesCS4A03G0623700LC
Chr4A	543871950	A	G	1/1	TraesCS4A03G0623800
Chr4A	543871950	A	G	1/1	TraesCS4A03G0623800
Chr4A	543871950	A	G	1/1	TraesCS4A03G0623800
Chr4A	543871950	A	G	1/1	TraesCS4A03G0623900LC
Chr4A	543871950	A	G	1/1	TraesCS4A03G0623700LC
Chr4A	544213812	A	T	1/1	TraesCS4A03G0625500
Chr4A	544213812	A	T	1/1	TraesCS4A03G0625500
Chr4A	544578398	A	G	1/1	TraesCS4A03G0625600
Chr4A	544578621	T	C	1/1	TraesCS4A03G0625600
Chr4A	544578679	C	T	1/1	TraesCS4A03G0625600
Chr4A	544580195	G	A	1/1	TraesCS4A03G0625600
Chr4A	545056872	T	A	1/1	TraesCS4A03G0626900LC
Chr4A	545238319	C	A	1/1	TraesCS4A03G0627400
Chr4A	545238319	C	A	1/1	TraesCS4A03G0627300LC
Chr4A	545275788	T	C	0/1	TraesCS4A03G0627500
Chr4A	545275788	T	C	0/1	TraesCS4A03G0627600LC
Chr4A	545276087	G	A	1/1	TraesCS4A03G0627500
Chr4A	545276087	G	A	1/1	TraesCS4A03G0627600LC
Chr4A	545276342	G	A	1/1	TraesCS4A03G0627500
Chr4A	545276342	G	A	1/1	TraesCS4A03G0627600LC
Chr4A	545276876	G	A	1/1	TraesCS4A03G0627500
Chr4A	545276876	G	A	1/1	TraesCS4A03G0627600LC
Chr4A	545277272	A	G	1/1	TraesCS4A03G0627500
Chr4A	545277272	A	G	1/1	TraesCS4A03G0627600LC
Chr4A	546279867	C	A	0/1	TraesCS4A03G0629600
Chr4A	548771579	A	G	1/1	TraesCS4A03G0633700
Chr4A	548771579	A	G	1/1	TraesCS4A03G0633800
Chr4A	548771579	A	G	1/1	TraesCS4A03G0633800
Chr4A	549473805	C	T	1/1	TraesCS4A03G0635000
Chr4A	549473805	C	T	1/1	TraesCS4A03G0635000
Chr4A	549473805	C	T	1/1	TraesCS4A03G0635000
Chr4A	549473805	C	T	1/1	TraesCS4A03G0634900
Chr4A	549479145	A	G	0/1	TraesCS4A03G0635000
Chr4A	549479145	A	G	0/1	TraesCS4A03G0635000
Chr4A	549479145	A	G	0/1	TraesCS4A03G0635000
Chr4A	551847158	G	A	0/1	TraesCS4A03G0641300
Chr4A	551847158	G	A	0/1	TraesCS4A03G0641300
Chr4A	551847158	G	A	0/1	TraesCS4A03G0641300
Chr4A	551854549	C	T	0/1	TraesCS4A03G0641300
Chr4A	551854549	C	T	0/1	TraesCS4A03G0641300
Chr4A	551854549	C	T	0/1	TraesCS4A03G0641300
Chr4A	552391919	G	A	1/1	TraesCS4A03G0642100
Chr4A	552391919	G	A	1/1	TraesCS4A03G0642200LC
Chr4A	553927008	T	C	0/1	TraesCS4A03G0646100-TraesCS4A03G0646200
Chr4A	555309096	A	C	0/1	TraesCS4A03G0648400
Chr4A	555309096	A	C	0/1	TraesCS4A03G0648400
Chr4A	555310607	A	G	0/1	TraesCS4A03G0648400
Chr4A	555310607	A	G	0/1	TraesCS4A03G0648400
Chr4A	555687590	G	A	1/1	TraesCS4A03G0649000LC
Chr4A	555807762	A	G	0/1	TraesCS4A03G0649400
Chr4A	555807762	A	G	0/1	TraesCS4A03G0649500LC
Chr4A	555816476	A	G	0/1	TraesCS4A03G0649500LC
Chr4A	555817480	G	A	0/1	TraesCS4A03G0649500LC
Chr4A	555877520	A	G	0/1	TraesCS4A03G0649600
Chr4A	555877520	A	G	0/1	TraesCS4A03G0649600
Chr4A	555877520	A	G	0/1	TraesCS4A03G0649700
Chr4A	555877520	A	G	0/1	TraesCS4A03G0649700
Chr4A	555877520	A	G	0/1	TraesCS4A03G0649700
Chr4A	555877580	A	C	0/1	TraesCS4A03G0649600
Chr4A	555877580	A	C	0/1	TraesCS4A03G0649600
Chr4A	555877580	A	C	0/1	TraesCS4A03G0649700
Chr4A	555877580	A	C	0/1	TraesCS4A03G0649700
Chr4A	555877580	A	C	0/1	TraesCS4A03G0649700
Chr4A	555881630	A	G	0/1	TraesCS4A03G0649700
Chr4A	555881630	A	G	0/1	TraesCS4A03G0649700
Chr4A	555881630	A	G	0/1	TraesCS4A03G0649700
Chr4A	555881630	A	G	0/1	TraesCS4A03G0649600
Chr4A	555881630	A	G	0/1	TraesCS4A03G0649600
Chr4A	555881630	A	G	0/1	TraesCS4A03G0649800
Chr4A	555881630	A	G	0/1	TraesCS4A03G0649800
Chr4A	555884645	A	T	0/1	TraesCS4A03G0649800
Chr4A	555884645	A	T	0/1	TraesCS4A03G0649800
Chr4A	555884645	A	T	0/1	TraesCS4A03G0649700
Chr4A	555884645	A	T	0/1	TraesCS4A03G0649700
Chr4A	555884645	A	T	0/1	TraesCS4A03G0649700
Chr4A	555889323	C	T	0/1	TraesCS4A03G0649800
Chr4A	555889323	C	T	0/1	TraesCS4A03G0649800
Chr4A	556909562	A	G	0/1	TraesCS4A03G0650800
Chr4A	556910312	G	A	0/1	TraesCS4A03G0650800
Chr4A	557253100	C	A	0/1	TraesCS4A03G0651300
Chr4A	557253100	C	A	0/1	TraesCS4A03G0651200
Chr4A	557253100	C	A	0/1	TraesCS4A03G0651400
Chr4A	557253100	C	A	0/1	TraesCS4A03G0651400
Chr4A	557253248	G	C	0/1	TraesCS4A03G0651300
Chr4A	557253248	G	C	0/1	TraesCS4A03G0651200
Chr4A	557253248	G	C	0/1	TraesCS4A03G0651400
Chr4A	557253248	G	C	0/1	TraesCS4A03G0651400
Chr4A	557253344	T	C	0/1	TraesCS4A03G0651300
Chr4A	557253344	T	C	0/1	TraesCS4A03G0651200
Chr4A	557253344	T	C	0/1	TraesCS4A03G0651400
Chr4A	557253344	T	C	0/1	TraesCS4A03G0651400
Chr4A	557253362	T	C	0/1	TraesCS4A03G0651300
Chr4A	557253362	T	C	0/1	TraesCS4A03G0651200
Chr4A	557253362	T	C	0/1	TraesCS4A03G0651400
Chr4A	557253362	T	C	0/1	TraesCS4A03G0651400
Chr4A	557254364	C	T	0/1	TraesCS4A03G0651300
Chr4A	557254364	C	T	0/1	TraesCS4A03G0651200
Chr4A	557254364	C	T	0/1	TraesCS4A03G0651400
Chr4A	557254364	C	T	0/1	TraesCS4A03G0651400
Chr4A	557257845	A	G	0/1	TraesCS4A03G0651400
Chr4A	557257845	A	G	0/1	TraesCS4A03G0651400
Chr4A	557257845	A	G	0/1	TraesCS4A03G0651300
Chr4A	557263814	C	A	0/1	TraesCS4A03G0651400
Chr4A	557263814	C	A	0/1	TraesCS4A03G0651400
Chr4A	557263862	T	C	0/1	TraesCS4A03G0651400
Chr4A	557263862	T	C	0/1	TraesCS4A03G0651400
Chr4A	557264025	G	A	0/1	TraesCS4A03G0651400
Chr4A	557264025	G	A	0/1	TraesCS4A03G0651400
Chr4A	557264053	A	G	0/1	TraesCS4A03G0651400
Chr4A	557264053	A	G	0/1	TraesCS4A03G0651400
Chr4A	557264269	A	T	0/1	TraesCS4A03G0651400
Chr4A	557264269	A	T	0/1	TraesCS4A03G0651400
Chr4A	557454011	G	C	1/1	TraesCS4A03G0651500
Chr4A	557584895	C	A	0/1	TraesCS4A03G0651600
Chr4A	557584895	C	A	0/1	TraesCS4A03G0651700LC
Chr4A	557687683	T	G	1/1	TraesCS4A03G0652000
Chr4A	557687683	T	G	1/1	TraesCS4A03G0651900
Chr4A	557687683	T	G	1/1	TraesCS4A03G0652100
Chr4A	557687683	T	G	1/1	TraesCS4A03G0651900
Chr4A	557881744	T	C	1/1	TraesCS4A03G0653500
Chr4A	558086371	A	G	1/1	TraesCS4A03G0653700
Chr4A	558086371	A	G	1/1	TraesCS4A03G0653600
Chr4A	558086371	A	G	1/1	TraesCS4A03G0653700-TraesCS4A03G0653800
Chr4A	559939564	G	C	1/1	TraesCS4A03G0656500
Chr4A	559939564	G	C	1/1	TraesCS4A03G0656600
Chr4A	559939564	G	C	1/1	TraesCS4A03G0656600-TraesCS4A03G0656700
Chr4A	559962089	G	A	1/1	TraesCS4A03G0656600-TraesCS4A03G0656700
Chr4A	561428879	C	G	1/1	TraesCS4A03G0658500LC
Chr4A	561428879	C	G	1/1	TraesCS4A03G0658600LC
Chr4A	561428879	C	G	1/1	TraesCS4A03G0658700
Chr4A	561430478	C	T	1/1	TraesCS4A03G0658500LC
Chr4A	561430478	C	T	1/1	TraesCS4A03G0658600LC
Chr4A	561430478	C	T	1/1	TraesCS4A03G0658700
Chr4A	562471284	T	C	1/1	TraesCS4A03G0660600LC
Chr4A	562471284	T	C	1/1	TraesCS4A03G0660600LC-TraesCS4A03G0660700LC
Chr4A	562471306	C	T	1/1	TraesCS4A03G0660600LC
Chr4A	562471306	C	T	1/1	TraesCS4A03G0660600LC-TraesCS4A03G0660700LC
Chr4A	564698744	T	C	0/1	TraesCS4A03G0664900
Chr4A	564716277	G	A	0/1	TraesCS4A03G0664900
Chr4A	565285441	C	T	1/1	TraesCS4A03G0666600
Chr4A	565285441	C	T	1/1	TraesCS4A03G0666600
Chr4A	565285441	C	T	1/1	TraesCS4A03G0666600
Chr4A	565285441	C	T	1/1	TraesCS4A03G0666500
Chr4A	565514002	A	G	1/1	TraesCS4A03G0666700
Chr4A	565514002	A	G	1/1	TraesCS4A03G0666700
Chr4A	565514002	A	G	1/1	TraesCS4A03G0666800
Chr4A	565517985	C	T	1/1	TraesCS4A03G0666700
Chr4A	565517985	C	T	1/1	TraesCS4A03G0666700
Chr4A	565517985	C	T	1/1	TraesCS4A03G0666800
Chr4A	566686581	T	C	0/1	TraesCS4A03G0670300
Chr4A	566686629	A	G	0/1	TraesCS4A03G0670300
Chr4A	566686641	G	A	0/1	TraesCS4A03G0670300
Chr4A	566686668	G	A	0/1	TraesCS4A03G0670300
Chr4A	566686683	G	A	0/1	TraesCS4A03G0670300
Chr4A	566686734	G	A	0/1	TraesCS4A03G0670300
Chr4A	566686734	G	A	0/1	TraesCS4A03G0670400
Chr4A	566686747	G	A	0/1	TraesCS4A03G0670300
Chr4A	566686747	G	A	0/1	TraesCS4A03G0670400
Chr4A	566686896	G	T	0/1	TraesCS4A03G0670300
Chr4A	566686896	G	T	0/1	TraesCS4A03G0670400
Chr4A	566689183	C	T	1/1	TraesCS4A03G0670300
Chr4A	566689183	C	T	1/1	TraesCS4A03G0670300
Chr4A	566689183	C	T	1/1	TraesCS4A03G0670400
Chr4A	568858430	G	C	1/1	TraesCS4A03G0671900
Chr4A	568858430	G	C	1/1	TraesCS4A03G0671600
Chr4A	568858430	G	C	1/1	TraesCS4A03G0671700LC
Chr4A	568858430	G	C	1/1	TraesCS4A03G0671800
Chr4A	568858430	G	C	1/1	TraesCS4A03G0671600
Chr4A	568858496	T	C	1/1	TraesCS4A03G0671900
Chr4A	568858496	T	C	1/1	TraesCS4A03G0671600
Chr4A	568858496	T	C	1/1	TraesCS4A03G0671700LC
Chr4A	568858496	T	C	1/1	TraesCS4A03G0671800
Chr4A	568858496	T	C	1/1	TraesCS4A03G0671600
Chr4A	569231481	C	A	1/1	TraesCS4A03G0672300
Chr4A	569231481	C	A	1/1	TraesCS4A03G0672300
Chr4A	569231481	C	A	1/1	TraesCS4A03G0672300
Chr4A	569231855	A	G	1/1	TraesCS4A03G0672300
Chr4A	569231855	A	G	1/1	TraesCS4A03G0672300
Chr4A	569231855	A	G	1/1	TraesCS4A03G0672300
Chr4A	569231855	A	G	1/1	TraesCS4A03G0672400
Chr4A	569232050	A	G	1/1	TraesCS4A03G0672300
Chr4A	569232050	A	G	1/1	TraesCS4A03G0672300
Chr4A	569232050	A	G	1/1	TraesCS4A03G0672300
Chr4A	569232050	A	G	1/1	TraesCS4A03G0672400
Chr4A	569233632	T	C	1/1	TraesCS4A03G0672400
Chr4A	569233632	T	C	1/1	TraesCS4A03G0672300
Chr4A	569233632	T	C	1/1	TraesCS4A03G0672300
Chr4A	569233632	T	C	1/1	TraesCS4A03G0672300
Chr4A	569233770	T	C	1/1	TraesCS4A03G0672400
Chr4A	569233770	T	C	1/1	TraesCS4A03G0672300
Chr4A	569233770	T	C	1/1	TraesCS4A03G0672300
Chr4A	569233770	T	C	1/1	TraesCS4A03G0672300
Chr4A	569233846	G	A	1/1	TraesCS4A03G0672400
Chr4A	569233846	G	A	1/1	TraesCS4A03G0672300
Chr4A	569233846	G	A	1/1	TraesCS4A03G0672300
Chr4A	569233846	G	A	1/1	TraesCS4A03G0672300
Chr4A	569234096	G	A	1/1	TraesCS4A03G0672400
Chr4A	569234096	G	A	1/1	TraesCS4A03G0672300
Chr4A	569234096	G	A	1/1	TraesCS4A03G0672300
Chr4A	569234096	G	A	1/1	TraesCS4A03G0672300
Chr4A	569234638	C	G	1/1	TraesCS4A03G0672400
Chr4A	569234638	C	G	1/1	TraesCS4A03G0672300
Chr4A	569234638	C	G	1/1	TraesCS4A03G0672300
Chr4A	569234638	C	G	1/1	TraesCS4A03G0672300
Chr4A	569235636	C	G	1/1	TraesCS4A03G0672300
Chr4A	569235636	C	G	1/1	TraesCS4A03G0672300
Chr4A	569235636	C	G	1/1	TraesCS4A03G0672300
Chr4A	569235636	C	G	1/1	TraesCS4A03G0672400
Chr4A	569235859	A	G	1/1	TraesCS4A03G0672300
Chr4A	569235859	A	G	1/1	TraesCS4A03G0672300
Chr4A	569235859	A	G	1/1	TraesCS4A03G0672300
Chr4A	569235859	A	G	1/1	TraesCS4A03G0672400
Chr4A	569235979	T	G	1/1	TraesCS4A03G0672300
Chr4A	569235979	T	G	1/1	TraesCS4A03G0672300
Chr4A	569235979	T	G	1/1	TraesCS4A03G0672300
Chr4A	569235979	T	G	1/1	TraesCS4A03G0672400
Chr4A	569237509	A	C	1/1	TraesCS4A03G0672400
Chr4A	569237509	A	C	1/1	TraesCS4A03G0672300
Chr4A	569237509	A	C	1/1	TraesCS4A03G0672300
Chr4A	569237509	A	C	1/1	TraesCS4A03G0672300
Chr4A	569437296	C	T	1/1	TraesCS4A03G0673000
Chr4A	569437296	C	T	1/1	TraesCS4A03G0673000
Chr4A	569437296	C	T	1/1	TraesCS4A03G0672900
Chr4A	569439435	C	A	0/1	TraesCS4A03G0673000
Chr4A	569439435	C	A	0/1	TraesCS4A03G0673000
Chr4A	569445562	G	C	1/1	TraesCS4A03G0673100
Chr4A	569445562	G	C	1/1	TraesCS4A03G0673200LC
Chr4A	569445670	G	A	1/1	TraesCS4A03G0673100
Chr4A	569445670	G	A	1/1	TraesCS4A03G0673200LC
Chr4A	569445724	C	G	1/1	TraesCS4A03G0673100
Chr4A	569445724	C	G	1/1	TraesCS4A03G0673200LC
Chr4A	569446190	A	G	1/1	TraesCS4A03G0673100
Chr4A	569446190	A	G	1/1	TraesCS4A03G0673200LC
Chr4A	569446301	G	A	1/1	TraesCS4A03G0673100
Chr4A	569446301	G	A	1/1	TraesCS4A03G0673200LC
Chr4A	569446358	A	G	1/1	TraesCS4A03G0673100
Chr4A	569446358	A	G	1/1	TraesCS4A03G0673200LC
Chr4A	569448346	A	C	1/1	TraesCS4A03G0673100
Chr4A	569448346	A	C	1/1	TraesCS4A03G0673200LC
Chr4A	573465337	C	A	0/1	TraesCS4A03G0682700
Chr4A	573465337	C	A	0/1	TraesCS4A03G0682600LC
Chr4A	573465337	C	A	0/1	TraesCS4A03G0682500
Chr4A	573484620	C	A	0/1	TraesCS4A03G0682700
Chr4A	573484620	C	A	0/1	TraesCS4A03G0682800LC
Chr4A	574358394	T	C	0/1	TraesCS4A03G0684300
Chr4A	575488137	C	G	1/1	TraesCS4A03G0686100
Chr4A	575489698	T	C	0/1	TraesCS4A03G0686100
Chr4A	575489846	C	T	1/1	TraesCS4A03G0686100
Chr4A	575493549	G	T	1/1	TraesCS4A03G0686100
Chr4A	575626664	A	G	1/1	TraesCS4A03G0686500
Chr4A	575626664	A	G	1/1	TraesCS4A03G0686500
Chr4A	575626664	A	G	1/1	TraesCS4A03G0686500
Chr4A	575626724	G	A	1/1	TraesCS4A03G0686500
Chr4A	575626724	G	A	1/1	TraesCS4A03G0686500
Chr4A	575626724	G	A	1/1	TraesCS4A03G0686500
Chr4A	575628301	C	T	1/1	TraesCS4A03G0686500
Chr4A	575628301	C	T	1/1	TraesCS4A03G0686500
Chr4A	575628301	C	T	1/1	TraesCS4A03G0686500
Chr4A	575846888	A	G	1/1	TraesCS4A03G0686600
Chr4A	575854079	G	A	1/1	TraesCS4A03G0686700
Chr4A	575971881	A	C	1/1	TraesCS4A03G0686900
Chr4A	575971881	A	C	1/1	TraesCS4A03G0686800
Chr4A	576418238	T	C	0/1	TraesCS4A03G0687600
Chr4A	576418238	T	C	0/1	TraesCS4A03G0687700LC
Chr4A	576675824	G	T	0/1	TraesCS4A03G0688700
Chr4A	576676618	T	A	0/1	TraesCS4A03G0688700
Chr4A	576677360	C	T	0/1	TraesCS4A03G0688700
Chr4A	576677369	T	C	0/1	TraesCS4A03G0688700
Chr4A	576677411	G	A	0/1	TraesCS4A03G0688700
Chr4A	579217554	G	A	0/1	TraesCS4A03G0695800
Chr4A	579217554	G	A	0/1	TraesCS4A03G0695800
Chr4A	579217554	G	A	0/1	TraesCS4A03G0695800
Chr4A	579217705	G	A	0/1	TraesCS4A03G0695800
Chr4A	579217705	G	A	0/1	TraesCS4A03G0695800
Chr4A	579217705	G	A	0/1	TraesCS4A03G0695800
Chr4A	579223524	A	C	1/1	TraesCS4A03G0695800
Chr4A	579223524	A	C	1/1	TraesCS4A03G0695800
Chr4A	579223524	A	C	1/1	TraesCS4A03G0695800
Chr4A	579223524	A	C	1/1	TraesCS4A03G0695900
Chr4A	580673174	G	T	1/1	TraesCS4A03G0700200
Chr4A	580673174	G	T	1/1	TraesCS4A03G0700300
Chr4A	580673174	G	T	1/1	TraesCS4A03G0700300
Chr4A	580862300	C	T	1/1	TraesCS4A03G0701100
Chr4A	580862300	C	T	1/1	TraesCS4A03G0701100
Chr4A	580862300	C	T	1/1	TraesCS4A03G0701100
Chr4A	581452826	A	G	0/1	TraesCS4A03G0701600
Chr4A	581452826	A	G	0/1	TraesCS4A03G0701600
Chr4A	581453277	C	G	0/1	TraesCS4A03G0701600
Chr4A	581453277	C	G	0/1	TraesCS4A03G0701600
Chr4A	583584729	C	T	0/1	TraesCS4A03G0711500
Chr4A	583584729	C	T	0/1	TraesCS4A03G0711400LC
Chr4A	583584729	C	T	0/1	TraesCS4A03G0711600LC
Chr4A	583584869	G	C	0/1	TraesCS4A03G0711500
Chr4A	583584869	G	C	0/1	TraesCS4A03G0711400LC
Chr4A	583584869	G	C	0/1	TraesCS4A03G0711600LC
Chr4A	584326172	A	T	0/1	TraesCS4A03G0714300
Chr4A	584326172	A	T	0/1	TraesCS4A03G0714300
Chr4A	584326923	G	C	0/1	TraesCS4A03G0714300
Chr4A	584326923	G	C	0/1	TraesCS4A03G0714300
Chr4A	584326939	C	A	0/1	TraesCS4A03G0714300
Chr4A	584326939	C	A	0/1	TraesCS4A03G0714300
Chr4A	584442638	A	G	0/1	TraesCS4A03G0714900
Chr4A	584442638	A	G	0/1	TraesCS4A03G0714700LC
Chr4A	584442638	A	G	0/1	TraesCS4A03G0714800LC
Chr4A	584579307	T	A	0/1	TraesCS4A03G0716700LC
Chr4A	584579307	T	A	0/1	TraesCS4A03G0716700LC
Chr4A	584579307	T	A	0/1	TraesCS4A03G0716600
Chr4A	584579307	T	A	0/1	TraesCS4A03G0716600
Chr4A	584579307	T	A	0/1	TraesCS4A03G0716600
Chr4A	584579307	T	A	0/1	TraesCS4A03G0716600
Chr4A	585564905	G	A	0/1	TraesCS4A03G0718900
Chr4A	585564905	G	A	0/1	TraesCS4A03G0718800
Chr4A	585591399	A	G	0/1	TraesCS4A03G0719200
Chr4A	588518406	A	G	1/1	TraesCS4A03G0725300
Chr4A	588518406	A	G	1/1	TraesCS4A03G0725300
Chr4A	589065289	T	C	1/1	TraesCS4A03G0727400
Chr4A	589437997	G	C	1/1	TraesCS4A03G0729000
Chr4A	589437997	G	C	1/1	TraesCS4A03G0729000
Chr4A	589437997	G	C	1/1	TraesCS4A03G0729100
Chr4A	589437997	G	C	1/1	TraesCS4A03G0729100
Chr4A	589751775	A	C	1/1	TraesCS4A03G0729800
Chr4A	589751775	A	C	1/1	TraesCS4A03G0729700
Chr4A	589755428	C	T	0/1	TraesCS4A03G0729800
Chr4A	590711748	C	T	1/1	TraesCS4A03G0733600
Chr4A	590711748	C	T	1/1	TraesCS4A03G0733700
Chr4A	590711748	C	T	1/1	TraesCS4A03G0733800
Chr4A	590757434	T	C	1/1	TraesCS4A03G0733900
Chr4A	592169882	G	A	1/1	TraesCS4A03G0737500
Chr4A	592179701	T	C	1/1	TraesCS4A03G0737600LC
Chr4A	592179701	T	C	1/1	TraesCS4A03G0737700
Chr4A	592179701	T	C	1/1	TraesCS4A03G0737600LC-TraesCS4A03G0737700
Chr4A	593036555	T	C	1/1	TraesCS4A03G0740300LC
Chr4A	593036555	T	C	1/1	TraesCS4A03G0740400
Chr4A	593036555	T	C	1/1	TraesCS4A03G0740300LC-TraesCS4A03G0740400
Chr4A	593039859	T	C	1/1	TraesCS4A03G0740400
Chr4A	593039859	T	C	1/1	TraesCS4A03G0740500LC
Chr4A	593107509	A	G	1/1	TraesCS4A03G0740800
Chr4A	593107956	G	C	1/1	TraesCS4A03G0740800
Chr4A	593108006	G	A	1/1	TraesCS4A03G0740800
Chr4A	593484460	G	A	1/1	TraesCS4A03G0742500
Chr4A	593484460	G	A	1/1	TraesCS4A03G0742500
Chr4A	593484460	G	A	1/1	TraesCS4A03G0742500
Chr4A	593484478	A	G	1/1	TraesCS4A03G0742500
Chr4A	593484478	A	G	1/1	TraesCS4A03G0742500
Chr4A	593484478	A	G	1/1	TraesCS4A03G0742500
Chr4A	593484526	A	G	1/1	TraesCS4A03G0742500
Chr4A	593484526	A	G	1/1	TraesCS4A03G0742500
Chr4A	593484526	A	G	1/1	TraesCS4A03G0742500
Chr4A	593485085	A	G	1/1	TraesCS4A03G0742500
Chr4A	593485085	A	G	1/1	TraesCS4A03G0742500
Chr4A	593485085	A	G	1/1	TraesCS4A03G0742500
Chr4A	593504594	C	T	0/1	TraesCS4A03G0742600
Chr4A	593504594	C	T	0/1	TraesCS4A03G0742600
Chr4A	593504594	C	T	0/1	TraesCS4A03G0742600
Chr4A	593504594	C	T	0/1	TraesCS4A03G0742700LC
Chr4A	593504594	C	T	0/1	TraesCS4A03G0742600
Chr4A	593504643	A	C	0/1	TraesCS4A03G0742600
Chr4A	593504643	A	C	0/1	TraesCS4A03G0742700LC
Chr4A	593504643	A	C	0/1	TraesCS4A03G0742600
Chr4A	593504643	A	C	0/1	TraesCS4A03G0742600
Chr4A	593504643	A	C	0/1	TraesCS4A03G0742600
Chr4A	593506718	T	C	0/1	TraesCS4A03G0742600
Chr4A	593506718	T	C	0/1	TraesCS4A03G0742600
Chr4A	593506718	T	C	0/1	TraesCS4A03G0742600
Chr4A	593506718	T	C	0/1	TraesCS4A03G0742600
Chr4A	593506718	T	C	0/1	TraesCS4A03G0742700LC
Chr4A	594170442	G	T	1/1	TraesCS4A03G0744700
Chr4A	594170442	G	T	1/1	TraesCS4A03G0744600LC
Chr4A	594252446	C	T	1/1	TraesCS4A03G0745400
Chr4A	594360010	C	T	1/1	TraesCS4A03G0746300
Chr4A	594360010	C	T	1/1	TraesCS4A03G0746000
Chr4A	594360010	C	T	1/1	TraesCS4A03G0746100
Chr4A	594360010	C	T	1/1	TraesCS4A03G0746200LC
Chr4A	594360010	C	T	1/1	TraesCS4A03G0746100
Chr4A	594360053	T	C	1/1	TraesCS4A03G0746300
Chr4A	594360053	T	C	1/1	TraesCS4A03G0746000
Chr4A	594360053	T	C	1/1	TraesCS4A03G0746100
Chr4A	594360053	T	C	1/1	TraesCS4A03G0746200LC
Chr4A	594360053	T	C	1/1	TraesCS4A03G0746100
Chr4A	594373149	C	T	1/1	TraesCS4A03G0746500
Chr4A	594373149	C	T	1/1	TraesCS4A03G0746500
Chr4A	594373149	C	T	1/1	TraesCS4A03G0746500
Chr4A	594373149	C	T	1/1	TraesCS4A03G0746400LC
Chr4A	594373294	A	G	0/1	TraesCS4A03G0746500
Chr4A	594373294	A	G	0/1	TraesCS4A03G0746500
Chr4A	594373294	A	G	0/1	TraesCS4A03G0746500
Chr4A	594373294	A	G	0/1	TraesCS4A03G0746400LC
Chr4A	594373354	T	C	0/1	TraesCS4A03G0746500
Chr4A	594373354	T	C	0/1	TraesCS4A03G0746500
Chr4A	594373354	T	C	0/1	TraesCS4A03G0746500
Chr4A	594373354	T	C	0/1	TraesCS4A03G0746400LC
Chr4A	594373532	C	T	0/1	TraesCS4A03G0746500
Chr4A	594373532	C	T	0/1	TraesCS4A03G0746500
Chr4A	594373532	C	T	0/1	TraesCS4A03G0746500
Chr4A	594373532	C	T	0/1	TraesCS4A03G0746400LC
Chr4A	594652775	T	C	0/1	TraesCS4A03G0747000
Chr4A	594652775	T	C	0/1	TraesCS4A03G0747100LC
Chr4A	594652775	T	C	0/1	TraesCS4A03G0747200
Chr4A	594652776	A	C	0/1	TraesCS4A03G0747000
Chr4A	594652776	A	C	0/1	TraesCS4A03G0747100LC
Chr4A	594652776	A	C	0/1	TraesCS4A03G0747200
Chr4A	594653243	C	T	1/1	TraesCS4A03G0747000
Chr4A	594653243	C	T	1/1	TraesCS4A03G0747100LC
Chr4A	594653243	C	T	1/1	TraesCS4A03G0747200
Chr4A	594784820	G	A	0/1	TraesCS4A03G0747500
Chr4A	594784820	G	A	0/1	TraesCS4A03G0747500
Chr4A	594784820	G	A	0/1	TraesCS4A03G0747600
Chr4A	594787991	G	A	1/1	TraesCS4A03G0747500
Chr4A	594787991	G	A	1/1	TraesCS4A03G0747500
Chr4A	594787991	G	A	1/1	TraesCS4A03G0747600
Chr4A	594788158	G	A	1/1	TraesCS4A03G0747500
Chr4A	594788158	G	A	1/1	TraesCS4A03G0747500
Chr4A	594788158	G	A	1/1	TraesCS4A03G0747600
Chr4A	595314976	C	A	1/1	TraesCS4A03G0749700
Chr4A	595314976	C	A	1/1	TraesCS4A03G0749700
Chr4A	595314976	C	A	1/1	TraesCS4A03G0749700
Chr4A	595480099	C	G	1/1	TraesCS4A03G0750800
Chr4A	595480099	C	G	1/1	TraesCS4A03G0750900LC
Chr4A	595570960	A	G	1/1	TraesCS4A03G0751700
Chr4A	595570960	A	G	1/1	TraesCS4A03G0751700
Chr4A	595570960	A	G	1/1	TraesCS4A03G0751800
Chr4A	595570960	A	G	1/1	TraesCS4A03G0751900
Chr4A	595867131	C	T	0/1	TraesCS4A03G0753500LC
Chr4A	595868322	G	A	0/1	TraesCS4A03G0753500LC
Chr4A	596467806	G	A	1/1	TraesCS4A03G0754600
Chr4A	596467806	G	A	1/1	TraesCS4A03G0754600
Chr4A	596467806	G	A	1/1	TraesCS4A03G0754700
Chr4A	596848341	T	C	1/1	TraesCS4A03G0757600
Chr4A	596848341	T	C	1/1	TraesCS4A03G0757600
Chr4A	596848341	T	C	1/1	TraesCS4A03G0757600
Chr4A	596848341	T	C	1/1	TraesCS4A03G0757600
Chr4A	596848341	T	C	1/1	TraesCS4A03G0757600
Chr4A	596848341	T	C	1/1	TraesCS4A03G0757600
Chr4A	596848341	T	C	1/1	TraesCS4A03G0757600
Chr4A	597281735	C	T	0/1	TraesCS4A03G0760000
Chr4A	597281735	C	T	0/1	TraesCS4A03G0760000
Chr4A	597281735	C	T	0/1	TraesCS4A03G0760100LC
Chr4A	597281885	T	C	1/1	TraesCS4A03G0760000
Chr4A	597281885	T	C	1/1	TraesCS4A03G0760000
Chr4A	597281885	T	C	1/1	TraesCS4A03G0760100LC
Chr4A	597282180	G	A	1/1	TraesCS4A03G0760000
Chr4A	597282180	G	A	1/1	TraesCS4A03G0760000
Chr4A	597282180	G	A	1/1	TraesCS4A03G0760100LC
Chr4A	597402856	C	G	1/1	TraesCS4A03G0760600
Chr4A	597402856	C	G	1/1	TraesCS4A03G0760500LC
Chr4A	597402856	C	G	1/1	TraesCS4A03G0760500LC
Chr4A	597402856	C	G	1/1	TraesCS4A03G0760500LC
Chr4A	597403139	G	A	1/1	TraesCS4A03G0760600
Chr4A	597403139	G	A	1/1	TraesCS4A03G0760500LC
Chr4A	597403139	G	A	1/1	TraesCS4A03G0760500LC
Chr4A	597403139	G	A	1/1	TraesCS4A03G0760500LC
Chr4A	597403873	A	G	1/1	TraesCS4A03G0760600
Chr4A	597403873	A	G	1/1	TraesCS4A03G0760500LC
Chr4A	597403873	A	G	1/1	TraesCS4A03G0760500LC
Chr4A	597403873	A	G	1/1	TraesCS4A03G0760500LC
Chr4A	597411206	G	A	1/1	TraesCS4A03G0760700
Chr4A	597411206	G	A	1/1	TraesCS4A03G0760600
Chr4A	598157744	C	G	1/1	TraesCS4A03G0762400
Chr4A	598157744	C	G	1/1	TraesCS4A03G0762500
Chr4A	598157744	C	G	1/1	TraesCS4A03G0762500
Chr4A	598157744	C	G	1/1	TraesCS4A03G0762600LC
Chr4A	598158580	A	C	1/1	TraesCS4A03G0762400
Chr4A	598158580	A	C	1/1	TraesCS4A03G0762500
Chr4A	598158580	A	C	1/1	TraesCS4A03G0762500
Chr4A	598158580	A	C	1/1	TraesCS4A03G0762600LC
Chr4A	598158923	G	A	1/1	TraesCS4A03G0762400
Chr4A	598158923	G	A	1/1	TraesCS4A03G0762500
Chr4A	598158923	G	A	1/1	TraesCS4A03G0762500
Chr4A	598158923	G	A	1/1	TraesCS4A03G0762600LC
Chr4A	598159203	G	A	1/1	TraesCS4A03G0762400
Chr4A	598159203	G	A	1/1	TraesCS4A03G0762500
Chr4A	598159203	G	A	1/1	TraesCS4A03G0762500
Chr4A	598159203	G	A	1/1	TraesCS4A03G0762600LC
Chr4A	598159417	C	A	1/1	TraesCS4A03G0762400
Chr4A	598159417	C	A	1/1	TraesCS4A03G0762500
Chr4A	598159417	C	A	1/1	TraesCS4A03G0762500
Chr4A	598159417	C	A	1/1	TraesCS4A03G0762600LC
Chr4A	598159453	G	A	1/1	TraesCS4A03G0762400
Chr4A	598159453	G	A	1/1	TraesCS4A03G0762500
Chr4A	598159453	G	A	1/1	TraesCS4A03G0762500
Chr4A	598159453	G	A	1/1	TraesCS4A03G0762600LC
Chr4A	598159461	A	C	1/1	TraesCS4A03G0762400
Chr4A	598159461	A	C	1/1	TraesCS4A03G0762500
Chr4A	598159461	A	C	1/1	TraesCS4A03G0762500
Chr4A	598159461	A	C	1/1	TraesCS4A03G0762600LC
Chr4A	598159851	C	T	1/1	TraesCS4A03G0762400
Chr4A	598159851	C	T	1/1	TraesCS4A03G0762500
Chr4A	598159851	C	T	1/1	TraesCS4A03G0762500
Chr4A	598159851	C	T	1/1	TraesCS4A03G0762600LC
Chr4A	598159854	T	C	1/1	TraesCS4A03G0762400
Chr4A	598159854	T	C	1/1	TraesCS4A03G0762500
Chr4A	598159854	T	C	1/1	TraesCS4A03G0762500
Chr4A	598159854	T	C	1/1	TraesCS4A03G0762600LC
Chr4A	598160121	A	G	1/1	TraesCS4A03G0762400
Chr4A	598160121	A	G	1/1	TraesCS4A03G0762500
Chr4A	598160121	A	G	1/1	TraesCS4A03G0762500
Chr4A	598160121	A	G	1/1	TraesCS4A03G0762600LC
Chr4A	598160126	G	A	1/1	TraesCS4A03G0762400
Chr4A	598160126	G	A	1/1	TraesCS4A03G0762500
Chr4A	598160126	G	A	1/1	TraesCS4A03G0762500
Chr4A	598160126	G	A	1/1	TraesCS4A03G0762600LC
Chr4A	598160165	T	C	1/1	TraesCS4A03G0762400
Chr4A	598160165	T	C	1/1	TraesCS4A03G0762500
Chr4A	598160165	T	C	1/1	TraesCS4A03G0762500
Chr4A	598160165	T	C	1/1	TraesCS4A03G0762600LC
Chr4A	598165342	C	A	1/1	TraesCS4A03G0762600LC
Chr4A	598165342	C	A	1/1	TraesCS4A03G0762500
Chr4A	598165342	C	A	1/1	TraesCS4A03G0762500
Chr4A	598165342	C	A	1/1	TraesCS4A03G0762500-TraesCS4A03G0762700LC
Chr4A	598187315	T	C	1/1	TraesCS4A03G0762900
Chr4A	598187315	T	C	1/1	TraesCS4A03G0762800LC
Chr4A	598187363	C	A	1/1	TraesCS4A03G0762900
Chr4A	598187363	C	A	1/1	TraesCS4A03G0762800LC
Chr4A	598190965	C	T	1/1	TraesCS4A03G0762900
Chr4A	598190965	C	T	1/1	TraesCS4A03G0762900-TraesCS4A03G0763000
Chr4A	598409938	G	A	1/1	TraesCS4A03G0763400
Chr4A	598409950	C	A	1/1	TraesCS4A03G0763400
Chr4A	598410673	A	C	1/1	TraesCS4A03G0763400
Chr4A	598708422	A	C	1/1	TraesCS4A03G0764900LC
Chr4A	598708422	A	C	1/1	TraesCS4A03G0764800
Chr4A	598708422	A	C	1/1	TraesCS4A03G0764800
Chr4A	598708422	A	C	1/1	TraesCS4A03G0765000
Chr4A	598709021	C	A	1/1	TraesCS4A03G0765000
Chr4A	598709021	C	A	1/1	TraesCS4A03G0764900LC
Chr4A	598709021	C	A	1/1	TraesCS4A03G0764800
Chr4A	598709021	C	A	1/1	TraesCS4A03G0764800
Chr4A	599708785	A	G	1/1	TraesCS4A03G0768100
Chr4A	599708785	A	G	1/1	TraesCS4A03G0768200
Chr4A	599709197	T	G	1/1	TraesCS4A03G0768100
Chr4A	599709197	T	G	1/1	TraesCS4A03G0768200
Chr4A	599712367	A	G	1/1	TraesCS4A03G0768200
Chr4A	599712367	A	G	1/1	TraesCS4A03G0768100
Chr4A	599712901	A	G	1/1	TraesCS4A03G0768200
Chr4A	599712901	A	G	1/1	TraesCS4A03G0768100
Chr4A	599713009	A	G	1/1	TraesCS4A03G0768200
Chr4A	599713009	A	G	1/1	TraesCS4A03G0768100
Chr4A	599713721	A	C	0/1	TraesCS4A03G0768200
Chr4A	599713721	A	C	0/1	TraesCS4A03G0768100
Chr4A	599714491	C	A	1/1	TraesCS4A03G0768200
Chr4A	599714491	C	A	1/1	TraesCS4A03G0768100
Chr4A	599714804	A	G	0/1	TraesCS4A03G0768200
Chr4A	599714804	A	G	0/1	TraesCS4A03G0768100
Chr4A	599714861	G	A	0/1	TraesCS4A03G0768200
Chr4A	599714861	G	A	0/1	TraesCS4A03G0768100
Chr4A	599714891	C	T	0/1	TraesCS4A03G0768200
Chr4A	599714891	C	T	0/1	TraesCS4A03G0768100
Chr4A	599714906	A	G	0/1	TraesCS4A03G0768200
Chr4A	599714906	A	G	0/1	TraesCS4A03G0768100
Chr4A	599715849	C	G	1/1	TraesCS4A03G0768200
Chr4A	599715849	C	G	1/1	TraesCS4A03G0768100
Chr4A	599716149	G	C	1/1	TraesCS4A03G0768200
Chr4A	599716149	G	C	1/1	TraesCS4A03G0768100
Chr4A	599871091	T	C	1/1	TraesCS4A03G0769500
Chr4A	600083581	A	G	0/1	TraesCS4A03G0771100
Chr4A	600083581	A	G	0/1	TraesCS4A03G0771100
Chr4A	600083584	A	C	0/1	TraesCS4A03G0771100
Chr4A	600083584	A	C	0/1	TraesCS4A03G0771100
Chr4A	600083620	A	T	0/1	TraesCS4A03G0771100
Chr4A	600083620	A	T	0/1	TraesCS4A03G0771100
Chr4A	600083662	C	A	0/1	TraesCS4A03G0771100
Chr4A	600083662	C	A	0/1	TraesCS4A03G0771100
Chr4A	600086644	C	T	1/1	TraesCS4A03G0771100
Chr4A	600086644	C	T	1/1	TraesCS4A03G0771100
Chr4A	600086644	C	T	1/1	TraesCS4A03G0771200
Chr4A	600086796	C	T	1/1	TraesCS4A03G0771100
Chr4A	600086796	C	T	1/1	TraesCS4A03G0771100
Chr4A	600086796	C	T	1/1	TraesCS4A03G0771200
Chr4A	600086841	G	A	1/1	TraesCS4A03G0771100
Chr4A	600086841	G	A	1/1	TraesCS4A03G0771100
Chr4A	600086841	G	A	1/1	TraesCS4A03G0771200
Chr4A	600091048	G	A	1/1	TraesCS4A03G0771200
Chr4A	600091048	G	A	1/1	TraesCS4A03G0771100
Chr4A	600091048	G	A	1/1	TraesCS4A03G0771100
Chr4A	600091225	A	G	1/1	TraesCS4A03G0771200
Chr4A	600091225	A	G	1/1	TraesCS4A03G0771100
Chr4A	600091225	A	G	1/1	TraesCS4A03G0771100
Chr4A	600175314	T	C	0/1	TraesCS4A03G0772000
Chr4A	600175684	A	G	0/1	TraesCS4A03G0772000
Chr4A	601656592	T	C	1/1	TraesCS4A03G0775700
Chr4A	601656592	T	C	1/1	TraesCS4A03G0775700
Chr4A	601656592	T	C	1/1	TraesCS4A03G0775600
Chr4A	601656592	T	C	1/1	TraesCS4A03G0775600
Chr4A	601656592	T	C	1/1	TraesCS4A03G0775600
Chr4A	601656592	T	C	1/1	TraesCS4A03G0775600
Chr4A	602285537	C	T	1/1	TraesCS4A03G0778600
Chr4A	602285537	C	T	1/1	TraesCS4A03G0778700
Chr4A	602285617	C	G	1/1	TraesCS4A03G0778600
Chr4A	602285617	C	G	1/1	TraesCS4A03G0778700
Chr4A	602287559	C	A	1/1	TraesCS4A03G0778600
Chr4A	602287559	C	A	1/1	TraesCS4A03G0778700
Chr4A	602287565	T	C	1/1	TraesCS4A03G0778600
Chr4A	602287565	T	C	1/1	TraesCS4A03G0778700
Chr4A	602363285	T	C	1/1	TraesCS4A03G0779600
Chr4A	602363285	T	C	1/1	TraesCS4A03G0779600
Chr4A	602363285	T	C	1/1	TraesCS4A03G0779500
Chr4A	602363285	T	C	1/1	TraesCS4A03G0779500
Chr4A	602548395	A	G	1/1	TraesCS4A03G0781000
Chr4A	602548395	A	G	1/1	TraesCS4A03G0780900
Chr4A	602548963	C	T	0/1	TraesCS4A03G0781000
Chr4A	602548963	C	T	0/1	TraesCS4A03G0780900
Chr4A	604565980	T	G	1/1	TraesCS4A03G0788800
Chr4A	604565980	T	G	1/1	TraesCS4A03G0788800
Chr4A	604565980	T	G	1/1	TraesCS4A03G0788900
Chr4A	605267582	G	T	0/1	TraesCS4A03G0790100LC
Chr4A	605267582	G	T	0/1	TraesCS4A03G0790200
Chr4A	605267582	G	T	0/1	TraesCS4A03G0790100LC-TraesCS4A03G0790200
Chr4A	605267590	A	C	0/1	TraesCS4A03G0790100LC
Chr4A	605267590	A	C	0/1	TraesCS4A03G0790200
Chr4A	605267590	A	C	0/1	TraesCS4A03G0790100LC-TraesCS4A03G0790200
Chr4A	605445326	C	T	0/1	TraesCS4A03G0791400
Chr4A	605445326	C	T	0/1	TraesCS4A03G0791500LC
Chr4A	605445381	C	T	0/1	TraesCS4A03G0791400
Chr4A	605445381	C	T	0/1	TraesCS4A03G0791500LC
Chr4A	605487773	A	G	1/1	TraesCS4A03G0791600
Chr4A	605487773	A	G	1/1	TraesCS4A03G0791700
Chr4A	605678626	C	T	1/1	TraesCS4A03G0793000
Chr4A	605679766	G	A	1/1	TraesCS4A03G0793000
Chr4A	605711805	T	C	1/1	TraesCS4A03G0793200
Chr4A	605951384	G	A	1/1	TraesCS4A03G0793300
Chr4A	605951384	G	A	1/1	TraesCS4A03G0793300
Chr4A	605951384	G	A	1/1	TraesCS4A03G0793300
Chr4A	605951384	G	A	1/1	TraesCS4A03G0793300
Chr4A	605952000	G	T	1/1	TraesCS4A03G0793300
Chr4A	605952000	G	T	1/1	TraesCS4A03G0793300
Chr4A	605952000	G	T	1/1	TraesCS4A03G0793300
Chr4A	605952000	G	T	1/1	TraesCS4A03G0793300
Chr4A	606157275	G	A	1/1	TraesCS4A03G0793900
Chr4A	606157443	C	A	1/1	TraesCS4A03G0793900
Chr4A	607710958	T	C	0/1	TraesCS4A03G0798200
Chr4A	607710958	T	C	0/1	TraesCS4A03G0798200
Chr4A	607710958	T	C	0/1	TraesCS4A03G0798300
Chr4A	607711970	C	T	1/1	TraesCS4A03G0798200
Chr4A	607711970	C	T	1/1	TraesCS4A03G0798200
Chr4A	607711970	C	T	1/1	TraesCS4A03G0798300
Chr4A	610895073	C	T	1/1	TraesCS4A03G0807600
Chr4A	610895073	C	T	1/1	TraesCS4A03G0807800
Chr4A	610895073	C	T	1/1	TraesCS4A03G0807400LC
Chr4A	610895073	C	T	1/1	TraesCS4A03G0807500LC
Chr4A	610895073	C	T	1/1	TraesCS4A03G0807700LC
Chr4A	610897086	T	A	1/1	TraesCS4A03G0807600
Chr4A	610897086	T	A	1/1	TraesCS4A03G0807800
Chr4A	610897086	T	A	1/1	TraesCS4A03G0807900LC
Chr4A	610897086	T	A	1/1	TraesCS4A03G0807400LC
Chr4A	610897086	T	A	1/1	TraesCS4A03G0807500LC
Chr4A	610897086	T	A	1/1	TraesCS4A03G0807700LC
Chr4A	612626548	T	C	0/1	TraesCS4A03G0813800
Chr4A	612886404	G	A	0/1	TraesCS4A03G0815000
Chr4A	612886404	G	A	0/1	TraesCS4A03G0814900LC
Chr4A	612886404	G	A	0/1	TraesCS4A03G0815100
Chr4A	612886404	G	A	0/1	TraesCS4A03G0815200
Chr4A	613270923	T	C	0/1	TraesCS4A03G0816900
Chr4A	613270923	T	C	0/1	TraesCS4A03G0817000
Chr4A	613272408	A	G	0/1	TraesCS4A03G0816900
Chr4A	613272408	A	G	0/1	TraesCS4A03G0817000
Chr4A	613725319	C	T	0/1	TraesCS4A03G0818700
Chr4A	613725319	C	T	0/1	TraesCS4A03G0818700
Chr4A	614774315	G	A	0/1	TraesCS4A03G0822600
Chr4A	614774315	G	A	0/1	TraesCS4A03G0822500LC
Chr4A	615143667	G	A	0/1	TraesCS4A03G0824400
Chr4A	615143667	G	A	0/1	TraesCS4A03G0824400
Chr4A	616063884	G	A	1/1	TraesCS4A03G0828500
Chr4A	616063884	G	A	1/1	TraesCS4A03G0828500
Chr4A	616065863	T	C	0/1	TraesCS4A03G0828500
Chr4A	616065863	T	C	0/1	TraesCS4A03G0828500
Chr4A	616276064	G	A	1/1	TraesCS4A03G0829200
Chr4A	616277079	G	A	1/1	TraesCS4A03G0829200
Chr4A	616277079	G	A	1/1	TraesCS4A03G0829300LC
Chr4A	616681671	C	T	0/1	TraesCS4A03G0830300
Chr4A	616684530	T	G	0/1	TraesCS4A03G0830300
Chr4A	616684530	T	G	0/1	TraesCS4A03G0830400
Chr4A	616684549	T	C	0/1	TraesCS4A03G0830300
Chr4A	616684549	T	C	0/1	TraesCS4A03G0830400
Chr4A	616684619	T	G	0/1	TraesCS4A03G0830300
Chr4A	616684619	T	G	0/1	TraesCS4A03G0830400
Chr4A	616778310	T	C	1/1	TraesCS4A03G0831800
Chr4A	616778310	T	C	1/1	TraesCS4A03G0831700
Chr4A	616778310	T	C	1/1	TraesCS4A03G0831700
Chr4A	616779243	G	A	1/1	TraesCS4A03G0831800
Chr4A	616779243	G	A	1/1	TraesCS4A03G0831700
Chr4A	616779243	G	A	1/1	TraesCS4A03G0831700
Chr4A	617006735	A	G	0/1	TraesCS4A03G0832800
Chr4A	617006758	C	G	0/1	TraesCS4A03G0832800
Chr4A	617006774	T	C	0/1	TraesCS4A03G0832800
Chr4A	617008475	C	G	0/1	TraesCS4A03G0832800
Chr4A	617008508	C	G	0/1	TraesCS4A03G0832800
Chr4A	617108602	G	C	1/1	TraesCS4A03G0833100
Chr4A	617127680	G	C	0/1	TraesCS4A03G0833300
Chr4A	617127680	G	C	0/1	TraesCS4A03G0833300
Chr4A	617127680	G	C	0/1	TraesCS4A03G0833200
Chr4A	617127680	G	C	0/1	TraesCS4A03G0833200
Chr4A	617127698	A	G	0/1	TraesCS4A03G0833300
Chr4A	617127698	A	G	0/1	TraesCS4A03G0833300
Chr4A	617127698	A	G	0/1	TraesCS4A03G0833200
Chr4A	617127698	A	G	0/1	TraesCS4A03G0833200
Chr4A	617127999	A	G	0/1	TraesCS4A03G0833300
Chr4A	617127999	A	G	0/1	TraesCS4A03G0833300
Chr4A	617127999	A	G	0/1	TraesCS4A03G0833200
Chr4A	617127999	A	G	0/1	TraesCS4A03G0833200
Chr4A	617172708	G	T	1/1	TraesCS4A03G0833500
Chr4A	617172708	G	T	1/1	TraesCS4A03G0833400LC
Chr4A	617174582	G	T	0/1	TraesCS4A03G0833500
Chr4A	617174582	G	T	0/1	TraesCS4A03G0833400LC
Chr4A	617174699	T	C	0/1	TraesCS4A03G0833500
Chr4A	617174699	T	C	0/1	TraesCS4A03G0833400LC
Chr4A	617174805	C	T	0/1	TraesCS4A03G0833500
Chr4A	617174805	C	T	0/1	TraesCS4A03G0833400LC
Chr4A	617174841	A	G	0/1	TraesCS4A03G0833500
Chr4A	618999715	A	G	1/1	TraesCS4A03G0838700
Chr4A	618999715	A	G	1/1	TraesCS4A03G0838600LC
Chr4A	618999715	A	G	1/1	TraesCS4A03G0838500
Chr4A	618999715	A	G	1/1	TraesCS4A03G0838800LC
Chr4A	618999715	A	G	1/1	TraesCS4A03G0838500
Chr4A	619000118	G	C	1/1	TraesCS4A03G0838700
Chr4A	619000118	G	C	1/1	TraesCS4A03G0838600LC
Chr4A	619000118	G	C	1/1	TraesCS4A03G0838500
Chr4A	619000118	G	C	1/1	TraesCS4A03G0838800LC
Chr4A	619000118	G	C	1/1	TraesCS4A03G0838500
Chr4A	619084299	G	A	1/1	TraesCS4A03G0839400
Chr4A	619084299	G	A	1/1	TraesCS4A03G0839500LC
Chr4A	619085614	T	C	0/1	TraesCS4A03G0839400
Chr4A	619085614	T	C	0/1	TraesCS4A03G0839500LC
Chr4A	619085801	C	T	0/1	TraesCS4A03G0839400
[truncated: 1,251 more rows]

## Sheet: 3S_C1
Table S2.6 SNP detected on 4A chromosome in NIL_3S_C1- lines under control 1 (C1)
[truncated: 2,228 more rows]

[truncated: 18 more sheets: 3R_T1, 3R_T2, 3R_T3, 3S_T1, 3S_T2, 3S_T3, 17R_C1, 17R_C2, 17R_C3, 17S_C1, 17S_C2, 17S_C3, 17R_T1, 17R_T2, 17R_T3, 17S_T1, 17S_T2, 17S_T3]
